# Supplementary material for: The Genomic Impact of Mycoheterotrophy in Orchids
Source: Front Plant Sci. 2021 Jun 9;12:632033. doi: 10.3389/fpls.2021.632033 (PMC8220222; doi:10.3389/fpls.2021.632033)
Supplement: Supplementary Figure 1 — The effect of heat on the flowers of N. nidus-avis. [file Data_Sheet_1.zip]

Archive with 10 entries (10 files):
- Supplementary Data 1.XLSX
- Supplementary Data 2.XLSX
- Supplementary Data 3.XLSX
- Supplementary Data 4.XLSX
- Supplementary Data 5.XLSX
- Supplementary Data 6.XLSX
- Supplementary Data 7.XLSX
- Supplementary Data 8.XLSX
- Supplementary Figure 1.tiff
- Supplementary Tables.docx
