# Supplementary material for: The Genomic Impact of Mycoheterotrophy in Orchids
Source: Front Plant Sci. 2021 Jun 9;12:632033. doi: 10.3389/fpls.2021.632033 (PMC8220222; doi:10.3389/fpls.2021.632033)
Supplement: Supplementary Figure 1 — The effect of heat on the flowers of N. nidus-avis. [file Data_Sheet_1.zip › Supplementary Data 1.XLSX]

## Sheet: Feuil1
	Neottia nidus-avis			Epipogium aphyllum			Gastrodia elata
GO class	GO term	of all contigs	of contigs	GO term	of all contigs	of contigs	GO term	of all contigs	of contigs
			with GO			with GO			with GO
Biological Process	regulation of transcription, DNA-templated	2.17%	7.29%	DNA integration	4.72%	14.30%	regulation of transcription, DNA-templated	4.19%	7.43%
	oxidation-reduction process	1.70%	5.69%	DNA recombination	2.70%	8.16%	oxidation-reduction process	3.61%	6.40%
	protein phosphorylation	1.67%	5.61%	regulation of transcription, DNA-templated	1.91%	5.77%	protein phosphorylation	3.29%	5.85%
	DNA integration	1.46%	4.91%	oxidation-reduction process	1.73%	5.22%	transmembrane transport	1.95%	3.46%
	transmembrane transport	1.07%	3.61%	protein phosphorylation	1.50%	4.54%	protein ubiquitination	1.71%	3.04%
	protein ubiquitination	0.94%	3.17%	transmembrane transport	1.03%	3.11%	defense response	1.68%	2.98%
	DNA recombination	0.90%	3.03%	protein ubiquitination	0.91%	2.75%	RNA modification	1.59%	2.82%
	defense response	0.90%	3.03%	translation	0.87%	2.64%	response to salt stress	1.47%	2.60%
	RNA modification	0.84%	2.83%	defense response	0.80%	2.41%	carbohydrate metabolic process	1.37%	2.42%
	translation	0.74%	2.47%	RNA modification	0.76%	2.31%	translation	1.37%	2.42%
	carbohydrate metabolic process	0.71%	2.37%	response to salt stress	0.70%	2.12%	mRNA processing	1.26%	2.24%
	response to salt stress	0.69%	2.32%	carbohydrate metabolic process	0.68%	2.06%	response to abscisic acid	1.23%	2.19%
	mRNA processing	0.66%	2.22%	cell division	0.65%	1.98%	protein transport	1.21%	2.15%
	response to abscisic acid	0.61%	2.04%	DNA repair	0.64%	1.93%	multicellular organism development	1.21%	2.14%
	multicellular organism development	0.59%	1.98%	mRNA processing	0.63%	1.90%	cell wall organization	1.21%	2.14%
	protein transport	0.59%	1.98%	multicellular organism development	0.62%	1.86%	cell division	1.19%	2.11%
	cell division	0.57%	1.92%	protein transport	0.61%	1.83%	proteolysis	1.05%	1.86%
	DNA repair	0.51%	1.72%	response to abscisic acid	0.55%	1.67%	defense response to bacterium	1.01%	1.80%
	proteolysis	0.50%	1.69%	intracellular protein transport	0.50%	1.52%	embryo development ending in seed dormancy	1.00%	1.77%
	cell wall organization	0.50%	1.69%	cell wall organization	0.49%	1.49%	DNA repair	0.98%	1.74%
Molecular Function	ATP binding	4.97%	15.93%	metal ion binding	6.22%	18.30%	ATP binding	9.27%	16.21%
	metal ion binding	4.73%	15.19%	nucleic acid binding	5.53%	16.25%	metal ion binding	8.25%	14.43%
	DNA binding	3.33%	10.67%	ATP binding	5.42%	15.93%	DNA binding	5.59%	9.77%
	protein binding	2.96%	9.51%	aspartic-type endopeptidase activity	4.77%	14.03%	protein binding	5.35%	9.35%
	nucleic acid binding	2.84%	9.10%	RNA-directed DNA polymerase activity	4.55%	13.38%	DNA-binding transcription factor activity	4.01%	7.01%
	zinc ion binding	2.76%	8.86%	zinc ion binding	4.14%	12.16%	zinc ion binding	3.46%	6.05%
	RNA binding	2.06%	6.60%	endonuclease activity	4.10%	12.06%	RNA binding	3.33%	5.82%
	DNA-binding transcription factor activity	1.97%	6.33%	DNA binding	3.70%	10.87%	protein kinase activity	3.30%	5.77%
	protein kinase activity	1.61%	5.18%	protein binding	2.77%	8.14%	nucleic acid binding	2.57%	4.49%
	aspartic-type endopeptidase activity	1.57%	5.04%	RNA binding	2.61%	7.66%	protein serine/threonine kinase activity	2.55%	4.45%
	RNA-directed DNA polymerase activity	1.48%	4.76%	DNA-binding transcription factor activity	1.69%	4.96%	sequence-specific DNA binding	2.30%	4.03%
	endonuclease activity	1.34%	4.29%	protein kinase activity	1.42%	4.19%	oxidoreductase activity	1.78%	3.12%
	sequence-specific DNA binding	1.21%	3.89%	protein serine/threonine kinase activity	1.02%	3.00%	hydrolase activity	1.47%	2.56%
	protein serine/threonine kinase activity	1.15%	3.69%	oxidoreductase activity	1.02%	2.99%	catalytic activity	1.43%	2.51%
	oxidoreductase activity	0.97%	3.11%	sequence-specific DNA binding	1.00%	2.95%	structural constituent of ribosome	1.41%	2.47%
	structural constituent of ribosome	0.75%	2.39%	structural constituent of ribosome	0.89%	2.61%	ubiquitin-protein transferase activity	1.22%	2.14%
	catalytic activity	0.72%	2.30%	DNA-directed DNA polymerase activity	0.87%	2.54%	ATPase activity	1.20%	2.10%
	hydrolase activity	0.72%	2.30%	ATPase activity	0.79%	2.33%	heme binding	1.14%	2.00%
	ATPase activity	0.71%	2.29%	catalytic activity	0.77%	2.25%	mRNA binding	1.11%	1.94%
	ubiquitin-protein transferase activity	0.67%	2.16%	hydrolase activity	0.70%	2.07%	GTP binding	1.04%	1.83%
Cellular Component	nucleus	8.91%	28.82%	nucleus	9.26%	26.96%	nucleus	16.78%	28.52%
	integral component of membrane	6.52%	21.09%	integral component of membrane	6.01%	17.51%	integral component of membrane	13.53%	22.99%
	cytoplasm	4.92%	15.91%	cytoplasm	5.65%	16.46%	cytoplasm	9.15%	15.55%
	plasma membrane	4.32%	13.99%	retrotransposon nucleocapsid	4.39%	12.79%	plasma membrane	9.00%	15.30%
	cytosol	3.47%	11.23%	plasma membrane	4.16%	12.10%	cytosol	6.82%	11.59%
	mitochondrion	2.60%	8.42%	cytosol	3.65%	10.63%	chloroplast	5.45%	9.27%
	chloroplast	2.59%	8.37%	mitochondrion	3.05%	8.87%	membrane	5.10%	8.66%
	membrane	2.57%	8.32%	membrane	2.51%	7.30%	mitochondrion	4.95%	8.41%
	Golgi apparatus	1.41%	4.57%	chloroplast	2.34%	6.82%	Golgi apparatus	3.03%	5.15%
	plasmodesma	1.32%	4.27%	Golgi apparatus	1.37%	3.98%	plasmodesma	2.74%	4.66%
	retrotransposon nucleocapsid	1.26%	4.06%	endoplasmic reticulum	1.32%	3.84%	endoplasmic reticulum	2.66%	4.52%
	endoplasmic reticulum	1.25%	4.03%	plasmodesma	1.31%	3.83%	extracellular region	2.45%	4.16%
	extracellular region	1.20%	3.88%	extracellular region	1.24%	3.62%	endoplasmic reticulum membrane	2.06%	3.49%
	nucleolus	1.00%	3.23%	nucleolus	1.13%	3.30%	nucleolus	1.91%	3.24%
	endoplasmic reticulum membrane	0.96%	3.11%	endoplasmic reticulum membrane	0.98%	2.87%	Golgi membrane	1.83%	3.11%
	Golgi membrane	0.83%	2.69%	Golgi membrane	0.81%	2.37%	chloroplast stroma	1.54%	2.62%
	vacuolar membrane	0.74%	2.40%	ribosome	0.76%	2.20%	vacuolar membrane	1.51%	2.57%
	cell wall	0.71%	2.31%	nucleoplasm	0.72%	2.11%	cell wall	1.51%	2.56%
	chloroplast stroma	0.70%	2.27%	vacuolar membrane	0.71%	2.08%	vacuole	1.28%	2.18%
	nucleoplasm	0.67%	2.18%	intracellular	0.69%	2.00%	nucleoplasm	1.23%	2.10%
