# Supplementary material for: The Genomic Impact of Mycoheterotrophy in Orchids
Source: Front Plant Sci. 2021 Jun 9;12:632033. doi: 10.3389/fpls.2021.632033 (PMC8220222; doi:10.3389/fpls.2021.632033)
Supplement: Supplementary Figure 1 — The effect of heat on the flowers of N. nidus-avis. [file Data_Sheet_1.zip › Supplementary Data 2.XLSX]

## Sheet: legend
Legend
Bincode	Mapman4 code of the bin
bin size	maximum number of potential orthologues
pathway code	code of the KEGG pathway
pathway size	maximum number of potential orthologues
AS	number of orthologues detected in A. shenzhenica
DC	number of orthologues detected in D. catenatum
PE	number of orthologues detected in P. equestris
GE	number of orthologues detected in G. elata
EA	number of orthologues detected in E. aphyllum
NNA	number of orthologues detected in N. nidus-avis
pval.trophy	raw pvalues of the comparison of autotrophic and mycoheterotrophic species
Bonf trophy	adjusted pvalues of the comparison of autotrophic and mycoheterotrophic species
pval.EA	raw pvalues of the comparison of EA and GE
Bonf EA	adjusted pvalues of the comparison of EA and GE
pval.NNA	raw pvalues of the comparison of NNA and GE
Bonf NNA	adjusted pvalues of the comparison of NNA and GE

## Sheet: Mapman level1
Description	Bincode	bin size	AS	DC	PE	GE	EA	NNA	pval.trophy	Bonf trophy	pval.EA	Bonf EA	pval.NNA	Bonf NNA
Photosynthesis	1	291	161	196	183	42	33	41	5.73555e-103	1.66331e-101	0.322323	1	1	1
Cellular respiration	2	170	100	104	112	106	117	119	0.101784	1	0.253595	1	0.168823	1
Carbohydrate metabolism	3	160	93	105	99	93	94	99	0.508706	1	1	1	0.568391	1
Amino acid metabolism	4	197	124	128	129	125	128	129	1	1	0.833567	1	0.752231	1
Lipid metabolism	5	265	173	183	183	175	178	178	0.708275	1	0.853888	1	0.853888	1
Nucleotide metabolism	6	76	57	56	57	55	54	56	0.671481	1	1	1	1	1
Coenzyme metabolism	7	224	145	155	154	129	132	135	0.00124988	0.0362464	0.848075	1	0.631161	1
Polyamine metabolism	8	23	12	12	12	11	12	12	1	1	1	1	1	1
Secondary metabolism	9	138	62	67	66	53	57	56	0.04966	1	0.712342	1	0.805538	1
Redox homeostasis	10	64	46	45	46	40	43	43	0.27196	1	0.711429	1	0.711429	1
Phytohormone action	11	214	119	128	123	117	115	119	0.311367	1	0.922728	1	0.922592	1
Chromatin organisation	12	189	125	136	137	133	132	136	0.896438	1	1	1	0.820429	1
Cell cycle organisation	13	367	250	266	267	255	250	258	0.375985	1	0.750016	1	0.872177	1
DNA damage response	14	112	74	81	81	80	79	78	1	1	1	1	0.883556	1
RNA biosynthesis	15	352	260	284	284	259	256	256	0.00446252	0.129413	0.864971	1	0.864971	1
RNA processing	16	461	332	345	341	319	318	320	0.011555	0.335094	1	1	1	1
Protein biosynthesis	17	471	334	387	388	360	372	384	0.782699	1	0.389215	1	0.0657101	1
Protein modification	18	369	271	285	285	277	273	276	0.490308	1	0.799969	1	1	1
Protein homeostasis	19	389	271	282	277	264	266	267	0.149433	1	0.938686	1	0.877602	1
Cytoskeleton organisation	20	152	107	110	110	99	103	105	0.171651	1	0.715656	1	0.541729	1
Cell wall organisation	21	202	114	121	118	109	109	112	0.202574	1	1	1	0.841596	1
Vesicle trafficking	22	258	186	191	192	189	190	191	1	1	1	1	0.920434	1
Protein translocation	23	188	133	138	138	131	123	132	0.150929	1	0.440731	1	1	1
Solute transport	24	227	163	168	166	157	161	165	0.432986	1	0.758629	1	0.469475	1
Nutrient uptake	25	83	40	39	39	30	31	34	0.0461852	1	1	1	0.632541	1
External stimuli response	26	169	90	93	93	80	82	88	0.116071	1	0.91332	1	0.4464	1
Multi-process regulation	27	96	69	70	69	68	68	69	0.853268	1	1	1	1	1
Enzyme classification	50	56	34	36	36	34	37	33	0.910307	1	0.695095	1	1	1
total	total	5963	3945	4211	4185	3790	3813	389	2.3678e-21	6.86662e-20	0.675168	1	0.0558069	1

## Sheet: Mapman level2
Description	Bincode	bin size	AS	DC	PE	GE	EA	NNA	pval.trophy	Bonf trophy	pval.EA	Bonf EA	pval.NNA	Bonf NNA
Photosynthesis.photophosphorylation	1.1	239	124	157	143	17	13	18	5.77393e-109	1.16633e-106	0.572242	1	1	1
Photosynthesis.calvin cycle	1.2	30	22	24	25	12	7	10	3.59875e-10	7.26947e-08	0.266836	1	0.78917	1
Photosynthesis.photorespiration	1.3	14	12	12	12	10	10	10	0.182803	1	1	1	1	1
Photosynthesis.CAM/C4 photosynthesis	1.4	4	3	3	3	3	3	3	1	1	1	1	1	1
Cellular respiration.glycolysis	2.1	18	12	12	14	13	12	13	1	1	1	1	1	1
Cellular respiration.pyruvate oxidation	2.2	8	5	5	5	5	5	5	1	1	1	1	1	1
Cellular respiration.tricarboxylic acid cycle	2.3	28	20	20	21	21	22	22	0.593308	1	1	1	1	1
Cellular respiration.oxidative phosphorylation	2.4	112	63	67	72	67	78	79	0.0925433	1	0.161798	1	0.122628	1
Carbohydrate metabolism.sucrose metabolism	3.1	23	15	16	16	16	16	16	1	1	1	1	1	1
Carbohydrate metabolism.starch metabolism	3.2	40	21	28	24	25	25	28	0.59309	1	1	1	0.636747	1
Carbohydrate metabolism.trehalose metabolism	3.3	3	3	3	3	3	3	3	1	1	1	1	1	1
Carbohydrate metabolism.oligosaccharide metabolism	3.4	5	4	2	2	0	1	1	0.0501749	1	1	1	1	1
Carbohydrate metabolism.sorbitol metabolism	3.5	2	0	2	2	2	2	2	0.454545	1	1	1	1	1
Carbohydrate metabolism.mannose metabolism	3.6	4	3	4	4	4	4	4	1	1	1	1	1	1
Carbohydrate metabolism.galactose metabolism	3.7	1	1	1	1	1	1	1	1	1	1	1	1	1
Carbohydrate metabolism.ribose metabolism	3.8	1	1	1	1	1	1	1	1	1	1	1	1	1
Carbohydrate metabolism.oxidative pentose phosphate pathway	3.9	9	7	7	7	7	7	7	1	1	1	1	1	1
Carbohydrate metabolism.gluconeogenesis	3.10	5	3	4	4	2	2	2	0.13942	1	1	1	1	1
Carbohydrate metabolism.fermentation	3.11	5	3	3	3	3	3	3	1	1	1	1	1	1
Carbohydrate metabolism.plastidial glycolysis	3.12	8	6	8	6	4	3	5	0.0304765	1	1	1	1	1
Carbohydrate metabolism.nucleotide sugar biosynthesis	3.13	41	26	26	26	25	26	26	1	1	1	1	1	1
Amino acid metabolism.biosynthesis	4.1	133	87	89	90	87	90	91	0.940036	1	0.795039	1	0.695962	1
Amino acid metabolism.degradation	4.2	62	37	39	39	38	38	38	1	1	1	1	1	1
Lipid metabolism.fatty acid biosynthesis	5.1	58	36	41	41	41	41	40	0.728227	1	1	1	1	1
Lipid metabolism.glycerolipid biosynthesis	5.2	66	41	40	41	39	39	40	0.757731	1	1	1	1	1
Lipid metabolism.galactolipid and sulfolipid biosynthesis	5.3	7	7	7	7	3	3	4	0.000164799	0.0332894	1	1	1	1
Lipid metabolism.sphingolipid biosynthesis	5.4	20	18	18	18	17	18	17	0.777184	1	1	1	1	1
Lipid metabolism.phytosterol biosynthesis	5.5	16	11	12	11	12	12	12	0.81868	1	1	1	1	1
Lipid metabolism.lipid A biosynthesis	5.6	6	6	6	6	6	6	6	1	1	1	1	1	1
Lipid metabolism.lipid degradation	5.7	59	39	40	40	39	40	41	1	1	1	1	0.843991	1
Lipid metabolism.lipid trafficking	5.8	18	10	13	13	12	13	12	1	1	1	1	1	1
Lipid metabolism.lipid bodies-associated activities	5.9	6	5	6	6	6	6	6	1	1	1	1	1	1
Nucleotide metabolism.purines	6.1	37	31	30	31	29	29	30	0.607562	1	1	1	1	1
Nucleotide metabolism.pyrimidines	6.2	22	16	16	16	16	15	16	1	1	1	1	1	1
Nucleotide metabolism.deoxynucleotides	6.3	14	10	10	10	10	10	10	1	1	1	1	1	1
Coenzyme metabolism.molybdenum cofactor biosynthesis	7.1	12	7	7	7	7	7	6	1	1	1	1	1	1
Coenzyme metabolism.thiamine pyrophosphate biosynthesis	7.2	8	5	6	6	4	3	5	0.237524	1	1	1	1	1
Coenzyme metabolism.S-adenosyl methionine (SAM) cycle	7.3	2	2	2	2	2	2	2	1	1	1	1	1	1
Coenzyme metabolism.coenzyme A biosynthesis	7.4	8	7	7	7	7	7	7	1	1	1	1	1	1
Coenzyme metabolism.tetrahydrofolate biosynthesis	7.5	17	12	14	14	13	13	13	1	1	1	1	1	1
Coenzyme metabolism.biotin biosynthesis	7.6	4	4	4	4	4	4	4	1	1	1	1	1	1
Coenzyme metabolism.pyridoxalphosphate biosynthesis	7.7	5	2	3	3	3	3	3	1	1	1	1	1	1
Coenzyme metabolism.prenylquinone biosynthesis	7.8	17	11	11	11	12	12	12	0.672431	1	1	1	1	1
Coenzyme metabolism.NAD/NADP biosynthesis	7.9	12	6	9	9	7	8	8	1	1	1	1	1	1
Coenzyme metabolism.FMN/FAD biosynthesis	7.10	11	11	11	11	11	11	11	1	1	1	1	1	1
Coenzyme metabolism.iron-sulfur cluster assembly machinery	7.11	46	31	32	32	30	31	31	0.796842	1	1	1	1	1
Coenzyme metabolism.tetrapyrrol biosynthesis	7.12	58	37	39	38	25	27	29	0.000528784	0.106814	0.852011	1	0.576771	1
Coenzyme metabolism.phylloquinone biosynthesis	7.13	8	8	8	8	2	2	2	3.6826e-08	7.43885e-06	1	1	1	1
Coenzyme metabolism.lipoic acid biosynthesis	7.14	2	2	2	2	2	2	2	1	1	1	1	1	1
Polyamine metabolism.putrescine biosynthesis	8.1	6	3	3	3	3	4	4	0.737986	1	1	1	1	1
Polyamine metabolism.spermidine biosynthesis	8.2	4	4	4	4	4	4	4	1	1	1	1	1	1
Polyamine metabolism.cadaverine biosynthesis	8.3	1	1	1	1	0	0	0	0.1	1	1	1	1	1
Polyamine metabolism.polyamine degradation	8.5	5	4	4	4	4	4	4	1	1	1	1	1	1
Secondary metabolism.terpenoids	9.1	55	40	41	41	34	35	36	0.0570512	1	1	1	0.843043	1
Secondary metabolism.phenolics	9.2	41	14	18	17	12	15	13	0.28845	1	0.638829	1	1	1
Secondary metabolism.alkaloids	9.3	2	1	1	1	1	1	1	1	1	1	1	1	1
Secondary metabolism.betaines	9.4	3	2	2	2	1	1	1	0.346935	1	1	1	1	1
Secondary metabolism.glucosinolates	9.5	32	5	5	5	5	5	5	1	1	1	1	1	1
Redox homeostasis.reactive oxygen generation	10.1	2	2	2	2	2	2	2	1	1	1	1	1	1
Redox homeostasis.enzymatic reactive oxygen species scavengers	10.2	5	4	4	4	3	3	3	0.426987	1	1	1	1	1
Redox homeostasis.low-molecular-weight scavengers	10.3	26	20	20	20	19	20	20	1	1	1	1	1	1
Redox homeostasis.hydrogen peroxide removal	10.4	9	7	6	6	6	7	7	1	1	1	1	1	1
Redox homeostasis.chloroplast redox homeostasis	10.5	13	11	11	11	7	8	8	0.0223322	1	1	1	1	1
Redox homeostasis.cytosol/mitochondrion/nucleus redox homeostasis	10.6	3	2	2	3	3	3	3	0.470588	1	1	1	1	1
Phytohormone action.abscisic acid	11.1	28	17	18	16	16	16	15	0.638882	1	1	1	1	1
Phytohormone action.auxin	11.2	22	12	14	14	12	13	13	0.859588	1	1	1	1	1
Phytohormone action.brassinosteroid	11.3	21	14	15	15	14	15	15	1	1	1	1	1	1
Phytohormone action.cytokinin	11.4	14	9	10	10	10	9	10	1	1	1	1	1	1
Phytohormone action.ethylene	11.5	12	10	10	9	10	10	9	1	1	1	1	1	1
Phytohormone action.gibberellin	11.6	18	11	13	14	13	12	12	1	1	1	1	1	1
Phytohormone action.jasmonic acid	11.7	19	12	14	13	11	12	12	0.556321	1	1	1	1	1
Phytohormone action.salicylic acid	11.8	12	3	4	3	1	1	3	0.245361	1	1	1	0.590062	1
Phytohormone action.strigolactone	11.9	12	7	9	8	7	7	6	0.468664	1	1	1	1	1
Phytohormone action.signalling peptides	11.10	46	24	21	21	23	20	24	1	1	0.676262	1	1	1
Chromatin organisation.histones	12.1	5	5	5	5	5	5	5	1	1	1	1	1	1
Chromatin organisation.histone chaperone activities	12.2	13	11	11	11	11	11	11	1	1	1	1	1	1
Chromatin organisation.histone modifications	12.3	77	55	58	58	56	56	58	1	1	1	1	0.854368	1
Chromatin organisation.chromatin remodeling complexes	12.4	47	29	33	34	33	34	34	0.603841	1	1	1	1	1
Chromatin organisation.DNA methylation	12.5	42	25	29	29	28	26	28	1	1	0.820119	1	1	1
Cell cycle organisation.cell cycle control	13.1	31	25	26	26	24	25	24	0.578113	1	1	1	1	1
Cell cycle organisation.DNA replication	13.2	78	57	60	60	59	58	60	1	1	1	1	1	1
Cell cycle organisation.mitosis and meiosis	13.3	158	109	110	112	106	106	105	0.363986	1	1	1	1	1
Cell cycle organisation.cytokinesis	13.4	39	24	31	29	30	27	30	0.768335	1	0.610346	1	1	1
Cell cycle organisation.organellar DNA replication	13.5	21	14	15	16	15	16	16	0.841152	1	1	1	1	1
Cell cycle organisation.organelle division	13.6	20	12	14	14	13	9	13	0.450898	1	0.340644	1	1	1
Cell cycle organisation.membrane organisation	13.7	13	9	10	10	8	9	10	0.801755	1	1	1	0.672769	1
DNA damage response.DNA damage sensing and signalling	14.1	4	4	4	4	4	4	3	1	1	1	1	1	1
DNA damage response.DNA repair polymerase activities	14.2	8	6	7	7	7	7	7	1	1	1	1	1	1
DNA damage response.homologous recombination repair (HR)	14.3	27	19	20	20	20	20	20	1	1	1	1	1	1
DNA damage response.nonhomologous end-joining (NHEJ) repair	14.4	8	5	5	5	5	4	4	0.77016	1	1	1	1	1
DNA damage response.base excision repair (BER)	14.5	14	11	13	13	13	13	13	0.712621	1	1	1	1	1
DNA damage response.nucleotide excision repair (NER)	14.6	28	20	21	21	21	21	21	1	1	1	1	1	1
DNA damage response.mismatch repair (MMR)	14.7	8	6	6	6	6	6	6	1	1	1	1	1	1
DNA damage response.interstrand crosslink (ICL) repair	14.8	1	0	1	1	1	1	1	1	1	1	1	1	1
DNA damage response.photoreactivation	14.9	2	1	2	2	1	1	1	0.545455	1	1	1	1	1
DNA damage response.DNA-protein crosslink (DPC) repair	14.10	2	2	2	2	2	2	2	1	1	1	1	1	1
RNA biosynthesis.DNA-dependent RNA polymerase (Pol) complexes	15.1	26	18	20	20	19	19	20	1	1	1	1	1	1
RNA biosynthesis.RNA polymerase I-dependent transcription	15.2	8	6	7	7	6	6	6	0.723793	1	1	1	1	1
RNA biosynthesis.RNA polymerase II-dependent transcription	15.3	150	108	118	118	116	117	116	0.751424	1	1	1	1	1
RNA biosynthesis.RNA polymerase III-dependent transcription	15.4	18	12	14	14	14	14	14	0.822268	1	1	1	1	1
RNA biosynthesis.transcriptional regulation	15.5	109	95	97	96	97	94	94	0.812479	1	0.681562	1	0.681562	1
RNA biosynthesis.organelle machinery	15.6	35	21	28	29	7	6	6	1.4096e-16	2.84739e-14	1	1	1	1
RNA processing.RNA 5'-end cap adding	16.1	5	4	4	4	4	4	4	1	1	1	1	1	1
RNA processing.RNA 3'-end processing	16.2	33	25	25	25	25	24	25	1	1	1	1	1	1
RNA processing.ribonuclease activities	16.3	12	10	10	10	9	10	10	1	1	1	1	1	1
RNA processing.pre-mRNA splicing	16.4	125	95	99	101	98	101	100	0.787307	1	0.753835	1	0.876299	1
RNA processing.mRNA modification	16.5	14	9	9	9	9	9	9	1	1	1	1	1	1
RNA processing.tRNA modification	16.6	60	41	42	42	41	42	42	1	1	1	1	1	1
RNA processing.RNA chaperone activities	16.7	3	3	3	3	3	3	3	1	1	1	1	1	1
RNA processing.RNA surveillance	16.8	48	36	37	37	38	38	38	0.670896	1	1	1	1	1
RNA processing.mRNA sequestration	16.9	4	4	4	4	4	4	4	1	1	1	1	1	1
RNA processing.mRNA silencing	16.10	22	15	16	17	16	17	16	1	1	1	1	1	1
RNA processing.messenger ribonucleoparticle (mRNP) export	16.11	21	17	17	17	17	17	16	1	1	1	1	1	1
RNA processing.organelle machinery	16.12	102	73	79	72	55	49	53	3.16659e-08	6.3965e-06	0.483853	1	0.888493	1
Protein biosynthesis.ribosome biogenesis	17.1	203	161	173	173	168	170	172	0.877344	1	0.894357	1	0.686789	1
Protein biosynthesis.aminoacyl-tRNA synthetase activities	17.2	27	21	25	25	25	25	25	0.430451	1	1	1	1	1
Protein biosynthesis.mRNA quality control	17.3	33	24	24	24	24	21	24	0.753761	1	0.597743	1	1	1
Protein biosynthesis.translation initiation	17.4	47	37	37	37	35	37	36	0.775101	1	0.807983	1	1	1
Protein biosynthesis.translation elongation	17.5	20	13	14	14	14	14	14	1	1	1	1	1	1
Protein biosynthesis.translation termination	17.6	1	1	1	1	1	1	1	1	1	1	1	1	1
Protein biosynthesis.organelle machinery	17.7	133	77	113	114	93	104	112	0.737279	1	0.161576	1	0.00832748	1
Protein modification.glycosylation	18.1	61	45	47	48	48	46	46	1	1	0.829849	1	0.829849	1
Protein modification.acetylation	18.2	13	9	10	10	9	9	10	1	1	1	1	1	1
Protein modification.lipidation	18.3	32	19	23	21	22	23	22	0.643534	1	1	1	1	1
Protein modification.phosphorylation	18.4	190	151	157	157	156	153	153	0.879243	1	0.792536	1	0.792536	1
Protein modification.ADP-ribosylation	18.5	2	2	2	2	2	2	2	1	1	1	1	1	1
Protein modification.tyrosine sulfation	18.6	1	1	1	1	1	1	1	1	1	1	1	1	1
Protein modification.S-nitrosylation	18.7	2	2	1	2	2	2	2	1	1	1	1	1	1
Protein modification.S-glutathionylation	18.8	7	5	6	6	6	6	6	1	1	1	1	1	1
Protein modification.hydroxylation	18.9	1	1	1	1	1	1	1	1	1	1	1	1	1
Protein modification.targeting peptide maturation	18.10	31	23	24	24	21	21	23	0.408432	1	1	1	0.7802	1
Protein modification.disulfide bond formation	18.11	13	9	9	9	6	6	7	0.106455	1	1	1	1	1
Protein modification.protein folding	18.12	4	4	4	4	3	3	3	0.217391	1	1	1	1	1
Protein homeostasis.protein quality control	19.1	59	40	43	40	39	37	38	0.366079	1	0.84768	1	1	1
Protein homeostasis.ubiquitin-proteasome system	19.2	228	162	166	164	157	160	160	0.404993	1	0.838826	1	0.838826	1
Protein homeostasis.autophagy	19.3	27	18	20	20	19	19	20	1	1	1	1	1	1
Protein homeostasis.proteolysis	19.4	69	50	52	52	48	49	48	0.380089	1	1	1	1	1
Protein homeostasis.protein repair	19.5	1	1	1	1	1	1	1	1	1	1	1	1	1
Cytoskeleton organisation.microtubular network	20.1	53	35	36	37	35	36	39	0.903909	1	1	1	0.525992	1
Cytoskeleton organisation.microfilament network	20.2	42	31	33	33	30	32	31	0.661031	1	0.80444	1	1	1
Cytoskeleton organisation.actin and tubulin folding	20.3	24	20	20	19	19	20	20	1	1	1	1	1	1
Cytoskeleton organisation.nuclear dynamics	20.4	12	8	8	8	8	8	8	1	1	1	1	1	1
Cytoskeleton organisation.plastid movement	20.5	10	9	9	9	4	4	4	9.41431e-05	0.0190169	1	1	1	1
Cytoskeleton organisation.cytoskeleton-plasma membrane-cell wall interface	20.6	2	2	2	2	2	1	1	0.454545	1	1	1	1	1
Cytoskeleton organisation.endoplasmic reticulum-cytoskeleton-plasma membrane interface	20.7	2	2	2	2	1	2	2	1	1	1	1	1	1
Cell wall organisation.cellulose	21.1	20	12	12	12	11	10	12	0.712077	1	1	1	1	1
Cell wall organisation.hemicellulose	21.2	44	26	26	25	25	24	24	0.709414	1	1	1	1	1
Cell wall organisation.pectin	21.3	40	21	23	23	23	23	22	1	1	1	1	1	1
Cell wall organisation.cell wall proteins	21.4	25	14	15	15	15	14	15	1	1	1	1	1	1
Cell wall organisation.cell wall hydroxycinnamic acids	21.5	1	1	1	1	1	1	1	1	1	1	1	1	1
Cell wall organisation.lignin	21.6	16	10	12	12	10	11	10	0.662827	1	1	1	1	1
Cell wall organisation.callose	21.7	1	1	1	1	1	1	1	1	1	1	1	1	1
Cell wall organisation.sporopollenin	21.8	14	11	10	8	7	6	6	0.0465336	1	1	1	1	1
Cell wall organisation.cutin and suberin	21.9	32	18	21	21	16	19	21	0.658102	1	0.61593	1	0.311392	1
Vesicle trafficking.clathrin coated vesicle (CCV) machinery	22.1	34	26	25	26	24	26	26	1	1	0.783992	1	0.783992	1
Vesicle trafficking.clathrin-independent machinery	22.2	1	1	0	0	0	0	0	1	1	1	1	1	1
Vesicle trafficking.Coat protein I (COPI) coatomer machinery	22.3	23	16	17	17	17	17	16	1	1	1	1	1	1
Vesicle trafficking.Coat protein II (COPII) coatomer machinery	22.4	10	7	7	7	7	7	7	1	1	1	1	1	1
Vesicle trafficking.endomembrane trafficking	22.5	64	43	46	46	45	45	46	1	1	1	1	1	1
Vesicle trafficking.target membrane tethering	22.6	63	51	53	53	53	52	53	1	1	1	1	1	1
Vesicle trafficking.SNARE target membrane recognition and fusion complexes	22.7	27	20	21	21	21	21	21	1	1	1	1	1	1
Vesicle trafficking.regulation of membrane tethering and fusion	22.8	28	22	22	22	22	22	22	1	1	1	1	1	1
Protein translocation.chloroplast	23.1	49	34	37	35	28	20	31	0.0016343	0.330129	0.156883	1	0.680065	1
Protein translocation.mitochondrion	23.2	28	22	22	22	22	23	21	1	1	1	1	1	1
Protein translocation.endoplasmic reticulum	23.3	24	17	16	18	18	17	18	0.852575	1	1	1	1	1
Protein translocation.peroxisome	23.4	22	12	14	14	14	14	14	0.857714	1	1	1	1	1
Protein translocation.nucleus	23.5	57	46	47	47	47	47	46	1	1	1	1	1	1
Protein translocation.plasmodesmata intercellular trafficking	23.6	2	2	2	2	2	2	2	1	1	1	1	1	1
Solute transport.primary active transport	24.1	40	26	26	26	26	26	25	1	1	1	1	1	1
Solute transport.carrier-mediated transport	24.2	144	107	110	108	102	105	109	0.53402	1	0.793339	1	0.424492	1
Solute transport.channels	24.3	33	26	26	26	23	24	25	0.407188	1	1	1	0.782825	1
Solute transport.porins	24.4	6	4	6	6	6	6	6	0.485714	1	1	1	1	1
Nutrient uptake.nitrogen assimilation	25.1	23	9	10	10	7	7	9	0.379866	1	1	1	0.75753	1
Nutrient uptake.sulfur assimilation	25.2	7	5	5	5	5	5	5	1	1	1	1	1	1
Nutrient uptake.phosphorus assimilation	25.3	7	5	5	5	4	4	4	0.520397	1	1	1	1	1
Nutrient uptake.iron uptake	25.4	33	16	14	14	10	11	13	0.190386	1	1	1	0.605938	1
Nutrient uptake.copper uptake	25.5	8	5	5	5	4	4	3	0.385159	1	1	1	1	1
External stimuli response.light	26.1	31	17	17	18	15	16	18	0.768562	1	1	1	0.611129	1
External stimuli response.carbon dioxide	26.2	5	4	4	4	3	3	2	0.245077	1	1	1	1	1
External stimuli response.gravity	26.3	7	6	6	6	6	6	6	1	1	1	1	1	1
External stimuli response.temperature	26.4	16	11	11	11	8	8	9	0.143596	1	1	1	1	1
External stimuli response.drought	26.5	3	2	2	2	1	1	1	0.346935	1	1	1	1	1
External stimuli response.salinity	26.6	11	8	8	7	6	7	8	0.794402	1	1	1	0.659443	1
External stimuli response.damage	26.7	2	2	1	2	2	2	2	1	1	1	1	1	1
External stimuli response.pathogen	26.8	49	23	26	26	22	22	23	0.413994	1	1	1	1	1
External stimuli response.symbiont	26.9	26	11	12	11	11	11	13	1	1	1	1	0.781251	1
External stimuli response.virus	26.10	9	6	6	6	6	6	6	1	1	1	1	1	1
Multi-process regulation.circadian clock system	27.1	19	16	15	15	14	15	15	0.818704	1	1	1	1	1
Multi-process regulation.Programmed Cell Death (PCD) system	27.2	11	10	10	9	10	9	10	1	1	1	1	1	1
Multi-process regulation.SnRK1-kinase regulatory system	27.3	7	6	6	6	6	6	6	1	1	1	1	1	1
Multi-process regulation.Rop-GTPase regulatory system	27.4	13	11	11	11	11	11	11	1	1	1	1	1	1
Multi-process regulation.phosphoinositide lipid regulatory system	27.5	23	16	17	17	16	16	16	0.851338	1	1	1	1	1
Multi-process regulation.G-protein signalling	27.6	6	3	4	4	4	4	4	1	1	1	1	1	1
Multi-process regulation.Target Of Rapamycin (TOR) signalling	27.7	8	6	6	6	6	6	6	1	1	1	1	1	1
Multi-process regulation.PEB protein-dependent signalling	27.8	1	1	1	1	1	1	1	1	1	1	1	1	1
Enzyme classification.EC_1 oxidoreductases	50.1	18	11	13	13	14	14	13	0.519672	1	1	1	1	1
Enzyme classification.EC_2 transferases	50.2	10	8	8	8	8	8	8	1	1	1	1	1	1
Enzyme classification.EC_3 hydrolases	50.3	6	5	6	5	5	6	5	1	1	1	1	1	1
Enzyme classification.EC_4 lyases	50.4	5	4	4	4	3	4	3	0.681659	1	1	1	1	1
Enzyme classification.EC_5 isomerases	50.5	5	2	2	3	2	2	2	1	1	1	1	1	1
Enzyme classification.EC_6 ligases	50.6	6	4	3	3	2	3	2	0.505085	1	1	1	1	1
total	total	5759	3945	4211	4185	3790	3813	3891	7.38921e-23	1.49262e-20	0.665188	1	0.0480464	1

## Sheet:  Mapman level3
Description	Bincode	Bin size	AS	DC	PE	GE	EA	NNA	pval.trophy	Bonf trophy	pval.EA	Bonf EA	pval.NNA	Bonf NNA
Photosynthesis.photophosphorylation.photosystem II	1.1.1	99	58	74	73	10	7	12	3.26052e-53	3.15618e-50	0.61314	1	0.821638	1
Photosynthesis.photophosphorylation.cytochrome b6/f complex	1.1.2	22	10	19	19	0	0	0	5.03975e-21	4.87848e-18	1	1	1	1
Photosynthesis.photophosphorylation.Cytb6/f to PS-I electron carriers	1.1.3	2	2	2	2	0	0	0	0.0021645	1	1	1	1	1
Photosynthesis.photophosphorylation.photosystem I	1.1.4	32	20	26	26	1	1	0	1.04631e-28	1.01283e-25	1	1	1	1
Photosynthesis.photophosphorylation.linear electron flow	1.1.5	7	4	5	5	1	1	1	0.00130747	1	1	1	1	1
Photosynthesis.photophosphorylation.cyclic electron flow	1.1.6	3	2	2	2	0	0	0	0.00904977	1	1	1	1	1
Photosynthesis.photophosphorylation.chlororespiration	1.1.8	49	22	17	4	5	4	4	1.13248e-05	0.0109624	1	1	1	1
Photosynthesis.photophosphorylation.ATP synthase complex	1.1.9	15	6	12	12	0	0	1	2.40796e-11	2.3309e-08	1	1	1	1
Photosynthesis.calvin cycle.ribulose-1,5-bisphosphat carboxylase/oxygenase (RuBisCo) activity	1.2.1	18	13	13	14	7	4	4	2.63038e-06	0.00254621	0.470523	1	0.470523	1
Photosynthesis.calvin cycle.phosphoglycerate kinase	1.2.2	1	1	1	1	0	0	1	0.4	1	1	1	1	1
Photosynthesis.calvin cycle.glyceraldehyde 3-phosphate dehydrogenase	1.2.3	1	1	1	1	0	0	0	0.1	1	1	1	1	1
Photosynthesis.calvin cycle.triosephosphate isomerase	1.2.4	1	0	1	1	0	1	1	1	1	1	1	1	1
Photosynthesis.calvin cycle.fructose 1,6-bisphosphate aldolase	1.2.5	1	1	1	1	1	0	1	1	1	1	1	1	1
Photosynthesis.calvin cycle.fructose-1,6-bisphosphatase	1.2.6	1	1	1	1	0	0	0	0.1	1	1	1	1	1
Photosynthesis.calvin cycle.transketolase	1.2.7	1	1	1	1	1	1	1	1	1	1	1	1	1
Photosynthesis.calvin cycle.sedoheptulose-1,7-bisphosphatase	1.2.8	1	1	1	1	0	0	0	0.1	1	1	1	1	1
Photosynthesis.calvin cycle.phosphopentose isomerase	1.2.9	1	1	1	1	1	1	1	1	1	1	1	1	1
Photosynthesis.calvin cycle.phosphopentose epimerase	1.2.10	1	1	1	1	1	0	1	1	1	1	1	1	1
Photosynthesis.calvin cycle.phosphoribulokinase	1.2.11	1	1	1	1	0	0	0	0.1	1	1	1	1	1
Photosynthesis.calvin cycle.NADPH-dependent malate dehydrogenase	1.2.12	1	0	1	1	1	0	0	1	1	1	1	1	1
Photosynthesis.photorespiration.phosphoglycolate phosphatase	1.3.1	1	1	1	1	1	1	1	1	1	1	1	1	1
Photosynthesis.photorespiration.glycolate oxidase	1.3.2	1	1	1	1	1	1	1	1	1	1	1	1	1
Photosynthesis.photorespiration.aminotransferase activities	1.3.3	2	2	2	2	1	1	1	0.181818	1	1	1	1	1
Photosynthesis.photorespiration.glycine decarboxylase complex	1.3.4	4	4	4	4	4	4	4	1	1	1	1	1	1
Photosynthesis.photorespiration.serine hydroxymethyltransferase (SHM)	1.3.5	1	1	1	1	1	1	1	1	1	1	1	1	1
Photosynthesis.photorespiration.hydroxypyruvate reductase (HPR)	1.3.6	1	1	1	1	0	0	0	0.1	1	1	1	1	1
Photosynthesis.photorespiration.glycerate kinase	1.3.7	1	1	1	1	1	1	1	1	1	1	1	1	1
Photosynthesis.photorespiration.glycerate:glycolate transporter	1.3.8	1	1	1	1	1	1	1	1	1	1	1	1	1
Photosynthesis.CAM/C4 photosynthesis.phosphoenolpyruvate (PEP) carboxylase activity	1.4.1	2	2	2	2	2	2	2	1	1	1	1	1	1
Photosynthesis.CAM/C4 photosynthesis.NAD-dependent malate dehydrogenase	1.4.2	1	1	1	1	1	1	1	1	1	1	1	1	1
Cellular respiration.glycolysis.cytosolic glycolysis	2.1.1	12	9	8	10	9	9	10	1	1	1	1	1	1
Cellular respiration.glycolysis.methylglyoxal degradation	2.1.2	4	3	4	4	4	3	3	1	1	1	1	1	1
Cellular respiration.pyruvate oxidation.mitochondrial pyruvate dehydrogenase complex	2.2.1	7	5	5	5	5	5	5	1	1	1	1	1	1
Cellular respiration.tricarboxylic acid cycle.citrate synthase	2.3.1	1	1	1	1	1	1	1	1	1	1	1	1	1
Cellular respiration.tricarboxylic acid cycle.aconitase	2.3.2	1	1	1	1	1	1	1	1	1	1	1	1	1
Cellular respiration.tricarboxylic acid cycle.isocitrate dehydrogenase heterodimer	2.3.3	2	2	2	2	2	2	2	1	1	1	1	1	1
Cellular respiration.tricarboxylic acid cycle.2-oxoglutarate dehydrogenase complex	2.3.4	3	3	3	3	3	3	3	1	1	1	1	1	1
Cellular respiration.tricarboxylic acid cycle.succinyl-CoA ligase heterodimer	2.3.5	2	1	2	2	2	2	2	1	1	1	1	1	1
Cellular respiration.tricarboxylic acid cycle.succinate dehydrogenase complex	2.3.6	12	9	8	9	9	10	10	0.579809	1	1	1	1	1
Cellular respiration.tricarboxylic acid cycle.fumarase	2.3.7	1	1	1	1	1	1	1	1	1	1	1	1	1
Cellular respiration.tricarboxylic acid cycle.mitochondrial NAD-dependent malate dehydrogenase	2.3.8	1	1	1	1	1	1	1	1	1	1	1	1	1
Cellular respiration.tricarboxylic acid cycle.mitochondrial NAD-dependent malic enzyme	2.3.9	1	1	1	1	1	1	1	1	1	1	1	1	1
Cellular respiration.oxidative phosphorylation.NADH dehydrogenase complex	2.4.1	39	22	24	26	23	30	30	0.166657	1	0.144745	1	0.144745	1
Cellular respiration.oxidative phosphorylation.alternative NAD(P)H dehydrogenase activities	2.4.2	6	5	5	5	4	4	4	0.443017	1	1	1	1	1
Cellular respiration.oxidative phosphorylation.cytochrome c reductase complex	2.4.3	11	8	8	8	9	9	8	0.774649	1	1	1	1	1
Cellular respiration.oxidative phosphorylation.cytochrome c	2.4.4	13	4	5	6	6	6	6	0.64703	1	1	1	1	1
Cellular respiration.oxidative phosphorylation.cytochrome c oxidase complex	2.4.5	18	13	12	13	14	14	16	0.260267	1	1	1	0.658148	1
Cellular respiration.oxidative phosphorylation.ATP synthase complex	2.4.6	19	11	13	14	11	15	15	0.685003	1	0.295296	1	0.295296	1
Carbohydrate metabolism.sucrose metabolism.triose-phosphate translocation	3.1.1	1	1	1	1	1	1	1	1	1	1	1	1	1
Carbohydrate metabolism.sucrose metabolism.biosynthesis	3.1.2	8	7	8	8	8	8	8	1	1	1	1	1	1
Carbohydrate metabolism.sucrose metabolism.degradation	3.1.4	7	6	6	6	6	6	6	1	1	1	1	1	1
Carbohydrate metabolism.sucrose metabolism.regulation of sucrose/starch partitioning	3.1.5	1	1	1	1	1	1	1	1	1	1	1	1	1
Carbohydrate metabolism.starch metabolism.granule initiation	3.2.1	3	1	2	2	1	1	2	1	1	1	1	1	1
Carbohydrate metabolism.starch metabolism.biosynthesis	3.2.2	12	10	11	9	9	10	11	1	1	1	1	0.590062	1
Carbohydrate metabolism.starch metabolism.degradation	3.2.3	22	10	15	13	15	14	15	0.369734	1	1	1	1	1
Carbohydrate metabolism.trehalose metabolism.trehalose-6-phosphate synthase	3.3.1	1	1	1	1	1	1	1	1	1	1	1	1	1
Carbohydrate metabolism.trehalose metabolism.trehalose-6-phosphate phosphatase	3.3.2	1	1	1	1	1	1	1	1	1	1	1	1	1
Carbohydrate metabolism.trehalose metabolism.trehalase	3.3.3	1	1	1	1	1	1	1	1	1	1	1	1	1
Carbohydrate metabolism.oligosaccharide metabolism.galactinol synthase	3.4.1	1	1	1	1	0	0	0	0.1	1	1	1	1	1
Carbohydrate metabolism.oligosaccharide metabolism.raffinose synthase	3.4.2	1	1	0	0	0	0	0	1	1	1	1	1	1
Carbohydrate metabolism.oligosaccharide metabolism.raffinose alpha-galactosidase	3.4.4	1	1	0	0	0	0	0	1	1	1	1	1	1
Carbohydrate metabolism.oligosaccharide metabolism.galactinol-sucrose galactosyltransferase	3.4.5	1	1	1	1	0	1	1	1	1	1	1	1	1
Carbohydrate metabolism.sorbitol metabolism.aldose 6-phosphate reductase	3.5.1	1	0	1	1	1	1	1	1	1	1	1	1	1
Carbohydrate metabolism.sorbitol metabolism.sorbitol dehydrogenase	3.5.2	1	0	1	1	1	1	1	1	1	1	1	1	1
Carbohydrate metabolism.mannose metabolism.phosphomannose isomerase	3.6.1	1	1	1	1	1	1	1	1	1	1	1	1	1
Carbohydrate metabolism.mannose metabolism.phosphomannomutase	3.6.2	1	1	1	1	1	1	1	1	1	1	1	1	1
Carbohydrate metabolism.mannose metabolism.aldose 6-phosphate reductase	3.6.3	1	0	1	1	1	1	1	1	1	1	1	1	1
Carbohydrate metabolism.mannose metabolism.phosphosugar phosphatase	3.6.4	1	1	1	1	1	1	1	1	1	1	1	1	1
Carbohydrate metabolism.galactose metabolism.D-galactokinase	3.7.1	1	1	1	1	1	1	1	1	1	1	1	1	1
Carbohydrate metabolism.ribose metabolism.ribokinase	3.8.1	1	1	1	1	1	1	1	1	1	1	1	1	1
Carbohydrate metabolism.oxidative pentose phosphate pathway.oxidative phase	3.9.1	3	3	3	3	3	3	3	1	1	1	1	1	1
Carbohydrate metabolism.oxidative pentose phosphate pathway.non-oxidative phase	3.9.2	4	4	4	4	4	4	4	1	1	1	1	1	1
Carbohydrate metabolism.gluconeogenesis.phosphoenolpyruvate carboxykinase	3.10.1	1	1	1	1	1	1	1	1	1	1	1	1	1
Carbohydrate metabolism.gluconeogenesis.pyruvate orthophosphate dikinase activity	3.10.2	2	2	2	2	0	0	0	0.0021645	1	1	1	1	1
Carbohydrate metabolism.gluconeogenesis.cytosolic fructose-1,6-bisphosphatase	3.10.3	1	0	1	1	1	1	1	1	1	1	1	1	1
Carbohydrate metabolism.fermentation.alcoholic fermentation	3.11.1	2	2	2	2	2	2	2	1	1	1	1	1	1
Carbohydrate metabolism.fermentation.lactic acid fermentation	3.11.2	1	1	1	1	1	1	1	1	1	1	1	1	1
Carbohydrate metabolism.plastidial glycolysis.ATP-dependent phosphofructokinase	3.12.1	1	1	1	1	1	0	0	0.4	1	1	1	1	1
Carbohydrate metabolism.plastidial glycolysis.fructose-1,6-bisphosphate aldolase	3.12.2	1	1	1	1	1	0	1	1	1	1	1	1	1
Carbohydrate metabolism.plastidial glycolysis.triosephosphate isomerase	3.12.3	1	0	1	1	0	1	1	1	1	1	1	1	1
Carbohydrate metabolism.plastidial glycolysis.glyceraldehyde 3-phosphate dehydrogenase	3.12.4	1	1	1	1	1	1	1	1	1	1	1	1	1
Carbohydrate metabolism.plastidial glycolysis.phosphoglycerate kinase	3.12.5	1	1	1	1	0	0	1	0.4	1	1	1	1	1
Carbohydrate metabolism.plastidial glycolysis.phosphoglycerate mutase	3.12.6	1	1	1	0	0	0	0	0.4	1	1	1	1	1
Carbohydrate metabolism.plastidial glycolysis.enolase	3.12.7	1	0	1	0	0	0	0	1	1	1	1	1	1
Carbohydrate metabolism.plastidial glycolysis.pyruvate kinase	3.12.8	1	1	1	1	1	1	1	1	1	1	1	1	1
Carbohydrate metabolism.nucleotide sugar biosynthesis.GDP-D-mannose biosynthesis	3.13.1	3	3	3	3	3	3	3	1	1	1	1	1	1
Carbohydrate metabolism.nucleotide sugar biosynthesis.GDP-L-fucose biosynthesis	3.13.2	5	3	3	3	2	3	3	1	1	1	1	1	1
Carbohydrate metabolism.nucleotide sugar biosynthesis.UDP-D-glucuronic acid biosynthesis	3.13.3	7	6	6	6	6	6	6	1	1	1	1	1	1
Carbohydrate metabolism.nucleotide sugar biosynthesis.UDP-D-galacturonic acid biosynthesis	3.13.4	3	2	2	2	2	2	2	1	1	1	1	1	1
Carbohydrate metabolism.nucleotide sugar biosynthesis.UDP-D-xylose biosynthesis	3.13.5	2	2	2	2	2	2	2	1	1	1	1	1	1
Carbohydrate metabolism.nucleotide sugar biosynthesis.UDP-L-rhamnose biosynthesis	3.13.6	1	1	1	1	1	1	1	1	1	1	1	1	1
Carbohydrate metabolism.nucleotide sugar biosynthesis.UDP-L-arabinose biosynthesis	3.13.7	4	3	3	3	3	3	3	1	1	1	1	1	1
Carbohydrate metabolism.nucleotide sugar biosynthesis.UDP-D-glucose 4-epimerase	3.13.8	1	1	1	1	1	1	1	1	1	1	1	1	1
Carbohydrate metabolism.nucleotide sugar biosynthesis.UDP-N-acetylglucosamine biosynthesis	3.13.9	7	5	5	5	5	5	5	1	1	1	1	1	1
Amino acid metabolism.biosynthesis.glutamate family	4.1.1	37	24	26	26	26	26	26	0.884312	1	1	1	1	1
Amino acid metabolism.biosynthesis.aspartate family	4.1.2	43	31	29	30	29	30	31	1	1	1	1	0.814687	1
Amino acid metabolism.biosynthesis.pyruvate family	4.1.3	15	9	10	10	10	10	10	1	1	1	1	1	1
Amino acid metabolism.biosynthesis.serine family	4.1.4	11	7	7	7	6	7	7	1	1	1	1	1	1
Amino acid metabolism.biosynthesis.shikimate family	4.1.5	22	16	17	17	16	17	17	1	1	1	1	1	1
Amino acid metabolism.degradation.arginine	4.2.1	6	5	5	5	4	5	5	1	1	1	1	1	1
Amino acid metabolism.degradation.gamma-aminobutyrate (GABA)	4.2.2	6	3	3	3	3	2	3	1	1	1	1	1	1
Amino acid metabolism.degradation.proline	4.2.3	2	2	2	2	2	2	2	1	1	1	1	1	1
Amino acid metabolism.degradation.lysine	4.2.4	1	1	1	1	1	1	1	1	1	1	1	1	1
Amino acid metabolism.degradation.threonine	4.2.5	2	2	2	2	2	2	2	1	1	1	1	1	1
Amino acid metabolism.degradation.cysteine	4.2.6	3	3	3	3	3	3	3	1	1	1	1	1	1
Amino acid metabolism.degradation.branched-chain amino acid	4.2.7	26	17	18	18	18	18	18	1	1	1	1	1	1
Amino acid metabolism.degradation.aromatic amino acid	4.2.8	6	3	4	4	4	4	3	1	1	1	1	1	1
Amino acid metabolism.degradation.methionine	4.2.9	1	1	1	1	1	1	1	1	1	1	1	1	1
Lipid metabolism.fatty acid biosynthesis.citrate shuttle	5.1.1	7	6	6	6	6	6	6	1	1	1	1	1	1
Lipid metabolism.fatty acid biosynthesis.acetyl-CoA generation	5.1.2	9	7	7	7	7	7	6	1	1	1	1	1	1
Lipid metabolism.fatty acid biosynthesis.acetyl-CoA carboxylation	5.1.3	7	3	6	6	6	6	6	0.45373	1	1	1	1	1
Lipid metabolism.fatty acid biosynthesis.plastidial fatty acid synthase (ptFAS) system	5.1.4	11	9	9	9	9	9	9	1	1	1	1	1	1
Lipid metabolism.fatty acid biosynthesis.mitochondrial fatty acid synthase (mtFAS) system	5.1.5	6	5	6	6	6	6	6	1	1	1	1	1	1
Lipid metabolism.fatty acid biosynthesis.endoplasmic reticulum-localized fatty acid elongase (FAE) system	5.1.6	7	4	5	5	5	4	5	1	1	1	1	1	1
Lipid metabolism.fatty acid biosynthesis.fatty acid desaturation	5.1.7	4	2	2	2	2	3	2	1	1	1	1	1	1
Lipid metabolism.glycerolipid biosynthesis.phosphatidate	5.2.1	12	9	9	9	8	8	9	0.792946	1	1	1	1	1
Lipid metabolism.glycerolipid biosynthesis.diacylglycerol	5.2.2	4	4	4	4	4	4	4	1	1	1	1	1	1
Lipid metabolism.glycerolipid biosynthesis.phosphatidylethanolamine	5.2.3	18	11	11	11	11	11	10	1	1	1	1	1	1
Lipid metabolism.glycerolipid biosynthesis.phosphatidylcholine	5.2.4	8	7	7	7	6	6	7	0.700776	1	1	1	1	1
Lipid metabolism.glycerolipid biosynthesis.phosphatidylserine	5.2.5	4	1	1	1	1	1	1	1	1	1	1	1	1
Lipid metabolism.glycerolipid biosynthesis.phosphatidylglycerol	5.2.6	3	3	3	3	3	3	3	1	1	1	1	1	1
Lipid metabolism.glycerolipid biosynthesis.phosphatidylinositol	5.2.7	1	1	1	1	1	1	1	1	1	1	1	1	1
Lipid metabolism.glycerolipid biosynthesis.cardiolipin	5.2.8	3	3	2	3	3	3	3	1	1	1	1	1	1
Lipid metabolism.glycerolipid biosynthesis.triacylglycerols	5.2.10	2	2	2	2	2	2	2	1	1	1	1	1	1
Lipid metabolism.galactolipid and sulfolipid biosynthesis.phosphatidate phosphatase	5.3.1	1	1	1	1	1	1	1	1	1	1	1	1	1
Lipid metabolism.galactolipid and sulfolipid biosynthesis.monogalactosyldiacylglycerol synthase (MGD)	5.3.2	1	1	1	1	1	1	1	1	1	1	1	1	1
Lipid metabolism.galactolipid and sulfolipid biosynthesis.digalactosyldiacylglycerol synthase (DGD)	5.3.3	1	1	1	1	1	1	1	1	1	1	1	1	1
Lipid metabolism.galactolipid and sulfolipid biosynthesis.galactolipid galactosyltransferase (SFR2)	5.3.4	1	1	1	1	0	0	0	0.1	1	1	1	1	1
Lipid metabolism.galactolipid and sulfolipid biosynthesis.plastidial UDP-glucose pyrophosphorylase	5.3.5	1	1	1	1	0	0	0	0.1	1	1	1	1	1
Lipid metabolism.galactolipid and sulfolipid biosynthesis.UDP-sulfoquinovose synthase	5.3.6	1	1	1	1	0	0	0	0.1	1	1	1	1	1
Lipid metabolism.galactolipid and sulfolipid biosynthesis.UDP-sulfoquinovose:DAG sulfoquinovosyltransferase	5.3.7	1	1	1	1	0	0	1	0.4	1	1	1	1	1
Lipid metabolism.sphingolipid biosynthesis.serine C-palmitoyltransferase complex	5.4.1	3	3	3	3	2	3	3	1	1	1	1	1	1
Lipid metabolism.sphingolipid biosynthesis.ketosphinganine reductase	5.4.2	1	1	1	1	1	1	1	1	1	1	1	1	1
Lipid metabolism.sphingolipid biosynthesis.sphingobase hydroxylase	5.4.3	1	1	1	1	1	1	1	1	1	1	1	1	1
Lipid metabolism.sphingolipid biosynthesis.delta-4 sphingolipid desaturase	5.4.4	1	1	1	1	1	1	1	1	1	1	1	1	1
Lipid metabolism.sphingolipid biosynthesis.ceramide synthase	5.4.5	1	1	1	1	1	1	1	1	1	1	1	1	1
Lipid metabolism.sphingolipid biosynthesis.sphingosine transfer protein	5.4.6	1	1	1	1	1	1	1	1	1	1	1	1	1
Lipid metabolism.sphingolipid biosynthesis.sphingoid long-chain base kinase	5.4.7	1	1	1	1	1	1	1	1	1	1	1	1	1
Lipid metabolism.sphingolipid biosynthesis.sphingoid long-chain base phosphate phosphatase	5.4.8	1	1	1	1	1	1	1	1	1	1	1	1	1
Lipid metabolism.sphingolipid biosynthesis.delta-8 sphingolipid desaturase	5.4.9	1	1	1	1	1	1	1	1	1	1	1	1	1
Lipid metabolism.sphingolipid biosynthesis.sphingolipid fatty acid 2-hydroxylase	5.4.10	1	1	1	1	1	1	1	1	1	1	1	1	1
Lipid metabolism.sphingolipid biosynthesis.ceramide glucosyltransferase	5.4.11	1	1	1	1	1	1	1	1	1	1	1	1	1
Lipid metabolism.sphingolipid biosynthesis.ceramide kinase	5.4.12	1	1	1	1	1	1	1	1	1	1	1	1	1
Lipid metabolism.sphingolipid biosynthesis.glycosylinositol phosphorylceramide (GIPC) biosynthesis	5.4.13	4	4	4	4	4	4	3	1	1	1	1	1	1
Lipid metabolism.phytosterol biosynthesis.campesterol	5.5.1	7	6	7	6	7	7	7	0.487805	1	1	1	1	1
Lipid metabolism.phytosterol biosynthesis.phytosterol conjugation	5.5.2	7	5	5	5	5	5	5	1	1	1	1	1	1
Lipid metabolism.lipid A biosynthesis.UDP-N-acetylglucosamine O-acyltransferase (LpxA)	5.6.1	1	1	1	1	1	1	1	1	1	1	1	1	1
Lipid metabolism.lipid A biosynthesis.UDP-3-O-acyl N-acetylglucosamine deacetylase (LpxC)	5.6.2	1	1	1	1	1	1	1	1	1	1	1	1	1
Lipid metabolism.lipid A biosynthesis.UDP-3-O-(3-hydroxymyristoyl)glucosamine N-acyltransferase (LpxD)	5.6.3	1	1	1	1	1	1	1	1	1	1	1	1	1
Lipid metabolism.lipid A biosynthesis.lipid-A-disaccharide synthase (LpxB)	5.6.4	1	1	1	1	1	1	1	1	1	1	1	1	1
Lipid metabolism.lipid A biosynthesis.tetra-acyl-disaccharide kinase (LpxK)	5.6.5	1	1	1	1	1	1	1	1	1	1	1	1	1
Lipid metabolism.lipid A biosynthesis.3-deoxy-D-manno-octulosonic acid (Kdo) transferase (KdtA)	5.6.6	1	1	1	1	1	1	1	1	1	1	1	1	1
Lipid metabolism.lipid degradation.triacylglycerol lipase activities	5.7.1	6	5	5	5	5	5	5	1	1	1	1	1	1
Lipid metabolism.lipid degradation.phospholipase activities	5.7.2	18	13	14	13	14	13	14	1	1	1	1	1	1
Lipid metabolism.lipid degradation.fatty acid degradation	5.7.3	21	15	13	14	12	14	14	0.851898	1	0.751317	1	0.751317	1
Lipid metabolism.lipid degradation.glycerol metabolism	5.7.4	4	4	4	4	4	4	4	1	1	1	1	1	1
Lipid metabolism.lipid degradation.sphingolipid degradation	5.7.5	5	2	4	4	4	4	4	0.681659	1	1	1	1	1
Lipid metabolism.lipid trafficking.endoplasmic reticulum-plasma membrane lipid transfer	5.8.1	2	2	2	2	2	2	2	1	1	1	1	1	1
Lipid metabolism.lipid trafficking.endoplasmic reticulum-plastid lipid transfer	5.8.2	11	6	8	8	7	8	7	1	1	1	1	1	1
Lipid metabolism.lipid trafficking.fatty acid export protein (FAX)	5.8.3	1	1	1	1	1	1	1	1	1	1	1	1	1
Lipid metabolism.lipid trafficking.peroxisomal fatty acid transporter (PXA1)	5.8.4	1	1	1	1	1	1	1	1	1	1	1	1	1
Lipid metabolism.lipid trafficking.fatty acid transporter (ABCA)	5.8.5	1	0	1	1	1	1	1	1	1	1	1	1	1
Lipid metabolism.lipid bodies-associated activities.lipid droplet biogenesis factor (SEIPIN)	5.9.1	1	1	1	1	1	1	1	1	1	1	1	1	1
Lipid metabolism.lipid bodies-associated activities.oleosin structural protein	5.9.2	1	1	1	1	1	1	1	1	1	1	1	1	1
Lipid metabolism.lipid bodies-associated activities.caleosin lipid body surface protein (CLO/PXG)	5.9.3	1	1	1	1	1	1	1	1	1	1	1	1	1
Lipid metabolism.lipid bodies-associated activities.steroleosin dehydrogenase (HSD/SLO)	5.9.4	1	1	1	1	1	1	1	1	1	1	1	1	1
Lipid metabolism.lipid bodies-associated activities.associated factor (LDAP)	5.9.5	1	1	1	1	1	1	1	1	1	1	1	1	1
Lipid metabolism.lipid bodies-associated activities.associated factor (LDIP)	5.9.6	1	0	1	1	1	1	1	1	1	1	1	1	1
Nucleotide metabolism.purines.ribonucleotide (RN) anabolism	6.1.1	11	11	11	11	11	11	11	1	1	1	1	1	1
Nucleotide metabolism.purines.salvage pathway	6.1.2	7	6	6	6	6	6	6	1	1	1	1	1	1
Nucleotide metabolism.purines.phosphotransfers	6.1.3	2	2	2	2	2	2	2	1	1	1	1	1	1
Nucleotide metabolism.purines.catabolism	6.1.4	13	12	11	12	10	10	11	0.3471	1	1	1	1	1
Nucleotide metabolism.pyrimidines.de novo biosynthesis	6.2.1	8	7	7	7	7	7	7	1	1	1	1	1	1
Nucleotide metabolism.pyrimidines.salvage pathway	6.2.2	2	2	2	2	2	2	2	1	1	1	1	1	1
Nucleotide metabolism.pyrimidines.phosphotransfers	6.2.3	2	1	1	2	2	1	2	1	1	1	1	1	1
Nucleotide metabolism.pyrimidines.catabolism	6.2.4	6	6	6	5	5	5	5	0.602597	1	1	1	1	1
Nucleotide metabolism.deoxynucleotides.biosynthesis	6.3.1	4	3	3	3	3	3	3	1	1	1	1	1	1
Nucleotide metabolism.deoxynucleotides.salvage pathway	6.3.2	4	4	4	4	4	4	4	1	1	1	1	1	1
Nucleotide metabolism.deoxynucleotides.catabolism	6.3.3	3	3	3	3	3	3	3	1	1	1	1	1	1
Coenzyme metabolism.molybdenum cofactor biosynthesis.precursor Z biosynthesis	7.1.1	2	2	2	2	2	2	2	1	1	1	1	1	1
Coenzyme metabolism.molybdenum cofactor biosynthesis.molybdopterin biosynthesis	7.1.2	4	3	3	3	3	3	2	1	1	1	1	1	1
Coenzyme metabolism.molybdenum cofactor biosynthesis.molybdenum ion insertion	7.1.3	1	1	1	1	1	1	1	1	1	1	1	1	1
Coenzyme metabolism.molybdenum cofactor biosynthesis.modification	7.1.4	1	1	1	1	1	1	1	1	1	1	1	1	1
Coenzyme metabolism.thiamine pyrophosphate biosynthesis.hydroxymethylpyrimidine diphosphate biosynthesis	7.2.1	3	3	3	3	2	1	2	0.0823529	1	1	1	1	1
Coenzyme metabolism.thiamine pyrophosphate biosynthesis.thiazole biosynthesis	7.2.2	2	1	2	2	1	1	2	1	1	1	1	1	1
Coenzyme metabolism.thiamine pyrophosphate biosynthesis.thiamine diphosphokinase	7.2.3	1	1	1	1	1	1	1	1	1	1	1	1	1
Coenzyme metabolism.S-adenosyl methionine (SAM) cycle.S-adenosyl methionine synthetase	7.3.1	1	1	1	1	1	1	1	1	1	1	1	1	1
Coenzyme metabolism.S-adenosyl methionine (SAM) cycle.S-adenosyl homocysteine hydrolase	7.3.2	1	1	1	1	1	1	1	1	1	1	1	1	1
Coenzyme metabolism.coenzyme A biosynthesis.pantothenate biosynthesis	7.4.1	2	2	2	2	2	2	2	1	1	1	1	1	1
Coenzyme metabolism.coenzyme A biosynthesis.pantothenate kinase	7.4.2	1	1	1	1	1	1	1	1	1	1	1	1	1
Coenzyme metabolism.coenzyme A biosynthesis.phosphopantothenoylcysteine synthetase	7.4.3	1	1	1	1	1	1	1	1	1	1	1	1	1
Coenzyme metabolism.coenzyme A biosynthesis.phosphopantothenoylcysteine decarboxylase	7.4.4	1	1	1	1	1	1	1	1	1	1	1	1	1
Coenzyme metabolism.coenzyme A biosynthesis.phosphopantetheine adenylyl transferase	7.4.5	1	1	1	1	1	1	1	1	1	1	1	1	1
Coenzyme metabolism.coenzyme A biosynthesis.dephospho-coenzyme A kinase	7.4.6	1	1	1	1	1	1	1	1	1	1	1	1	1
Coenzyme metabolism.tetrahydrofolate biosynthesis.p-aminobenzoate biosynthesis	7.5.1	2	2	2	2	2	2	2	1	1	1	1	1	1
Coenzyme metabolism.tetrahydrofolate biosynthesis.pterin biosynthesis	7.5.2	3	2	3	3	3	3	3	1	1	1	1	1	1
Coenzyme metabolism.tetrahydrofolate biosynthesis.bifunctional dihydropterin diphosphokinase and dihydropteroate synthase	7.5.3	1	1	1	1	1	1	1	1	1	1	1	1	1
Coenzyme metabolism.tetrahydrofolate biosynthesis.dihydrofolate synthetase	7.5.4	1	1	1	1	1	1	1	1	1	1	1	1	1
Coenzyme metabolism.tetrahydrofolate biosynthesis.dihydrofolate reductase	7.5.5	1	1	1	1	1	1	1	1	1	1	1	1	1
Coenzyme metabolism.tetrahydrofolate biosynthesis.folyl-polyglutamate synthetase	7.5.6	1	1	1	1	1	1	1	1	1	1	1	1	1
Coenzyme metabolism.tetrahydrofolate biosynthesis.tetrahydrofolate (THF) interconversions	7.5.7	5	4	5	5	4	4	4	0.597701	1	1	1	1	1
Coenzyme metabolism.biotin biosynthesis.7-keto-8-aminopelargonic acid (KAPA) synthase	7.6.1	1	1	1	1	1	1	1	1	1	1	1	1	1
Coenzyme metabolism.biotin biosynthesis.bifunctional diaminopelargonic acid (DAPA) aminotransferase and dethiobiotin synthetase	7.6.2	1	1	1	1	1	1	1	1	1	1	1	1	1
Coenzyme metabolism.biotin biosynthesis.biotin synthase	7.6.3	1	1	1	1	1	1	1	1	1	1	1	1	1
Coenzyme metabolism.biotin biosynthesis.biotin:protein ligase	7.6.4	1	1	1	1	1	1	1	1	1	1	1	1	1
Coenzyme metabolism.pyridoxalphosphate biosynthesis.pyridoxal 5'-phosphate synthase complex	7.7.1	2	1	2	2	2	2	2	1	1	1	1	1	1
Coenzyme metabolism.pyridoxalphosphate biosynthesis.salvage biosynthetic pathway	7.7.2	1	1	1	1	1	1	1	1	1	1	1	1	1
Coenzyme metabolism.prenylquinone biosynthesis.4-hydroxybenzoate biosynthesis	7.8.1	1	1	1	1	1	1	1	1	1	1	1	1	1
Coenzyme metabolism.prenylquinone biosynthesis.solanesyl diphosphate synthase activities	7.8.2	2	1	2	1	2	2	2	0.454545	1	1	1	1	1
Coenzyme metabolism.prenylquinone biosynthesis.ubiquinone biosynthesis	7.8.3	4	4	3	4	4	4	4	1	1	1	1	1	1
Coenzyme metabolism.prenylquinone biosynthesis.plastoquinone biosynthesis	7.8.4	2	2	2	2	2	2	2	1	1	1	1	1	1
Coenzyme metabolism.prenylquinone biosynthesis.accessory protein activities	7.8.5	3	3	3	3	3	3	3	1	1	1	1	1	1
Coenzyme metabolism.NAD/NADP biosynthesis.de-novo pathway	7.9.1	3	3	3	3	2	3	3	1	1	1	1	1	1
Coenzyme metabolism.NAD/NADP biosynthesis.Preiss-Handler salvage pathway	7.9.2	2	1	2	2	2	2	2	1	1	1	1	1	1
Coenzyme metabolism.NAD/NADP biosynthesis.nicotinamide/nicotinate mononucleotide adenylyltransferase	7.9.3	1	1	1	1	1	1	1	1	1	1	1	1	1
Coenzyme metabolism.NAD/NADP biosynthesis.NAD synthase	7.9.4	1	1	1	1	1	1	1	1	1	1	1	1	1
Coenzyme metabolism.NAD/NADP biosynthesis.NAD kinase	7.9.5	1	0	1	1	1	1	1	1	1	1	1	1	1
Coenzyme metabolism.NAD/NADP biosynthesis.NAD homeostasis	7.9.6	1	0	1	1	0	0	0	0.4	1	1	1	1	1
Coenzyme metabolism.FMN/FAD biosynthesis.ribitol kinase	7.10.1	1	1	1	1	1	1	1	1	1	1	1	1	1
Coenzyme metabolism.FMN/FAD biosynthesis.bifunctional GTP cyclohydrolase II (RibA) and DHBP synthase (RibB)	7.10.2	1	1	1	1	1	1	1	1	1	1	1	1	1
Coenzyme metabolism.FMN/FAD biosynthesis.pyrimidine deaminase (RibD)	7.10.3	1	1	1	1	1	1	1	1	1	1	1	1	1
Coenzyme metabolism.FMN/FAD biosynthesis.pyrimidine reductase	7.10.4	1	1	1	1	1	1	1	1	1	1	1	1	1
Coenzyme metabolism.FMN/FAD biosynthesis.pyrimidine phosphatase (PyrP)	7.10.5	1	1	1	1	1	1	1	1	1	1	1	1	1
Coenzyme metabolism.FMN/FAD biosynthesis.lumazine synthase (RibE)	7.10.6	1	1	1	1	1	1	1	1	1	1	1	1	1
Coenzyme metabolism.FMN/FAD biosynthesis.riboflavin synthase (RibC)	7.10.7	1	1	1	1	1	1	1	1	1	1	1	1	1
Coenzyme metabolism.FMN/FAD biosynthesis.riboflavin kinase	7.10.8	1	1	1	1	1	1	1	1	1	1	1	1	1
Coenzyme metabolism.FMN/FAD biosynthesis.FMN hydrolase	7.10.9	1	1	1	1	1	1	1	1	1	1	1	1	1
Coenzyme metabolism.FMN/FAD biosynthesis.FAD synthetase (RibF)	7.10.10	1	1	1	1	1	1	1	1	1	1	1	1	1
Coenzyme metabolism.FMN/FAD biosynthesis.FAD pyrophosphatase	7.10.11	1	1	1	1	1	1	1	1	1	1	1	1	1
Coenzyme metabolism.iron-sulfur cluster assembly machinery.plastidial SUF system	7.11.1	16	11	11	11	9	10	10	0.522369	1	1	1	1	1
Coenzyme metabolism.iron-sulfur cluster assembly machinery.mitochondrial ISC system	7.11.2	17	13	14	14	14	14	14	1	1	1	1	1	1
Coenzyme metabolism.iron-sulfur cluster assembly machinery.cytosolic CIA system	7.11.3	10	7	7	7	7	7	7	1	1	1	1	1	1
Coenzyme metabolism.tetrapyrrol biosynthesis.5-aminolevulinic acid formation	7.12.1	6	5	5	5	3	4	5	0.443017	1	1	1	0.545455	1
Coenzyme metabolism.tetrapyrrol biosynthesis.uroporphyrinogen III formation	7.12.2	3	3	3	3	3	3	3	1	1	1	1	1	1
Coenzyme metabolism.tetrapyrrol biosynthesis.siroheme biosynthesis	7.12.3	2	1	2	2	2	2	2	1	1	1	1	1	1
Coenzyme metabolism.tetrapyrrol biosynthesis.protoporphyrin IX formation	7.12.4	5	4	4	3	4	4	4	1	1	1	1	1	1
Coenzyme metabolism.tetrapyrrol biosynthesis.heme biosynthesis and modification	7.12.5	3	3	3	3	3	3	3	1	1	1	1	1	1
Coenzyme metabolism.tetrapyrrol biosynthesis.chlorophyll metabolism	7.12.6	33	21	22	22	10	11	12	8.92285e-06	0.00863732	1	1	0.794402	1
Coenzyme metabolism.phylloquinone biosynthesis.isochorismate synthase	7.13.1	1	1	1	1	0	0	0	0.1	1	1	1	1	1
Coenzyme metabolism.phylloquinone biosynthesis.multifunctional phylloquinone biosynthesis protein (PHYLLO)	7.13.2	1	1	1	1	0	0	0	0.1	1	1	1	1	1
Coenzyme metabolism.phylloquinone biosynthesis.2-succinylbenzoate:CoA ligase	7.13.3	1	1	1	1	0	0	0	0.1	1	1	1	1	1
Coenzyme metabolism.phylloquinone biosynthesis.1,4-dihydroxy-2-naphthoyl-CoA synthase	7.13.4	1	1	1	1	0	0	0	0.1	1	1	1	1	1
Coenzyme metabolism.phylloquinone biosynthesis.1,4-dihydroxy-2-naphthoyl-CoA thioesterase	7.13.5	1	1	1	1	1	1	1	1	1	1	1	1	1
Coenzyme metabolism.phylloquinone biosynthesis.1,4-dihydroxy-2-naphtoate-phytyltransferase	7.13.6	1	1	1	1	0	0	0	0.1	1	1	1	1	1
Coenzyme metabolism.phylloquinone biosynthesis.2-phytyl-1,4-naphthoquinone methyltransferase	7.13.7	1	1	1	1	0	0	0	0.1	1	1	1	1	1
Coenzyme metabolism.phylloquinone biosynthesis.phytyl-phosphate kinase	7.13.8	1	1	1	1	1	1	1	1	1	1	1	1	1
Coenzyme metabolism.lipoic acid biosynthesis.lipoate synthase	7.14.1	1	1	1	1	1	1	1	1	1	1	1	1	1
Coenzyme metabolism.lipoic acid biosynthesis.lipoyltransferase	7.14.2	1	1	1	1	1	1	1	1	1	1	1	1	1
Polyamine metabolism.putrescine biosynthesis.plastidial/nuclear pathway	8.1.1	3	3	3	3	3	3	3	1	1	1	1	1	1
Polyamine metabolism.putrescine biosynthesis.cytosolic pathway	8.1.2	1	0	0	0	0	1	1	0.4	1	1	1	1	1
Polyamine metabolism.spermidine biosynthesis.S-adenosyl methionine decarboxylase	8.2.1	1	1	1	1	1	1	1	1	1	1	1	1	1
Polyamine metabolism.spermidine biosynthesis.spermidine synthase	8.2.2	1	1	1	1	1	1	1	1	1	1	1	1	1
Polyamine metabolism.spermidine biosynthesis.spermine synthase	8.2.3	1	1	1	1	1	1	1	1	1	1	1	1	1
Polyamine metabolism.spermidine biosynthesis.thermospermine synthase	8.2.4	1	1	1	1	1	1	1	1	1	1	1	1	1
Polyamine metabolism.cadaverine biosynthesis.lysine decarboxylase	8.3.1	1	1	1	1	0	0	0	0.1	1	1	1	1	1
Polyamine metabolism.polyamine degradation.copper-containing amine oxidase (CuAO)	8.5.1	1	1	1	1	1	1	1	1	1	1	1	1	1
Polyamine metabolism.polyamine degradation.FAD-dependent polyamine oxidase activities	8.5.2	3	3	3	3	3	3	3	1	1	1	1	1	1
Secondary metabolism.terpenoids.mevalonate pathway	9.1.1	7	7	7	7	7	7	7	1	1	1	1	1	1
Secondary metabolism.terpenoids.methylerythritol phosphate (MEP) pathway	9.1.2	10	9	9	9	7	8	9	0.471645	1	1	1	0.582043	1
Secondary metabolism.terpenoids.isoprenyl diphosphate biosynthesis	9.1.3	5	3	3	3	2	2	2	0.466092	1	1	1	1	1
Secondary metabolism.terpenoids.terpene biosynthesis	9.1.4	3	3	3	3	3	3	3	1	1	1	1	1	1
Secondary metabolism.terpenoids.cycloartenol biosynthesis	9.1.5	3	3	3	3	3	3	3	1	1	1	1	1	1
Secondary metabolism.terpenoids.carotenoid biosynthesis	9.1.6	21	15	16	16	12	12	12	0.0596368	1	1	1	1	1
Secondary metabolism.phenolics.p-coumaroyl-CoA biosynthesis	9.2.1	6	5	5	5	5	5	5	1	1	1	1	1	1
Secondary metabolism.phenolics.flavonoid biosynthesis	9.2.2	33	9	13	12	7	10	8	0.213674	1	0.574337	1	1	1
Secondary metabolism.alkaloids.indole alkaloid biosynthesis	9.3.1	1	1	1	1	1	1	1	1	1	1	1	1	1
Secondary metabolism.betaines.glycinebetaine biosynthesis	9.4.1	2	2	2	2	1	1	1	0.181818	1	1	1	1	1
Secondary metabolism.glucosinolates.glucosinolate biosynthesis	9.5.1	25	4	4	4	4	4	4	1	1	1	1	1	1
Secondary metabolism.glucosinolates.glucosinolate degradation	9.5.2	5	1	1	1	1	1	1	1	1	1	1	1	1
Redox homeostasis.chloroplast redox homeostasis.2-Cys peroxiredoxin activities	10.5.3	2	2	2	2	1	2	1	0.454545	1	1	1	1	1
Redox homeostasis.chloroplast redox homeostasis.atypical thioredoxin (ACHT)	10.5.7	1	1	1	1	1	1	1	1	1	1	1	1	1
Redox homeostasis.chloroplast redox homeostasis.ferredoxin-dependent thioredoxin reductase (FTR) complex	10.5.1	2	2	2	2	2	2	2	1	1	1	1	1	1
Redox homeostasis.chloroplast redox homeostasis.F-type thioredoxin	10.5.4	1	1	1	1	0	0	0	0.1	1	1	1	1	1
Redox homeostasis.chloroplast redox homeostasis.M-type thioredoxin	10.5.5	1	1	1	1	1	1	1	1	1	1	1	1	1
Redox homeostasis.chloroplast redox homeostasis.NADPH-dependent thioredoxin reductase	10.5.2	1	1	1	1	1	1	1	1	1	1	1	1	1
Redox homeostasis.chloroplast redox homeostasis.X-type thioredoxin	10.5.6	1	1	1	1	0	0	1	0.4	1	1	1	1	1
Redox homeostasis.chloroplast redox homeostasis.Y-type thioredoxin	10.5.8	1	1	1	1	1	1	1	1	1	1	1	1	1
Redox homeostasis.chloroplast redox homeostasis.Z-type thioredoxin	10.5.9	1	1	1	1	0	0	0	0.1	1	1	1	1	1
Redox homeostasis.cytosol/mitochondrion/nucleus redox homeostasis.H-type thioredoxin	10.6.1	1	1	1	1	1	1	1	1	1	1	1	1	1
Redox homeostasis.cytosol/mitochondrion/nucleus redox homeostasis.nucleoredoxin	10.6.3	1	1	1	1	1	1	1	1	1	1	1	1	1
Redox homeostasis.cytosol/mitochondrion/nucleus redox homeostasis.O-type thioredoxin	10.6.2	1	0	0	1	1	1	1	0.4	1	1	1	1	1
Redox homeostasis.enzymatic reactive oxygen species scavengers.catalase	10.2.1	1	1	1	1	1	1	1	1	1	1	1	1	1
Redox homeostasis.enzymatic reactive oxygen species scavengers.superoxide dismutase activities	10.2.2	3	3	3	3	2	2	2	0.205882	1	1	1	1	1
Redox homeostasis.hydrogen peroxide removal.ascorbate-glutathione cycle	10.4.1	4	4	4	4	4	4	4	1	1	1	1	1	1
Redox homeostasis.hydrogen peroxide removal.glutathione peroxidase	10.4.2	1	1	1	1	1	1	1	1	1	1	1	1	1
Redox homeostasis.hydrogen peroxide removal.peroxiredoxin activities	10.4.3	2	2	1	1	1	2	2	1	1	1	1	1	1
Redox homeostasis.low-molecular-weight scavengers.ascorbate biosynthesis	10.3.1	8	8	8	8	8	8	8	1	1	1	1	1	1
Redox homeostasis.low-molecular-weight scavengers.glutathione metabolism	10.3.3	7	5	5	5	4	5	5	1	1	1	1	1	1
Redox homeostasis.low-molecular-weight scavengers.tocopherol biosynthesis	10.3.2	8	7	7	7	7	7	7	1	1	1	1	1	1
Redox homeostasis.reactive oxygen generation.NADPH-oxidase (Rboh)	10.1.1	1	1	1	1	1	1	1	1	1	1	1	1	1
Redox homeostasis.reactive oxygen generation.xanthine dehydrogenase	10.1.2	1	1	1	1	1	1	1	1	1	1	1	1	1
Phytohormone action.abscisic acid.biosynthesis	11.1.1	7	6	7	6	7	7	6	1	1	1	1	1	1
Phytohormone action.abscisic acid.perception and signalling	11.1.2	13	9	9	8	8	8	8	0.813677	1	1	1	1	1
Phytohormone action.abscisic acid.conjugation and degradation	11.1.3	2	1	1	1	1	1	1	1	1	1	1	1	1
Phytohormone action.abscisic acid.transport	11.1.4	2	1	1	1	0	0	0	0.181818	1	1	1	1	1
Phytohormone action.auxin.biosynthesis	11.2.1	5	3	3	3	2	2	3	0.715249	1	1	1	1	1
Phytohormone action.auxin.perception and signal transduction	11.2.2	4	3	3	3	3	3	3	1	1	1	1	1	1
Phytohormone action.auxin.conjugation and degradation	11.2.3	3	1	3	3	2	3	2	1	1	1	1	1	1
Phytohormone action.auxin.transport	11.2.4	6	5	5	5	5	5	5	1	1	1	1	1	1
Phytohormone action.brassinosteroid.biosynthesis	11.3.1	5	4	5	5	5	5	5	1	1	1	1	1	1
Phytohormone action.brassinosteroid.perception and signal transduction	11.3.2	10	9	9	9	8	9	9	1	1	1	1	1	1
Phytohormone action.brassinosteroid.conjugation and degradation	11.3.3	3	1	1	1	1	1	1	1	1	1	1	1	1
Phytohormone action.cytokinin.biosynthesis	11.4.1	2	2	2	2	2	2	2	1	1	1	1	1	1
Phytohormone action.cytokinin.perception and signal transduction	11.4.2	5	5	5	5	5	4	5	1	1	1	1	1	1
Phytohormone action.cytokinin.conjugation and degradation	11.4.3	2	2	2	2	2	2	2	1	1	1	1	1	1
Phytohormone action.cytokinin.transport	11.4.4	1	0	1	1	1	1	1	1	1	1	1	1	1
Phytohormone action.ethylene.biosynthesis	11.5.1	3	3	3	3	3	3	3	1	1	1	1	1	1
Phytohormone action.ethylene.perception and signal transduction	11.5.2	7	7	7	6	7	7	6	1	1	1	1	1	1
Phytohormone action.gibberellin.biosynthesis	11.6.1	6	5	6	6	6	6	6	1	1	1	1	1	1
Phytohormone action.gibberellin.perception and signal transduction	11.6.2	3	3	3	3	3	3	3	1	1	1	1	1	1
Phytohormone action.gibberellin.modification and degradation	11.6.3	4	3	4	4	4	3	3	1	1	1	1	1	1
Phytohormone action.gibberellin.transport	11.6.4	1	0	0	1	0	0	0	1	1	1	1	1	1
Phytohormone action.jasmonic acid.biosynthesis	11.7.1	9	8	9	9	7	8	8	0.350721	1	1	1	1	1
Phytohormone action.jasmonic acid.perception and signal transduction	11.7.2	3	2	2	2	2	2	2	1	1	1	1	1	1
Phytohormone action.jasmonic acid.conjugation and degradation	11.7.3	4	2	3	2	2	2	2	1	1	1	1	1	1
Phytohormone action.salicylic acid.biosynthesis	11.8.1	1	1	1	1	0	0	0	0.1	1	1	1	1	1
Phytohormone action.salicylic acid.perception and signal transduction	11.8.2	2	2	2	2	1	1	2	0.454545	1	1	1	1	1
Phytohormone action.salicylic acid.transport	11.8.4	1	0	1	0	0	0	1	1	1	1	1	1	1
Phytohormone action.strigolactone.biosynthesis	11.9.1	5	3	4	4	4	4	3	1	1	1	1	1	1
Phytohormone action.strigolactone.perception and signal transduction	11.9.2	5	4	5	4	3	3	3	0.214759	1	1	1	1	1
Phytohormone action.signalling peptides.NCRP (non-cysteine-rich-peptide) category	11.10.1	30	15	12	12	15	12	16	0.653568	1	0.604208	1	1	1
Phytohormone action.signalling peptides.CRP (cysteine-rich-peptide) category	11.10.2	14	9	9	9	8	8	8	0.655348	1	1	1	1	1
Chromatin organisation.histones.linker histone (H1)	12.1.1	1	1	1	1	1	1	1	1	1	1	1	1	1
Chromatin organisation.histones.histone (H2A)	12.1.2	1	1	1	1	1	1	1	1	1	1	1	1	1
Chromatin organisation.histones.histone (H2B)	12.1.3	1	1	1	1	1	1	1	1	1	1	1	1	1
Chromatin organisation.histones.histone (H3)	12.1.4	1	1	1	1	1	1	1	1	1	1	1	1	1
Chromatin organisation.histones.histone (H4)	12.1.5	1	1	1	1	1	1	1	1	1	1	1	1	1
Chromatin organisation.histone chaperone activities.CAF1 histone chaperone complex	12.2.1	3	3	3	3	3	3	3	1	1	1	1	1	1
Chromatin organisation.histone chaperone activities.FACT histone chaperone complex	12.2.2	2	2	2	2	2	2	2	1	1	1	1	1	1
Chromatin organisation.histone chaperone activities.histone chaperone (ASF1)	12.2.3	1	1	1	1	1	1	1	1	1	1	1	1	1
Chromatin organisation.histone chaperone activities.histone chaperone (HIRA)	12.2.4	1	1	1	1	1	1	1	1	1	1	1	1	1
Chromatin organisation.histone chaperone activities.histone chaperone (NASP)	12.2.5	1	1	1	1	1	1	1	1	1	1	1	1	1
Chromatin organisation.histone chaperone activities.histone chaperone (NAP)	12.2.6	1	1	1	1	1	1	1	1	1	1	1	1	1
Chromatin organisation.histone chaperone activities.histone chaperone (SPT6)	12.2.7	1	1	1	1	1	1	1	1	1	1	1	1	1
Chromatin organisation.histone chaperone activities.histone chaperone (NRP)	12.2.8	1	1	1	1	1	1	1	1	1	1	1	1	1
Chromatin organisation.histone modifications.histone acetylation	12.3.1	2	1	2	2	2	2	2	1	1	1	1	1	1
Chromatin organisation.histone modifications.histone deacetylation	12.3.2	16	13	13	13	13	13	13	1	1	1	1	1	1
Chromatin organisation.histone modifications.histone lysine methylation	12.3.3	36	29	30	30	29	30	30	1	1	1	1	1	1
Chromatin organisation.histone modifications.histone arginine methylation	12.3.4	5	4	4	4	4	2	4	0.681659	1	0.52381	1	1	1
Chromatin organisation.histone modifications.histone ubiquitination	12.3.5	9	5	6	6	5	6	6	1	1	1	1	1	1
Chromatin organisation.histone modifications.histone phosphorylation	12.3.6	3	3	3	3	3	3	3	1	1	1	1	1	1
Chromatin organisation.chromatin remodeling complexes.ATPase modules	12.4.1	22	14	15	16	15	15	16	1	1	1	1	1	1
Chromatin organisation.chromatin remodeling complexes.additional core components	12.4.2	4	4	4	4	4	4	4	1	1	1	1	1	1
Chromatin organisation.chromatin remodeling complexes.INO80 chromatin remodeling complex	12.4.3	5	4	5	5	5	5	5	1	1	1	1	1	1
Chromatin organisation.chromatin remodeling complexes.SWR1 histone variant exchanging complex	12.4.4	4	3	3	3	3	4	3	1	1	1	1	1	1
Chromatin organisation.chromatin remodeling complexes.NuA4 histone acetyltransferase complex	12.4.5	2	1	2	2	2	2	2	1	1	1	1	1	1
Chromatin organisation.chromatin remodeling complexes.SWR1/NuA4-shared subcomplex	12.4.6	3	2	3	3	3	3	3	1	1	1	1	1	1
Chromatin organisation.chromatin remodeling complexes.SWR1/NuA4-shared helicase (RVB)	12.4.7	1	1	1	1	1	1	1	1	1	1	1	1	1
Chromatin organisation.DNA methylation.RNA-directed DNA methylation (RdDM) pathway	12.5.1	23	16	19	19	18	17	18	1	1	1	1	1	1
Chromatin organisation.DNA methylation.RNA-independent DNA methylation	12.5.2	7	5	6	6	6	6	6	1	1	1	1	1	1
Chromatin organisation.DNA methylation.ROS1-mediated DNA demethylation	12.5.3	5	2	2	2	2	1	2	1	1	1	1	1	1
Chromatin organisation.DNA methylation.cytosine methylation reader activities	12.5.4	3	2	2	2	2	2	2	1	1	1	1	1	1
Cell cycle organisation.cell cycle control.cyclin-dependent regulation	13.1.1	24	20	21	21	19	20	19	0.502988	1	1	1	1	1
Cell cycle organisation.cell cycle control.regulation	13.1.2	5	5	5	5	5	5	5	1	1	1	1	1	1
Cell cycle organisation.DNA replication.preinitiation	13.2.1	21	19	19	19	19	18	19	1	1	1	1	1	1
Cell cycle organisation.DNA replication.initiation	13.2.2	11	9	9	9	9	9	9	1	1	1	1	1	1
Cell cycle organisation.DNA replication.elongation	13.2.3	26	19	20	20	19	20	20	1	1	1	1	1	1
Cell cycle organisation.DNA replication.maturation	13.2.4	7	5	6	6	6	6	6	1	1	1	1	1	1
Cell cycle organisation.DNA replication.telomere replication	13.2.5	8	5	6	6	6	5	6	1	1	1	1	1	1
Cell cycle organisation.mitosis and meiosis.chromatin condensation	13.3.1	11	8	8	8	8	8	8	1	1	1	1	1	1
Cell cycle organisation.mitosis and meiosis.prospindle assembly factor (TPX2)	13.3.2	1	1	1	1	1	1	1	1	1	1	1	1	1
Cell cycle organisation.mitosis and meiosis.chromosome segregation	13.3.3	14	10	11	11	9	11	11	1	1	0.677617	1	0.677617	1
Cell cycle organisation.mitosis and meiosis.metaphase to anaphase transition	13.3.4	19	13	14	14	13	13	13	0.838002	1	1	1	1	1
Cell cycle organisation.mitosis and meiosis.sister chromatid separation	13.3.5	31	24	23	23	22	22	22	0.620042	1	1	1	1	1
Cell cycle organisation.mitosis and meiosis.meiotic recombination	13.3.6	77	53	53	55	53	51	50	0.549036	1	0.863482	1	0.732216	1
Cell cycle organisation.cytokinesis.preprophase microtubule organization	13.4.1	11	9	10	10	10	9	10	1	1	1	1	1	1
Cell cycle organisation.cytokinesis.cell-plate formation	13.4.2	9	5	8	7	8	8	8	0.29349	1	1	1	1	1
Cell cycle organisation.cytokinesis.phragmoplast microtubule organization	13.4.3	7	6	7	7	7	5	6	0.606004	1	0.461538	1	1	1
Cell cycle organisation.cytokinesis.phragmoplast disassembly	13.4.4	8	4	6	5	5	5	6	1	1	1	1	1	1
Cell cycle organisation.organellar DNA replication.DNA polymerase (POP)	13.5.1	1	1	1	1	1	1	1	1	1	1	1	1	1
Cell cycle organisation.organellar DNA replication.DNA primase and helicase (TWINKLE)	13.5.2	1	1	1	1	1	1	1	1	1	1	1	1	1
Cell cycle organisation.organellar DNA replication.DNA gyrase complex	13.5.3	2	2	2	2	2	2	2	1	1	1	1	1	1
Cell cycle organisation.organellar DNA replication.type-Ia DNA topoisomerase	13.5.4	1	1	1	1	1	1	1	1	1	1	1	1	1
Cell cycle organisation.organellar DNA replication.single-stranded DNA (ssDNA) maintenance	13.5.5	2	2	2	2	2	2	2	1	1	1	1	1	1
Cell cycle organisation.organellar DNA replication.RNA primer removal	13.5.6	2	0	1	2	2	2	2	0.181818	1	1	1	1	1
Cell cycle organisation.organellar DNA replication.DNA recombination	13.5.7	3	3	3	3	2	3	3	1	1	1	1	1	1
Cell cycle organisation.organellar DNA replication.genome stability maintenance	13.5.8	4	4	4	4	4	4	4	1	1	1	1	1	1
Cell cycle organisation.organelle division.plastid division	13.6.1	13	8	10	10	9	5	9	0.341233	1	0.237744	1	1	1
Cell cycle organisation.organelle division.mitochondrion and peroxisome division	13.6.2	5	4	4	4	4	4	4	1	1	1	1	1	1
Cell cycle organisation.membrane organisation.plasma membrane fusion	13.7.1	4	3	4	4	3	4	4	1	1	1	1	1	1
Cell cycle organisation.membrane organisation.endoplasmic reticulum (ER) organisation	13.7.2	4	4	4	4	4	4	4	1	1	1	1	1	1
Cell cycle organisation.membrane organisation.plastid membrane remodeling	13.7.3	2	2	2	2	1	1	2	0.454545	1	1	1	1	1
DNA damage response.DNA damage sensing and signalling.DNA double-strand break response kinase (ATM)	14.1.1	1	1	1	1	1	1	1	1	1	1	1	1	1
DNA damage response.DNA damage sensing and signalling.DNA single-strand break response kinase (ATR)	14.1.2	1	1	1	1	1	1	1	1	1	1	1	1	1
DNA damage response.DNA damage sensing and signalling.ATR-kinase co-activator (ATRIP)	14.1.3	1	1	1	1	1	1	0	1	1	1	1	1	1
DNA damage response.DNA damage sensing and signalling.DNA damage response regulator (SOG1)	14.1.4	1	1	1	1	1	1	1	1	1	1	1	1	1
DNA damage response.DNA repair polymerase activities.DNA polymerase eta (POLH)	14.2.1	1	1	1	1	1	1	1	1	1	1	1	1	1
DNA damage response.DNA repair polymerase activities.DNA polymerase theta (TEB)	14.2.2	1	1	1	1	1	1	1	1	1	1	1	1	1
DNA damage response.DNA repair polymerase activities.DNA polymerase kappa (POLK)	14.2.3	1	1	1	1	1	1	1	1	1	1	1	1	1
DNA damage response.DNA repair polymerase activities.DNA polymerase lambda	14.2.4	1	1	1	1	1	1	1	1	1	1	1	1	1
DNA damage response.DNA repair polymerase activities.DNA polymerase (REV1)	14.2.5	1	1	1	1	1	1	1	1	1	1	1	1	1
DNA damage response.DNA repair polymerase activities.DNA polymerase zeta heterodimer	14.2.6	2	1	2	2	2	2	2	1	1	1	1	1	1
DNA damage response.homologous recombination repair (HR).BRCA1–BARD1 DNA-damage response heterodimer	14.3.1	1	1	1	1	1	1	1	1	1	1	1	1	1
DNA damage response.homologous recombination repair (HR).BRCC DNA-damage response complex	14.3.2	5	5	5	5	5	5	5	1	1	1	1	1	1
DNA damage response.homologous recombination repair (HR).DNA resection MRE11-RAD50-NBS1 (MRN) complex	14.3.3	3	3	3	3	3	3	3	1	1	1	1	1	1
DNA damage response.homologous recombination repair (HR).exonuclease (EXO1)	14.3.4	1	1	1	1	1	1	1	1	1	1	1	1	1
DNA damage response.homologous recombination repair (HR).repair factor (MDC1)	14.3.5	1	0	1	1	1	1	1	1	1	1	1	1	1
DNA damage response.homologous recombination repair (HR).Smc5-Smc6 complex	14.3.6	11	8	8	8	8	8	8	1	1	1	1	1	1
DNA damage response.homologous recombination repair (HR).auxiliary protein (COM1)	14.3.7	1	1	1	1	1	1	1	1	1	1	1	1	1
DNA damage response.nonhomologous end-joining (NHEJ) repair.Ku70-Ku80 helicase complex	14.4.1	2	2	2	2	2	2	2	1	1	1	1	1	1
DNA damage response.nonhomologous end-joining (NHEJ) repair.LIG4-XRCC4 ligase complex	14.4.2	2	2	2	2	2	2	2	1	1	1	1	1	1
DNA damage response.nonhomologous end-joining (NHEJ) repair.DNA ligase (LIG6)	14.4.4	1	1	1	1	1	0	0	0.4	1	1	1	1	1
DNA damage response.base excision repair (BER).formamidopyrimidine-DNA glycosylase (FPG1)	14.5.1	1	1	1	1	1	1	1	1	1	1	1	1	1
DNA damage response.base excision repair (BER).oxoguanine DNA glycosylase (OGG1)	14.5.2	1	1	1	1	1	1	1	1	1	1	1	1	1
DNA damage response.base excision repair (BER).methyladenine-DNA glycosylase (MAG)	14.5.3	1	1	1	1	1	1	1	1	1	1	1	1	1
DNA damage response.base excision repair (BER).bifunctional DNA glycosylase/lyase (ROS1)	14.5.4	1	1	1	1	1	1	1	1	1	1	1	1	1
DNA damage response.base excision repair (BER).DNA ligase (LIG1)	14.5.5	1	1	1	1	1	1	1	1	1	1	1	1	1
DNA damage response.base excision repair (BER).DNA phosphatase (ZDP)	14.5.6	1	1	1	1	1	1	1	1	1	1	1	1	1
DNA damage response.base excision repair (BER).DNA repair protein (XRCC1)	14.5.7	1	1	1	1	1	1	1	1	1	1	1	1	1
DNA damage response.base excision repair (BER).flap structure-specific endonuclease (FEN1)	14.5.8	1	1	1	1	1	1	1	1	1	1	1	1	1
DNA damage response.base excision repair (BER).uracil repair DNA glycosylase (UNG)	14.5.9	1	1	1	1	1	1	1	1	1	1	1	1	1
DNA damage response.base excision repair (BER).apurinic/apyrimidinic (AP) endonuclease activities	14.5.10	3	1	3	3	3	3	3	0.470588	1	1	1	1	1
DNA damage response.base excision repair (BER).bifunctional glycosylase-lyase and endonuclease (NTH)	14.5.11	1	1	1	1	1	1	1	1	1	1	1	1	1
DNA damage response.nucleotide excision repair (NER).global genome nucleotide excision repair (GG-NER)	14.6.1	5	4	4	4	4	4	4	1	1	1	1	1	1
DNA damage response.nucleotide excision repair (NER).transcription-coupled nucleotide excision repair (TC-NER)	14.6.2	4	4	4	4	4	4	4	1	1	1	1	1	1
DNA damage response.nucleotide excision repair (NER).multi-functional TFIIh complex	14.6.3	12	9	10	10	10	10	10	1	1	1	1	1	1
DNA damage response.nucleotide excision repair (NER).XPF-ERCC1 DNA repair endonuclease complex	14.6.4	2	2	2	2	2	2	2	1	1	1	1	1	1
DNA damage response.nucleotide excision repair (NER).DNA repair endonuclease (XPG)	14.6.5	1	1	1	1	1	1	1	1	1	1	1	1	1
DNA damage response.mismatch repair (MMR).MSH2-x mismatch repair heterodimer components	14.7.1	4	4	4	4	4	4	4	1	1	1	1	1	1
DNA damage response.mismatch repair (MMR).MLH1-PMS1 heterodimer	14.7.2	2	2	2	2	2	2	2	1	1	1	1	1	1
DNA damage response.interstrand crosslink (ICL) repair.repair factor (SNM)	14.8.1	1	0	1	1	1	1	1	1	1	1	1	1	1
DNA damage response.photoreactivation.6-4-type photolyase (UVR3)	14.9.1	1	0	1	1	0	0	0	0.4	1	1	1	1	1
DNA damage response.photoreactivation.class II photolyase (PHR1)	14.9.2	1	1	1	1	1	1	1	1	1	1	1	1	1
DNA damage response.DNA-protein crosslink (DPC) repair.metallopeptidase (WSS1a)	14.10.1	1	1	1	1	1	1	1	1	1	1	1	1	1
DNA damage response.DNA-protein crosslink (DPC) repair.tyrosyl-DNA phosphodiesterase (TDP1)	14.10.2	1	1	1	1	1	1	1	1	1	1	1	1	1
RNA biosynthesis.DNA-dependent RNA polymerase (Pol) complexes.Pol I catalytic components	15.1.1	2	2	2	2	2	2	2	1	1	1	1	1	1
RNA biosynthesis.DNA-dependent RNA polymerase (Pol) complexes.Pol II catalytic components	15.1.2	2	2	2	2	2	2	2	1	1	1	1	1	1
RNA biosynthesis.DNA-dependent RNA polymerase (Pol) complexes.Pol III catalytic components	15.1.3	2	2	2	2	2	2	2	1	1	1	1	1	1
RNA biosynthesis.DNA-dependent RNA polymerase (Pol) complexes.Pol IV catalytic components	15.1.4	2	2	2	2	2	2	2	1	1	1	1	1	1
RNA biosynthesis.DNA-dependent RNA polymerase (Pol) complexes.Pol V catalytic components	15.1.5	2	1	2	2	2	2	2	1	1	1	1	1	1
RNA biosynthesis.DNA-dependent RNA polymerase (Pol) complexes.Pol I-V shared regulatory components	15.1.6	10	9	10	10	9	9	10	1	1	1	1	1	1
RNA biosynthesis.RNA polymerase I-dependent transcription.basal transcription factor (TFIa/RRN3)	15.2.1	1	1	1	1	1	1	1	1	1	1	1	1	1
RNA biosynthesis.RNA polymerase I-dependent transcription.transcription initiation factor (BRP1)	15.2.2	1	1	1	1	1	1	1	1	1	1	1	1	1
RNA biosynthesis.RNA polymerase I-dependent transcription.transcription initiation factor (CCG/MEE12)	15.2.3	1	1	1	1	1	1	1	1	1	1	1	1	1
RNA biosynthesis.RNA polymerase I-dependent transcription.CCG-interacting transcriptional regulator (CBP)	15.2.4	1	1	1	1	0	0	0	0.1	1	1	1	1	1
RNA biosynthesis.RNA polymerase I-dependent transcription.TFIf basal transcription factor heterodimer	15.2.5	2	1	2	2	2	2	2	1	1	1	1	1	1
RNA biosynthesis.RNA polymerase I-dependent transcription.transcription termination factor (TTF1)	15.2.6	1	1	1	1	1	1	1	1	1	1	1	1	1
RNA biosynthesis.RNA polymerase II-dependent transcription.RNA polymerase-II assembly and nuclear import	15.3.1	5	5	5	5	5	5	4	1	1	1	1	1	1
RNA biosynthesis.RNA polymerase II-dependent transcription.RNA polymerase-II phosphorylation/dephosphorylation	15.3.2	6	4	5	5	5	5	5	1	1	1	1	1	1
RNA biosynthesis.RNA polymerase II-dependent transcription.MEDIATOR transcription co-activator complex	15.3.3	35	28	30	30	29	30	29	1	1	1	1	1	1
RNA biosynthesis.RNA polymerase II-dependent transcription.SAGA transcription co-activator complex	15.3.4	22	15	18	18	18	18	18	0.666615	1	1	1	1	1
RNA biosynthesis.RNA polymerase II-dependent transcription.transcription initiation	15.3.5	48	35	38	38	38	38	38	0.775755	1	1	1	1	1
RNA biosynthesis.RNA polymerase II-dependent transcription.transcription elongation	15.3.6	22	17	18	18	18	18	18	1	1	1	1	1	1
RNA biosynthesis.RNA polymerase II-dependent transcription.transcription termination	15.3.7	5	4	4	4	3	3	4	0.681659	1	1	1	1	1
RNA biosynthesis.RNA polymerase III-dependent transcription.TATA-box-binding protein (TBP)	15.4.1	1	1	1	1	1	1	1	1	1	1	1	1	1
RNA biosynthesis.RNA polymerase III-dependent transcription.transcription factor (TFIIIa)	15.4.2	1	1	1	1	1	1	1	1	1	1	1	1	1
RNA biosynthesis.RNA polymerase III-dependent transcription.TFIIIb transcription factor complex	15.4.3	2	2	2	2	2	2	2	1	1	1	1	1	1
RNA biosynthesis.RNA polymerase III-dependent transcription.TFIIIc transcription factor complex	15.4.4	5	5	5	5	5	5	5	1	1	1	1	1	1
RNA biosynthesis.RNA polymerase III-dependent transcription.TFIIIe transcription factor complex	15.4.5	3	1	3	3	3	3	3	0.470588	1	1	1	1	1
RNA biosynthesis.RNA polymerase III-dependent transcription.TFIIIf transcription factor heterodimer	15.4.6	2	2	2	2	2	2	2	1	1	1	1	1	1
RNA biosynthesis.transcriptional regulation.C2C2 transcription factor superfamily	15.5.1	5	5	5	5	5	5	5	1	1	1	1	1	1
RNA biosynthesis.transcriptional regulation.MYB transcription factor superfamily	15.5.2	3	3	3	3	3	3	3	1	1	1	1	1	1
RNA biosynthesis.transcriptional regulation.Homeobox transcription factor superfamily	15.5.3	13	13	13	12	13	13	13	1	1	1	1	1	1
RNA biosynthesis.transcriptional regulation.bZIP transcription factor superfamily	15.5.4	9	7	8	8	8	6	7	0.727658	1	0.576471	1	1	1
RNA biosynthesis.transcriptional regulation.B3 transcription factor superfamily	15.5.5	5	5	5	5	5	5	5	1	1	1	1	1	1
RNA biosynthesis.transcriptional regulation.NIN-like transcription factor superfamily	15.5.6	2	2	2	2	2	2	1	1	1	1	1	1	1
RNA biosynthesis.transcriptional regulation.AP2/ERF transcription factor superfamily	15.5.7	5	5	5	5	5	5	5	1	1	1	1	1	1
RNA biosynthesis.transcriptional regulation.transcription factor (Alfin)	15.5.8	1	1	1	1	1	1	1	1	1	1	1	1	1
RNA biosynthesis.transcriptional regulation.transcription factor (CPP1)	15.5.9	1	1	1	1	1	1	1	1	1	1	1	1	1
RNA biosynthesis.transcriptional regulation.transcription factor (E2F/DP)	15.5.10	1	1	1	1	1	1	1	1	1	1	1	1	1
RNA biosynthesis.transcriptional regulation.transcription factor (EIL)	15.5.11	1	1	1	1	1	1	1	1	1	1	1	1	1
RNA biosynthesis.transcriptional regulation.transcription factor (GRAS)	15.5.12	1	1	1	1	1	1	1	1	1	1	1	1	1
RNA biosynthesis.transcriptional regulation.transcription factor (HSF)	15.5.13	1	1	1	1	1	1	1	1	1	1	1	1	1
RNA biosynthesis.transcriptional regulation.transcription factor (MADS/AGL)	15.5.14	1	1	1	1	1	1	1	1	1	1	1	1	1
RNA biosynthesis.transcriptional regulation.transcription factor (C2H2-ZF)	15.5.15	1	1	1	1	1	1	1	1	1	1	1	1	1
RNA biosynthesis.transcriptional regulation.transcription factor (C3H-ZF)	15.5.16	1	1	1	1	1	1	1	1	1	1	1	1	1
RNA biosynthesis.transcriptional regulation.transcription factor (NAC)	15.5.17	1	1	1	1	1	1	1	1	1	1	1	1	1
RNA biosynthesis.transcriptional regulation.transcription factor (SBP)	15.5.18	1	1	1	1	1	1	1	1	1	1	1	1	1
RNA biosynthesis.transcriptional regulation.transcription factor (TCP)	15.5.19	1	1	1	1	1	1	1	1	1	1	1	1	1
RNA biosynthesis.transcriptional regulation.transcription factor (Trihelix)	15.5.20	1	1	1	1	1	1	1	1	1	1	1	1	1
RNA biosynthesis.transcriptional regulation.transcription factor (TUB)	15.5.21	1	1	1	1	1	1	1	1	1	1	1	1	1
RNA biosynthesis.transcriptional regulation.transcription factor (WRKY)	15.5.22	1	1	1	1	1	1	1	1	1	1	1	1	1
RNA biosynthesis.transcriptional regulation.transcription factor (ARR-B)	15.5.23	1	1	1	1	1	1	1	1	1	1	1	1	1
RNA biosynthesis.transcriptional regulation.transcription factor (AS2/LOB)	15.5.24	1	1	1	1	1	1	1	1	1	1	1	1	1
RNA biosynthesis.transcriptional regulation.transcription factor (ARID)	15.5.25	1	1	1	1	1	1	1	1	1	1	1	1	1
RNA biosynthesis.transcriptional regulation.transcription factor (CAMTA)	15.5.26	1	1	1	1	1	1	1	1	1	1	1	1	1
RNA biosynthesis.transcriptional regulation.transcription factor (ELF3)	15.5.27	1	1	1	1	1	1	1	1	1	1	1	1	1
RNA biosynthesis.transcriptional regulation.transcription factor (GeBP)	15.5.28	1	1	1	1	1	1	1	1	1	1	1	1	1
RNA biosynthesis.transcriptional regulation.transcription factor (JUMONJI)	15.5.29	1	1	1	1	1	1	1	1	1	1	1	1	1
RNA biosynthesis.transcriptional regulation.transcription factor (PHD)	15.5.30	1	1	1	1	1	1	1	1	1	1	1	1	1
RNA biosynthesis.transcriptional regulation.transcription factor (TAZ)	15.5.31	1	1	1	1	1	1	1	1	1	1	1	1	1
RNA biosynthesis.transcriptional regulation.transcription factor (bHLH)	15.5.32	1	1	1	1	1	1	1	1	1	1	1	1	1
RNA biosynthesis.transcriptional regulation.transcription factor (S1Fa)	15.5.33	1	1	1	1	1	1	1	1	1	1	1	1	1
RNA biosynthesis.transcriptional regulation.transcription factor (BBR/BPC)	15.5.34	1	1	1	1	1	1	1	1	1	1	1	1	1
RNA biosynthesis.transcriptional regulation.transcription factor (BSD)	15.5.35	1	1	1	1	1	1	1	1	1	1	1	1	1
RNA biosynthesis.transcriptional regulation.transcription factor (VOZ)	15.5.36	1	1	1	1	1	1	1	1	1	1	1	1	1
RNA biosynthesis.transcriptional regulation.transcription factor (OFP)	15.5.37	1	1	1	1	1	1	1	1	1	1	1	1	1
RNA biosynthesis.transcriptional regulation.transcription factor (DBP)	15.5.38	1	1	1	1	1	1	1	1	1	1	1	1	1
RNA biosynthesis.transcriptional regulation.transcription factor (BZR)	15.5.39	1	1	1	1	1	1	1	1	1	1	1	1	1
RNA biosynthesis.transcriptional regulation.transcription factor (LFY)	15.5.40	1	1	1	1	1	1	1	1	1	1	1	1	1
RNA biosynthesis.transcriptional regulation.transcription factor (LIM)	15.5.41	1	1	1	1	1	1	1	1	1	1	1	1	1
RNA biosynthesis.transcriptional regulation.transcription factor (HRT)	15.5.42	1	1	1	1	1	1	1	1	1	1	1	1	1
RNA biosynthesis.transcriptional regulation.transcription factor (PLATZ)	15.5.43	1	1	1	1	1	1	1	1	1	1	1	1	1
RNA biosynthesis.transcriptional regulation.transcription factor (ULT)	15.5.44	1	1	1	1	1	1	1	1	1	1	1	1	1
RNA biosynthesis.transcriptional regulation.transcription factor (TIFY)	15.5.45	1	1	1	1	1	1	1	1	1	1	1	1	1
RNA biosynthesis.transcriptional regulation.transcription factor (FAR1)	15.5.46	1	1	1	1	1	1	1	1	1	1	1	1	1
RNA biosynthesis.transcriptional regulation.transcription factor (SRS)	15.5.47	1	1	1	1	1	1	1	1	1	1	1	1	1
RNA biosynthesis.transcriptional regulation.transcription factor (SAP)	15.5.48	1	0	1	1	1	0	0	1	1	1	1	1	1
RNA biosynthesis.transcriptional regulation.transcription factor (HUA2)	15.5.49	1	1	1	1	1	1	1	1	1	1	1	1	1
RNA biosynthesis.transcriptional regulation.transcription factor (DPB3)	15.5.50	1	1	1	1	1	1	1	1	1	1	1	1	1
RNA biosynthesis.transcriptional regulation.NF-Y transcription factor complex	15.5.51	3	3	3	3	3	3	3	1	1	1	1	1	1
RNA biosynthesis.transcriptional regulation.GRF-GIF transcription factor complex	15.5.52	2	2	2	2	2	2	2	1	1	1	1	1	1
RNA biosynthesis.transcriptional regulation.transcriptional repression	15.5.53	8	7	7	7	7	7	7	1	1	1	1	1	1
RNA biosynthesis.transcriptional regulation.transcriptional co-activator (BET/GTE)	15.5.54	1	1	1	1	1	1	1	1	1	1	1	1	1
RNA biosynthesis.organelle machinery.RNA polymerase activities	15.6.1	31	19	26	27	6	5	5	6.82094e-17	6.60267e-14	1	1	1	1
RNA biosynthesis.organelle machinery.transcriptional regulation	15.6.2	2	2	2	2	1	1	1	0.181818	1	1	1	1	1
RNA processing.RNA 5'-end cap adding.mRNA capping enzyme	16.1.1	1	1	1	1	1	1	1	1	1	1	1	1	1
RNA processing.RNA 5'-end cap adding.mRNA cap methyltransferase	16.1.2	1	1	1	1	1	1	1	1	1	1	1	1	1
RNA processing.RNA 5'-end cap adding.CBP80-CBP20 mRNA Cap-Binding complex (CBC)	16.1.3	2	2	2	2	2	2	2	1	1	1	1	1	1
RNA processing.RNA 3'-end processing.mRNA polyadenylation	16.2.1	25	20	20	20	20	20	20	1	1	1	1	1	1
RNA processing.RNA 3'-end processing.snRNA maturation	16.2.2	6	5	5	5	5	4	5	1	1	1	1	1	1
RNA processing.ribonuclease activities.endoribonuclease (RNase Z)	16.3.1	1	1	1	1	1	1	1	1	1	1	1	1	1
RNA processing.ribonuclease activities.protein-only ribonuclease (RNase P)	16.3.2	1	1	1	1	1	1	1	1	1	1	1	1	1
RNA processing.ribonuclease activities.RNA-dependent RNase P complex	16.3.3	8	7	7	7	6	7	7	1	1	1	1	1	1
RNA processing.ribonuclease activities.ribonuclease (TSN)	16.3.4	1	1	1	1	1	1	1	1	1	1	1	1	1
RNA processing.pre-mRNA splicing.U2-type-intron-specific major spliceosome	16.4.1	50	37	40	41	40	41	40	0.774375	1	1	1	1	1
RNA processing.pre-mRNA splicing.U1/U2/U4/U5-associated Sm accessory ribonucleoprotein complex	16.4.2	7	7	7	7	7	7	7	1	1	1	1	1	1
RNA processing.pre-mRNA splicing.U6-associated LSm accessory ribonucleoprotein complex	16.4.3	8	7	8	8	7	8	8	1	1	1	1	1	1
RNA processing.pre-mRNA splicing.U12-type-intron-specific minor spliceosome	16.4.4	11	8	8	9	9	9	9	0.764248	1	1	1	1	1
RNA processing.pre-mRNA splicing.spliceosome-associated non-snRNP MOS4-associated complex (MAC)	16.4.5	19	16	16	16	16	16	16	1	1	1	1	1	1
RNA processing.pre-mRNA splicing.spliceosome-associated non-snRNP factor activities	16.4.6	8	8	8	8	8	8	8	1	1	1	1	1	1
RNA processing.pre-mRNA splicing.spliceosome assembly and disassembly	16.4.7	13	11	11	11	10	11	11	1	1	1	1	1	1
RNA processing.pre-mRNA splicing.intron-lariat-RNA degrading	16.4.8	1	1	1	1	1	1	1	1	1	1	1	1	1
RNA processing.mRNA modification.adenosine N6-methylation	16.5.1	6	5	5	5	5	5	5	1	1	1	1	1	1
RNA processing.mRNA modification.N6-methyladenosine methylation reading	16.5.2	1	1	1	1	1	1	1	1	1	1	1	1	1
RNA processing.mRNA modification.N6-methyladenosine demethylation	16.5.3	2	2	2	2	2	2	2	1	1	1	1	1	1
RNA processing.mRNA modification.N6-methylated AMP degradation	16.5.4	1	1	1	1	1	1	1	1	1	1	1	1	1
RNA processing.tRNA modification.adenosine deamination	16.6.1	3	2	2	2	2	2	2	1	1	1	1	1	1
RNA processing.tRNA modification.N6-threonylcarbamoylation	16.6.2	8	7	7	7	6	7	7	1	1	1	1	1	1
RNA processing.tRNA modification.pseudouridylation	16.6.3	5	4	5	5	5	5	5	1	1	1	1	1	1
RNA processing.tRNA modification.dihydrouridylation	16.6.4	1	1	1	1	1	1	1	1	1	1	1	1	1
RNA processing.tRNA modification.thiolation	16.6.5	7	5	5	5	5	5	5	1	1	1	1	1	1
RNA processing.tRNA modification.methylthiolation	16.6.6	1	1	1	1	1	1	1	1	1	1	1	1	1
RNA processing.tRNA modification.methylation	16.6.7	23	18	18	18	18	18	18	1	1	1	1	1	1
RNA processing.tRNA modification.histidine-tRNA maturation	16.6.8	1	1	1	1	1	1	1	1	1	1	1	1	1
RNA processing.tRNA modification.acetylation	16.6.9	2	2	2	2	2	2	2	1	1	1	1	1	1
RNA processing.RNA chaperone activities.RNA chaperone (CSP)	16.7.1	1	1	1	1	1	1	1	1	1	1	1	1	1
RNA processing.RNA chaperone activities.RNA chaperone (RZ1|GR-RBP)	16.7.2	1	1	1	1	1	1	1	1	1	1	1	1	1
RNA processing.RNA chaperone activities.RNA chaperone (LA)	16.7.3	1	1	1	1	1	1	1	1	1	1	1	1	1
RNA processing.RNA surveillance.exosome complex	16.8.1	26	20	22	22	22	22	22	0.830281	1	1	1	1	1
RNA processing.RNA surveillance.mRNA deadenylation-dependent decay	16.8.2	17	14	13	13	14	14	14	0.803604	1	1	1	1	1
RNA processing.RNA surveillance.non-canonical RNA decapping and decay	16.8.3	2	2	2	2	2	2	2	1	1	1	1	1	1
RNA processing.mRNA sequestration.mRNA endoribonuclease (G3BP)	16.9.1	1	1	1	1	1	1	1	1	1	1	1	1	1
RNA processing.mRNA sequestration.mRNA-binding regulatory factor (TZF)	16.9.2	1	1	1	1	1	1	1	1	1	1	1	1	1
RNA processing.mRNA sequestration.mRNA-binding regulatory factor (UBP1)	16.9.3	1	1	1	1	1	1	1	1	1	1	1	1	1
RNA processing.mRNA sequestration.mRNA-binding regulatory factor (RBP45/47)	16.9.4	1	1	1	1	1	1	1	1	1	1	1	1	1
RNA processing.mRNA silencing.transacting siRNA pathway	16.10.1	6	4	5	5	4	5	4	1	1	1	1	1	1
RNA processing.mRNA silencing.miRNA pathway	16.10.2	12	9	9	10	10	10	10	0.766807	1	1	1	1	1
RNA processing.mRNA silencing.RIS-Complex miRNA recruiting factor (AGO1)	16.10.3	1	1	1	1	1	1	1	1	1	1	1	1	1
RNA processing.mRNA silencing.miRNA/siRNA methyltransferase (HEN1)	16.10.4	1	1	1	1	1	1	1	1	1	1	1	1	1
RNA processing.messenger ribonucleoparticle (mRNP) export.TREX/THO mRNP trafficking complex	16.11.1	12	11	11	11	11	11	11	1	1	1	1	1	1
RNA processing.messenger ribonucleoparticle (mRNP) export.TREX-2 mRNP trafficking complex	16.11.2	4	4	4	4	4	4	3	1	1	1	1	1	1
RNA processing.messenger ribonucleoparticle (mRNP) export.mRNP remodeling	16.11.3	2	2	2	2	2	2	2	1	1	1	1	1	1
RNA processing.organelle machinery.ribonuclease activities	16.12.1	6	5	6	6	4	4	5	0.177419	1	1	1	1	1
RNA processing.organelle machinery.pre-mRNA splicing	16.12.2	37	28	30	32	24	25	26	0.0309616	1	1	1	0.804233	1
RNA processing.organelle machinery.tRNA modification	16.12.3	3	1	1	1	1	1	1	1	1	1	1	1	1
RNA processing.organelle machinery.RNA stability	16.12.4	6	6	6	5	3	2	2	0.000944965	0.914726	1	1	1	1
RNA processing.organelle machinery.RNA editing	16.12.5	45	33	36	28	23	17	19	4.4191e-06	0.00427768	0.288824	1	0.526434	1
Protein biosynthesis.ribosome biogenesis.rRNA biosynthesis	17.1.1	38	25	29	29	27	27	29	1	1	1	1	0.794978	1
Protein biosynthesis.ribosome biogenesis.large ribosomal subunit (LSU)	17.1.2	90	77	81	81	80	80	80	1	1	1	1	1	1
Protein biosynthesis.ribosome biogenesis.small ribosomal subunit (SSU)	17.1.3	70	58	62	62	60	62	62	0.884235	1	0.80137	1	0.80137	1
Protein biosynthesis.ribosome biogenesis.ribosome assembly	17.1.4	1	1	1	1	1	1	1	1	1	1	1	1	1
Protein biosynthesis.aminoacyl-tRNA synthetase activities.alanine-tRNA ligase	17.2.1	1	1	1	1	1	1	1	1	1	1	1	1	1
Protein biosynthesis.aminoacyl-tRNA synthetase activities.arginine-tRNA ligase	17.2.2	1	0	1	1	1	1	1	1	1	1	1	1	1
Protein biosynthesis.aminoacyl-tRNA synthetase activities.asparagine-tRNA ligase	17.2.3	1	1	1	1	1	1	1	1	1	1	1	1	1
Protein biosynthesis.aminoacyl-tRNA synthetase activities.aspartate-tRNA ligase	17.2.4	1	1	1	1	1	1	1	1	1	1	1	1	1
Protein biosynthesis.aminoacyl-tRNA synthetase activities.cysteine-tRNA ligase	17.2.5	1	1	1	1	1	1	1	1	1	1	1	1	1
Protein biosynthesis.aminoacyl-tRNA synthetase activities.glutamine-tRNA ligase	17.2.6	1	1	1	1	1	1	1	1	1	1	1	1	1
Protein biosynthesis.aminoacyl-tRNA synthetase activities.glutamate-tRNA ligase	17.2.7	1	1	1	1	1	1	1	1	1	1	1	1	1
Protein biosynthesis.aminoacyl-tRNA synthetase activities.glutamyl-tRNA-dependent amidotransferase complex	17.2.8	3	2	3	3	3	3	3	1	1	1	1	1	1
Protein biosynthesis.aminoacyl-tRNA synthetase activities.glycine-tRNA ligase	17.2.9	1	1	1	1	1	1	1	1	1	1	1	1	1
Protein biosynthesis.aminoacyl-tRNA synthetase activities.histidine-tRNA ligase	17.2.10	1	1	1	1	1	1	1	1	1	1	1	1	1
Protein biosynthesis.aminoacyl-tRNA synthetase activities.isoleucine-tRNA ligase	17.2.11	1	1	1	1	1	1	1	1	1	1	1	1	1
Protein biosynthesis.aminoacyl-tRNA synthetase activities.leucine-tRNA ligase	17.2.12	1	1	1	1	1	1	1	1	1	1	1	1	1
Protein biosynthesis.aminoacyl-tRNA synthetase activities.lysine-tRNA ligase	17.2.13	1	1	1	1	1	1	1	1	1	1	1	1	1
Protein biosynthesis.aminoacyl-tRNA synthetase activities.methionine-tRNA ligase	17.2.14	1	1	1	1	1	1	1	1	1	1	1	1	1
Protein biosynthesis.aminoacyl-tRNA synthetase activities.phenylalanine-tRNA ligase	17.2.15	1	0	1	1	1	1	1	1	1	1	1	1	1
Protein biosynthesis.aminoacyl-tRNA synthetase activities.phenylalanine-tRNA ligase heterodimer	17.2.16	2	2	2	2	2	2	2	1	1	1	1	1	1
Protein biosynthesis.aminoacyl-tRNA synthetase activities.proline-tRNA ligase	17.2.17	1	1	1	1	1	1	1	1	1	1	1	1	1
Protein biosynthesis.aminoacyl-tRNA synthetase activities.serine-tRNA ligase	17.2.18	1	0	1	1	1	1	1	1	1	1	1	1	1
Protein biosynthesis.aminoacyl-tRNA synthetase activities.threonine-tRNA ligase	17.2.19	1	1	1	1	1	1	1	1	1	1	1	1	1
Protein biosynthesis.aminoacyl-tRNA synthetase activities.tryptophan-tRNA ligase	17.2.20	1	1	1	1	1	1	1	1	1	1	1	1	1
Protein biosynthesis.aminoacyl-tRNA synthetase activities.tyrosine-tRNA ligase	17.2.21	1	1	1	1	1	1	1	1	1	1	1	1	1
Protein biosynthesis.aminoacyl-tRNA synthetase activities.valine-tRNA ligase	17.2.22	1	1	1	1	1	1	1	1	1	1	1	1	1
Protein biosynthesis.mRNA quality control.Exon Junction complex (EJC)	17.3.1	11	9	9	9	9	9	9	1	1	1	1	1	1
Protein biosynthesis.mRNA quality control.NMD Nonsense-Mediated Decay	17.3.2	11	9	9	9	9	6	9	0.557966	1	0.361455	1	1	1
Protein biosynthesis.mRNA quality control.NGD No-Go Decay	17.3.3	8	6	6	6	6	6	6	1	1	1	1	1	1
Protein biosynthesis.translation initiation.Pre-Initiation Complex (PIC) module	17.4.1	32	27	27	27	25	27	27	0.846732	1	0.74996	1	0.74996	1
Protein biosynthesis.translation initiation.mRNA loading	17.4.2	10	8	8	8	8	8	7	1	1	1	1	1	1
Protein biosynthesis.translation initiation.eIF2A-eIF5B initiator tRNA carrier complex	17.4.3	2	2	2	2	2	2	2	1	1	1	1	1	1
Protein biosynthesis.translation elongation.eEF1 aminoacyl-tRNA binding factor activity	17.5.1	4	2	3	3	3	3	3	1	1	1	1	1	1
Protein biosynthesis.translation elongation.eEF2 mRNA-translocation factor activity	17.5.2	9	8	8	8	8	8	8	1	1	1	1	1	1
Protein biosynthesis.translation elongation.eEF5 poly-P/G elongation factor activity	17.5.3	4	3	3	3	3	3	3	1	1	1	1	1	1
Protein biosynthesis.translation termination.ribosome recycling factor (RLI/ABCE)	17.6.1	1	1	1	1	1	1	1	1	1	1	1	1	1
Protein biosynthesis.organelle machinery.mitochondrial ribosome	17.7.1	51	32	41	41	40	46	43	0.0472268	1	0.172176	1	0.611884	1
Protein biosynthesis.organelle machinery.plastidial ribosome	17.7.2	64	35	60	61	42	46	57	0.214909	1	0.567576	1	0.00270075	1
Protein biosynthesis.organelle machinery.translation initiation	17.7.3	4	2	4	4	3	4	4	1	1	1	1	1	1
Protein biosynthesis.organelle machinery.translation elongation	17.7.4	4	4	4	4	4	4	4	1	1	1	1	1	1
Protein biosynthesis.organelle machinery.translation termination	17.7.5	3	3	3	3	3	3	3	1	1	1	1	1	1
Protein biosynthesis.organelle machinery.peptide deformylation	17.7.6	1	1	1	1	1	1	1	1	1	1	1	1	1
Protein modification.glycosylation.N-linked glycosylation	18.1.1	47	36	39	39	39	38	37	1	1	1	1	0.793862	1
Protein modification.glycosylation.O-linked glycosylation	18.1.2	10	8	7	8	8	8	8	1	1	1	1	1	1
Protein modification.glycosylation.C-linked glycosylation	18.1.3	1	1	1	1	1	0	1	1	1	1	1	1	1
Protein modification.acetylation.NatA N-terminal acetylase complex	18.2.1	2	2	2	2	2	2	2	1	1	1	1	1	1
Protein modification.acetylation.NatB N-terminal acetylase complex	18.2.2	2	1	2	2	1	2	2	1	1	1	1	1	1
Protein modification.acetylation.NatC N-terminal acetylase complex	18.2.3	2	2	2	2	2	2	2	1	1	1	1	1	1
Protein modification.acetylation.N-terminal acetylase (NatD)	18.2.4	1	1	1	1	1	1	1	1	1	1	1	1	1
Protein modification.acetylation.N-terminal acetylase (NatE)	18.2.5	1	1	1	1	1	1	1	1	1	1	1	1	1
Protein modification.acetylation.plastidial N-terminal acetylase (NAA70)	18.2.6	1	1	1	1	1	0	1	1	1	1	1	1	1
Protein modification.acetylation.sirtuin-type lysine deacetylase	18.2.7	1	1	1	1	1	1	1	1	1	1	1	1	1
Protein modification.lipidation.N-terminal myristoylation	18.3.1	1	1	1	1	1	1	1	1	1	1	1	1	1
Protein modification.lipidation.Cys-linked prenylation	18.3.2	3	2	2	2	2	2	2	1	1	1	1	1	1
Protein modification.lipidation.Cys-linked S-acylation	18.3.3	1	1	1	1	1	1	1	1	1	1	1	1	1
Protein modification.lipidation.glycophosphatidylinositol (GPI) anchor addition	18.3.4	23	15	19	17	18	19	18	0.545551	1	1	1	1	1
Protein modification.phosphorylation.TKL protein kinase superfamily	18.4.1	69	54	56	57	56	53	54	0.714053	1	0.67653	1	0.832688	1
Protein modification.phosphorylation.STE protein kinase superfamily	18.4.2	4	4	4	4	4	4	4	1	1	1	1	1	1
Protein modification.phosphorylation.CMGC protein kinase superfamily	18.4.3	19	17	17	17	16	16	16	0.580774	1	1	1	1	1
Protein modification.phosphorylation.CK protein kinase superfamily	18.4.4	2	2	2	2	2	2	2	1	1	1	1	1	1
Protein modification.phosphorylation.CAMK protein kinase superfamily	18.4.5	13	12	12	12	12	12	12	1	1	1	1	1	1
Protein modification.phosphorylation.AGC protein kinase superfamily	18.4.6	5	5	5	5	5	5	5	1	1	1	1	1	1
Protein modification.phosphorylation.atypical protein kinase families	18.4.7	4	3	4	4	4	4	4	1	1	1	1	1	1
Protein modification.phosphorylation.protein kinase (Aurora)	18.4.8	1	1	1	1	1	1	1	1	1	1	1	1	1
Protein modification.phosphorylation.protein kinase (BUB)	18.4.9	1	1	1	1	1	1	1	1	1	1	1	1	1
Protein modification.phosphorylation.protein kinase (BUD32)	18.4.10	1	1	1	1	1	1	1	1	1	1	1	1	1
Protein modification.phosphorylation.protein kinase (CDC7)	18.4.11	1	1	1	1	1	1	1	1	1	1	1	1	1
Protein modification.phosphorylation.protein kinase (Haspin)	18.4.12	1	1	1	1	1	1	1	1	1	1	1	1	1
Protein modification.phosphorylation.bifunctional protein kinase and mRNA endoribonuclease (IRE)	18.4.13	1	1	1	1	1	1	1	1	1	1	1	1	1
Protein modification.phosphorylation.protein kinase (NAK)	18.4.14	1	1	1	1	1	1	1	1	1	1	1	1	1
Protein modification.phosphorylation.protein kinase (NEK)	18.4.15	1	1	1	1	1	1	1	1	1	1	1	1	1
Protein modification.phosphorylation.protein kinase (PEK)	18.4.16	1	1	1	1	1	1	1	1	1	1	1	1	1
Protein modification.phosphorylation.protein kinase (SCY1)	18.4.17	1	0	1	1	1	1	1	1	1	1	1	1	1
Protein modification.phosphorylation.protein kinase (TTK)	18.4.18	1	1	1	0	1	1	1	1	1	1	1	1	1
Protein modification.phosphorylation.protein kinase (ULK)	18.4.19	1	1	1	1	1	1	1	1	1	1	1	1	1
Protein modification.phosphorylation.protein kinase (VPS15)	18.4.20	1	1	1	1	1	1	1	1	1	1	1	1	1
Protein modification.phosphorylation.protein kinase (WEE)	18.4.21	1	1	1	1	1	1	1	1	1	1	1	1	1
Protein modification.phosphorylation.protein kinase (TLK)	18.4.22	1	1	1	1	1	1	1	1	1	1	1	1	1
Protein modification.phosphorylation.tyrosine protein phosphatase (PTP) superfamily	18.4.23	10	9	9	9	9	9	9	1	1	1	1	1	1
Protein modification.phosphorylation.serine/threonine protein phosphatase superfamily	18.4.24	28	21	23	23	23	23	22	1	1	1	1	1	1
Protein modification.phosphorylation.aspartate-based protein phosphatase superfamily	18.4.25	11	10	10	10	10	10	10	1	1	1	1	1	1
Protein modification.ADP-ribosylation.poly(ADP-ribose) polymerase (PARP)	18.5.1	1	1	1	1	1	1	1	1	1	1	1	1	1
Protein modification.ADP-ribosylation.poly(ADP-ribose) glycohydrolase (PARG)	18.5.2	1	1	1	1	1	1	1	1	1	1	1	1	1
Protein modification.tyrosine sulfation.tyrosyl protein sulfotransferase	18.6.1	1	1	1	1	1	1	1	1	1	1	1	1	1
Protein modification.S-nitrosylation.S-nitrosoglutathione reductase (GSNOR)	18.7.1	1	1	0	1	1	1	1	1	1	1	1	1	1
Protein modification.S-nitrosylation.protein-S-nitrosothiol reductase (TRX5)	18.7.2	1	1	1	1	1	1	1	1	1	1	1	1	1
Protein modification.S-glutathionylation.glutathione S-transferase activities	18.8.1	5	4	5	5	5	5	5	1	1	1	1	1	1
Protein modification.S-glutathionylation.glutaredoxin	18.8.2	1	1	1	1	1	1	1	1	1	1	1	1	1
Protein modification.hydroxylation.prolyl hydroxylase	18.9.1	1	1	1	1	1	1	1	1	1	1	1	1	1
Protein modification.targeting peptide maturation.endomembrane system	18.10.1	13	10	11	11	11	11	11	1	1	1	1	1	1
Protein modification.targeting peptide maturation.mitochondrion	18.10.2	10	8	8	8	8	8	8	1	1	1	1	1	1
Protein modification.targeting peptide maturation.plastid	18.10.3	5	5	5	5	2	2	4	0.00632184	1	1	1	0.52381	1
Protein modification.disulfide bond formation.endoplasmic reticulum	18.11.1	3	3	3	3	3	3	3	1	1	1	1	1	1
Protein modification.disulfide bond formation.chloroplast	18.11.2	3	3	3	3	0	0	1	0.000411353	0.39819	1	1	1	1
Protein modification.disulfide bond formation.mitochondrion	18.11.3	2	2	2	2	2	2	2	1	1	1	1	1	1
Protein modification.disulfide bond formation.apoplast	18.11.4	1	1	1	1	1	1	1	1	1	1	1	1	1
Protein modification.protein folding.protein folding catalyst (Cyclophilin)	18.12.1	1	1	1	1	1	1	1	1	1	1	1	1	1
Protein modification.protein folding.protein folding catalyst (FKBP)	18.12.2	1	1	1	1	1	1	1	1	1	1	1	1	1
Protein modification.protein folding.nascent polypeptide chaperone (TF)	18.12.3	1	1	1	1	0	0	0	0.1	1	1	1	1	1
Protein modification.protein folding.peptidyl-prolyl isomerase (Parvulin)	18.12.4	1	1	1	1	1	1	1	1	1	1	1	1	1
Protein homeostasis.protein quality control.ER Quality Control (ERQC) machinery	19.1.1	17	12	13	13	13	13	13	1	1	1	1	1	1
Protein homeostasis.protein quality control.ribosome-associated chaperone activities	19.1.2	5	4	4	4	4	4	4	1	1	1	1	1	1
Protein homeostasis.protein quality control.mitochondrial Hsp70 chaperone system	19.1.3	3	3	3	3	3	3	3	1	1	1	1	1	1
Protein homeostasis.protein quality control.plastidial Hsp70 chaperone system	19.1.4	3	3	3	3	3	3	3	1	1	1	1	1	1
Protein homeostasis.protein quality control.cytosolic Hsp70 chaperone system	19.1.5	5	5	5	5	5	5	5	1	1	1	1	1	1
Protein homeostasis.protein quality control.Hsp90 chaperone system	19.1.6	3	3	3	3	3	3	3	1	1	1	1	1	1
Protein homeostasis.protein quality control.Hsp60 chaperone system	19.1.7	3	3	3	3	3	3	3	1	1	1	1	1	1
Protein homeostasis.protein quality control.smallHsp holdase chaperone activities	19.1.8	12	7	9	6	5	3	4	0.0328995	1	0.666846	1	1	1
Protein homeostasis.ubiquitin-proteasome system.N-degron pathways	19.2.1	22	15	15	15	13	15	14	0.713671	1	0.754622	1	1	1
Protein homeostasis.ubiquitin-proteasome system.ubiquitin-fold protein conjugation	19.2.2	95	65	67	66	62	63	62	0.371033	1	1	1	1	1
Protein homeostasis.ubiquitin-proteasome system.ubiquitin-fold protein deconjugation	19.2.3	41	31	32	31	31	30	32	1	1	1	1	1	1
Protein homeostasis.ubiquitin-proteasome system.ER-associated protein degradation (ERAD)	19.2.4	21	16	16	16	16	16	16	1	1	1	1	1	1
Protein homeostasis.ubiquitin-proteasome system.chloroplast-associated protein degradation (CHLORAD)	19.2.5	2	2	2	2	2	2	2	1	1	1	1	1	1
Protein homeostasis.ubiquitin-proteasome system.26S proteasome	19.2.6	41	33	34	34	33	34	34	1	1	1	1	1	1
Protein homeostasis.autophagy.ATG1-13 autophagosome assembly control complex	19.3.1	4	4	4	4	4	4	4	1	1	1	1	1	1
Protein homeostasis.autophagy.ATG9-2-18 membrane shuttling complex	19.3.2	5	4	4	4	4	4	4	1	1	1	1	1	1
Protein homeostasis.autophagy.ATG8/ATG12 conjugation system	19.3.3	8	5	7	7	7	7	7	0.700776	1	1	1	1	1
Protein homeostasis.autophagy.autophagic cargo receptor activities	19.3.4	6	5	5	5	4	4	5	0.690565	1	1	1	1	1
Protein homeostasis.proteolysis.cysteine-type peptidase activities	19.4.1	7	7	7	7	7	7	7	1	1	1	1	1	1
Protein homeostasis.proteolysis.serine-type peptidase activities	19.4.2	25	20	21	21	18	19	19	0.319036	1	1	1	1	1
Protein homeostasis.proteolysis.aspartic-type peptidase activities	19.4.3	1	1	1	1	1	1	1	1	1	1	1	1	1
Protein homeostasis.proteolysis.threonine-type peptidase activities	19.4.4	1	1	1	1	1	1	1	1	1	1	1	1	1
Protein homeostasis.proteolysis.metallopeptidase activities	19.4.5	30	21	22	22	21	21	20	0.743818	1	1	1	1	1
Protein homeostasis.protein repair.protein-L-isoaspartate methyltransferase	19.5.1	1	1	1	1	1	1	1	1	1	1	1	1	1
Cytoskeleton organisation.microtubular network.alpha-beta-Tubulin heterodimer	20.1.1	2	2	2	2	2	2	2	1	1	1	1	1	1
Cytoskeleton organisation.microtubular network.microtubule Tubulin heterodimer formation	20.1.2	20	16	16	17	15	16	18	1	1	1	1	0.407484	1
Cytoskeleton organisation.microtubular network.Kinesin microtubule-based motor protein activities	20.1.3	13	9	10	10	10	9	10	1	1	1	1	1	1
Cytoskeleton organisation.microtubular network.Dynein microtubule-based motor protein complex	20.1.4	3	0	0	0	0	1	1	0.470588	1	1	1	1	1
Cytoskeleton organisation.microtubular network.microtubule dynamics	20.1.5	10	8	8	8	8	8	8	1	1	1	1	1	1
Cytoskeleton organisation.microfilament network.actin filament protein	20.2.1	1	1	1	1	1	1	1	1	1	1	1	1	1
Cytoskeleton organisation.microfilament network.actin polymerisation	20.2.2	24	18	20	20	18	20	18	0.83771	1	0.723793	1	1	1
Cytoskeleton organisation.microfilament network.actin organisation	20.2.3	3	3	3	3	3	2	3	1	1	1	1	1	1
Cytoskeleton organisation.microfilament network.myosin microfilament-based motor protein activities	20.2.4	5	5	5	5	5	5	5	1	1	1	1	1	1
Cytoskeleton organisation.microfilament network.actin-membrane compartment interaction	20.2.5	5	4	4	4	3	4	4	1	1	1	1	1	1
Cytoskeleton organisation.actin and tubulin folding.CCT chaperonin folding complex	20.3.1	8	8	8	8	8	8	8	1	1	1	1	1	1
Cytoskeleton organisation.actin and tubulin folding.Prefoldin co-chaperone complex	20.3.2	6	6	6	5	5	6	6	1	1	1	1	1	1
Cytoskeleton organisation.actin and tubulin folding.post-CCT Tubulin folding pathway	20.3.3	7	6	6	6	6	6	6	1	1	1	1	1	1
Cytoskeleton organisation.nuclear dynamics.nuclear envelope to cytoskeleton bridging	20.4.1	1	1	1	1	1	1	1	1	1	1	1	1	1
Cytoskeleton organisation.nuclear dynamics.nuclear movement	20.4.2	4	3	3	3	3	3	3	1	1	1	1	1	1
Cytoskeleton organisation.nuclear dynamics.nuclear shape determination	20.4.3	4	4	4	4	4	4	4	1	1	1	1	1	1
Cytoskeleton organisation.plastid movement.phototropin light receptor (PHOT)	20.5.1	1	1	1	1	1	1	1	1	1	1	1	1	1
Cytoskeleton organisation.plastid movement.motility factor (CHUP)	20.5.2	1	1	1	1	0	0	0	0.1	1	1	1	1	1
Cytoskeleton organisation.plastid movement.accessory motility factor (KAC)	20.5.3	1	1	1	1	1	1	1	1	1	1	1	1	1
Cytoskeleton organisation.plastid movement.actin filament-bundling factor (THRUMIN)	20.5.4	1	1	1	1	0	0	0	0.1	1	1	1	1	1
Cytoskeleton organisation.plastid movement.actin stability factor (PMI1/PMI15)	20.5.5	1	1	1	1	0	0	0	0.1	1	1	1	1	1
Cytoskeleton organisation.plastid movement.actin stability co-factor (PMIR)	20.5.6	1	1	1	1	1	1	1	1	1	1	1	1	1
Cytoskeleton organisation.plastid movement.actin filament reorganisation factor (JAC1)	20.5.7	1	1	1	1	0	0	0	0.1	1	1	1	1	1
Cytoskeleton organisation.plastid movement.WEB1-PMI2 actin filament reorganisation complex	20.5.8	2	2	2	2	1	1	1	0.181818	1	1	1	1	1
Cytoskeleton organisation.cytoskeleton-plasma membrane-cell wall interface.integrin-like protein (AT14a)	20.6.1	1	1	1	1	1	1	1	1	1	1	1	1	1
Cytoskeleton organisation.cytoskeleton-plasma membrane-cell wall interface.microtubule - plasma membrane linkage regulator (IQD13)	20.6.2	1	1	1	1	1	0	0	0.4	1	1	1	1	1
Cytoskeleton organisation.endoplasmic reticulum-cytoskeleton-plasma membrane interface.contact site protein (VAP27)	20.7.1	1	1	1	1	1	1	1	1	1	1	1	1	1
Cytoskeleton organisation.endoplasmic reticulum-cytoskeleton-plasma membrane interface.actin-binding protein (NET3)	20.7.2	1	1	1	1	0	1	1	1	1	1	1	1	1
Cell wall organisation.cellulose.cellulose synthase complex (CSC)	21.1.1	14	9	9	9	8	7	9	0.655348	1	1	1	1	1
Cell wall organisation.cellulose.cellulose-hemicellulose network assembly	21.1.2	2	2	2	2	2	2	2	1	1	1	1	1	1
Cell wall organisation.cellulose.cellulose degradation	21.1.3	1	1	1	1	1	1	1	1	1	1	1	1	1
Cell wall organisation.hemicellulose.xyloglucan	21.2.1	13	9	10	10	11	10	9	1	1	1	1	0.64472	1
Cell wall organisation.hemicellulose.xylan	21.2.2	16	10	10	10	10	10	10	1	1	1	1	1	1
Cell wall organisation.hemicellulose.heteromannan	21.2.3	9	6	6	5	4	4	5	0.411664	1	1	1	1	1
Cell wall organisation.hemicellulose.mixed-linked glucan	21.2.4	2	1	0	0	0	0	0	1	1	1	1	1	1
Cell wall organisation.pectin.homogalacturonan	21.3.1	9	5	5	5	5	5	5	1	1	1	1	1	1
Cell wall organisation.pectin.rhamnogalacturonan I	21.3.2	10	6	7	7	7	7	7	1	1	1	1	1	1
Cell wall organisation.pectin.rhamnogalacturonan II	21.3.3	6	4	4	4	4	4	4	1	1	1	1	1	1
Cell wall organisation.pectin.xylogalacturonan	21.3.4	2	1	1	1	1	1	1	1	1	1	1	1	1
Cell wall organisation.pectin.modification and degradation	21.3.5	8	5	6	6	6	6	5	1	1	1	1	1	1
Cell wall organisation.cell wall proteins.hydroxyproline-rich glycoprotein activities	21.4.1	19	11	11	12	11	11	11	1	1	1	1	1	1
Cell wall organisation.cell wall proteins.expansin activities	21.4.2	4	3	4	3	4	3	4	1	1	1	1	1	1
Cell wall organisation.cell wall hydroxycinnamic acids.hydroxycinnamaldehyde dehydrogenase	21.5.1	1	1	1	1	1	1	1	1	1	1	1	1	1
Cell wall organisation.lignin.monolignol biosynthesis	21.6.1	8	6	8	8	7	7	7	1	1	1	1	1	1
Cell wall organisation.lignin.monolignol conjugation and polymerization	21.6.2	3	3	3	3	2	3	2	0.470588	1	1	1	1	1
Cell wall organisation.lignin.monolignol glycosylation and deglycosylation	21.6.3	2	1	1	1	1	1	1	1	1	1	1	1	1
Cell wall organisation.callose.callose synthase	21.7.1	1	1	1	1	1	1	1	1	1	1	1	1	1
Cell wall organisation.sporopollenin.biosynthesis	21.8.1	7	7	7	5	4	3	3	0.00630489	1	1	1	1	1
Cell wall organisation.sporopollenin.export	21.8.2	1	1	1	0	0	0	0	0.4	1	1	1	1	1
Cell wall organisation.sporopollenin.exine wall formation	21.8.3	3	3	2	3	3	3	3	1	1	1	1	1	1
Cell wall organisation.cutin and suberin.cuticular lipid formation	21.9.1	16	10	11	11	9	9	11	0.671812	1	1	1	0.715987	1
Cell wall organisation.cutin and suberin.alkyl-hydrocinnamate biosynthesis	21.9.2	1	1	1	1	1	1	1	1	1	1	1	1	1
Cell wall organisation.cutin and suberin.biosynthesis regulation	21.9.3	3	2	2	2	2	2	2	1	1	1	1	1	1
Cell wall organisation.cutin and suberin.export	21.9.4	4	2	4	4	3	4	4	1	1	1	1	1	1
Cell wall organisation.cutin and suberin.cutin polyester biosynthesis	21.9.5	3	3	3	3	1	3	3	0.470588	1	0.4	1	0.4	1
Vesicle trafficking.clathrin coated vesicle (CCV) machinery.clathrin triskelion structure	22.1.1	2	2	2	2	2	2	2	1	1	1	1	1	1
Vesicle trafficking.clathrin coated vesicle (CCV) machinery.AP-1 trans-Golgi network cargo adaptor complex	22.1.2	4	4	4	4	4	4	4	1	1	1	1	1	1
Vesicle trafficking.clathrin coated vesicle (CCV) machinery.AP-2 cargo adaptor complex	22.1.3	4	4	4	4	4	4	4	1	1	1	1	1	1
Vesicle trafficking.clathrin coated vesicle (CCV) machinery.TPLATE AP-2 co-adaptor complex	22.1.4	7	7	7	7	5	7	7	0.487805	1	0.461538	1	0.461538	1
Vesicle trafficking.clathrin coated vesicle (CCV) machinery.AP-3 Golgi to vacuole cargo adaptor complex	22.1.5	4	4	3	4	4	4	4	1	1	1	1	1	1
Vesicle trafficking.clathrin coated vesicle (CCV) machinery.CCV accessory factors	22.1.6	4	3	3	3	3	3	3	1	1	1	1	1	1
Vesicle trafficking.clathrin coated vesicle (CCV) machinery.CCV plasma membrane detachment	22.1.7	2	2	2	2	2	2	2	1	1	1	1	1	1
Vesicle trafficking.clathrin-independent machinery.Flotillin-class protein	22.2.1	1	1	0	0	0	0	0	1	1	1	1	1	1
Vesicle trafficking.Coat protein I (COPI) coatomer machinery.coat protein complex	22.3.1	8	7	7	7	7	7	7	1	1	1	1	1	1
Vesicle trafficking.Coat protein I (COPI) coatomer machinery.coat protein recruiting	22.3.2	1	1	1	1	1	1	1	1	1	1	1	1	1
Vesicle trafficking.Coat protein I (COPI) coatomer machinery.ARF-GTPase guanyl-nucleotide exchange factor (ARF-GEF) activities	22.3.3	2	2	2	2	2	2	2	1	1	1	1	1	1
Vesicle trafficking.Coat protein I (COPI) coatomer machinery.ARF-GTPase-activating (ARF-GAP) activities	22.3.4	4	3	4	4	4	4	3	1	1	1	1	1	1
Vesicle trafficking.Coat protein I (COPI) coatomer machinery.trafficking regulation	22.3.5	3	3	3	3	3	3	3	1	1	1	1	1	1
Vesicle trafficking.Coat protein II (COPII) coatomer machinery.coat protein complex	22.4.1	5	4	4	4	4	4	4	1	1	1	1	1	1
Vesicle trafficking.Coat protein II (COPII) coatomer machinery.coat protein recruiting	22.4.2	1	1	1	1	1	1	1	1	1	1	1	1	1
Vesicle trafficking.Coat protein II (COPII) coatomer machinery.guanyl-nucleotide exchange factor (Sec12)	22.4.3	1	1	1	1	1	1	1	1	1	1	1	1	1
Vesicle trafficking.Coat protein II (COPII) coatomer machinery.Sar1-GTPase-regulating protein (Sec16)	22.4.4	1	1	1	1	1	1	1	1	1	1	1	1	1
Vesicle trafficking.endomembrane trafficking.PI3-kinase vesicle nucleation complex I/II	22.5.1	6	6	6	6	6	6	6	1	1	1	1	1	1
Vesicle trafficking.endomembrane trafficking.vacuolar sorting	22.5.2	7	6	6	6	6	6	6	1	1	1	1	1	1
Vesicle trafficking.endomembrane trafficking.BLOC-1 endosome-to-vacuole sorting complex	22.5.3	2	2	2	1	2	2	2	1	1	1	1	1	1
Vesicle trafficking.endomembrane trafficking.ESCRT (Endosomal Sorting Complex Required for Transport) complexes	22.5.4	21	14	16	17	16	16	17	0.834598	1	1	1	1	1
Vesicle trafficking.endomembrane trafficking.protein recycling	22.5.5	16	11	12	12	11	11	11	0.822622	1	1	1	1	1
Vesicle trafficking.endomembrane trafficking.trans-Golgi-network (TGN) trafficking	22.5.6	2	2	2	2	2	2	2	1	1	1	1	1	1
Vesicle trafficking.endomembrane trafficking.post-Golgi trafficking	22.5.7	3	2	2	2	2	2	2	1	1	1	1	1	1
Vesicle trafficking.target membrane tethering.GARP/EARP (Golgi-/Endosome-Associated-Retrograde-Protein) complexes	22.6.1	5	5	5	5	5	5	5	1	1	1	1	1	1
Vesicle trafficking.target membrane tethering.COG (Conserved-Oligomeric Golgi) complex	22.6.2	8	8	8	8	8	8	8	1	1	1	1	1	1
Vesicle trafficking.target membrane tethering.Exocyst complex	22.6.3	8	7	8	8	8	8	8	1	1	1	1	1	1
Vesicle trafficking.target membrane tethering.DSL1 (Depends-on-SLY1) complex	22.6.4	4	4	4	4	4	4	4	1	1	1	1	1	1
Vesicle trafficking.target membrane tethering.HOPS/CORVET membrane tethering complexes	22.6.5	8	8	8	8	8	8	8	1	1	1	1	1	1
Vesicle trafficking.target membrane tethering.TRAPP (Trafficking-Protein-Particle) complexes	22.6.6	16	12	13	13	13	13	13	1	1	1	1	1	1
Vesicle trafficking.target membrane tethering.Golgi membrane tethering factors	22.6.7	7	7	7	7	7	6	7	1	1	1	1	1	1
Vesicle trafficking.SNARE target membrane recognition and fusion complexes.Qa-type SNARE components	22.7.1	5	5	5	5	5	5	5	1	1	1	1	1	1
Vesicle trafficking.SNARE target membrane recognition and fusion complexes.Qb-type SNARE components	22.7.2	4	4	4	4	4	4	4	1	1	1	1	1	1
Vesicle trafficking.SNARE target membrane recognition and fusion complexes.Qbc-type SNARE components	22.7.3	1	1	1	1	1	1	1	1	1	1	1	1	1
Vesicle trafficking.SNARE target membrane recognition and fusion complexes.Qc-type SNARE components	22.7.4	5	5	5	5	5	5	5	1	1	1	1	1	1
Vesicle trafficking.SNARE target membrane recognition and fusion complexes.R-type SNARE longin components	22.7.5	3	3	3	3	3	3	3	1	1	1	1	1	1
Vesicle trafficking.SNARE target membrane recognition and fusion complexes.non-SNARE-type phytolongin	22.7.6	1	0	1	1	1	1	1	1	1	1	1	1	1
Vesicle trafficking.SNARE target membrane recognition and fusion complexes.maintenance and regulation	22.7.7	2	2	2	2	2	2	2	1	1	1	1	1	1
Vesicle trafficking.regulation of membrane tethering and fusion.RAB-GTPase activities	22.8.1	8	8	8	8	8	8	8	1	1	1	1	1	1
Vesicle trafficking.regulation of membrane tethering and fusion.RAB-GTPase-activating protein (RAB-GAP)	22.8.2	1	1	1	1	1	1	1	1	1	1	1	1	1
Vesicle trafficking.regulation of membrane tethering and fusion.RAB-GTPase guanine nucleotide exchange factor (RAB-GEF) activities	22.8.3	7	6	6	6	6	6	6	1	1	1	1	1	1
Vesicle trafficking.regulation of membrane tethering and fusion.RAB-GTPase membrane association	22.8.4	9	7	7	7	7	7	7	1	1	1	1	1	1
Protein translocation.chloroplast.outer envelope insertion system	23.1.1	1	1	1	1	1	1	1	1	1	1	1	1	1
Protein translocation.chloroplast.outer envelope TOC translocation system	23.1.2	6	5	6	6	5	5	6	1	1	1	1	1	1
Protein translocation.chloroplast.inner envelope TIC translocation system	23.1.3	19	14	15	13	10	7	12	0.0198977	1	0.514813	1	0.743136	1
Protein translocation.chloroplast.inner envelope Sec2 post-import insertion system	23.1.4	3	3	3	3	3	3	3	1	1	1	1	1	1
Protein translocation.chloroplast.thylakoid membrane Sec1 translocation system	23.1.5	3	3	3	3	3	0	3	0.205882	1	0.1	1	1	1
Protein translocation.chloroplast.thylakoid membrane Tat translocation system	23.1.6	3	3	3	3	3	2	3	1	1	1	1	1	1
Protein translocation.chloroplast.thylakoid membrane SRP insertion system	23.1.7	7	5	6	6	3	2	3	0.0108722	1	1	1	1	1
Protein translocation.mitochondrion.outer mitochondrion membrane TOM translocation system	23.2.1	7	6	6	6	7	7	6	0.606004	1	1	1	1	1
Protein translocation.mitochondrion.outer mitochondrion membrane SAM insertion system	23.2.2	2	2	2	2	2	2	2	1	1	1	1	1	1
Protein translocation.mitochondrion.inner mitochondrion membrane TIM translocation system	23.2.3	8	8	8	8	8	8	8	1	1	1	1	1	1
Protein translocation.mitochondrion.inner mitochondrion membrane TIM22 insertion system	23.2.4	5	5	5	5	4	5	4	0.482759	1	1	1	1	1
Protein translocation.mitochondrion.inner mitochondrion membrane presequence-dependent insertion system	23.2.5	1	1	1	1	1	1	1	1	1	1	1	1	1
Protein translocation.endoplasmic reticulum.co-translational insertion system	23.3.1	17	14	13	14	14	14	14	1	1	1	1	1	1
Protein translocation.endoplasmic reticulum.GET post-translational insertion system	23.3.2	5	3	3	4	4	3	4	1	1	1	1	1	1
Protein translocation.peroxisome.importomer translocation system	23.4.1	18	11	12	12	12	12	12	1	1	1	1	1	1
Protein translocation.peroxisome.PEX19 insertion system	23.4.2	2	1	2	2	2	2	2	1	1	1	1	1	1
Protein translocation.nucleus.nucleocytoplasmic transport	23.5.1	56	46	47	47	47	47	46	1	1	1	1	1	1
Protein translocation.plasmodesmata intercellular trafficking.regulatory protein (SIEL)	23.6.1	1	1	1	1	1	1	1	1	1	1	1	1	1
Protein translocation.plasmodesmata intercellular trafficking.regulatory protein (MPB2C)	23.6.2	1	1	1	1	1	1	1	1	1	1	1	1	1
Solute transport.primary active transport.V-type ATPase complex	24.1.1	14	12	12	12	12	12	11	1	1	1	1	1	1
Solute transport.primary active transport.P-type ATPase superfamily	24.1.2	13	7	7	7	7	7	7	1	1	1	1	1	1
Solute transport.primary active transport.ABC superfamily	24.1.3	7	5	5	5	5	5	5	1	1	1	1	1	1
Solute transport.primary active transport.VHP PPase family	24.1.4	2	2	2	2	2	2	2	1	1	1	1	1	1
Solute transport.carrier-mediated transport.DMT superfamily	24.2.1	17	16	16	16	16	16	16	1	1	1	1	1	1
Solute transport.carrier-mediated transport.MFS superfamily	24.2.2	29	26	26	26	25	25	25	0.642514	1	1	1	1	1
Solute transport.carrier-mediated transport.APC superfamily	24.2.3	26	21	21	21	18	20	20	0.442976	1	0.755393	1	0.755393	1
Solute transport.carrier-mediated transport.MOP superfamily	24.2.4	5	3	4	3	3	3	4	1	1	1	1	1	1
Solute transport.carrier-mediated transport.BART superfamily	24.2.5	7	3	4	4	4	3	4	1	1	1	1	1	1
Solute transport.carrier-mediated transport.TOC superfamily	24.2.6	3	3	3	3	3	3	3	1	1	1	1	1	1
Solute transport.carrier-mediated transport.IT superfamily	24.2.7	6	5	5	5	4	4	5	0.690565	1	1	1	1	1
Solute transport.carrier-mediated transport.CPA superfamily	24.2.8	6	4	4	4	4	4	4	1	1	1	1	1	1
Solute transport.carrier-mediated transport.CDF superfamily	24.2.9	11	7	7	7	7	7	8	1	1	1	1	1	1
Solute transport.carrier-mediated transport.OPT family	24.2.10	2	2	2	2	2	2	2	1	1	1	1	1	1
Solute transport.carrier-mediated transport.ZIP family	24.2.11	4	4	4	3	4	4	4	1	1	1	1	1	1
Solute transport.carrier-mediated transport.VIT family	24.2.12	3	2	3	3	2	3	3	1	1	1	1	1	1
Solute transport.carrier-mediated transport.solute transporter (MTCC)	24.2.13	1	1	1	1	1	1	1	1	1	1	1	1	1
Solute transport.carrier-mediated transport.maltose transporter (MEX)	24.2.14	1	1	1	1	1	1	1	1	1	1	1	1	1
Solute transport.carrier-mediated transport.chloroplast iron permease (PIC1)	24.2.15	1	1	1	1	1	1	1	1	1	1	1	1	1
Solute transport.carrier-mediated transport.anion channel / anion:proton antiporter (CLC)	24.2.16	1	1	1	1	1	1	1	1	1	1	1	1	1
Solute transport.carrier-mediated transport.nucleoside transporter (ENT)	24.2.17	1	1	1	1	1	1	1	1	1	1	1	1	1
Solute transport.carrier-mediated transport.phosphate transporter (PHT2)	24.2.18	1	1	1	1	0	0	0	0.1	1	1	1	1	1
Solute transport.carrier-mediated transport.glycerate:glycolate transporter (PLGG1)	24.2.19	1	1	1	1	1	1	1	1	1	1	1	1	1
Solute transport.carrier-mediated transport.potassium/sodium cation transporter (HKT)	24.2.20	1	1	0	0	0	1	1	1	1	1	1	1	1
Solute transport.carrier-mediated transport.manganese/calcium cation transporter (BICAT)	24.2.21	1	1	1	1	1	1	1	1	1	1	1	1	1
Solute transport.carrier-mediated transport.fatty acid transporter (FAX)	24.2.22	1	1	1	1	1	1	1	1	1	1	1	1	1
Solute transport.carrier-mediated transport.MPC pyruvate carrier complex	24.2.23	2	1	2	2	2	2	2	1	1	1	1	1	1
Solute transport.channels.MIP family	24.3.1	5	4	4	4	4	4	4	1	1	1	1	1	1
Solute transport.channels.VIC superfamily	24.3.2	5	5	5	5	5	5	5	1	1	1	1	1	1
Solute transport.channels.CorA family	24.3.3	2	2	2	2	2	2	2	1	1	1	1	1	1
Solute transport.channels.AMT family	24.3.4	2	2	2	2	1	2	2	1	1	1	1	1	1
Solute transport.channels.mechanosensitive ion channel (MSL)	24.3.5	1	1	1	1	1	1	1	1	1	1	1	1	1
Solute transport.channels.mechanosensitive cation channel (MCA)	24.3.6	1	1	1	1	1	1	1	1	1	1	1	1	1
Solute transport.channels.calcium-permeable channel (OSCA)	24.3.7	1	1	1	1	1	1	1	1	1	1	1	1	1
Solute transport.channels.chloride anion channel (VCCN)	24.3.8	1	1	1	1	0	0	0	0.1	1	1	1	1	1
Solute transport.channels.ligand-gated cation channel (GLR)	24.3.9	1	1	1	1	1	1	1	1	1	1	1	1	1
Solute transport.channels.anion channel (SLAC)	24.3.10	1	1	1	1	1	1	1	1	1	1	1	1	1
Solute transport.channels.anion channel (QUAC/ALMT)	24.3.11	1	1	1	1	1	1	1	1	1	1	1	1	1
Solute transport.channels.copper cation channel (COPT)	24.3.12	1	1	1	1	1	1	1	1	1	1	1	1	1
Solute transport.channels.magnesium cation transporter (MMgT)	24.3.13	1	1	1	1	1	0	1	1	1	1	1	1	1
Solute transport.channels.MCU calcium uniporter complex	24.3.15	2	2	2	2	2	2	2	1	1	1	1	1	1
Solute transport.channels.fluoride anion export channel (FEX)	24.3.16	1	1	1	1	1	1	1	1	1	1	1	1	1
Solute transport.channels.mechanosensitive ion channel (Piezo)	24.3.17	1	1	1	1	0	1	1	1	1	1	1	1	1
Solute transport.porins.voltage-gated anion channel (VDAC)	24.4.1	1	1	1	1	1	1	1	1	1	1	1	1	1
Solute transport.porins.outer membrane porin (OEP21)	24.4.2	1	1	1	1	1	1	1	1	1	1	1	1	1
Solute transport.porins.outer membrane porin (OEP23)	24.4.3	1	0	1	1	1	1	1	1	1	1	1	1	1
Solute transport.porins.outer membrane porin (OEP24)	24.4.4	1	1	1	1	1	1	1	1	1	1	1	1	1
Solute transport.porins.outer membrane porin (OEP37)	24.4.5	1	1	1	1	1	1	1	1	1	1	1	1	1
Solute transport.porins.outer membrane porin (OEP40)	24.4.6	1	0	1	1	1	1	1	1	1	1	1	1	1
Nutrient uptake.nitrogen assimilation.systemic nitrogen signalling	25.1.1	3	1	1	1	2	1	2	0.637186	1	1	1	1	1
Nutrient uptake.nitrogen assimilation.nitrate-CPK-NLP signalling network	25.1.2	2	0	1	1	1	0	1	1	1	1	1	1	1
Nutrient uptake.nitrogen assimilation.nitrate uptake system	25.1.3	2	2	2	2	0	1	0	0.0151515	1	1	1	1	1
Nutrient uptake.nitrogen assimilation.nitrate assimilation	25.1.4	2	1	2	2	0	1	1	0.242424	1	1	1	1	1
Nutrient uptake.nitrogen assimilation.ammonium assimilation	25.1.5	6	3	2	2	2	2	3	1	1	1	1	1	1
Nutrient uptake.nitrogen assimilation.glutamate deamination	25.1.6	1	1	1	1	1	1	1	1	1	1	1	1	1
Nutrient uptake.nitrogen assimilation.aspartate aminotransferase	25.1.7	1	1	1	1	1	1	1	1	1	1	1	1	1
Nutrient uptake.sulfur assimilation.sulfate assimilation	25.2.1	4	4	4	4	4	4	4	1	1	1	1	1	1
Nutrient uptake.sulfur assimilation.sulfite detoxification	25.2.2	1	1	1	1	1	1	1	1	1	1	1	1	1
Nutrient uptake.phosphorus assimilation.phosphate signalling	25.3.1	3	3	3	3	2	2	2	0.205882	1	1	1	1	1
Nutrient uptake.phosphorus assimilation.phosphate uptake	25.3.2	2	2	2	2	2	2	2	1	1	1	1	1	1
Nutrient uptake.iron uptake.regulation	25.4.1	7	7	5	5	4	5	5	0.484078	1	1	1	1	1
Nutrient uptake.iron uptake.reduction-based strategy uptake	25.4.2	2	1	1	1	0	0	0	0.181818	1	1	1	1	1
Nutrient uptake.iron uptake.chelation-based strategy uptake	25.4.3	9	2	2	2	2	2	2	1	1	1	1	1	1
Nutrient uptake.iron uptake.iron storage	25.4.5	3	3	3	3	2	3	3	1	1	1	1	1	1
Nutrient uptake.iron uptake.long-distance iron transport	25.4.6	3	3	3	3	2	1	3	0.205882	1	1	1	1	1
Nutrient uptake.copper uptake.regulation	25.5.1	3	3	2	2	2	2	1	0.61991	1	1	1	1	1
Nutrient uptake.copper uptake.reduction-based uptake	25.5.2	3	2	3	3	2	2	2	0.576471	1	1	1	1	1
External stimuli response.light.red/far red light	26.1.1	13	7	8	8	8	9	9	0.639775	1	1	1	1	1
External stimuli response.light.UV-A/blue light	26.1.2	12	8	7	8	5	6	7	0.341197	1	1	1	0.684273	1
External stimuli response.light.UV-B light	26.1.3	3	2	2	2	2	1	2	1	1	1	1	1	1
External stimuli response.carbon dioxide.sensing and signalling	26.2.1	4	4	4	4	3	3	2	0.0931677	1	1	1	1	1
External stimuli response.gravity.sensing and signalling	26.3.1	6	6	6	6	6	6	6	1	1	1	1	1	1
External stimuli response.temperature.sensing and signalling	26.4.1	3	3	3	3	1	1	2	0.0294118	1	1	1	1	1
External stimuli response.temperature.heat response	26.4.2	4	4	4	4	3	3	3	0.217391	1	1	1	1	1
External stimuli response.temperature.cold response	26.4.3	6	4	4	4	4	4	4	1	1	1	1	1	1
External stimuli response.drought.stomatal closure signalling	26.5.1	2	2	2	2	1	1	1	0.181818	1	1	1	1	1
External stimuli response.salinity.SOS (Salt Overly Sensitive) signalling pathway	26.6.1	7	6	6	5	4	6	6	1	1	0.559441	1	0.559441	1
External stimuli response.salinity.gibberellin-abscisic acid signalling pathways crosstalk	26.6.2	2	2	2	2	2	1	2	1	1	1	1	1	1
External stimuli response.damage.elicitor peptide precursor (proPEP)	26.7.1	1	1	0	1	1	1	1	1	1	1	1	1	1
External stimuli response.damage.Pep-elicitor peptide receptor kinase (PEPR)	26.7.2	1	1	1	1	1	1	1	1	1	1	1	1	1
External stimuli response.pathogen.pattern-triggered immunity (PTI) network	26.8.1	18	10	11	11	11	11	11	1	1	1	1	1	1
External stimuli response.pathogen.effector-triggered immunity (ETI) network	26.8.2	12	5	6	7	3	4	4	0.148839	1	1	1	1	1
External stimuli response.pathogen.defense mechanisms	26.8.3	16	8	9	8	8	7	8	0.8384	1	1	1	1	1
External stimuli response.symbiont.symbiosis signalling pathway	26.9.1	14	10	12	11	11	11	12	1	1	1	1	1	1
External stimuli response.symbiont.lipid biosynthesis	26.9.3	2	1	0	0	0	0	1	1	1	1	1	1	1
External stimuli response.virus.virus movement	26.10.1	1	1	1	1	1	1	1	1	1	1	1	1	1
External stimuli response.virus.tobamovirus multiplication	26.10.2	4	4	4	4	4	4	4	1	1	1	1	1	1
External stimuli response.virus.virus infection	26.10.3	1	1	1	1	1	1	1	1	1	1	1	1	1
Multi-process regulation.circadian clock system.core oscillator protein (LHY|CCA1)	27.1.1	1	1	1	1	1	1	1	1	1	1	1	1	1
Multi-process regulation.circadian clock system.transcriptional CCA1 coregulator (CSU4)	27.1.2	1	1	1	1	1	1	1	1	1	1	1	1	1
Multi-process regulation.circadian clock system.evening oscillator protein (TOC1)	27.1.3	1	1	1	0	0	0	0	0.4	1	1	1	1	1
Multi-process regulation.circadian clock system.time-of-day-dependent expressed repressor (PRR)	27.1.4	1	1	1	1	1	1	1	1	1	1	1	1	1
Multi-process regulation.circadian clock system.morning element regulation	27.1.5	4	4	3	4	4	4	4	1	1	1	1	1	1
Multi-process regulation.circadian clock system.evening element regulation	27.1.6	6	5	5	5	4	5	5	1	1	1	1	1	1
Multi-process regulation.circadian clock system.circadian clock regulator (TIC)	27.1.7	1	1	1	1	1	1	1	1	1	1	1	1	1
Multi-process regulation.circadian clock system.circadian clock regulator (FIO1)	27.1.8	1	1	1	1	1	1	1	1	1	1	1	1	1
Multi-process regulation.circadian clock system.light-dependent circadian clock regulator (XCT)	27.1.9	1	1	1	1	1	1	1	1	1	1	1	1	1
Multi-process regulation.Programmed Cell Death (PCD) system.PCD regulatory protein (LSD/LOL)	27.2.1	1	1	1	1	1	1	1	1	1	1	1	1	1
Multi-process regulation.Programmed Cell Death (PCD) system.LSD-interacting PCD regulatory protein (GILP)	27.2.2	1	1	1	1	1	1	1	1	1	1	1	1	1
Multi-process regulation.Programmed Cell Death (PCD) system.cysteine proteinase (VPE)	27.2.3	1	1	1	1	1	1	1	1	1	1	1	1	1
Multi-process regulation.Programmed Cell Death (PCD) system.metacaspase-like regulator (MCP1)	27.2.4	1	1	1	1	1	1	1	1	1	1	1	1	1
Multi-process regulation.Programmed Cell Death (PCD) system.metacaspase-like regulator (MCP2)	27.2.5	1	1	1	1	1	1	1	1	1	1	1	1	1
Multi-process regulation.Programmed Cell Death (PCD) system.PCD suppressor (BI-1)	27.2.6	1	1	1	1	1	1	1	1	1	1	1	1	1
Multi-process regulation.Programmed Cell Death (PCD) system.PCD suppressor (BON)	27.2.7	1	1	1	1	1	1	1	1	1	1	1	1	1
Multi-process regulation.Programmed Cell Death (PCD) system.PCD suppressor protein kinase (ADI3)	27.2.9	1	1	1	1	1	1	1	1	1	1	1	1	1
Multi-process regulation.Programmed Cell Death (PCD) system.PCD cysteine protease (XCP)	27.2.10	1	1	1	0	1	0	1	1	1	1	1	1	1
Multi-process regulation.Programmed Cell Death (PCD) system.PCD regulatory factor (PDCD5)	27.2.11	1	1	1	1	1	1	1	1	1	1	1	1	1
Multi-process regulation.SnRK1-kinase regulatory system.SnRK1 protein kinase complex	27.3.1	4	4	4	4	4	4	4	1	1	1	1	1	1
Multi-process regulation.SnRK1-kinase regulatory system.SnRK1-activating protein kinase (GRIK)	27.3.2	1	1	1	1	1	1	1	1	1	1	1	1	1
Multi-process regulation.SnRK1-kinase regulatory system.SnRK1-interacting factor (FLZ)	27.3.3	1	1	1	1	1	1	1	1	1	1	1	1	1
Multi-process regulation.Rop-GTPase regulatory system.small GTPase (ROP)	27.4.1	1	1	1	1	1	1	1	1	1	1	1	1	1
Multi-process regulation.Rop-GTPase regulatory system.ROP-activating protein (RopGAP)	27.4.2	1	1	1	1	1	1	1	1	1	1	1	1	1
Multi-process regulation.Rop-GTPase regulatory system.RopGEF guanine nucleotide exchange factor activities	27.4.3	3	3	3	3	3	3	3	1	1	1	1	1	1
Multi-process regulation.Rop-GTPase regulatory system.guanine nucleotide dissociation inhibitor (RopGDI)	27.4.4	1	1	1	1	1	1	1	1	1	1	1	1	1
Multi-process regulation.Rop-GTPase regulatory system.ROP GTPase effector activities	27.4.5	3	3	3	3	3	3	3	1	1	1	1	1	1
Multi-process regulation.Rop-GTPase regulatory system.GTPase interactive protein kinase (NCRK)	27.4.6	1	1	1	1	1	1	1	1	1	1	1	1	1
Multi-process regulation.Rop-GTPase regulatory system.GTPase interactive protein kinase (RBK/RRK)	27.4.7	1	1	1	1	1	1	1	1	1	1	1	1	1
Multi-process regulation.phosphoinositide lipid regulatory system.phosphatidylinositol 3-phosphate	27.5.1	3	3	3	3	3	3	3	1	1	1	1	1	1
Multi-process regulation.phosphoinositide lipid regulatory system.phosphatidylinositol 4/5-phosphate	27.5.2	4	4	4	4	3	4	4	1	1	1	1	1	1
Multi-process regulation.phosphoinositide lipid regulatory system.inositol polyphosphate kinase activities	27.5.3	4	4	4	4	4	3	3	0.478261	1	1	1	1	1
Multi-process regulation.phosphoinositide lipid regulatory system.inositol polyphosphate 5-phosphatase activities	27.5.4	7	5	5	5	5	5	5	1	1	1	1	1	1
Multi-process regulation.phosphoinositide lipid regulatory system.inositol polyphosphate 1-phosphatase	27.5.5	1	0	1	1	1	1	1	1	1	1	1	1	1
Multi-process regulation.G-protein signalling.G-protein coupled receptor (GPCR)	27.6.1	1	1	1	1	1	1	1	1	1	1	1	1	1
Multi-process regulation.G-protein signalling.heterotrimeric G-protein complex	27.6.2	3	2	3	3	3	3	3	1	1	1	1	1	1
Multi-process regulation.Target Of Rapamycin (TOR) signalling.TORC complex	27.7.1	3	3	3	3	3	3	3	1	1	1	1	1	1
Multi-process regulation.Target Of Rapamycin (TOR) signalling.TOR kinase substrates	27.7.2	2	2	2	2	2	2	2	1	1	1	1	1	1
Multi-process regulation.Target Of Rapamycin (TOR) signalling.protein kinase (YAK1)	27.7.3	1	1	1	1	1	1	1	1	1	1	1	1	1
Multi-process regulation.PEB protein-dependent signalling.regulatory protein (PEBP)	27.8.1	1	1	1	1	1	1	1	1	1	1	1	1	1
Enzyme classification.EC_1 oxidoreductases.EC_1	50.1.1	1	1	1	1	1	1	1	1	1	1	1	1	1
Enzyme classification.EC_1 oxidoreductases.EC_1	50.1.2	1	1	1	1	1	1	1	1	1	1	1	1	1
Enzyme classification.EC_1 oxidoreductases.EC_1	50.1.3	1	1	1	1	1	1	1	1	1	1	1	1	1
Enzyme classification.EC_1 oxidoreductases.EC_1	50.1.4	1	1	1	1	1	1	1	1	1	1	1	1	1
Enzyme classification.EC_1 oxidoreductases.EC_1	50.1.5	1	1	1	1	1	1	1	1	1	1	1	1	1
Enzyme classification.EC_1 oxidoreductases.EC_1	50.1.6	1	1	1	1	1	1	1	1	1	1	1	1	1
Enzyme classification.EC_1 oxidoreductases.EC_1	50.1.8	1	1	1	1	1	1	1	1	1	1	1	1	1
Enzyme classification.EC_1 oxidoreductases.EC_1	50.1.10	1	1	1	1	1	1	1	1	1	1	1	1	1
Enzyme classification.EC_1 oxidoreductases.EC_1	50.1.11	1	0	0	0	1	1	0	0.4	1	1	1	1	1
Enzyme classification.EC_1 oxidoreductases.EC_1	50.1.12	1	1	1	1	1	1	1	1	1	1	1	1	1
Enzyme classification.EC_1 oxidoreductases.EC_1	50.1.13	1	1	1	1	1	1	1	1	1	1	1	1	1
Enzyme classification.EC_1 oxidoreductases.EC_1	50.1.16	1	1	1	1	1	1	1	1	1	1	1	1	1
Enzyme classification.EC_1 oxidoreductases.EC_1	50.1.17	1	0	1	1	1	1	1	1	1	1	1	1	1
Enzyme classification.EC_1 oxidoreductases.EC_1	50.1.18	1	0	1	1	1	1	1	1	1	1	1	1	1
Enzyme classification.EC_2 transferases.EC_2	50.2.1	1	1	1	1	1	1	1	1	1	1	1	1	1
Enzyme classification.EC_2 transferases.EC_2	50.2.2	1	1	1	1	1	1	1	1	1	1	1	1	1
Enzyme classification.EC_2 transferases.EC_2	50.2.3	1	1	1	1	1	1	1	1	1	1	1	1	1
Enzyme classification.EC_2 transferases.EC_2	50.2.4	1	1	1	1	1	1	1	1	1	1	1	1	1
Enzyme classification.EC_2 transferases.EC_2	50.2.5	1	1	1	1	1	1	1	1	1	1	1	1	1
Enzyme classification.EC_2 transferases.EC_2	50.2.6	1	1	1	1	1	1	1	1	1	1	1	1	1
Enzyme classification.EC_2 transferases.EC_2	50.2.7	1	1	1	1	1	1	1	1	1	1	1	1	1
Enzyme classification.EC_2 transferases.EC_2	50.2.8	1	1	1	1	1	1	1	1	1	1	1	1	1
Enzyme classification.EC_3 hydrolases.EC_3	50.3.1	1	1	1	1	1	1	1	1	1	1	1	1	1
Enzyme classification.EC_3 hydrolases.EC_3	50.3.2	1	1	1	1	1	1	1	1	1	1	1	1	1
Enzyme classification.EC_3 hydrolases.EC_3	50.3.3	1	0	1	0	0	1	0	1	1	1	1	1	1
Enzyme classification.EC_3 hydrolases.EC_3	50.3.4	1	1	1	1	1	1	1	1	1	1	1	1	1
Enzyme classification.EC_3 hydrolases.EC_3	50.3.5	1	1	1	1	1	1	1	1	1	1	1	1	1
Enzyme classification.EC_3 hydrolases.EC_3	50.3.6	1	1	1	1	1	1	1	1	1	1	1	1	1
Enzyme classification.EC_4 lyases.EC_4	50.4.1	1	0	0	1	0	1	0	1	1	1	1	1	1
Enzyme classification.EC_4 lyases.EC_4	50.4.2	1	1	1	1	1	1	1	1	1	1	1	1	1
Enzyme classification.EC_4 lyases.EC_4	50.4.3	1	1	1	1	1	1	1	1	1	1	1	1	1
Enzyme classification.EC_4 lyases.EC_4	50.4.4	1	1	1	1	1	1	1	1	1	1	1	1	1
Enzyme classification.EC_4 lyases.EC_4	50.4.5	1	1	1	0	0	0	0	0.4	1	1	1	1	1
Enzyme classification.EC_5 isomerases.EC_5	50.5.1	1	0	0	1	0	0	0	1	1	1	1	1	1
Enzyme classification.EC_5 isomerases.EC_5	50.5.3	1	1	1	1	1	1	1	1	1	1	1	1	1
Enzyme classification.EC_5 isomerases.EC_5	50.5.4	1	1	1	1	1	1	1	1	1	1	1	1	1
Enzyme classification.EC_6 ligases.EC_6	50.6.1	1	1	0	1	0	1	0	1	1	1	1	1	1
Enzyme classification.EC_6 ligases.EC_6	50.6.2	1	1	1	1	1	1	1	1	1	1	1	1	1
Enzyme classification.EC_6 ligases.EC_6	50.6.3	1	1	1	1	1	1	1	1	1	1	1	1	1
Enzyme classification.EC_6 ligases.EC_6	50.6.4	1	1	0	0	0	0	0	1	1	1	1	1	1
Enzyme classification.EC_6 ligases.EC_6	50.6.5	1	0	1	0	0	0	0	1	1	1	1	1	1
total	total	4966	3945	4211	4185	3790	3813	3891	6.35765e-30	6.1542e-27	0.624688	1	0.0247947	1

## Sheet: KEGG
Description	pathway code	pathway size	PE	DC	AS	GE	NNA	EA	pval.trophy	Bonf trophy	pval.EA	Bonf EA	pval.NNA	Bonf NNA
Glycolysis / Gluconeogenesis	10	99	33	34	34	32	34	33	0.930827	1	1	1	0.880245	1
Citrate cycle (TCA cycle)	20	58	20	20	19	20	20	20	1	1	1	1	1	1
Pentose phosphate pathway	30	83	16	17	17	16	17	16	1	1	1	1	1	1
Pentose and glucuronate interconversions	40	79	14	14	12	13	13	13	1	1	1	1	1	1
Fructose and mannose metabolism	51	108	18	18	17	17	18	18	1	1	1	1	1	1
Galactose metabolism	52	77	15	15	15	13	15	15	0.905747	1	0.834841	1	0.834841	1
Ascorbate and aldarate metabolism	53	50	16	16	16	16	17	17	0.902067	1	1	1	1	1
Fatty acid biosynthesis	61	39	16	16	14	16	17	16	0.790137	1	1	1	1	1
Fatty acid elongation	62	24	7	7	7	7	7	7	1	1	1	1	1	1
Fatty acid degradation	71	57	15	15	15	15	14	14	0.90161	1	1	1	1	1
Synthesis and degradation of ketone bodies	72	8	3	3	3	3	3	3	1	1	1	1	1	1
Cutin, suberine and wax biosynthesis	73	14	9	9	9	9	9	8	1	1	1	1	1	1
Steroid biosynthesis	100	34	18	18	16	18	18	17	1	1	1	1	1	1
Ubiquinone and other terpenoid-quinone biosynthesis	130	58	21	21	20	15	16	15	0.0819547	1	1	1	1	1
Oxidative phosphorylation	190	218	72	73	65	69	74	71	0.859348	1	0.918327	1	0.68332	1
Photosynthesis	195	63	54	54	33	10	4	4	1.34153e-40	1.89156e-38	0.154548	1	0.154548	1
Photosynthesis - antenna proteins	196	42	11	11	11	0	3	1	1.61622e-07	2.27887e-05	1	1	0.240964	1
Arginine biosynthesis	220	59	21	20	21	20	21	19	0.910984	1	1	1	1	1
Purine metabolism	230	208	45	45	45	45	46	45	1	1	1	1	1	1
Caffeine metabolism	232	16	2	3	3	2	2	2	0.773451	1	1	1	1	1
Pyrimidine metabolism	240	99	28	30	28	29	29	28	1	1	1	1	1	1
Alanine, aspartate and glutamate metabolism	250	70	27	27	27	24	28	26	0.840578	1	0.860107	1	0.599983	1
Glycine, serine and threonine metabolism	260	100	33	34	34	29	32	30	0.430937	1	1	1	0.758875	1
Monobactam biosynthesis	261	28	6	6	6	6	6	6	1	1	1	1	1	1
Cysteine and methionine metabolism	270	117	44	44	43	42	43	41	0.75402	1	1	1	1	1
Valine, leucine and isoleucine degradation	280	70	23	23	23	23	23	23	1	1	1	1	1	1
Valine, leucine and isoleucine biosynthesis	290	19	10	10	10	9	10	10	1	1	1	1	1	1
Lysine biosynthesis	300	47	9	9	9	9	9	9	1	1	1	1	1	1
Lysine degradation	310	88	12	12	13	13	13	13	0.901413	1	1	1	1	1
Arginine and proline metabolism	330	108	24	23	22	22	24	23	1	1	1	1	0.868154	1
Histidine metabolism	340	47	11	12	11	12	12	12	0.890436	1	1	1	1	1
Tyrosine metabolism	350	79	18	18	17	17	18	18	1	1	1	1	1	1
Phenylalanine metabolism	360	75	14	14	14	13	15	14	1	1	1	1	0.834353	1
Tryptophan metabolism	380	78	15	16	15	14	15	14	0.813869	1	1	1	1	1
Phenylalanine, tyrosine and tryptophan biosynthesis	400	73	22	22	22	21	22	21	0.91673	1	1	1	1	1
beta-Alanine metabolism	410	44	17	17	17	17	16	17	1	1	1	1	1	1
Taurine and hypotaurine metabolism	430	24	2	2	2	2	2	2	1	1	1	1	1	1
Phosphonate and phosphinate metabolism	440	43	3	3	3	3	3	3	1	1	1	1	1	1
Selenocompound metabolism	450	33	8	8	9	8	9	8	1	1	1	1	1	1
Cyanoamino acid metabolism	460	36	8	9	9	9	10	10	0.754959	1	1	1	1	1
Glutathione metabolism	480	52	17	18	18	18	19	19	0.812343	1	1	1	1	1
Starch and sucrose metabolism	500	105	28	29	30	30	30	30	0.859322	1	1	1	1	1
N-Glycan biosynthesis	510	45	33	33	30	33	33	33	0.785939	1	1	1	1	1
Other glycan degradation	511	22	9	9	9	7	9	9	0.858727	1	0.754622	1	0.754622	1
Various types of N-glycan biosynthesis	513	52	25	25	24	25	25	25	1	1	1	1	1	1
Other types of O-glycan biosynthesis	514	31	6	6	6	6	6	6	1	1	1	1	1	1
Mannose type O-glycan biosynthesis	515	21	0	2	1	1	0	0	0.618927	1	1	1	1	1
Amino sugar and nucleotide sugar metabolism	520	147	39	38	40	37	39	39	0.939052	1	0.894094	1	0.894094	1
Polyketide sugar unit biosynthesis	523	59	2	1	1	1	1	1	1	1	1	1	1	1
Glycosaminoglycan degradation	531	15	5	5	5	3	5	5	0.820169	1	0.681659	1	0.681659	1
Glycerolipid metabolism	561	88	28	29	28	24	26	26	0.449558	1	0.86738	1	0.86738	1
Inositol phosphate metabolism	562	75	26	26	25	26	25	26	1	1	1	1	1	1
Glycosylphosphatidylinositol (GPI)-anchor biosynthesis	563	26	21	22	18	21	22	21	0.688675	1	1	1	1	1
Glycerophospholipid metabolism	564	111	40	40	39	38	39	39	0.871187	1	1	1	1	1
Ether lipid metabolism	565	30	8	8	8	8	8	8	1	1	1	1	1	1
Arachidonic acid metabolism	590	45	8	8	8	8	8	8	1	1	1	1	1	1
Linoleic acid metabolism	591	25	4	5	4	4	4	4	1	1	1	1	1	1
alpha-Linolenic acid metabolism	592	25	14	14	14	14	13	13	0.869795	1	1	1	1	1
Sphingolipid metabolism	600	44	14	14	12	13	14	14	1	1	1	1	1	1
Glycosphingolipid biosynthesis - lacto and neolacto series	601	27	0	1	1	1	1	1	1	1	1	1	1	1
Glycosphingolipid biosynthesis - globo and isoglobo series	603	15	2	3	3	3	3	3	1	1	1	1	1	1
Glycosphingolipid biosynthesis - ganglio series	604	14	2	2	2	1	2	2	1	1	1	1	1	1
Pyruvate metabolism	620	104	31	31	27	28	31	29	1	1	1	1	0.758527	1
Glyoxylate and dicarboxylate metabolism	630	100	31	30	30	26	28	24	0.276079	1	0.87041	1	0.873564	1
Propanoate metabolism	640	109	19	19	16	19	19	19	0.835052	1	1	1	1	1
Butanoate metabolism	650	98	13	13	13	13	13	12	1	1	1	1	1	1
C5-Branched dibasic acid metabolism	660	29	5	5	5	5	5	5	1	1	1	1	1	1
One carbon pool by folate	670	37	10	10	9	9	10	9	1	1	1	1	1	1
Carbon fixation in photosynthetic organisms	710	36	25	25	24	20	20	18	0.0360031	1	0.813605	1	1	1
Thiamine metabolism	730	36	11	11	10	8	10	8	0.44287	1	1	1	0.786085	1
Riboflavin metabolism	740	49	11	11	10	10	11	10	1	1	1	1	1	1
Vitamin B6 metabolism	750	24	9	9	8	7	8	8	0.725222	1	1	1	1	1
Nicotinate and nicotinamide metabolism	760	96	12	14	13	11	14	13	1	1	0.827723	1	0.668698	1
Pantothenate and CoA biosynthesis	770	38	16	16	16	16	16	16	1	1	1	1	1	1
Biotin metabolism	780	23	8	8	8	8	8	8	1	1	1	1	1	1
Lipoic acid metabolism	785	11	3	3	3	3	3	3	1	1	1	1	1	1
Folate biosynthesis	790	80	17	17	17	17	16	14	0.734208	1	0.689591	1	1	1
Porphyrin and chlorophyll metabolism	860	130	33	33	31	25	27	25	0.10206	1	1	1	0.876916	1
Terpenoid backbone biosynthesis	900	58	31	31	28	29	30	30	1	1	1	1	1	1
Indole alkaloid biosynthesis	901	30	1	1	1	1	1	1	1	1	1	1	1	1
Monoterpenoid biosynthesis	902	41	1	1	2	2	1	1	1	1	1	1	1	1
Limonene and pinene degradation	903	12	2	2	2	2	2	2	1	1	1	1	1	1
Diterpenoid biosynthesis	904	66	6	6	6	7	7	6	0.864771	1	1	1	1	1
Brassinosteroid biosynthesis	905	11	7	7	8	7	8	7	1	1	1	1	1	1
Carotenoid biosynthesis	906	49	18	19	18	15	15	16	0.325875	1	1	1	1	1
Zeatin biosynthesis	908	10	6	6	6	6	6	7	1	1	1	1	1	1
Sesquiterpenoid and triterpenoid biosynthesis	909	73	4	4	4	4	5	3	1	1	1	1	1	1
Nitrogen metabolism	910	65	11	11	8	6	12	11	1	1	0.298105	1	0.203362	1
Sulfur metabolism	920	109	15	15	15	15	15	15	1	1	1	1	1	1
Phenylpropanoid biosynthesis	940	38	16	16	18	18	19	19	0.506846	1	1	1	1	1
Flavonoid biosynthesis	941	27	13	13	9	11	11	13	1	1	0.784553	1	1	1
Anthocyanin biosynthesis	942	16	1	1	1	1	1	1	1	1	1	1	1	1
Isoflavonoid biosynthesis	943	17	0	0	1	0	1	1	1	1	1	1	1	1
Flavone and flavonol biosynthesis	944	15	3	3	4	3	3	3	1	1	1	1	1	1
Stilbenoid, diarylheptanoid and gingerol biosynthesis	945	12	5	5	4	5	5	5	1	1	1	1	1	1
Isoquinoline alkaloid biosynthesis	950	62	8	8	8	7	8	7	0.875025	1	1	1	1	1
Tropane, piperidine and pyridine alkaloid biosynthesis	960	26	8	8	8	7	9	8	1	1	1	1	0.764484	1
Betalain biosynthesis	965	7	2	2	2	2	2	2	1	1	1	1	1	1
Glucosinolate biosynthesis	966	21	2	2	2	2	2	2	1	1	1	1	1	1
Aminoacyl-tRNA biosynthesis	970	65	27	27	26	26	26	26	0.917866	1	1	1	1	1
Biosynthesis of various secondary metabolites - part 2	998	53	1	1	1	0	1	1	1	1	1	1	1	1
Biosynthesis of unsaturated fatty acids	1040	32	8	8	8	8	8	8	1	1	1	1	1	1
Metabolic pathways	1100	4198	881	890	845	817	847	821	0.0415193	1	0.934155	1	0.427238	1
Biosynthesis of secondary metabolites	1110	1891	430	436	423	406	421	414	0.289124	1	0.78239	1	0.581819	1
Carbon metabolism	1200	353	94	95	91	85	89	84	0.294522	1	1	1	0.793379	1
2-Oxocarboxylic acid metabolism	1210	82	27	27	27	25	27	25	0.772125	1	1	1	0.866845	1
Fatty acid metabolism	1212	84	26	26	24	26	27	26	0.846962	1	1	1	1	1
Biosynthesis of amino acids	1230	231	98	99	98	94	100	97	0.870432	1	0.85016	1	0.63746	1
Vancomycin resistance	1502	22	2	2	1	2	2	2	1	1	1	1	1	1
ABC transporters	2010	515	7	6	6	6	8	5	1	1	1	1	0.78909	1
Ribosome biogenesis in eukaryotes	3008	82	55	55	55	54	55	56	1	1	0.868134	1	1	1
Ribosome	3010	143	132	132	119	125	131	129	0.911354	1	0.574189	1	0.334738	1
RNA transport	3013	138	96	96	94	95	96	96	1	1	1	1	1	1
mRNA surveillance pathway	3015	59	48	48	47	47	48	47	1	1	1	1	1	1
RNA degradation	3018	79	48	48	46	46	47	49	1	1	0.745356	1	1	1
RNA polymerase	3020	51	27	27	23	25	26	24	0.908997	1	1	1	1	1
Basal transcription factors	3022	36	30	30	27	30	30	30	0.723856	1	1	1	1	1
DNA replication	3030	60	32	32	31	31	32	32	1	1	1	1	1	1
Spliceosome	3040	122	101	100	98	99	101	101	0.923444	1	0.867923	1	0.867923	1
Proteasome	3050	48	36	36	35	36	36	35	1	1	1	1	1	1
Protein export	3060	39	26	26	26	25	25	24	0.681161	1	1	1	1	1
Base excision repair	3410	43	26	26	24	26	26	26	0.899041	1	1	1	1	1
Nucleotide excision repair	3420	47	37	38	36	37	38	38	0.882981	1	1	1	1	1
Mismatch repair	3430	44	21	21	20	19	21	21	1	1	0.830649	1	0.830649	1
Homologous recombination	3440	72	32	32	30	31	32	31	1	1	1	1	1	1
Non-homologous end-joining	3450	19	7	7	7	7	7	7	1	1	1	1	1	1
MAPK signaling pathway - plant	4016	54	38	38	39	36	39	34	0.54773	1	0.840482	1	0.676466	1
Phosphatidylinositol signaling system	4070	55	21	21	21	21	20	21	1	1	1	1	1	1
Plant hormone signal transduction	4075	45	37	38	38	36	38	38	1	1	0.783557	1	0.783557	1
Ubiquitin mediated proteolysis	4120	127	55	54	54	52	57	58	0.826412	1	0.526725	1	0.612194	1
Sulfur relay system	4122	28	9	9	10	10	9	9	1	1	1	1	1	1
SNARE interactions in vesicular transport	4130	35	18	18	18	17	18	18	1	1	1	1	1	1
Autophagy - other	4136	23	23	23	21	23	23	23	0.49635	1	1	1	1	1
Protein processing in endoplasmic reticulum	4141	141	75	75	73	73	76	76	0.945089	1	0.811484	1	0.811484	1
Endocytosis	4144	166	55	56	51	53	55	55	1	1	0.90678	1	0.90678	1
Phagosome	4145	95	28	28	28	27	29	27	1	1	1	1	0.873674	1
Peroxisome	4146	73	38	38	36	36	38	39	1	1	0.740653	1	0.868598	1
Plant-pathogen interaction	4626	86	30	31	29	27	30	29	0.780614	1	0.870837	1	0.746128	1
Circadian rhythm - plant	4712	27	18	20	18	16	19	15	0.408929	1	1	1	0.569405	1
AGE-RAGE signaling pathway in diabetic complications	4933	76	3	3	2	3	3	3	1	1	1	1	1	1
ALL	total	15150	4308	4345	4153	4033	4202	4095	0.000427609	0.0602929	0.428966	1	0.0300462	1
