# Supplementary material for: The Genomic Impact of Mycoheterotrophy in Orchids
Source: Front Plant Sci. 2021 Jun 9;12:632033. doi: 10.3389/fpls.2021.632033 (PMC8220222; doi:10.3389/fpls.2021.632033)
Supplement: Supplementary Figure 1 — The effect of heat on the flowers of N. nidus-avis. [file Data_Sheet_1.zip › Supplementary Data 3.XLSX]

## Sheet: Feuil1
ID	Aspasia_shenzhenica	Brachypodium_distachyon	Dendrobium_catenatum	Epipogium_aphyllum	Gastrodia_elata	Neottia_nidus-avis	Oryza_sativa	Phalaenopsis_equestris	Zea_mays
OG0000000	PKA46730.1,PKA46818.1,PKA46819.1,PKA47383.1,PKA47469.1,PKA48247.1,PKA48313.1,PKA49505.1,PKA50942.1,PKA51732.1,PKA53352.1,PKA55297.1,PKA55473.1,PKA57434.1,PKA59461.1,PKA60009.1,PKA61094.1,PKA62506.1,PKA63422.1,PKA63792.1,PKA64299.1,PKA65558.1	XP_010227146.2,XP_014751130.1,XP_014751620.1,XP_014751751.1,XP_014755940.1,XP_014757722.1,XP_014757873.1,XP_024310448.1,XP_024310449.1,XP_024311805.1,XP_024312539.1,XP_024312574.1,XP_024313242.1,XP_024313243.1,XP_024313806.1,XP_024314609.1,XP_024317012.1,XP_024317121.1	XP_020671762.1,XP_020672132.1,XP_020672186.2,XP_020672455.2,XP_020672540.1,XP_020672785.1,XP_020672973.1,XP_020673354.1,XP_020673545.2,XP_020673954.1,XP_020674070.1,XP_020674288.1,XP_020674562.2,XP_020674690.1,XP_020674913.1,XP_020675060.1,XP_020675535.1,XP_020675781.1,XP_020675783.1,XP_020676083.1,XP_020676978.1,XP_020677018.1,XP_020677250.1,XP_020679032.1,XP_020679450.1,XP_020679511.2,XP_020679…	TRINITY_FL_DN11492_c0_g2_i2,TRINITY_FL_DN12780_c1_g1_i4,TRINITY_FL_DN16824_c5_g3_i2,TRINITY_FL_DN16905_c5_g1_i5,TRINITY_FL_DN17159_c1_g1_i3,TRINITY_FL_DN17159_c1_g1_i5,TRINITY_FL_DN17159_c1_g4_i1,TRINITY_FL_DN17206_c5_g1_i1,TRINITY_FL_DN17274_c3_g1_i7,TRINITY_FL_DN17274_c3_g3_i4,TRINITY_FL_DN17366_c1_g1_i10,TRINITY_FL_DN17366_c1_g1_i3,TRINITY_FL_DN17532_c1_g7_i1,TRINITY_FL_DN17665_c0_g1_i3,TRINIT…	GWHPAAEX004969,GWHPAAEX007693,GWHPAAEX009500,GWHPAAEX009708,GWHPAAEX010670	TRINITY_FL_DN14128_c0_g1_i1,TRINITY_FL_DN14171_c0_g1_i2,TRINITY_FL_DN18353_c1_g1_i2,TRINITY_FL_DN18353_c2_g2_i1,TRINITY_FL_DN18403_c0_g2_i1,TRINITY_FL_DN18597_c0_g1_i3,TRINITY_FL_DN18667_c7_g1_i1utrorf,TRINITY_FL_DN18867_c3_g1_i1,TRINITY_FL_DN18867_c3_g2_i2,TRINITY_FL_DN18867_c3_g2_i4,TRINITY_FL_DN19146_c1_g1_i1,TRINITY_FL_DN20196_c0_g1_i1,TRINITY_FL_DN20204_c1_g1_i5,TRINITY_FL_DN20378_c1_g1_i7,T…	NP_001046453.1,NP_001046794.1,NP_001053658.2,NP_001056818.2,NP_001059496.1,NP_001059837.1,NP_001060895.1,NP_001060934.2,NP_001061718.1,NP_001062563.2,NP_001062597.2,NP_001063453.2,NP_001064098.1,NP_001064301.2,NP_001064658.2,NP_001065953.2,NP_001067439.2,NP_001068391.2,NP_001068460.1,NP_001172215.1,NP_001172816.1,NP_001173583.1,NP_001173782.1,NP_001173814.1,NP_001173864.1,NP_001173958.1,NP_001174…	XP_020572683.1,XP_020573850.1,XP_020576643.1,XP_020577796.1,XP_020578757.1,XP_020580293.1,XP_020580984.1,XP_020582545.1,XP_020584559.1,XP_020585410.1,XP_020585624.1,XP_020586759.1,XP_020587051.1,XP_020587553.1,XP_020587792.1,XP_020589559.1,XP_020593593.1,XP_020595581.1,XP_020597250.1,XP_020597765.1,XP_020598059.1,XP_020598202.1,XP_020599126.1,XP_020599666.1	XP_008647645.1,XP_008665078.2,XP_008671659.1,XP_008672007.2,XP_008674201.1,XP_020393538.1,XP_020393665.1,XP_020394507.1,XP_020395114.1,XP_020395569.1,XP_020395593.1,XP_020395606.1,XP_020395607.1,XP_020395858.1,XP_020396473.1,XP_020398085.1,XP_020398720.1,XP_020398737.1,XP_020401089.1,XP_020401864.1,XP_020402303.1,XP_020402408.1,XP_020402409.1,XP_020402410.1,XP_020402411.1,XP_020402818.1,XP_020404…
OG0000001	PKA45570.1,PKA45721.1,PKA45995.1,PKA46381.1,PKA46427.1,PKA48726.1,PKA48832.1,PKA48988.1,PKA49314.1,PKA49965.1,PKA50046.1,PKA50162.1,PKA50163.1,PKA50781.1,PKA51161.1,PKA51276.1,PKA53355.1,PKA53508.1,PKA53509.1,PKA53799.1,PKA54952.1,PKA55327.1,PKA55718.1,PKA56136.1,PKA56739.1,PKA57138.1,PKA58193.1,PKA58228.1,PKA58433.1,PKA58718.1,PKA59033.1,PKA59073.1,PKA59099.1,PKA59451.1,PKA60554.1,PKA60583.1,PKA…	XP_003578271.2,XP_010229720.1,XP_010229884.1,XP_010236428.1,XP_010236635.1,XP_014755959.1,XP_014758739.1,XP_024310402.1,XP_024314534.1,XP_024314604.1,XP_024317680.1,XP_024317681.1,XP_024317682.1	XP_020671746.1,XP_020672051.1,XP_020672498.1,XP_020672569.1,XP_020672715.1,XP_020673022.1,XP_020673031.1,XP_020673283.1,XP_020673452.1,XP_020673856.1,XP_020673922.1,XP_020674306.1,XP_020674852.1,XP_020674949.1,XP_020675107.2,XP_020675414.1,XP_020675485.2,XP_020677234.1,XP_020677401.1,XP_020678312.1,XP_020678527.1,XP_020678601.2,XP_020678602.2,XP_020679050.1,XP_020680279.1,XP_020680314.2,XP_020680…	TRINITY_FL_DN17903_c0_g1_i1,TRINITY_FL_DN21211_c0_g1_i1,TRINITY_FL_DN5083_c0_g1_i1,TRINITY_FL_DN7683_c0_g1_i1utrorf,TRINITY_FL_DN8131_c0_g1_i1,TRINITY_FL_DN9999_c0_g1_i1,TRINITY_MR_DN20104_c0_g1_i1,TRINITY_MR_DN22593_c0_g1_i1,TRINITY_MR_DN22593_c0_g1_i1utrorf,TRINITY_MR_DN25439_c0_g1_i1,TRINITY_MR_DN2893_c0_g1_i1,TRINITY_MR_DN33425_c1_g1_i1,TRINITY_MR_DN40693_c0_g3_i2,TRINITY_MR_DN40693_c0_g4_i1u…	GWHPAAEX001070,GWHPAAEX008818,GWHPAAEX009382,GWHPAAEX010635,GWHPAAEX017245	TRINITY_FL_DN13684_c1_g1_i1,TRINITY_FL_DN15931_c0_g2_i1,TRINITY_FL_DN15931_c0_g2_i1utrorf,TRINITY_FL_DN15931_c0_g2_i2,TRINITY_FL_DN18943_c1_g6_i4,TRINITY_FL_DN18996_c4_g2_i4,TRINITY_FL_DN19375_c11_g1_i6,TRINITY_FL_DN19512_c10_g1_i8utrorf,TRINITY_FL_DN19842_c1_g2_i1,TRINITY_FL_DN22165_c0_g1_i1,TRINITY_FL_DN27811_c0_g1_i1,TRINITY_FL_DN4811_c0_g1_i1,TRINITY_FL_DN7085_c0_g1_i1,TRINITY_MR_DN11947_c0_g…	NP_001055019.2,NP_001057516.2,NP_001057661.2,NP_001064277.2,NP_001066212.2,NP_001173143.1,NP_001173474.1,NP_001173522.1,NP_001174443.1,NP_001174844.1,NP_001175161.1	XP_020574258.1,XP_020579264.1,XP_020581389.1,XP_020581871.1,XP_020585569.1,XP_020586142.1,XP_020586603.1,XP_020587175.1,XP_020592602.1,XP_020592733.1,XP_020593887.1,XP_020595250.1,XP_020595507.1,XP_020595954.1,XP_020596021.1,XP_020596497.1,XP_020596531.1,XP_020596724.1,XP_020596867.1,XP_020597013.1,XP_020597014.1,XP_020597201.1,XP_020597202.1,XP_020597753.1,XP_020598169.1,XP_020598468.1,XP_020598…	NP_001315261.1,XP_008657698.1,XP_008665974.1,XP_008675819.1
OG0000002	PKA46009.1,PKA46755.1,PKA48825.1,PKA48833.1,PKA49888.1,PKA49893.1,PKA50157.1,PKA50445.1,PKA50606.1,PKA50922.1,PKA52647.1,PKA52648.1,PKA58044.1,PKA59342.1,PKA61806.1,PKA62220.1,PKA62355.1,PKA62356.1,PKA63450.1,PKA63836.1,PKA64910.1,PKA66185.1,PKA66186.1		XP_020674745.1,XP_020675307.1,XP_020677319.1,XP_020678502.2,XP_020678725.1,XP_020679147.1,XP_020683296.1,XP_020686398.1,XP_020687475.1,XP_020690945.1,XP_020692160.1,XP_020694674.1,XP_020694935.2,XP_020695165.1,XP_020695377.1,XP_020696925.1,XP_020697339.1,XP_020699241.1,XP_020702189.1,XP_020702248.1,XP_020702480.1,XP_020702616.1,XP_020703827.2,XP_020705083.2,XP_020705866.1,XP_028548087.1,XP_028548…	TRINITY_FL_DN11540_c0_g1_i5utrorf,TRINITY_FL_DN12359_c0_g2_i1,TRINITY_FL_DN13089_c0_g1_i1,TRINITY_FL_DN14767_c4_g1_i1,TRINITY_FL_DN16442_c4_g2_i2,TRINITY_FL_DN16442_c4_g3_i1,TRINITY_FL_DN17903_c0_g1_i1utrorf,TRINITY_FL_DN224_c0_g1_i1,TRINITY_FL_DN9336_c0_g1_i1utrorf,TRINITY_FL_DN954_c0_g1_i1,TRINITY_MR_DN11740_c0_g1_i1,TRINITY_MR_DN12432_c0_g1_i1,TRINITY_MR_DN12691_c0_g2_i1,TRINITY_MR_DN18827_c0_…	GWHPAAEX000367,GWHPAAEX001014,GWHPAAEX006227,GWHPAAEX008606,GWHPAAEX009033,GWHPAAEX011047,GWHPAAEX011258,GWHPAAEX011482,GWHPAAEX016215	TRINITY_FL_DN10959_c1_g1_i1,TRINITY_FL_DN14310_c0_g1_i2,TRINITY_FL_DN1451_c0_g1_i2,TRINITY_FL_DN16827_c0_g1_i2,TRINITY_FL_DN17130_c0_g1_i4,TRINITY_FL_DN17886_c3_g1_i1,TRINITY_FL_DN17886_c3_g2_i1,TRINITY_FL_DN17886_c3_g4_i1,TRINITY_FL_DN17908_c3_g1_i1utrorf,TRINITY_FL_DN18147_c0_g1_i6utrorf,TRINITY_FL_DN18439_c3_g4_i1,TRINITY_FL_DN18631_c0_g2_i2,TRINITY_FL_DN18649_c4_g3_i2,TRINITY_FL_DN18649_c5_g1…		XP_020573320.1,XP_020576865.1,XP_020581221.1,XP_020581952.1,XP_020585184.1,XP_020587211.1,XP_020591913.1,XP_020593230.1,XP_020594067.1,XP_020595397.1,XP_020595485.1,XP_020595829.1,XP_020595835.1,XP_020595915.1,XP_020596500.1,XP_020596744.1,XP_020596869.1,XP_020597161.1,XP_020597185.1,XP_020597198.1,XP_020597203.1,XP_020597234.1,XP_020597440.1,XP_020597546.1,XP_020597793.1,XP_020597903.1,XP_020598…
OG0000003	PKA46735.1,PKA46799.1,PKA46910.1,PKA46982.1,PKA48222.1,PKA48303.1,PKA48408.1,PKA48706.1,PKA49390.1,PKA49602.1,PKA49683.1,PKA50156.1,PKA50576.1,PKA50671.1,PKA50779.1,PKA51095.1,PKA51592.1,PKA52213.1,PKA52825.1,PKA53356.1,PKA54038.1,PKA57912.1,PKA58643.1,PKA59160.1,PKA59785.1,PKA60092.1,PKA60703.1,PKA61185.1,PKA61698.1,PKA62066.1,PKA62659.1,PKA62660.1,PKA62661.1,PKA62893.1,PKA63782.1,PKA63977.1,PKA…	XP_010239158.1,XP_014754072.1,XP_014755974.1,XP_024310346.1,XP_024310364.1,XP_024310923.1,XP_024312059.1,XP_024314628.1,XP_024314793.1,XP_024314794.1,XP_024317169.1,XP_024317173.1,XP_024317189.1	XP_020677178.1,XP_020678335.2,XP_020679468.2,XP_020681960.1,XP_020682380.1,XP_020692809.1,XP_020694313.1,XP_020695248.1,XP_020700496.1,XP_020700689.2,XP_020702245.1,XP_020702838.1,XP_020703796.1,XP_020704066.2,XP_020705367.1,XP_028547586.1,XP_028547705.1,XP_028547706.1,XP_028547707.1,XP_028547708.1,XP_028547709.1,XP_028547710.1,XP_028547717.1,XP_028548251.1,XP_028548592.1,XP_028548725.1,XP_028549…	TRINITY_FL_DN12468_c0_g2_i2,TRINITY_FL_DN15363_c4_g2_i2,TRINITY_FL_DN16208_c5_g3_i1,TRINITY_FL_DN16441_c9_g2_i10,TRINITY_FL_DN16441_c9_g2_i2,TRINITY_FL_DN16441_c9_g2_i6,TRINITY_FL_DN16845_c3_g6_i4,TRINITY_FL_DN17570_c4_g2_i4,TRINITY_FL_DN17570_c4_g2_i7,TRINITY_FL_DN17570_c4_g2_i8,TRINITY_FL_DN17966_c1_g1_i4,TRINITY_FL_DN2018_c0_g1_i1,TRINITY_FL_DN7082_c0_g1_i1,TRINITY_MR_DN12903_c0_g1_i1,TRINITY_…	GWHPAAEX002294	TRINITY_FL_DN12880_c0_g1_i1,TRINITY_FL_DN18021_c1_g1_i1,TRINITY_FL_DN18994_c3_g1_i2,TRINITY_FL_DN19008_c4_g2_i3,TRINITY_FL_DN19085_c1_g1_i1,TRINITY_FL_DN19085_c1_g2_i1,TRINITY_FL_DN20477_c4_g1_i2,TRINITY_FL_DN20529_c2_g1_i10,TRINITY_FL_DN20529_c2_g1_i3utrorf,TRINITY_MR_DN13544_c0_g1_i1,TRINITY_MR_DN14314_c0_g1_i2,TRINITY_MR_DN15245_c0_g1_i4,TRINITY_MR_DN16080_c6_g1_i1,TRINITY_MR_DN16503_c3_g1_i4,…	NP_001052201.1,NP_001057680.2,NP_001059757.1,NP_001061072.1,NP_001061427.1,NP_001061948.2,NP_001064331.1,NP_001066023.1,NP_001175365.1	XP_020572589.1	NP_001343553.1,XP_008650186.1,XP_008650508.1,XP_008650637.2,XP_008653872.1,XP_008657591.1,XP_008661187.1,XP_008661221.1,XP_008666120.2,XP_008666326.1,XP_008666569.1,XP_008675633.1,XP_008675782.1,XP_008676335.1,XP_008680160.1,XP_008680288.1,XP_008680614.1,XP_008680723.1,XP_020393779.1,XP_020395302.1,XP_020395470.1,XP_020395689.1,XP_020395726.1,XP_020397137.1,XP_020397235.1,XP_020397282.1,XP_020397…
OG0000004	PKA45615.1,PKA45702.1,PKA45757.1,PKA45954.1,PKA46051.1,PKA46053.1,PKA46057.1,PKA46093.1,PKA47448.1,PKA47471.1,PKA47938.1,PKA48157.1,PKA48182.1,PKA48202.1,PKA48496.1,PKA49956.1,PKA49959.1,PKA50172.1,PKA51122.1,PKA51766.1,PKA52017.1,PKA52022.1,PKA52418.1,PKA52421.1,PKA52495.1,PKA52965.1,PKA53181.1,PKA54045.1,PKA54368.1,PKA54928.1,PKA54981.1,PKA54986.1,PKA55323.1,PKA55347.1,PKA55499.1,PKA55855.1,PKA…	XP_010229890.1,XP_010233074.1,XP_010233180.1,XP_010233185.1,XP_010236364.1,XP_010236382.1,XP_010238984.1,XP_010239156.1,XP_010240769.1,XP_014757824.1,XP_024313455.1	XP_020674677.1,XP_020675001.1,XP_020675309.2,XP_020676229.2,XP_020676518.2,XP_020676621.2,XP_020677181.2,XP_020678337.2,XP_020678532.2,XP_020681515.2,XP_020681914.1,XP_020684025.1,XP_020684274.2,XP_020684672.2,XP_020687491.1,XP_020687591.1,XP_020688068.2,XP_020688552.2,XP_020688763.1,XP_020688769.1,XP_020693052.2,XP_020693548.1,XP_020694323.1,XP_020695005.1,XP_020696058.1,XP_020696590.2,XP_020696…	TRINITY_FL_DN12247_c0_g1_i1,TRINITY_FL_DN15598_c0_g1_i4,TRINITY_FL_DN15688_c0_g1_i1,TRINITY_FL_DN17842_c2_g1_i10,TRINITY_FL_DN17842_c2_g1_i4,TRINITY_FL_DN17907_c1_g1_i3,TRINITY_FL_DN17984_c4_g1_i1,TRINITY_FL_DN17985_c5_g1_i5,TRINITY_FL_DN8472_c1_g1_i1,TRINITY_FL_DN9033_c1_g1_i1,TRINITY_FL_DN9561_c2_g1_i1,TRINITY_MR_DN15012_c0_g1_i1,TRINITY_MR_DN25130_c0_g1_i1,TRINITY_MR_DN33974_c0_g1_i1,TRINITY_M…	GWHPAAEX004391	TRINITY_FL_DN13595_c0_g1_i1,TRINITY_FL_DN18044_c1_g1_i1,TRINITY_FL_DN18777_c8_g2_i7,TRINITY_FL_DN19677_c1_g1_i1,TRINITY_FL_DN20055_c0_g2_i1,TRINITY_FL_DN20093_c3_g3_i1,TRINITY_MR_DN10886_c0_g1_i1,TRINITY_MR_DN15455_c0_g1_i1,TRINITY_MR_DN16056_c8_g4_i1,TRINITY_MR_DN16876_c1_g1_i1,TRINITY_MR_DN16970_c3_g1_i1,TRINITY_MR_DN17281_c0_g5_i4,TRINITY_MR_DN18020_c3_g3_i3,TRINITY_MR_DN20700_c0_g1_i1,TRINITY…	NP_001043126.2	XP_020571530.1,XP_020582597.1,XP_020590966.1,XP_020591495.1,XP_020592478.1,XP_020593902.1,XP_020595491.1,XP_020595996.1,XP_020596364.1,XP_020596670.1,XP_020596848.1,XP_020597135.1,XP_020597545.1,XP_020597754.1,XP_020598323.1,XP_020598333.1,XP_020598499.1,XP_020599644.1	XP_008646634.1,XP_008646644.1,XP_008646899.1,XP_008650310.1,XP_008650341.1,XP_008650383.1,XP_008666292.1,XP_008666692.1,XP_008669605.1,XP_008671498.1,XP_008671696.1,XP_008680232.1,XP_020395579.1,XP_020405766.2
OG0000005	PKA45993.1,PKA46012.1,PKA46284.1,PKA46599.1,PKA47714.1,PKA48989.1,PKA51293.1,PKA51744.1,PKA52443.1,PKA53358.1,PKA53725.1,PKA58545.1,PKA60552.1,PKA60553.1,PKA61090.1,PKA62354.1,PKA63653.1,PKA64795.1,PKA66316.1	XP_010233448.1,XP_014751138.1,XP_014754045.1,XP_014758855.1,XP_024310192.1,XP_024310390.1,XP_024314496.1,XP_024315134.1,XP_024318362.1,XP_024318363.1	XP_020671696.2,XP_020671698.1,XP_020672717.1,XP_020672870.1,XP_020673098.2,XP_020673446.1,XP_020673576.1,XP_020673734.1,XP_020673920.2,XP_020674625.2,XP_020674672.1,XP_020675402.1,XP_020675415.1,XP_020675873.1,XP_020676098.1,XP_020676309.1,XP_020676925.1,XP_020677067.1,XP_020677236.1,XP_020678533.1,XP_020678836.1,XP_020679250.1,XP_020679490.1,XP_020680443.1,XP_020680483.1,XP_020680560.1,XP_020680…	TRINITY_MR_DN38000_c0_g2_i1,TRINITY_MR_DN40693_c0_g4_i1,TRINITY_MR_DN55173_c0_g3_i1,TRINITY_ST_DN9011_c0_g2_i1	GWHPAAEX006259,GWHPAAEX010155	TRINITY_FL_DN14029_c0_g1_i1,TRINITY_FL_DN20497_c1_g1_i9,TRINITY_FL_DN23942_c0_g1_i1,TRINITY_MR_DN14876_c0_g1_i1,TRINITY_MR_DN15429_c0_g1_i2utrorf,TRINITY_MR_DN15601_c0_g2_i2utrorf,TRINITY_MR_DN16891_c4_g4_i1,TRINITY_MR_DN8513_c0_g1_i1,TRINITY_ST_DN18237_c0_g1_i2,TRINITY_ST_DN19565_c0_g1_i2,TRINITY_ST_DN29896_c0_g2_i3,TRINITY_ST_DN29896_c0_g2_i3utrorf,TRINITY_ST_DN30419_c0_g1_i9,TRINITY_ST_DN38116…	NP_001055115.1,NP_001173503.1,NP_001173560.1,NP_001173800.1,NP_001174764.1,NP_001175627.1,NP_001176100.1,NP_001176706.1		XP_008671877.1,XP_008676024.1,XP_008676860.1,XP_020405790.1,XP_020405791.1,XP_023156253.1
OG0000006	PKA51405.1	XP_010229958.1,XP_010240752.1	XP_020672129.2,XP_020672726.2,XP_020673013.2,XP_020673316.1,XP_020673783.1,XP_020674178.1,XP_020674691.2,XP_020675279.1,XP_020675498.1,XP_020675574.1,XP_020676103.1,XP_020677182.1,XP_020677738.1,XP_020678804.1,XP_020678991.2,XP_020679262.1,XP_020679496.1,XP_020681148.1,XP_020681658.2,XP_020682915.1,XP_020683028.1,XP_020684691.1,XP_020684804.1,XP_020685525.1,XP_020687690.1,XP_020688772.1,XP_020688…	TRINITY_FL_DN17560_c0_g1_i3,TRINITY_FL_DN19206_c0_g1_i1,TRINITY_FL_DN3741_c0_g1_i1,TRINITY_FL_DN5321_c0_g1_i1,TRINITY_FL_DN5412_c0_g1_i1,TRINITY_MR_DN10337_c0_g1_i1,TRINITY_MR_DN12935_c0_g1_i1,TRINITY_MR_DN14242_c0_g1_i1,TRINITY_MR_DN16145_c0_g1_i1,TRINITY_MR_DN18743_c1_g1_i1,TRINITY_MR_DN20283_c0_g1_i1,TRINITY_MR_DN21663_c0_g1_i1,TRINITY_MR_DN21663_c1_g1_i1,TRINITY_MR_DN22080_c0_g2_i1,TRINITY_MR…	GWHPAAEX000469	TRINITY_FL_DN13065_c0_g1_i1,TRINITY_FL_DN1408_c0_g1_i1,TRINITY_FL_DN1408_c0_g1_i1utrorf,TRINITY_FL_DN14171_c0_g1_i2utrorf,TRINITY_FL_DN1684_c0_g1_i1,TRINITY_FL_DN18858_c0_g2_i1,TRINITY_FL_DN19045_c5_g4_i2,TRINITY_FL_DN19071_c0_g1_i2,TRINITY_FL_DN19071_c0_g1_i3,TRINITY_FL_DN19071_c0_g2_i1,TRINITY_FL_DN19071_c0_g3_i1,TRINITY_FL_DN19107_c7_g7_i1,TRINITY_FL_DN26989_c0_g1_i1,TRINITY_FL_DN373_c0_g1_i1u…	NP_001045861.1,NP_001051816.1	XP_020571647.1,XP_020582352.1,XP_020587711.1,XP_020599878.1	XP_020395623.1,XP_020404630.1
OG0000007	PKA45600.1,PKA45616.1,PKA45635.1,PKA45913.1,PKA45957.1,PKA46090.1,PKA46091.1,PKA47403.1,PKA47437.1,PKA47447.1,PKA47895.1,PKA47916.1,PKA48308.1,PKA49438.1,PKA50133.1,PKA50167.1,PKA50440.1,PKA50446.1,PKA50461.1,PKA51295.1,PKA51658.1,PKA52018.1,PKA52432.1,PKA52629.1,PKA52991.1,PKA53182.1,PKA53719.1,PKA53723.1,PKA53752.1,PKA53856.1,PKA54166.1,PKA54406.1,PKA54744.1,PKA54777.1,PKA54879.1,PKA54893.1,PKA…	XP_010229878.1,XP_010236474.1,XP_010236644.1,XP_024314139.1	XP_020674758.1,XP_020691835.2,XP_020692275.1,XP_020700645.1,XP_028547560.1,XP_028548355.1,XP_028548535.1,XP_028548830.1	TRINITY_FL_DN10362_c0_g1_i1,TRINITY_FL_DN14291_c1_g2_i1,TRINITY_FL_DN17916_c2_g2_i1,TRINITY_FL_DN17916_c2_g2_i4,TRINITY_FL_DN17916_c3_g1_i1,TRINITY_FL_DN17970_c0_g1_i1,TRINITY_FL_DN3532_c0_g1_i1,TRINITY_FL_DN8905_c0_g1_i1,TRINITY_FL_DN9505_c0_g1_i1,TRINITY_FL_DN9505_c0_g2_i1,TRINITY_MR_DN36784_c0_g2_i1,TRINITY_MR_DN44338_c4_g1_i1,TRINITY_MR_DN44338_c4_g3_i4,TRINITY_MR_DN44338_c4_g4_i1,TRINITY_MR_…		TRINITY_FL_DN15474_c2_g1_i1,TRINITY_FL_DN18136_c0_g1_i1,TRINITY_MR_DN10492_c0_g1_i1,TRINITY_MR_DN10730_c0_g1_i1,TRINITY_MR_DN13268_c0_g1_i1,TRINITY_MR_DN13268_c0_g1_i2,TRINITY_MR_DN15080_c0_g1_i1,TRINITY_MR_DN15080_c3_g1_i1,TRINITY_MR_DN15923_c0_g1_i1,TRINITY_MR_DN15923_c2_g1_i1,TRINITY_MR_DN15923_c3_g1_i1,TRINITY_MR_DN16274_c2_g15_i1,TRINITY_MR_DN16453_c3_g1_i6,TRINITY_MR_DN18020_c3_g3_i2,TRINIT…	NP_001050456.1,NP_001172941.1	XP_020595547.1,XP_020596225.1,XP_020596600.1,XP_020596966.1,XP_020599693.1	XP_008675848.1,XP_020399429.1,YP_588300.1
OG0000008	PKA45586.1,PKA45940.1,PKA45942.1,PKA47275.1,PKA48713.1,PKA48714.1,PKA48780.1,PKA48954.1,PKA48955.1,PKA50393.1,PKA50674.1,PKA50796.1,PKA50985.1,PKA52448.1,PKA52757.1,PKA53113.1,PKA53709.1,PKA54055.1,PKA54908.1,PKA55247.1,PKA56016.1,PKA56975.1,PKA57369.1,PKA57613.1,PKA58315.1,PKA58352.1,PKA58426.1,PKA58470.1,PKA59763.1,PKA60607.1,PKA60642.1,PKA60643.1,PKA60651.1,PKA60673.1,PKA60809.1,PKA60810.1,PKA…	XP_003571822.1,XP_014752135.1,XP_014755716.1,XP_024312476.1	XP_020677924.2,XP_020687734.1,XP_020687834.1,XP_028553897.1	TRINITY_FL_DN17401_c0_g5_i1,TRINITY_FL_DN17924_c0_g4_i4,TRINITY_FL_DN2972_c0_g1_i1,TRINITY_FL_DN5062_c0_g1_i1,TRINITY_FL_DN9200_c0_g1_i1,TRINITY_FL_DN9200_c1_g1_i1,TRINITY_MR_DN35831_c0_g1_i1,TRINITY_MR_DN46003_c0_g2_i1,TRINITY_MR_DN47661_c2_g1_i2,TRINITY_MR_DN47661_c6_g1_i6,TRINITY_MR_DN50942_c0_g5_i1,TRINITY_MR_DN51608_c0_g1_i1,TRINITY_MR_DN51608_c0_g1_i4,TRINITY_MR_DN55324_c0_g2_i2utrorf,TRINI…		TRINITY_MR_DN15874_c0_g1_i1,TRINITY_MR_DN16930_c4_g1_i17,TRINITY_MR_DN17478_c2_g8_i1	NP_001045067.1,NP_001046368.1,NP_001048483.2,NP_001050685.1,NP_001052793.1,NP_001053054.1,NP_001054939.2,NP_001055952.1,NP_001057982.1,NP_001064151.2,NP_001066820.1,NP_001067780.1,NP_001174648.1,NP_001175751.1,NP_001176912.1	XP_020572647.1	NP_001136460.1,NP_001136669.1,NP_001146701.1,NP_001168117.1,NP_001288524.1,NP_001307819.1,XP_008649748.1,XP_008657997.1,XP_008657999.1,XP_008658009.1,XP_008659583.1,XP_008659723.1,XP_008660803.1,XP_008665197.2,XP_008667192.1,XP_008669927.2,XP_008673063.1,XP_008673065.1,XP_008673066.1,XP_008673067.1,XP_008678646.1,XP_020393751.1,XP_020393827.1,XP_020395561.1,XP_020398112.1,XP_020398113.1,XP_020399…
OG0000009	PKA46806.1,PKA48046.1,PKA48431.1,PKA52638.1,PKA54003.1,PKA54972.1,PKA58568.1,PKA58569.1,PKA59022.1,PKA59371.1,PKA59372.1,PKA63866.1,PKA65686.1,PKA65687.1,PKA66435.1	XP_010229985.1,XP_010230059.1,XP_010230137.1,XP_010236623.2,XP_010237813.2,XP_010237814.1,XP_010239416.1,XP_014751810.1,XP_014758213.1,XP_014758214.1,XP_024310349.1,XP_024311861.1,XP_024312396.1,XP_024313169.1,XP_024315562.1,XP_024316454.1,XP_024316455.1,XP_024316456.1,XP_024317245.1,XP_024318915.1,XP_024318916.1	XP_020671981.1,XP_020673449.1,XP_020674075.2,XP_020674953.2,XP_020675622.2,XP_020675807.1,XP_020675904.1,XP_020677317.1,XP_020678429.2,XP_020679943.1,XP_020680880.1,XP_020682499.2,XP_020683674.2,XP_020683866.2,XP_020684073.1,XP_020685559.1,XP_020694223.2,XP_020694318.2,XP_020695371.2,XP_020695550.1,XP_020696137.1,XP_020698690.1,XP_020699670.2,XP_020700014.2,XP_020702230.2,XP_020702917.1,XP_020704…	TRINITY_MR_DN32933_c0_g1_i1,TRINITY_MR_DN48304_c1_g2_i8,TRINITY_MR_DN53609_c3_g3_i1,TRINITY_MR_DN53609_c3_g5_i1,TRINITY_MR_DN53609_c3_g6_i1,TRINITY_MR_DN55276_c2_g1_i7,TRINITY_ST_DN18452_c0_g2_i13,TRINITY_ST_DN18560_c3_g1_i5,TRINITY_ST_DN18781_c3_g1_i1,TRINITY_ST_DN18781_c3_g1_i1utrorf,TRINITY_ST_DN18879_c1_g5_i1,TRINITY_ST_DN18998_c1_g2_i9		TRINITY_MR_DN16506_c7_g2_i7,TRINITY_MR_DN16834_c2_g1_i1,TRINITY_MR_DN16950_c1_g9_i1,TRINITY_MR_DN17941_c1_g3_i3,TRINITY_MR_DN18004_c2_g1_i2,TRINITY_ST_DN2652_c0_g1_i1,TRINITY_ST_DN46106_c0_g1_i1	NP_001042798.2,NP_001046622.1,NP_001054987.2,NP_001055162.1,NP_001061101.1,NP_001062787.1,NP_001066915.1,NP_001067616.1,NP_001173058.1,NP_001174071.1,NP_001174285.1,NP_001175797.1,NP_001176162.1,NP_001176279.1		XP_008649117.1,XP_008649118.1,XP_008649120.1,XP_008650367.1,XP_008650399.1,XP_008652970.1,XP_008653066.1,XP_008654053.1,XP_008662489.1,XP_008663742.1,XP_008663746.1,XP_008671290.1,XP_008673762.1,XP_008673764.1,XP_008675132.1,XP_008677907.1,XP_020393788.1,XP_020395084.1,XP_020395777.1,XP_020396600.1,XP_020398066.1,XP_020398314.1,XP_020399451.1,XP_020401007.1,XP_020401107.1,XP_020401634.1,XP_020401…
OG0000010	PKA46003.1,PKA46260.1,PKA46309.1,PKA46415.1,PKA46598.1,PKA47409.1,PKA48006.1,PKA48987.1,PKA54133.1,PKA55779.1,PKA55879.1,PKA57998.1,PKA58227.1,PKA59638.1,PKA62860.1,PKA64863.1,PKA65238.1		XP_020672596.1,XP_020674344.1,XP_020675523.1,XP_020675837.1,XP_020676334.1,XP_020678131.1,XP_020678209.1,XP_020678397.2,XP_020678399.1,XP_020678930.1,XP_020679216.1,XP_020679406.1,XP_020680313.2,XP_020680538.2,XP_020680562.1,XP_020680823.1,XP_020680856.1,XP_020680995.2,XP_020681526.1,XP_020681534.1,XP_020681757.2,XP_020682076.2,XP_020682865.1,XP_020683290.1,XP_020684462.1,XP_020684494.1,XP_020686…	TRINITY_FL_DN14463_c0_g3_i1,TRINITY_MR_DN17786_c0_g2_i1,TRINITY_MR_DN25137_c0_g1_i1,TRINITY_MR_DN26147_c0_g1_i1,TRINITY_MR_DN52142_c1_g3_i1	GWHPAAEX002152,GWHPAAEX005908,GWHPAAEX014299,GWHPAAEX015938,GWHPAAEX016011,GWHPAAEX017684	TRINITY_FL_DN12642_c0_g3_i1,TRINITY_FL_DN15931_c0_g1_i1utrorf,TRINITY_FL_DN19277_c3_g1_i1,TRINITY_FL_DN19277_c3_g1_i9,TRINITY_FL_DN19328_c0_g1_i2,TRINITY_FL_DN19328_c1_g2_i1,TRINITY_FL_DN19328_c1_g4_i1,TRINITY_FL_DN19582_c1_g1_i6utrorf,TRINITY_FL_DN19708_c1_g1_i7,TRINITY_FL_DN19708_c1_g2_i1,TRINITY_FL_DN19751_c0_g1_i8,TRINITY_FL_DN19751_c0_g2_i2,TRINITY_FL_DN19779_c0_g3_i1,TRINITY_FL_DN19803_c1_g…		XP_020571810.1
OG0000011	PKA46234.1,PKA47773.1,PKA48184.1,PKA48185.1,PKA48375.1,PKA48998.1,PKA49071.1,PKA53783.1,PKA55413.1,PKA59489.1,PKA60917.1,PKA62358.1,PKA64278.1,PKA64490.1	XP_010230065.1	XP_020672414.1,XP_020674596.2,XP_020683278.2,XP_020684289.1,XP_020685130.2,XP_020702849.1,XP_020705865.1,XP_028550273.1,XP_028550872.1,XP_028555028.1	TRINITY_FL_DN16215_c1_g1_i2,TRINITY_FL_DN16215_c1_g1_i4,TRINITY_FL_DN16441_c9_g2_i10utrorf,TRINITY_FL_DN17115_c4_g1_i1utrorf,TRINITY_FL_DN17374_c5_g3_i1,TRINITY_FL_DN17416_c7_g5_i1,TRINITY_FL_DN17702_c4_g2_i3,TRINITY_FL_DN9387_c0_g1_i1,TRINITY_MR_DN24967_c0_g1_i2,TRINITY_MR_DN35279_c1_g1_i1,TRINITY_MR_DN35365_c0_g1_i1,TRINITY_MR_DN35588_c0_g1_i1,TRINITY_MR_DN38204_c0_g2_i1utrorf,TRINITY_MR_DN4573…		TRINITY_FL_DN18856_c3_g6_i1,TRINITY_FL_DN19014_c2_g4_i1,TRINITY_FL_DN19014_c2_g5_i2,TRINITY_FL_DN19014_c2_g6_i2,TRINITY_FL_DN19019_c3_g1_i3,TRINITY_FL_DN19019_c6_g2_i1,TRINITY_FL_DN19019_c6_g2_i1utrorf,TRINITY_FL_DN20040_c1_g1_i5,TRINITY_FL_DN20040_c1_g3_i3,TRINITY_FL_DN20406_c3_g2_i1,TRINITY_FL_DN20406_c3_g2_i8,TRINITY_FL_DN20491_c3_g1_i6,TRINITY_MR_DN16263_c6_g1_i1,TRINITY_MR_DN16263_c8_g1_i3,T…	NP_001050226.1,NP_001052369.2,NP_001052635.1,NP_001053783.1,NP_001054298.1,NP_001057345.1,NP_001058567.1,NP_001061534.1,NP_001067531.1		XP_008659491.1,XP_008659492.1,XP_008660915.1,XP_008665549.1,XP_008671874.1,XP_020397204.1,XP_020398954.1,XP_020402060.1,XP_020404789.1
OG0000012	PKA46820.1,PKA53814.1,PKA53845.1,PKA59015.1,PKA63406.1,PKA63671.1	XP_003563245.3,XP_003563383.1,XP_003565662.1,XP_003571217.1,XP_003572741.2,XP_003575561.2,XP_003579254.1,XP_010227327.2,XP_010227572.2,XP_010230325.1,XP_010235702.1,XP_010235703.2,XP_010236334.1,XP_010237308.1,XP_010237523.2,XP_010237630.2,XP_010237898.1,XP_014751384.1,XP_014751385.1,XP_014751386.1,XP_014751473.1,XP_014757154.1,XP_014758035.1,XP_014758044.1,XP_014758877.1,XP_024310332.1,XP_024310…	XP_020674555.1,XP_020679766.2,XP_020679767.1,XP_020679795.1,XP_020685809.1,XP_020691334.2,XP_020703484.1,XP_028547624.1,XP_028547641.1,XP_028553744.1,XP_028553750.1,XP_028553823.1,XP_028553831.1,XP_028557089.1	TRINITY_ST_DN18331_c0_g2_i4,TRINITY_ST_DN2597_c0_g1_i1,TRINITY_ST_DN9502_c0_g1_i1	GWHPAAEX006553,GWHPAAEX006554	TRINITY_MR_DN15778_c0_g2_i1,TRINITY_MR_DN15778_c0_g2_i1utrorf,TRINITY_MR_DN16118_c3_g8_i1,TRINITY_MR_DN17961_c0_g1_i3,TRINITY_MR_DN7535_c0_g1_i1,TRINITY_MR_DN8230_c0_g2_i1	NP_001042027.2,NP_001042043.1,NP_001042046.1,NP_001042048.1,NP_001042050.1,NP_001046267.1,NP_001046272.1,NP_001046288.1,NP_001046291.1,NP_001046292.2,NP_001047396.1,NP_001047397.2,NP_001047429.1,NP_001047431.1,NP_001047432.1,NP_001047519.1,NP_001057939.1,NP_001057953.2,NP_001058311.1,NP_001058786.2,NP_001059301.1,NP_001061361.2,NP_001061362.1,NP_001061565.2,NP_001065866.1,NP_001065869.1,NP_001065…	XP_020572588.1,XP_020572668.1,XP_020585027.1,XP_020592641.1,XP_020592642.1	NP_001136732.1,NP_001146150.1,NP_001339542.1,XP_008650458.1,XP_008654820.1,XP_008655644.1,XP_008655645.1,XP_008660512.1,XP_008662486.2,XP_008662943.1,XP_008673705.1,XP_008677920.1,XP_008678163.1,XP_008678164.1,XP_008678794.1,XP_008678795.1,XP_008678803.1,XP_008678804.1,XP_008680011.1,XP_008681408.1,XP_020395288.1,XP_020405857.1,XP_020407776.1,XP_020408219.1,XP_020408221.1,XP_020408222.1,XP_020408…
OG0000013	PKA45688.1,PKA46299.1,PKA46659.1,PKA47130.1,PKA47131.1,PKA49033.1,PKA50315.1,PKA51096.1,PKA51241.1,PKA52045.1,PKA52214.1,PKA52351.1,PKA52646.1,PKA53434.1,PKA53825.1,PKA53926.1,PKA54665.1,PKA54829.1,PKA55800.1,PKA56558.1,PKA56870.1,PKA57029.1,PKA57272.1,PKA58422.1,PKA58770.1,PKA59369.1,PKA59559.1,PKA59573.1,PKA59579.1,PKA59784.1,PKA60463.1,PKA62511.1,PKA62601.1,PKA62662.1,PKA62822.1,PKA63076.1,PKA…	XP_010230006.1,XP_024310357.1,XP_024311250.1,XP_024311815.1,XP_024312017.1	XP_020671834.1,XP_020671836.1,XP_020671837.1,XP_020671838.1,XP_020671866.2,XP_020672656.1,XP_020675933.1,XP_020679004.1,XP_020679494.1,XP_020681198.1,XP_020681463.1,XP_020681782.1,XP_020683951.2,XP_020684310.1,XP_020688467.1,XP_020689316.2,XP_020690393.2,XP_020690858.1,XP_020693238.2,XP_020693556.1,XP_020695904.1,XP_020696687.2,XP_020699671.1,XP_020700944.1,XP_020701345.1,XP_020702551.1,XP_020702…			TRINITY_FL_DN18713_c1_g1_i2,TRINITY_FL_DN18817_c0_g1_i10,TRINITY_FL_DN18817_c0_g1_i21,TRINITY_FL_DN19711_c0_g1_i2,TRINITY_FL_DN19711_c0_g1_i2utrorf,TRINITY_MR_DN15502_c1_g2_i3,TRINITY_MR_DN16860_c0_g1_i4,TRINITY_MR_DN17130_c0_g1_i1,TRINITY_MR_DN17130_c1_g1_i1,TRINITY_MR_DN17130_c5_g2_i3,TRINITY_MR_DN17239_c1_g1_i1,TRINITY_MR_DN17239_c1_g1_i5,TRINITY_MR_DN17239_c1_g4_i1,TRINITY_MR_DN17692_c1_g1_i1…	NP_001061517.1,NP_001064269.1,NP_001176105.1		NP_001170409.1,XP_008650225.1,XP_008653950.1,XP_008660762.1,XP_008660822.1,XP_008666302.1,XP_008666324.1,XP_008670743.1,XP_008670745.1,XP_008671517.1,XP_008675761.1,XP_008680306.1,XP_008680392.1,XP_020395538.1,XP_020395604.1,XP_020397749.1,XP_020397815.1,XP_020397858.1,XP_020398123.1,XP_020398567.1,XP_020398574.1,XP_020400887.1,XP_020402659.1,XP_020404564.1,XP_020404577.1,XP_020404713.1,XP_020406…
OG0000014	PKA47574.1,PKA48118.1,PKA48225.1,PKA48809.1,PKA49827.1,PKA53623.1,PKA54387.1,PKA55047.1,PKA56459.1,PKA56857.1,PKA57264.1,PKA58191.1,PKA62774.1,PKA63628.1,PKA64365.1,PKA65659.1,PKA66920.1	XP_003561843.1,XP_003562821.2,XP_003565455.1,XP_003567443.3,XP_003572281.1,XP_003572569.1,XP_003578615.1,XP_010229031.1,XP_010231936.1,XP_010234737.1,XP_010238230.2,XP_010238483.1,XP_014753924.1,XP_024311787.1,XP_024318237.1,XP_024319043.1	XP_020678119.1,XP_020686629.1,XP_020686630.1,XP_020686971.1,XP_020687482.1,XP_020687483.1,XP_020690375.1,XP_020690376.1,XP_020690977.1,XP_020691252.1,XP_020692485.2,XP_020693542.1,XP_020693565.1,XP_020699143.1,XP_020702200.1,XP_020702266.1,XP_020702935.1,XP_020702936.1,XP_020705077.1,XP_020705079.1,XP_020705080.1,XP_020705095.1,XP_028550679.1,XP_028554170.1	TRINITY_FL_DN11022_c0_g2_i2,TRINITY_FL_DN12779_c0_g1_i1,TRINITY_FL_DN12992_c0_g1_i1,TRINITY_FL_DN16927_c7_g1_i1,TRINITY_FL_DN8406_c0_g1_i1,TRINITY_FL_DN9086_c0_g1_i1,TRINITY_MR_DN48712_c0_g1_i2,TRINITY_MR_DN50210_c0_g1_i1,TRINITY_MR_DN53226_c0_g4_i2,TRINITY_ST_DN14220_c0_g1_i2	GWHPAAEX000777,GWHPAAEX003224,GWHPAAEX006151,GWHPAAEX006454,GWHPAAEX008031,GWHPAAEX009667,GWHPAAEX010466,GWHPAAEX012338,GWHPAAEX013220,GWHPAAEX013858,GWHPAAEX014123,GWHPAAEX014419,GWHPAAEX015014	TRINITY_FL_DN15675_c0_g1_i1,TRINITY_FL_DN17644_c0_g1_i1,TRINITY_FL_DN17644_c2_g1_i1,TRINITY_FL_DN18068_c0_g1_i1,TRINITY_FL_DN18458_c2_g1_i1,TRINITY_FL_DN18846_c0_g1_i1,TRINITY_FL_DN18846_c1_g2_i1,TRINITY_FL_DN18846_c1_g4_i1,TRINITY_MR_DN15921_c4_g7_i1,TRINITY_MR_DN16069_c4_g4_i4,TRINITY_MR_DN16069_c4_g5_i2,TRINITY_MR_DN16069_c4_g6_i3,TRINITY_ST_DN17497_c0_g1_i1	NP_001042288.1,NP_001042553.1,NP_001043382.1,NP_001045317.1,NP_001049273.2,NP_001053580.1,NP_001062466.1,NP_001063321.2,NP_001064616.1,NP_001173337.1,NP_001175975.1	XP_020571303.1,XP_020573141.1,XP_020573251.1,XP_020573432.1,XP_020573780.1,XP_020574519.1,XP_020575080.1,XP_020575914.1,XP_020575915.1,XP_020576678.1,XP_020578197.1,XP_020578849.1,XP_020581388.1,XP_020581568.1,XP_020587765.1,XP_020592440.1,XP_020593103.1,XP_020593104.1,XP_020594992.1,XP_020598828.1,XP_020598837.1	NP_001104909.1,NP_001146099.1,NP_001146100.1,NP_001169368.1,NP_001241804.2,XP_008647054.1,XP_008648994.1,XP_008649003.1,XP_008649012.1,XP_008649023.1,XP_008653253.2,XP_008653283.1,XP_008654754.1,XP_008655722.1,XP_008655723.1,XP_008655812.1,XP_008664505.1,XP_008664506.1,XP_008672711.1,XP_008673471.1,XP_008673585.1,XP_020396163.1,XP_020396167.1,XP_020396168.1,XP_020396170.1,XP_020396172.1
OG0000015	PKA59701.1,PKA61068.1,PKA65203.1	XP_003560952.2,XP_003561351.1,XP_003572253.1,XP_010233217.1,XP_010237629.2,XP_010239187.3,XP_014751719.2,XP_014752111.1,XP_014755538.1,XP_014755851.1,XP_024310351.1,XP_024310800.1,XP_024310801.1,XP_024312852.1,XP_024312968.1,XP_024313599.1,XP_024313841.1,XP_024316937.1,XP_024318235.1	XP_020676271.2,XP_020680681.1,XP_020680682.1,XP_020682464.1,XP_020683267.1,XP_020688501.1,XP_020688502.1,XP_020689352.2,XP_028547372.1,XP_028547486.1,XP_028549103.1,XP_028550974.1,XP_028553746.1,XP_028555626.1,XP_028556039.1,XP_028556144.1,XP_028556852.1,XP_028556855.1		GWHPAAEX009566	TRINITY_FL_DN12401_c0_g1_i1,TRINITY_FL_DN19734_c2_g1_i14,TRINITY_FL_DN19734_c2_g1_i22,TRINITY_FL_DN20031_c1_g2_i2,TRINITY_MR_DN17440_c4_g4_i2utrorf,TRINITY_MR_DN17492_c6_g5_i1,TRINITY_MR_DN17763_c2_g1_i10	NP_001068220.2,NP_001172384.1,NP_001172515.1,NP_001175860.1	XP_020571659.1,XP_020571831.1,XP_020571936.1,XP_020571967.1,XP_020573324.1,XP_020573325.1,XP_020573326.1,XP_020573345.1,XP_020575313.1,XP_020575535.1,XP_020578956.1,XP_020580980.1,XP_020581050.1,XP_020582058.1,XP_020582067.1,XP_020582826.1,XP_020583270.1,XP_020583628.1,XP_020583629.1,XP_020583630.1,XP_020584780.1,XP_020585220.1,XP_020585356.1,XP_020587422.1,XP_020589773.1,XP_020589774.1,XP_020589…	XP_008645737.1,XP_008646315.2,XP_008646969.1,XP_008649652.1,XP_008651841.2,XP_008652207.2,XP_008654769.1,XP_008655845.2,XP_008662998.2,XP_008665656.1,XP_008666404.3,XP_008670557.1,XP_008678331.1,XP_008679072.1,XP_008680777.2,XP_020396826.1,XP_020398325.2,XP_020401358.1,XP_020401595.1,XP_020401738.1,XP_020401992.1,XP_020402089.1,XP_020402272.1,XP_020402273.1,XP_020402274.1,XP_020402275.1,XP_020402…
OG0000016	PKA45572.1,PKA45796.1,PKA45797.1,PKA46261.1,PKA46420.1,PKA49170.1,PKA49244.1,PKA49514.1,PKA50215.1,PKA52046.1,PKA53129.1,PKA53153.1,PKA53154.1,PKA54899.1,PKA55268.1,PKA55525.1,PKA55722.1,PKA58038.1,PKA59075.1,PKA59086.1,PKA60285.1,PKA61494.1,PKA63474.1,PKA63975.1,PKA64985.1	XP_003570923.1,XP_003572254.2,XP_010233141.1,XP_010233262.1,XP_010233296.1,XP_010233321.1,XP_010233350.1,XP_010233810.1,XP_010233811.1,XP_010233854.2,XP_010236625.1,XP_010238454.1,XP_010239219.1,XP_010240302.1,XP_010240303.1,XP_010240785.1,XP_014751793.1,XP_014753931.1,XP_014754039.1,XP_014757716.1,XP_024310352.1,XP_024314555.1,XP_024318495.1,XP_024318712.1	XP_020678318.1,XP_020678631.2,XP_028548537.1,XP_028551814.1,XP_028552540.1,XP_028552541.1,XP_028553001.1,XP_028557233.1	TRINITY_MR_DN55007_c0_g1_i2,TRINITY_MR_DN55239_c1_g1_i6,TRINITY_MR_DN77946_c0_g1_i1		TRINITY_FL_DN16969_c1_g1_i1utrorf,TRINITY_FL_DN17211_c0_g1_i1,TRINITY_FL_DN18919_c1_g1_i3,TRINITY_FL_DN19037_c1_g3_i7,TRINITY_MR_DN13603_c0_g1_i1utrorf,TRINITY_MR_DN16150_c0_g1_i6,TRINITY_MR_DN16319_c6_g1_i1,TRINITY_MR_DN16816_c1_g3_i9,TRINITY_MR_DN16846_c5_g2_i1,TRINITY_MR_DN17181_c3_g1_i5,TRINITY_MR_DN17284_c0_g9_i4,TRINITY_MR_DN17514_c2_g1_i10,TRINITY_MR_DN17514_c2_g1_i4,TRINITY_MR_DN17532_c3_…	NP_001043726.1,NP_001044367.1,NP_001047076.2,NP_001051075.2,NP_001057361.1,NP_001058032.2,NP_001061251.1,NP_001061260.1,NP_001062654.2,NP_001062816.2,NP_001066653.1,NP_001066962.2,NP_001174823.1,NP_001176019.1,NP_001176468.1	XP_020592509.1,XP_020592926.1	NP_001144382.2,XP_008648772.1,XP_008648773.1,XP_008652465.1,XP_008657774.2,XP_008662989.1,XP_008662990.1,XP_008664210.2,XP_008666337.2,XP_008678433.1,XP_008678805.1,XP_020393573.1,XP_020395346.1,XP_020395510.1,XP_020396698.1,XP_020396704.1,XP_020397410.1,XP_020397411.1,XP_020398099.1,XP_020398558.1,XP_020398568.1,XP_020399837.1,XP_020399974.1,XP_020400150.1,XP_020400151.1,XP_020401573.1,XP_020402…
OG0000017	PKA45597.1,PKA45628.1,PKA46019.1,PKA46049.1,PKA46054.1,PKA46156.1,PKA46228.1,PKA46522.1,PKA46616.1,PKA46862.1,PKA48135.1,PKA48471.1,PKA48826.1,PKA49388.1,PKA49398.1,PKA49882.1,PKA49925.1,PKA50977.1,PKA52014.1,PKA52633.1,PKA52641.1,PKA52645.1,PKA52966.1,PKA53699.1,PKA53732.1,PKA53748.1,PKA53750.1,PKA53753.1,PKA53800.1,PKA54365.1,PKA54419.1,PKA54541.1,PKA54942.1,PKA55218.1,PKA55235.1,PKA55698.1,PKA…	XP_010227152.1,XP_010229805.1,XP_010229946.1,XP_010230052.1,XP_010230311.1,XP_010233177.1,XP_010233305.1,XP_010236443.1,XP_010238965.1,XP_010239240.1,XP_010240755.1,XP_010240758.1,XP_010240777.1,XP_014751412.1,XP_014754066.1,XP_024310613.1,XP_024315649.1,XP_024317119.1,XP_024317858.1	XP_020673053.1,XP_020684159.1,XP_020686072.1,XP_020686559.1,XP_020689428.2,XP_020703371.1,XP_028548243.1,XP_028549521.1,XP_028556944.1	TRINITY_FL_DN10792_c0_g1_i1,TRINITY_FL_DN4573_c0_g1_i1,TRINITY_FL_DN7604_c0_g1_i1,TRINITY_FL_DN7604_c0_g1_i2,TRINITY_FL_DN7604_c1_g1_i1,TRINITY_MR_DN20422_c1_g1_i1,TRINITY_MR_DN41170_c1_g1_i1,TRINITY_MR_DN49542_c4_g1_i1,TRINITY_MR_DN55335_c5_g1_i2,TRINITY_ST_DN11022_c0_g1_i1,TRINITY_ST_DN19367_c0_g1_i1,TRINITY_ST_DN9107_c0_g1_i1		TRINITY_FL_DN20090_c2_g2_i1,TRINITY_MR_DN12341_c0_g1_i1,TRINITY_MR_DN15305_c1_g1_i1,TRINITY_ST_DN19259_c0_g1_i1,TRINITY_ST_DN20016_c1_g1_i1,TRINITY_ST_DN46933_c0_g1_i1	NP_001068285.2	XP_020577433.1,XP_020592205.1	XP_008646789.2,XP_008650318.1,XP_008653789.1,XP_008653922.1,XP_008657381.1,XP_008660856.1,XP_008666258.1,XP_008671343.1,XP_008671676.1,XP_008680205.1,XP_008680412.1,XP_020397058.1,XP_020400911.1
OG0000018	PKA46085.1,PKA46515.1,PKA46666.1,PKA46936.1,PKA47146.1,PKA47214.1,PKA47232.1,PKA47309.1,PKA47709.1,PKA47986.1,PKA48544.1,PKA49222.1,PKA49586.1,PKA50244.1,PKA50536.1,PKA51268.1,PKA51355.1,PKA51430.1,PKA51585.1,PKA51786.1,PKA51807.1,PKA51832.1,PKA52309.1,PKA52388.1,PKA53036.1,PKA53114.1,PKA53289.1,PKA53409.1,PKA53729.1,PKA53806.1,PKA54043.1,PKA54499.1,PKA54698.1,PKA54770.1,PKA56906.1,PKA57017.1,PKA…	XP_024316414.1	XP_020703157.2,XP_028547589.1	TRINITY_FL_DN18050_c0_g1_i1,TRINITY_FL_DN4984_c0_g1_i1,TRINITY_FL_DN731_c0_g1_i1,TRINITY_FL_DN8989_c0_g2_i1,TRINITY_MR_DN12854_c0_g1_i1,TRINITY_MR_DN19562_c0_g2_i1,TRINITY_MR_DN27656_c0_g1_i1,TRINITY_MR_DN29064_c0_g1_i1,TRINITY_MR_DN32307_c0_g1_i1,TRINITY_MR_DN38293_c0_g2_i1,TRINITY_MR_DN42130_c0_g2_i1,TRINITY_MR_DN44047_c0_g1_i1,TRINITY_MR_DN51553_c2_g1_i1,TRINITY_MR_DN53042_c0_g1_i1,TRINITY_MR_…	GWHPAAEX008528,GWHPAAEX009937,GWHPAAEX018665	TRINITY_FL_DN20537_c6_g1_i1,TRINITY_MR_DN16189_c4_g2_i2,TRINITY_MR_DN16321_c2_g1_i8,TRINITY_MR_DN16321_c3_g1_i1,TRINITY_MR_DN16396_c8_g1_i4utrorf,TRINITY_MR_DN16396_c8_g1_i5,TRINITY_MR_DN16396_c8_g3_i5,TRINITY_MR_DN16396_c8_g4_i1,TRINITY_MR_DN16703_c11_g2_i2,TRINITY_MR_DN17985_c4_g6_i1,TRINITY_MR_DN18104_c6_g1_i1,TRINITY_MR_DN18121_c2_g1_i3,TRINITY_MR_DN7374_c0_g1_i1,TRINITY_ST_DN29355_c1_g1_i3ut…			NP_001183823.1,XP_020404050.1
OG0000019	PKA45571.1,PKA46338.1,PKA48314.1,PKA50431.1,PKA50810.1,PKA51272.1,PKA55669.1,PKA60564.1,PKA60781.1,PKA61057.1,PKA61481.1,PKA61678.1,PKA62613.1	XP_024310338.1	XP_020675868.1,XP_020685292.1,XP_020688932.1,XP_020693442.2,XP_020695349.1,XP_020701222.1,XP_028548104.1,XP_028548563.1,XP_028552342.1,XP_028553745.1,XP_028555656.1	TRINITY_FL_DN12630_c1_g1_i1,TRINITY_FL_DN13697_c0_g1_i1,TRINITY_FL_DN15847_c6_g1_i1,TRINITY_FL_DN16781_c8_g1_i1,TRINITY_FL_DN16889_c0_g1_i1,TRINITY_FL_DN16889_c1_g1_i7,TRINITY_FL_DN16937_c0_g1_i6,TRINITY_FL_DN16937_c0_g1_i8,TRINITY_FL_DN17375_c1_g1_i1,TRINITY_FL_DN17964_c1_g1_i14,TRINITY_FL_DN17964_c1_g1_i3,TRINITY_FL_DN197_c0_g1_i1,TRINITY_FL_DN7293_c1_g1_i1,TRINITY_MR_DN34435_c1_g1_i1,TRINITY_M…		TRINITY_FL_DN17923_c0_g1_i1,TRINITY_FL_DN18104_c0_g1_i2,TRINITY_FL_DN19415_c2_g1_i1,TRINITY_FL_DN19415_c2_g1_i2,TRINITY_FL_DN19495_c1_g1_i1,TRINITY_FL_DN19626_c0_g2_i1,TRINITY_FL_DN19889_c3_g1_i2,TRINITY_FL_DN19889_c3_g1_i3,TRINITY_FL_DN6931_c0_g1_i1,TRINITY_MR_DN15711_c1_g1_i1,TRINITY_MR_DN16113_c1_g1_i3,TRINITY_MR_DN16528_c1_g1_i4,TRINITY_MR_DN16528_c1_g3_i2,TRINITY_MR_DN16708_c4_g3_i1,TRINITY_…	NP_001063540.1	XP_020579224.1,XP_020585693.1,XP_020594819.1	XP_020406471.1,XP_020406736.1
OG0000020	PKA57105.1,PKA57107.1,PKA57112.1,PKA57114.1,PKA60334.1	XP_003576022.3,XP_024312110.1	XP_020673102.1,XP_020673619.1,XP_020675039.1,XP_020675144.2,XP_020675206.2,XP_020675834.1,XP_020675920.1,XP_020679813.1,XP_020679905.2,XP_020680023.1,XP_020680024.1,XP_020681673.1,XP_020681990.1,XP_020683255.1,XP_020684521.1,XP_020685074.1,XP_020685075.2,XP_020685530.1,XP_020686011.1,XP_020686813.1,XP_020688066.1,XP_020689935.2,XP_020691506.1,XP_020691528.1,XP_020691537.1,XP_020691859.1,XP_020691…	TRINITY_ST_DN18223_c0_g1_i3	GWHPAAEX011829,GWHPAAEX011830,GWHPAAEX012977	TRINITY_FL_DN18807_c0_g8_i1,TRINITY_MR_DN14944_c0_g1_i2,TRINITY_MR_DN15035_c1_g1_i1,TRINITY_MR_DN15035_c1_g1_i2	NP_001042195.1,NP_001058087.1,NP_001066373.2,NP_001066379.1,NP_001066396.1,NP_001066870.1,NP_001176835.1	XP_020571020.1,XP_020573531.1,XP_020573565.1,XP_020573579.1,XP_020576505.1,XP_020576509.1,XP_020576510.1,XP_020576512.1,XP_020576573.1,XP_020579220.1,XP_020581045.1,XP_020582209.1,XP_020582219.1,XP_020583435.1,XP_020583441.1,XP_020583442.1,XP_020584064.1,XP_020584326.1,XP_020588465.1,XP_020591553.1,XP_020592452.1,XP_020593282.1,XP_020595737.1,XP_020595738.1,XP_020595972.1,XP_020596287.1,XP_020596…	XP_020405906.1,XP_020405907.1
OG0000021	PKA49861.1,PKA50840.1,PKA52695.1,PKA54706.1,PKA63026.1,PKA63709.1,PKA65767.1	XP_003557529.1,XP_003558419.1,XP_003563324.4,XP_003565733.1,XP_003567648.1,XP_003568630.1,XP_003568865.1,XP_003571935.2,XP_003578133.1,XP_003578682.1,XP_010230851.1,XP_010233081.2,XP_014753306.2,XP_014758791.1	XP_020672295.1,XP_020676969.1,XP_020676970.1,XP_020676971.1,XP_020676974.1,XP_020676975.1,XP_020678676.1,XP_020678941.1,XP_020681922.1,XP_020684771.1	TRINITY_FL_DN16065_c0_g1_i1,TRINITY_FL_DN16065_c3_g1_i1,TRINITY_FL_DN17288_c1_g1_i1,TRINITY_FL_DN17288_c2_g4_i2,TRINITY_FL_DN17288_c2_g5_i1,TRINITY_FL_DN17288_c3_g1_i3,TRINITY_FL_DN17288_c3_g2_i1,TRINITY_FL_DN17343_c2_g1_i12,TRINITY_MR_DN50476_c0_g1_i2,TRINITY_MR_DN50476_c3_g1_i2,TRINITY_MR_DN50476_c3_g6_i1,TRINITY_MR_DN50476_c3_g7_i1,TRINITY_MR_DN51201_c3_g1_i2,TRINITY_MR_DN51840_c2_g1_i7,TRINIT…	GWHPAAEX010368,GWHPAAEX016104	TRINITY_FL_DN20052_c1_g2_i23,TRINITY_FL_DN20052_c1_g2_i8,TRINITY_FL_DN20056_c1_g1_i1,TRINITY_FL_DN20056_c1_g3_i1,TRINITY_FL_DN20192_c0_g1_i14,TRINITY_FL_DN20192_c0_g4_i3,TRINITY_FL_DN20292_c0_g5_i1,TRINITY_FL_DN21053_c0_g1_i1,TRINITY_MR_DN17162_c1_g2_i1,TRINITY_MR_DN17162_c2_g1_i2,TRINITY_MR_DN17618_c0_g2_i1,TRINITY_MR_DN17704_c0_g1_i1,TRINITY_MR_DN17704_c0_g1_i2,TRINITY_MR_DN17704_c0_g2_i10,TRIN…	NP_001042915.1,NP_001043684.1,NP_001049479.1,NP_001049613.2,NP_001054720.2,NP_001058221.2,NP_001058338.2,NP_001059668.2,NP_001063199.1,NP_001063337.1,NP_001063507.2,NP_001063509.1,NP_001174294.1,NP_001174456.1	XP_020572324.1,XP_020577067.1,XP_020577450.1,XP_020580219.1,XP_020588257.1,XP_020588656.1	NP_001131602.1,NP_001148606.1,NP_001148860.1,NP_001150700.1,NP_001150785.1,XP_008649030.1,XP_008649366.1,XP_008653098.1,XP_008653168.1,XP_008653176.1,XP_008653188.1,XP_008655871.1,XP_008656287.1,XP_008659288.1,XP_008670036.1,XP_020404049.1,XP_020404968.1
OG0000022	PKA46662.1,PKA57484.1,PKA58717.1,PKA63449.1	XP_010229661.1	XP_020675110.2,XP_020680924.1,XP_020681918.2,XP_020683143.1,XP_020683867.2,XP_020683952.1,XP_020684309.2,XP_020685965.1,XP_020686083.2,XP_020687623.2,XP_020688823.1,XP_020695873.2,XP_020702759.1,XP_020704141.1,XP_028547972.1,XP_028549548.1,XP_028551172.1,XP_028554540.1,XP_028555772.1,XP_028556082.1,XP_028556083.1	TRINITY_FL_DN19444_c0_g1_i1,TRINITY_MR_DN11955_c0_g1_i1,TRINITY_MR_DN1403_c0_g1_i1,TRINITY_MR_DN16930_c0_g1_i1,TRINITY_MR_DN27307_c0_g1_i1,TRINITY_MR_DN36593_c0_g3_i1,TRINITY_MR_DN40568_c0_g2_i2,TRINITY_MR_DN48876_c0_g1_i1,TRINITY_MR_DN64298_c0_g1_i1,TRINITY_MR_DN74250_c0_g1_i1,TRINITY_ST_DN13356_c0_g1_i5,TRINITY_ST_DN14210_c1_g5_i1,TRINITY_ST_DN15043_c5_g2_i1utrorf,TRINITY_ST_DN17611_c4_g7_i1,TR…	GWHPAAEX010011	TRINITY_FL_DN6398_c0_g2_i1,TRINITY_MR_DN12460_c0_g1_i1,TRINITY_MR_DN15977_c0_g5_i4,TRINITY_MR_DN16139_c0_g1_i9,TRINITY_MR_DN16156_c2_g6_i1utrorf,TRINITY_MR_DN16690_c3_g10_i1,TRINITY_MR_DN16791_c3_g6_i1,TRINITY_MR_DN16963_c2_g4_i1,TRINITY_MR_DN17155_c3_g1_i3,TRINITY_MR_DN17164_c1_g1_i2,TRINITY_MR_DN17744_c3_g3_i2,TRINITY_MR_DN24776_c0_g1_i1,TRINITY_MR_DN3236_c0_g1_i1,TRINITY_MR_DN7390_c0_g1_i1,TRI…		XP_020573119.1,XP_020573433.1,XP_020576596.1,XP_020580415.1,XP_020580492.1,XP_020581870.1,XP_020586251.1,XP_020588365.1,XP_020588926.1,XP_020592225.1,XP_020592251.1,XP_020592435.1,XP_020592778.1,XP_020592991.1,XP_020593411.1,XP_020593414.1,XP_020594511.1,XP_020595398.1,XP_020595495.1,XP_020595496.1,XP_020595595.1,XP_020595616.1,XP_020595656.1,XP_020595831.1,XP_020595857.1,XP_020595953.1,XP_020596…
OG0000023	PKA49604.1,PKA49677.1,PKA49678.1,PKA49679.1,PKA50422.1,PKA64414.1,PKA64620.1,PKA66505.1,PKA66506.1	XP_003560245.1,XP_003566614.1,XP_003569208.1,XP_003571685.1,XP_003572138.1,XP_003573745.1,XP_003573757.1,XP_003576949.1,XP_003577668.1,XP_010234607.1,XP_010235061.1,XP_010238599.1,XP_014755513.1,XP_014755514.1,XP_014757513.1,XP_014757514.1,XP_024310360.1,XP_024310361.1,XP_024310362.1,XP_024310451.1,XP_024314265.1,XP_024318827.1,XP_024318828.1,XP_024318829.1,XP_024318830.1,XP_024318831.1,XP_024318…	XP_020675929.1,XP_020691951.2,XP_020691955.2,XP_020702330.1,XP_020702657.2,XP_020702663.2,XP_020702672.2,XP_020702674.2,XP_020702680.2,XP_020702746.1,XP_020702747.2,XP_020704059.1,XP_020704060.1,XP_028549289.1,XP_028550323.1,XP_028550324.1,XP_028550325.1,XP_028550329.1,XP_028550948.1,XP_028551528.1,XP_028554711.1,XP_028556702.1,XP_028556703.1,XP_028556704.1	TRINITY_FL_DN10962_c0_g1_i2,TRINITY_FL_DN11007_c0_g1_i1,TRINITY_FL_DN11481_c0_g1_i1,TRINITY_FL_DN12730_c0_g2_i1	GWHPAAEX008152,GWHPAAEX008153,GWHPAAEX009350,GWHPAAEX010777	TRINITY_FL_DN17696_c0_g1_i2,TRINITY_FL_DN18397_c0_g1_i1,TRINITY_FL_DN18397_c0_g2_i2,TRINITY_FL_DN18487_c1_g3_i1,TRINITY_FL_DN19644_c1_g6_i2,TRINITY_FL_DN19723_c2_g3_i5,TRINITY_MR_DN17550_c3_g2_i20	NP_001047778.1,NP_001051162.1,NP_001052165.1,NP_001064014.1,NP_001067791.2,NP_001067796.1,NP_001067860.1,NP_001067861.2,NP_001176510.1,NP_001176527.1	XP_020570630.1,XP_020570631.1,XP_020570632.1,XP_020570633.1,XP_020570635.1,XP_020570636.1,XP_020570637.1,XP_020570638.1,XP_020570639.1,XP_020570851.1,XP_020581898.1,XP_020582936.1,XP_020582937.1,XP_020582940.1,XP_020582941.1,XP_020582945.1,XP_020582946.1,XP_020582965.1,XP_020583511.1,XP_020586471.1,XP_020588168.1,XP_020588499.1,XP_020591167.1,XP_020591168.1,XP_020591169.1,XP_020598031.1	NP_001136845.1,NP_001137115.1,NP_001149249.1,NP_001151152.1,XP_008644915.1,XP_008644916.1,XP_008669340.1,XP_020400497.1
OG0000024	PKA58190.1,PKA60256.1,PKA61055.1,PKA61214.1,PKA61215.1,PKA65007.1	XP_003557757.2,XP_003557875.1,XP_003562608.1,XP_003562610.1,XP_003564168.3,XP_003566907.1,XP_003566910.1,XP_003566917.1,XP_003568481.1,XP_003568484.1,XP_003569207.1,XP_003569397.1,XP_003569398.1,XP_003569401.1,XP_003569402.1,XP_003569406.2,XP_003569408.1,XP_003574794.1,XP_003578542.1,XP_010232048.1,XP_010233466.1,XP_014753821.1,XP_014754752.1,XP_024318562.1	XP_020674284.1,XP_020675121.1,XP_020675122.1,XP_020689574.2,XP_020689579.1,XP_020691348.1,XP_020702120.1,XP_020702156.1,XP_020702158.1,XP_020704119.1,XP_020705426.2,XP_028554464.1	TRINITY_FL_DN7038_c0_g1_i1,TRINITY_FL_DN8008_c0_g1_i2	GWHPAAEX007789,GWHPAAEX009549,GWHPAAEX013773,GWHPAAEX013774,GWHPAAEX018520,GWHPAAEX018522,GWHPAAEX018524,GWHPAAEX018534,GWHPAAEX018847	TRINITY_FL_DN14052_c0_g1_i1,TRINITY_FL_DN17704_c1_g2_i1,TRINITY_FL_DN18256_c2_g3_i1,TRINITY_FL_DN18338_c2_g3_i2	NP_001042980.1,NP_001043497.2,NP_001043498.1,NP_001043499.1,NP_001043631.1,NP_001043632.1,NP_001043634.1,NP_001043635.1,NP_001043638.1,NP_001044129.1,NP_001050201.1,NP_001050202.1,NP_001055361.1,NP_001055508.2,NP_001055509.1,NP_001057030.1,NP_001057031.1,NP_001059471.1,NP_001060384.2,NP_001060385.2,NP_001060386.1,NP_001060388.1	XP_020589913.1,XP_020589915.1,XP_020590477.1,XP_020593039.1,XP_020597071.1,XP_020597072.1,XP_020597073.1,XP_020598546.1	NP_001132612.1,NP_001136931.1,NP_001136998.1,NP_001140247.1,NP_001140686.1,NP_001141098.2,NP_001144212.1,NP_001146246.1,NP_001168020.1,NP_001168136.1,NP_001168846.1,NP_001170729.1,NP_001183278.1,NP_001310280.1,XP_008656135.1,XP_008656174.1,XP_008656688.1,XP_008656689.1,XP_008656690.1,XP_008658780.1,XP_008660087.1,XP_008660196.1,XP_008667677.1,XP_008667679.1,XP_008667682.2,XP_008670605.1,XP_008674…
OG0000025	PKA48111.1,PKA48231.1,PKA65894.1	XP_003563232.1,XP_010227362.1,XP_010238997.2,XP_014751703.1,XP_014751704.1,XP_014751705.1,XP_014751706.1,XP_014751707.1,XP_014754943.1,XP_014754945.1,XP_014754946.1,XP_014754947.1,XP_014754948.1,XP_014758108.1,XP_014758109.1,XP_014758111.1,XP_014758112.1,XP_014758127.1,XP_014758158.2,XP_024310526.1,XP_024310527.1,XP_024312238.1,XP_024312239.1,XP_024312240.1,XP_024312241.1,XP_024314461.1,XP_024314…	XP_020674318.2,XP_020685641.2,XP_020686756.1,XP_020686947.2,XP_020686948.1,XP_020689351.1,XP_020689897.1,XP_020690855.1,XP_020694251.1,XP_020697644.1,XP_020700437.2,XP_020700601.1,XP_020700665.1,XP_028548503.1,XP_028548504.1,XP_028548626.1,XP_028548630.1,XP_028548631.1,XP_028548632.1,XP_028548633.1,XP_028548634.1,XP_028549169.1,XP_028549170.1,XP_028549171.1,XP_028549190.1,XP_028549191.1,XP_028551…		GWHPAAEX018138,GWHPAAEX018144,GWHPAAEX018699	TRINITY_FL_DN19799_c1_g4_i1,TRINITY_MR_DN17966_c2_g1_i1,TRINITY_MR_DN9477_c0_g1_i1	NP_001042025.1,NP_001046777.1,NP_001061568.2,NP_001068305.2,NP_001068443.2,NP_001068446.2,NP_001068447.1,NP_001173594.1,NP_001175479.1,NP_001176707.1,NP_001176708.1,NP_001176709.1,NP_001176710.1,NP_001176711.1,NP_001176712.1,NP_001176713.1	XP_020575067.1,XP_020579819.1,XP_020579846.1,XP_020582548.1,XP_020591884.1,XP_020591895.1,XP_020595372.1	NP_001292775.1,XP_008670534.1,XP_020393163.1
OG0000026	PKA54591.1	XP_010238455.1,XP_024316482.1	XP_020673088.2,XP_020690664.1,XP_020699400.1,XP_028547442.1,XP_028547563.1,XP_028547564.1,XP_028547565.1,XP_028550119.1,XP_028550448.1,XP_028551288.1,XP_028551289.1,XP_028551290.1,XP_028551384.1,XP_028551385.1,XP_028554705.1,XP_028555748.1,XP_028555894.1,XP_028556439.1			TRINITY_FL_DN14520_c0_g1_i1,TRINITY_FL_DN18777_c8_g2_i16,TRINITY_FL_DN18777_c8_g2_i9,TRINITY_FL_DN19673_c1_g2_i17,TRINITY_FL_DN19673_c1_g3_i1,TRINITY_FL_DN19674_c0_g8_i1,TRINITY_FL_DN19785_c5_g3_i1,TRINITY_FL_DN19785_c5_g5_i2,TRINITY_FL_DN19785_c5_g5_i7,TRINITY_FL_DN19805_c1_g1_i3,TRINITY_FL_DN19809_c1_g3_i1,TRINITY_FL_DN19809_c1_g3_i2,TRINITY_FL_DN19910_c4_g2_i12,TRINITY_FL_DN20043_c4_g3_i1,TRIN…	NP_001044366.2,NP_001045774.1,NP_001052502.1,NP_001054884.1,NP_001059179.1,NP_001176094.1		XP_008648668.1,XP_008648669.1,XP_008648671.1,XP_008669659.2,XP_008669970.1,XP_008680286.2,XP_020394844.1,XP_020394845.1,XP_020395794.1,XP_020395795.1,XP_020395796.1,XP_020396915.1,XP_020397160.1,XP_020397961.1,XP_020398101.1,XP_020400016.1,XP_020400017.1,XP_020400043.1,XP_020400044.1,XP_020400045.1,XP_020400046.1,XP_020400047.1,XP_020400221.1,XP_020401081.1,XP_020402777.1,XP_020404020.1,XP_020404…
OG0000027	PKA47984.1,PKA47985.1,PKA48924.1,PKA51251.1,PKA52502.1,PKA56688.1,PKA58541.1,PKA64723.1	XP_010229456.2,XP_010229457.1,XP_010229584.1,XP_010229640.1,XP_010230024.1,XP_010230086.1,XP_010230087.1,XP_010230258.1,XP_010233128.1,XP_010233543.1,XP_010233544.1,XP_010233605.1,XP_010236460.1,XP_010236486.1,XP_010236657.1,XP_010239124.1,XP_010239293.1,XP_010240344.1,XP_014752784.1,XP_024312149.1,XP_024312150.1,XP_024312151.1,XP_024312783.1,XP_024312784.1,XP_024312785.1,XP_024314275.1,XP_024317…	XP_020696595.2,XP_028551783.1,XP_028556791.1			TRINITY_FL_DN19161_c0_g6_i1,TRINITY_ST_DN29017_c2_g1_i4	NP_001046804.2,NP_001046849.2,NP_001052242.1,NP_001052544.1,NP_001059308.1,NP_001064280.2,NP_001173127.1,NP_001173748.1,NP_001175358.1		XP_008646669.1,XP_008649696.2,XP_008650714.1,XP_008653263.2,XP_008657432.1,XP_008657438.1,XP_008660670.2,XP_008664180.1,XP_008664316.1,XP_008665934.1,XP_008666020.1,XP_008666259.1,XP_008666715.2,XP_008666938.1,XP_008671145.1,XP_008671907.2,XP_008671932.2,XP_008680190.1,XP_008680406.1,XP_008680821.1,XP_020393225.1,XP_020393525.1,XP_020393630.1,XP_020393757.1,XP_020393781.1,XP_020395163.1,XP_020395…
OG0000028	PKA46464.1,PKA47356.1,PKA47585.1,PKA49513.1,PKA53131.1,PKA53804.1,PKA53810.1,PKA54136.1,PKA60005.1,PKA60850.1,PKA61510.1,PKA65374.1,PKA67273.1		XP_020671983.1,XP_020676575.2,XP_020678922.1,XP_020686615.1,XP_020689067.1,XP_020691974.2,XP_020691975.2,XP_020693075.1,XP_020695482.1,XP_020695613.1,XP_020699663.2,XP_020701441.2,XP_020704969.1,XP_020705823.2,XP_028547790.1,XP_028548184.1,XP_028548372.1,XP_028548463.1,XP_028548464.1,XP_028548465.1,XP_028548797.1,XP_028549683.1,XP_028550090.1,XP_028550453.1,XP_028551276.1,XP_028552142.1,XP_028552…			TRINITY_FL_DN19150_c0_g2_i1,TRINITY_FL_DN19157_c0_g1_i1,TRINITY_FL_DN19202_c1_g1_i19,TRINITY_FL_DN19287_c4_g1_i7,TRINITY_FL_DN19486_c6_g2_i1,TRINITY_FL_DN19486_c6_g2_i2,TRINITY_FL_DN19501_c2_g3_i4,TRINITY_FL_DN19796_c3_g1_i11,TRINITY_FL_DN20095_c0_g5_i11,TRINITY_FL_DN20109_c2_g1_i16,TRINITY_FL_DN20223_c4_g1_i4,TRINITY_FL_DN20269_c3_g1_i13,TRINITY_FL_DN20269_c3_g1_i2,TRINITY_FL_DN20323_c2_g1_i1,TR…		XP_020576476.1
OG0000029	PKA48504.1,PKA48852.1,PKA49303.1,PKA50381.1,PKA56738.1,PKA63477.1,PKA64330.1,PKA65367.1,PKA67189.1	XP_003565837.1,XP_003565887.3,XP_003568732.1,XP_010227691.1,XP_010229086.1,XP_010230347.1,XP_010231883.3,XP_014751733.1,XP_014753744.1,XP_014755044.1,XP_014755046.1,XP_024311447.1,XP_024313377.1,XP_024313884.1,XP_024315304.1	XP_020675995.1,XP_020677237.1,XP_020682741.1,XP_020683573.1,XP_020683960.1,XP_020683962.1,XP_020692088.1,XP_020695492.1,XP_020697636.2,XP_028547628.1,XP_028553061.1,XP_028553916.1,XP_028553917.1,XP_028555722.1	TRINITY_FL_DN15771_c0_g6_i1,TRINITY_FL_DN16817_c3_g1_i1,TRINITY_FL_DN17199_c1_g1_i1,TRINITY_MR_DN43283_c1_g1_i1,TRINITY_MR_DN46608_c0_g1_i4,TRINITY_MR_DN50892_c1_g1_i2	GWHPAAEX002532,GWHPAAEX003951,GWHPAAEX004200,GWHPAAEX007829,GWHPAAEX009744,GWHPAAEX010677,GWHPAAEX015950	TRINITY_FL_DN18939_c5_g10_i1,TRINITY_FL_DN18939_c5_g8_i1,TRINITY_FL_DN18939_c5_g9_i1,TRINITY_FL_DN20115_c1_g2_i8,TRINITY_MR_DN14343_c0_g1_i1,TRINITY_MR_DN16352_c9_g1_i1,TRINITY_MR_DN17436_c1_g1_i8,TRINITY_MR_DN17793_c2_g1_i2,TRINITY_ST_DN16214_c0_g1_i2,TRINITY_ST_DN19774_c0_g2_i2	NP_001041798.1,NP_001042469.1,NP_001044255.1,NP_001050512.1,NP_001051435.1,NP_001054375.1,NP_001054941.1,NP_001057663.1,NP_001064022.1	XP_020572489.1,XP_020574962.1,XP_020579504.1,XP_020580366.1,XP_020581537.1,XP_020582334.1,XP_020585731.1,XP_020591565.1,XP_020591566.1,XP_020591567.1,XP_020591568.1,XP_020591569.1,XP_020591570.1,XP_020591571.1,XP_020595133.1,XP_020597976.1,XP_020597977.1	NP_001145767.1,NP_001148076.1,NP_001304295.1,NP_001305305.1,NP_001345329.1,NP_001345689.1,XP_008647176.1,XP_008648692.1,XP_008650543.2,XP_008651782.1,XP_008657810.1,XP_008659020.1,XP_008659021.1,XP_008675052.2,XP_020394539.1,XP_020398049.1,XP_023156538.1
OG0000030	PKA47676.1,PKA50786.1,PKA56142.1,PKA58131.1,PKA58246.1,PKA58336.1,PKA58338.1,PKA59996.1	XP_003557131.1,XP_003557133.1,XP_003557185.1,XP_003564281.1,XP_003568367.1,XP_003575094.1,XP_003579868.1,XP_010231094.1,XP_010231492.1,XP_010237279.1,XP_024316644.1	XP_020672589.1,XP_020678654.1,XP_020681848.1,XP_020683613.1,XP_020691527.1,XP_020694100.1,XP_020697468.1,XP_020706026.1	TRINITY_FL_DN16150_c0_g2_i1,TRINITY_FL_DN4327_c0_g1_i1,TRINITY_MR_DN16677_c0_g1_i1,TRINITY_MR_DN48740_c0_g1_i1,TRINITY_MR_DN50389_c0_g1_i4,TRINITY_MR_DN50389_c0_g2_i1,TRINITY_MR_DN50389_c0_g2_i2,TRINITY_MR_DN50389_c0_g2_i3,TRINITY_MR_DN50389_c0_g2_i5,TRINITY_MR_DN50389_c0_g9_i1,TRINITY_MR_DN51999_c0_g1_i1,TRINITY_MR_DN53326_c2_g1_i1,TRINITY_MR_DN78167_c0_g1_i1,TRINITY_ST_DN17050_c0_g2_i2,TRINITY_…	GWHPAAEX003137,GWHPAAEX003271,GWHPAAEX003274,GWHPAAEX004308,GWHPAAEX004842,GWHPAAEX008570,GWHPAAEX008571	TRINITY_FL_DN16352_c0_g2_i1,TRINITY_FL_DN19200_c0_g1_i3,TRINITY_FL_DN19200_c0_g1_i7,TRINITY_FL_DN19753_c2_g3_i2,TRINITY_FL_DN20193_c1_g2_i2,TRINITY_MR_DN15999_c1_g2_i4,TRINITY_MR_DN16438_c1_g1_i2,TRINITY_MR_DN16438_c1_g3_i1,TRINITY_ST_DN21354_c0_g1_i2,TRINITY_ST_DN21354_c0_g2_i1,TRINITY_ST_DN24610_c0_g1_i1,TRINITY_ST_DN24610_c0_g1_i2,TRINITY_ST_DN26683_c0_g1_i1,TRINITY_ST_DN26683_c0_g3_i3,TRINITY…	NP_001044904.1,NP_001050276.1,NP_001052776.1,NP_001055660.1,NP_001056693.1,NP_001056877.1,NP_001065791.1,NP_001174611.1,NP_001174613.1	XP_020571918.1,XP_020575443.1,XP_020582702.1,XP_020582703.1,XP_020582704.1,XP_020588979.1,XP_020590852.1	NP_001131276.1,NP_001131417.1,NP_001183546.1,NP_001281232.1,NP_001304168.1,NP_001311089.1,NP_001311109.1,XP_008645853.1,XP_008645854.1,XP_008645855.1,XP_008657023.1,XP_008659267.1,XP_008659340.1,XP_008663191.2,XP_008669428.2,XP_008678686.1,XP_020393141.1,XP_020394886.1,XP_020401458.1,XP_020405898.1
OG0000031	PKA47273.1,PKA51175.1,PKA59076.1,PKA65597.1,PKA66655.1,PKA66962.1	XP_003558001.1,XP_003559780.1,XP_003563845.1,XP_003565350.1,XP_003572651.2,XP_003579905.1,XP_010235593.1,XP_010235594.1,XP_010238320.1,XP_010239990.1,XP_024313144.1,XP_024316300.1	XP_020688617.1,XP_020692471.1,XP_020692602.1,XP_020693932.1,XP_020694684.1,XP_020695081.1,XP_020699012.1,XP_020699434.1,XP_020699440.1,XP_020705067.2,XP_028551654.1,XP_028552679.1,XP_028552680.1,XP_028553677.1	TRINITY_FL_DN11236_c0_g1_i1,TRINITY_FL_DN11236_c0_g1_i3,TRINITY_FL_DN11409_c0_g1_i1,TRINITY_FL_DN12990_c0_g1_i1,TRINITY_FL_DN8020_c0_g1_i1,TRINITY_FL_DN9359_c0_g2_i1,TRINITY_ST_DN15334_c0_g1_i2	GWHPAAEX000169,GWHPAAEX002687,GWHPAAEX008824,GWHPAAEX009817,GWHPAAEX010871,GWHPAAEX015375,GWHPAAEX015574	TRINITY_FL_DN13559_c0_g3_i1,TRINITY_FL_DN19792_c2_g1_i6,TRINITY_FL_DN19792_c2_g4_i1,TRINITY_FL_DN20181_c2_g1_i1,TRINITY_MR_DN16914_c2_g2_i2,TRINITY_MR_DN27196_c0_g1_i1,TRINITY_ST_DN14135_c0_g1_i2,TRINITY_ST_DN41916_c0_g1_i1	NP_001041765.1,NP_001043119.1,NP_001047228.1,NP_001049994.1,NP_001052992.1,NP_001057578.1,NP_001060671.1,NP_001063563.1,NP_001065628.1,NP_001065629.1,NP_001066035.1,NP_001175596.1	XP_020576379.1,XP_020578928.1,XP_020579757.1,XP_020579758.1,XP_020581721.1,XP_020581722.1,XP_020583464.1,XP_020584356.1,XP_020587842.1,XP_020589048.1,XP_020589049.1,XP_020589632.1,XP_020589638.1,XP_020589646.1,XP_020589654.1,XP_020594938.1,XP_020597718.1,XP_020598647.1	NP_001141099.1,NP_001147618.1,NP_001147731.1,NP_001147770.1,NP_001288411.1,NP_001308366.1,XP_008652880.1,XP_008655235.1,XP_008670296.1,XP_008677193.1,XP_008677194.1,XP_020394161.1,XP_020394162.1,XP_020394163.1,XP_020394164.1,XP_020394165.1,XP_020394166.1,XP_020403338.1
OG0000032	PKA55904.1,PKA56430.1,PKA56542.1,PKA60773.1,PKA62414.1,PKA64238.1,PKA66666.1	XP_003563818.1,XP_003564490.1,XP_003568239.1,XP_003568240.1,XP_003568241.1,XP_003569486.1,XP_003572997.1,XP_003577945.1,XP_010232099.1,XP_010240579.1,XP_014754699.1,XP_014755028.1	XP_020678623.1,XP_020682316.1,XP_020682317.1,XP_020682318.1,XP_020682319.1,XP_020682320.1,XP_020682321.1,XP_020682322.1,XP_020685951.1,XP_020687521.1,XP_020687522.1,XP_020689377.1,XP_020689378.1,XP_020695397.1,XP_020695398.1,XP_020695399.1,XP_020695400.1,XP_020695401.1,XP_020695402.1,XP_020696552.1,XP_020701147.1,XP_020701148.1,XP_020706118.1,XP_028550068.1	TRINITY_FL_DN12157_c0_g1_i3,TRINITY_FL_DN13491_c0_g1_i3,TRINITY_FL_DN15627_c0_g1_i1,TRINITY_FL_DN15627_c0_g1_i3,TRINITY_MR_DN44429_c0_g1_i1,TRINITY_MR_DN48908_c0_g4_i1,TRINITY_MR_DN53834_c1_g1_i3,TRINITY_ST_DN16063_c0_g1_i1	GWHPAAEX001231,GWHPAAEX004519,GWHPAAEX006524,GWHPAAEX018463	TRINITY_FL_DN18256_c2_g8_i2,TRINITY_FL_DN18256_c2_g8_i5,TRINITY_FL_DN18256_c2_g8_i6,TRINITY_FL_DN18677_c1_g1_i1,TRINITY_FL_DN18863_c2_g1_i2,TRINITY_FL_DN19474_c1_g1_i2,TRINITY_FL_DN20158_c5_g2_i2,TRINITY_FL_DN20243_c5_g1_i1,TRINITY_FL_DN20243_c5_g2_i4,TRINITY_MR_DN16160_c6_g1_i9,TRINITY_ST_DN27746_c3_g1_i8,TRINITY_ST_DN27866_c5_g1_i2	NP_001043763.1,NP_001044640.2,NP_001045711.2,NP_001046486.1,NP_001047958.1,NP_001054191.1,NP_001062791.1	XP_020573477.1,XP_020579371.1,XP_020579372.1,XP_020582033.1,XP_020587746.1,XP_020589172.1,XP_020589173.1,XP_020591646.1,XP_020592709.1,XP_020597655.1,XP_020597656.1	NP_001104888.1,NP_001131272.1,NP_001131361.1,NP_001131478.1,NP_001146962.1,NP_001148222.1,NP_001151778.1,NP_001152583.2,NP_001288393.1,NP_001308945.1,XP_008650856.1,XP_008650858.1,XP_008655139.1,XP_008655411.1,XP_008655412.1,XP_008672795.1,XP_020395888.1
OG0000033	PKA59700.1,PKA61069.1,PKA65202.1	XP_003559668.1,XP_010229808.1,XP_014751158.1,XP_024311862.1,XP_024313509.1,XP_024313527.1,XP_024313534.1,XP_024314099.1,XP_024317188.1	XP_020679491.1,XP_020680634.1,XP_020680643.1,XP_020680753.1,XP_020686288.1,XP_020687054.1,XP_020691159.1,XP_020694703.1,XP_020694704.1,XP_020705030.1,XP_028548963.1,XP_028549097.1,XP_028549591.1,XP_028553645.1,XP_028555082.1	TRINITY_FL_DN14849_c0_g1_i4	GWHPAAEX007013	TRINITY_FL_DN20407_c0_g1_i12,TRINITY_ST_DN30318_c0_g1_i22,TRINITY_ST_DN45133_c0_g1_i1		XP_020571505.1,XP_020571638.1,XP_020573838.1,XP_020575153.1,XP_020575268.1,XP_020575945.1,XP_020577785.1,XP_020578145.1,XP_020578876.1,XP_020579770.1,XP_020580837.1,XP_020582979.1,XP_020583293.1,XP_020583774.1,XP_020586020.1,XP_020586760.1,XP_020588036.1,XP_020588796.1,XP_020590959.1,XP_020591783.1,XP_020595885.1,XP_020596149.1,XP_020596546.1,XP_020596898.1,XP_020597496.1,XP_020597508.1,XP_020597…	NP_001344092.1,XP_008664667.1,XP_008665889.1,XP_008666598.1,XP_020393303.1,XP_020394296.1,XP_020395734.1,XP_020399133.1,XP_020399547.1,XP_020399772.1,XP_020400391.1,XP_020401510.1,XP_020401583.1,XP_020401616.1,XP_020402280.1,XP_020402281.1,XP_020402282.1,XP_020402283.1,XP_020402284.1,XP_020404041.1,XP_020404042.1,XP_020404501.1,XP_020404520.1,XP_020404668.1,XP_020404769.1,XP_020406256.1,XP_020406…
OG0000034	PKA55451.1		XP_020679061.1,XP_020701554.1,XP_020704789.1,XP_028555182.1,XP_028555213.1,XP_028555444.1,XP_028555445.1,XP_028555446.1,XP_028555447.1,XP_028555448.1,XP_028557026.1	TRINITY_FL_DN17560_c0_g1_i3utrorf,TRINITY_FL_DN24642_c0_g1_i1,TRINITY_FL_DN5231_c0_g1_i2,TRINITY_MR_DN14879_c0_g1_i1,TRINITY_MR_DN15723_c0_g1_i1,TRINITY_MR_DN18364_c0_g1_i1,TRINITY_MR_DN18646_c0_g1_i1,TRINITY_MR_DN20262_c0_g1_i1,TRINITY_MR_DN23499_c0_g1_i1,TRINITY_MR_DN23748_c0_g1_i1,TRINITY_MR_DN26965_c0_g1_i1,TRINITY_MR_DN29963_c0_g1_i1,TRINITY_MR_DN31287_c0_g2_i1,TRINITY_MR_DN32159_c0_g1_i1,TR…		TRINITY_FL_DN15975_c0_g2_i1,TRINITY_FL_DN18858_c0_g3_i1,TRINITY_FL_DN19071_c0_g1_i1,TRINITY_MR_DN11626_c0_g1_i1,TRINITY_MR_DN11693_c0_g1_i1,TRINITY_MR_DN11693_c0_g1_i2,TRINITY_MR_DN1216_c0_g1_i1,TRINITY_MR_DN12177_c0_g1_i1,TRINITY_MR_DN15249_c0_g1_i1,TRINITY_MR_DN15921_c3_g1_i1,TRINITY_MR_DN16064_c0_g5_i1utrorf,TRINITY_MR_DN16132_c1_g4_i1,TRINITY_MR_DN16155_c5_g1_i1,TRINITY_MR_DN17476_c1_g1_i1,TR…		XP_020588847.1
OG0000035			XP_020675220.2,XP_020676307.1,XP_020678500.1,XP_020679888.1,XP_020680432.2,XP_020680603.1,XP_020682034.1,XP_020682452.1,XP_020683139.1,XP_020684951.1,XP_020685644.1,XP_020685973.1,XP_020688048.1,XP_020688157.1,XP_020689318.1,XP_020689914.1,XP_020690389.1,XP_020690973.1,XP_020692279.1,XP_020692359.1,XP_020692832.1,XP_020693115.1,XP_020693241.1,XP_020693525.1,XP_020693731.1,XP_020693923.1,XP_020695…		GWHPAAEX002322,GWHPAAEX013510,GWHPAAEX016966	TRINITY_FL_DN11090_c0_g1_i1,TRINITY_FL_DN19025_c2_g2_i2,TRINITY_FL_DN20304_c3_g1_i7,TRINITY_FL_DN20304_c3_g3_i1,TRINITY_MR_DN13146_c0_g2_i1,TRINITY_MR_DN14664_c0_g2_i1,TRINITY_MR_DN14664_c0_g3_i1,TRINITY_MR_DN16042_c2_g1_i1,TRINITY_MR_DN16105_c2_g6_i1,TRINITY_MR_DN16105_c3_g1_i1,TRINITY_MR_DN16669_c1_g1_i7,TRINITY_MR_DN17152_c4_g1_i1utrorf,TRINITY_MR_DN17152_c4_g1_i3,TRINITY_MR_DN17152_c4_g4_i1,T…	NP_001172448.1
OG0000036	PKA47317.1,PKA60925.1	XP_003560851.1,XP_003561812.1,XP_003562722.2,XP_003565988.2,XP_003570907.1,XP_003572076.1,XP_003572830.1,XP_003575593.1,XP_003576817.1,XP_003576818.1,XP_003580959.1,XP_010230729.1,XP_010236840.1,XP_014756232.1,XP_024310584.1	XP_020704208.1	TRINITY_FL_DN12198_c0_g1_i1,TRINITY_MR_DN34925_c0_g1_i1,TRINITY_MR_DN36658_c0_g1_i1	GWHPAAEX000792,GWHPAAEX001130,GWHPAAEX003153,GWHPAAEX009729,GWHPAAEX009730,GWHPAAEX009731,GWHPAAEX009732,GWHPAAEX009733,GWHPAAEX009734,GWHPAAEX009735	TRINITY_FL_DN6464_c0_g2_i1,TRINITY_ST_DN28998_c0_g1_i3,TRINITY_ST_DN28998_c0_g3_i1,TRINITY_ST_DN29489_c5_g6_i1,TRINITY_ST_DN29489_c5_g6_i4	NP_001042863.1,NP_001047758.2,NP_001053362.1,NP_001058118.1,NP_001058893.1,NP_001060227.1,NP_001061330.1,NP_001061331.1,NP_001061480.1,NP_001062232.2,NP_001062233.2,NP_001062696.1,NP_001064274.1,NP_001066110.1,NP_001066550.1,NP_001067947.1,NP_001173892.1,NP_001174696.1,NP_001175974.1,NP_001176522.1,NP_001176556.1,NP_001176781.1,NP_001176782.1	XP_020575574.1,XP_020575587.1	NP_001140649.1,NP_001140941.1,NP_001146492.1,NP_001149512.2,NP_001150618.1,NP_001170073.1,NP_001316783.1,XP_008672387.1,XP_008672388.1,XP_008672398.1,XP_008672399.1,XP_008674533.1,XP_008674539.1,XP_008674542.1,XP_008678405.1,XP_020405141.1,XP_020405142.1,XP_020405143.1,XP_020405144.1,XP_020405145.1,XP_020405146.1,XP_020405953.1,XP_020405956.1,XP_020405957.1,XP_020405958.1,XP_020407798.1,XP_023157…
OG0000037	PKA51611.1,PKA53837.1,PKA64540.1,PKA64696.1	XP_003566865.1,XP_003569329.1,XP_003569331.1,XP_003574423.1,XP_010227487.1,XP_010234020.2,XP_010235369.1,XP_010238072.1,XP_014753311.1,XP_014753312.1,XP_024316697.1,XP_024316702.1,XP_024316707.1	XP_020676236.1,XP_020676237.1,XP_020676238.1,XP_020677862.1,XP_020682078.1,XP_020688883.1,XP_020690703.1,XP_020691517.1,XP_020691518.1,XP_020691519.1,XP_020691769.1,XP_020703647.1,XP_020705160.1,XP_028550847.1,XP_028551888.1,XP_028553207.1,XP_028553213.1,XP_028553217.1,XP_028553219.1,XP_028553220.1	TRINITY_FL_DN15425_c1_g3_i2,TRINITY_FL_DN16762_c0_g1_i1,TRINITY_MR_DN53512_c1_g2_i4,TRINITY_MR_DN53512_c1_g3_i1,TRINITY_MR_DN54626_c0_g1_i3,TRINITY_ST_DN11493_c0_g1_i1,TRINITY_ST_DN18622_c1_g2_i4,TRINITY_ST_DN19010_c0_g3_i1	GWHPAAEX001460,GWHPAAEX001461,GWHPAAEX001462,GWHPAAEX003033,GWHPAAEX004835,GWHPAAEX008946,GWHPAAEX008948,GWHPAAEX010901,GWHPAAEX015979,GWHPAAEX015980,GWHPAAEX018848,GWHPAAEX018852	TRINITY_FL_DN18680_c1_g1_i5,TRINITY_FL_DN19032_c4_g3_i3,TRINITY_FL_DN19604_c0_g2_i3,TRINITY_FL_DN19604_c0_g4_i4,TRINITY_MR_DN17175_c0_g2_i1,TRINITY_MR_DN17511_c0_g4_i6	NP_001042955.1,NP_001043538.1,NP_001043539.1,NP_001043541.1,NP_001172460.1	XP_020573429.1,XP_020576478.1,XP_020576479.1,XP_020576480.1,XP_020581072.1,XP_020581075.1,XP_020581971.1,XP_020581975.1,XP_020581976.1,XP_020582395.1,XP_020583731.1,XP_020583945.1,XP_020586005.1,XP_020586006.1,XP_020586008.1,XP_020588143.1,XP_020588144.1	NP_001308682.1,XP_008652578.1,XP_008656640.1,XP_008656641.1,XP_008675479.1,XP_008675480.1,XP_008677970.1,XP_008677971.1,XP_008679861.1,XP_020396871.1,XP_020402235.1,XP_020405525.1,XP_020405526.1,XP_020408382.1,XP_020408383.1
OG0000038			XP_020688383.1,XP_028549721.1	TRINITY_FL_DN14314_c1_g1_i1		TRINITY_FL_DN11379_c0_g2_i1,TRINITY_MR_DN16099_c0_g1_i12,TRINITY_MR_DN17525_c3_g6_i3,TRINITY_ST_DN26630_c0_g1_i5,TRINITY_ST_DN30394_c0_g2_i1,TRINITY_ST_DN34242_c0_g1_i1		XP_020576750.1,XP_020576864.1,XP_020577120.1,XP_020580490.1,XP_020584790.1,XP_020586152.1,XP_020588618.1,XP_020588927.1,XP_020588928.1,XP_020590137.1,XP_020590138.1,XP_020590139.1,XP_020590242.1,XP_020590927.1,XP_020591451.1,XP_020591474.1,XP_020591624.1,XP_020591767.1,XP_020592573.1,XP_020592601.1,XP_020592738.1,XP_020593149.1,XP_020593151.1,XP_020593172.1,XP_020593192.1,XP_020593193.1,XP_020593…
OG0000039	PKA45664.1,PKA46379.1,PKA46386.1,PKA52389.1,PKA52395.1	XP_003559575.2,XP_003560120.1,XP_003560123.1,XP_003560124.1,XP_003562978.1,XP_003562979.1,XP_010237403.2,XP_010237455.1,XP_010237481.1,XP_014751867.1,XP_014755182.2,XP_014755582.1,XP_024312872.1,XP_024313518.1,XP_024313523.1	XP_020685743.1,XP_020685745.1,XP_020692713.1,XP_020693479.2,XP_020701136.1,XP_020701138.1,XP_020701144.1,XP_028549601.1,XP_028549602.1,XP_028549603.1,XP_028549605.1,XP_028549606.1,XP_028554829.1	TRINITY_FL_DN10488_c0_g1_i1,TRINITY_MR_DN51134_c0_g2_i2,TRINITY_ST_DN17221_c0_g2_i1	GWHPAAEX000067,GWHPAAEX000071,GWHPAAEX000073,GWHPAAEX000078,GWHPAAEX013075	TRINITY_FL_DN18536_c4_g7_i1,TRINITY_FL_DN19108_c0_g3_i1,TRINITY_ST_DN30262_c0_g1_i4	NP_001052219.1,NP_001052466.2,NP_001054135.1,NP_001055917.1,NP_001059871.1,NP_001059872.2,NP_001059873.2,NP_001059875.1,NP_001059879.1,NP_001059881.1,NP_001059889.1,NP_001059892.2,NP_001059893.2,NP_001059894.1,NP_001059896.1,NP_001059897.1,NP_001059900.1,NP_001059901.1,NP_001059902.1,NP_001060352.1,NP_001060353.1,NP_001064362.2	XP_020577389.1,XP_020577391.1,XP_020577392.1,XP_020589865.1,XP_020589869.1,XP_020589870.1,XP_020589872.1,XP_020589877.1,XP_020597963.1,XP_020597964.1,XP_020600277.1,XP_020600278.1	NP_001136622.1,NP_001140883.1,NP_001145947.1,NP_001146379.1,NP_001146710.1,NP_001147287.1,NP_001152742.1,NP_001168157.1,XP_008648512.1,XP_008649810.1,XP_008651081.1,XP_008651082.1,XP_008651392.2,XP_008652974.1,XP_008657186.3,XP_008668297.1,XP_008670468.1,XP_008670469.1,XP_020397003.1,XP_020404165.1
OG0000040	PKA54205.1,PKA54208.1	XP_003560539.1,XP_003562110.1,XP_003565398.1,XP_003566236.1,XP_003573188.1,XP_003574231.1,XP_003574234.1,XP_003574241.2,XP_003580393.3,XP_010231970.1,XP_010232170.1,XP_010234937.1,XP_010234938.1,XP_014754420.1,XP_014756547.1,XP_024314071.1,XP_024314072.1,XP_024316341.1,XP_024317013.1,XP_024317193.1	XP_020673202.1,XP_020681788.1,XP_020685599.2,XP_020692080.1,XP_020694548.1,XP_020704378.1,XP_020704388.1,XP_020704400.1,XP_020704430.2,XP_028547827.1,XP_028548063.1,XP_028553398.1	TRINITY_MR_DN34280_c0_g1_i1,TRINITY_ST_DN11817_c0_g1_i1	GWHPAAEX006334	TRINITY_FL_DN19233_c0_g1_i5utrorf,TRINITY_FL_DN19233_c0_g1_i6,TRINITY_FL_DN26438_c0_g1_i1,TRINITY_MR_DN16739_c0_g1_i3	NP_001043938.1,NP_001043939.2,NP_001064448.1,NP_001064878.2,NP_001065113.1,NP_001065115.1,NP_001065116.1,NP_001065118.1,NP_001065119.1,NP_001065121.1,NP_001065122.1,NP_001065123.1,NP_001065124.1,NP_001065125.1,NP_001065126.1,NP_001065128.1,NP_001065129.2,NP_001065131.1,NP_001065132.1,NP_001065133.1,NP_001065134.1,NP_001065135.1,NP_001065136.1,NP_001065137.1,NP_001065139.2,NP_001065141.1,NP_001065…	XP_020577865.1,XP_020577890.1,XP_020577892.1,XP_020577893.1,XP_020577894.1,XP_020594273.1,XP_020596013.1	NP_001104989.1,NP_001104990.1,NP_001104992.2,NP_001104996.1,NP_001105511.1,NP_001105627.1,NP_001105629.1,NP_001130938.1,NP_001147207.1,NP_001152168.1,NP_001152229.2,NP_001241772.1,NP_001266752.2,NP_001292810.1,NP_001306693.1,XP_008657750.1,XP_008657758.1,XP_008660599.2,XP_020393582.1,XP_020400414.1,XP_020402004.1
OG0000041	PKA48253.1,PKA48393.1,PKA49813.1,PKA52161.1,PKA53483.1,PKA58174.1	XP_003557745.1,XP_003557764.1,XP_003558370.1,XP_003558954.1,XP_003578155.1,XP_003578603.1,XP_010231275.1,XP_014755701.1,XP_014758281.1,XP_024311841.1	XP_020674550.1,XP_020674934.1,XP_020675501.1,XP_020685660.1,XP_020685681.1,XP_020692374.1,XP_020692375.1,XP_020692382.1,XP_020693310.1	TRINITY_FL_DN15754_c0_g1_i1,TRINITY_FL_DN15754_c1_g1_i13,TRINITY_MR_DN31292_c0_g1_i1,TRINITY_MR_DN34482_c0_g1_i1,TRINITY_MR_DN34522_c0_g2_i1,TRINITY_MR_DN42915_c0_g1_i1,TRINITY_MR_DN43111_c0_g1_i1,TRINITY_MR_DN46712_c2_g1_i2,TRINITY_MR_DN46712_c2_g1_i4,TRINITY_MR_DN46712_c2_g1_i5,TRINITY_MR_DN46712_c2_g1_i6,TRINITY_MR_DN46712_c2_g3_i2,TRINITY_MR_DN46712_c2_g4_i1,TRINITY_MR_DN49950_c0_g1_i11,TRINI…	GWHPAAEX002660,GWHPAAEX006118,GWHPAAEX007408,GWHPAAEX012175,GWHPAAEX013029,GWHPAAEX014266,GWHPAAEX016150,GWHPAAEX017515	TRINITY_FL_DN15367_c0_g1_i1,TRINITY_FL_DN18041_c0_g1_i1,TRINITY_FL_DN18041_c0_g1_i2,TRINITY_FL_DN19753_c2_g2_i1,TRINITY_FL_DN19753_c2_g7_i1,TRINITY_FL_DN19753_c2_g7_i2,TRINITY_FL_DN19753_c2_g8_i1,TRINITY_FL_DN19870_c3_g1_i1,TRINITY_MR_DN16435_c2_g1_i10,TRINITY_ST_DN14827_c0_g1_i1,TRINITY_ST_DN22084_c0_g1_i2,TRINITY_ST_DN29599_c1_g1_i15,TRINITY_ST_DN29890_c1_g1_i5,TRINITY_ST_DN29890_c1_g1_i9,TRINI…	NP_001044729.2,NP_001047762.1,NP_001048783.1,NP_001053664.1,NP_001055769.1,NP_001055786.1,NP_001063245.1,NP_001063878.1,NP_001065179.1,NP_001175250.1	XP_020574636.1,XP_020575609.1,XP_020580277.1,XP_020582078.1,XP_020587032.1,XP_020591214.1,XP_020597240.1	NP_001131585.1,NP_001278493.1,NP_001281194.1,NP_001288381.1,NP_001313304.1,XP_008650256.1,XP_008653962.1,XP_008656378.1,XP_008657088.1,XP_008668985.1,XP_008668988.2,XP_008673673.1,XP_008674854.1
OG0000042	PKA52141.1,PKA54884.1,PKA59970.1,PKA61179.1,PKA65172.1	XP_003560485.1,XP_003561510.1,XP_003564927.2,XP_003579462.1,XP_010227389.1,XP_014752283.1,XP_014752284.1,XP_014755449.1,XP_014756097.1,XP_014756364.1,XP_024316522.1,XP_024317322.1,XP_024317323.1,XP_024317324.1	XP_020674731.1,XP_020679669.1,XP_020687925.2,XP_020698302.1,XP_020704024.1,XP_028552684.1	TRINITY_FL_DN17554_c0_g2_i1,TRINITY_FL_DN17626_c0_g1_i1,TRINITY_MR_DN53605_c0_g2_i1,TRINITY_MR_DN54260_c0_g1_i2	GWHPAAEX005621,GWHPAAEX012981,GWHPAAEX013822,GWHPAAEX015151,GWHPAAEX015569	TRINITY_FL_DN15991_c0_g1_i1,TRINITY_FL_DN17107_c0_g3_i1,TRINITY_FL_DN17107_c0_g3_i1utrorf,TRINITY_FL_DN2718_c0_g1_i1,TRINITY_MR_DN15240_c0_g1_i2,TRINITY_MR_DN15240_c0_g1_i2utrorf,TRINITY_MR_DN16452_c6_g2_i4,TRINITY_ST_DN26376_c0_g3_i1	NP_001045202.1,NP_001045924.2,NP_001045925.1,NP_001045926.1,NP_001045929.1,NP_001045930.1,NP_001045931.1,NP_001045933.1,NP_001045936.1,NP_001045939.1,NP_001045942.1,NP_001045944.1,NP_001045948.2,NP_001045949.1,NP_001046178.1,NP_001047492.1,NP_001054223.1,NP_001054226.1,NP_001058424.1,NP_001058426.1,NP_001058427.1,NP_001058428.2,NP_001058711.1,NP_001172807.1,NP_001172809.1,NP_001172810.1	XP_020576190.1,XP_020578427.1,XP_020580689.1,XP_020580690.1,XP_020580691.1,XP_020580692.1,XP_020580693.1,XP_020581339.1,XP_020582295.1,XP_020587194.1	NP_001141930.2,NP_001340572.1,NP_001340691.1,XP_008644981.1,XP_008645259.1,XP_008645956.1,XP_008648923.1,XP_008665969.2,XP_008674666.1,XP_008674667.1,XP_008674668.1,XP_008674669.1,XP_008679939.1,XP_020393969.1,XP_020393970.1,XP_020399395.1,XP_023155950.1,XP_023157788.1,XP_023157869.1
OG0000043	PKA48540.1,PKA51922.1,PKA51928.1,PKA52180.1,PKA56379.1	XP_003558216.1,XP_003564576.1,XP_003568596.1,XP_003568603.1,XP_003570350.1,XP_010230038.1,XP_010231299.1	XP_020679983.1,XP_020682874.1,XP_020682878.1,XP_020689197.1,XP_020690757.1,XP_020691854.1,XP_020693123.1,XP_020693139.1,XP_020701788.1	TRINITY_FL_DN16823_c1_g1_i1,TRINITY_FL_DN16823_c1_g1_i2,TRINITY_FL_DN16823_c2_g4_i1,TRINITY_FL_DN17312_c0_g1_i2,TRINITY_FL_DN17312_c0_g1_i6,TRINITY_MR_DN49848_c0_g2_i2,TRINITY_MR_DN49848_c0_g2_i3,TRINITY_MR_DN51327_c2_g1_i7,TRINITY_MR_DN51327_c2_g3_i1,TRINITY_MR_DN51327_c2_g4_i1,TRINITY_MR_DN51327_c2_g5_i1,TRINITY_MR_DN51327_c2_g5_i2,TRINITY_MR_DN51327_c2_g6_i2,TRINITY_MR_DN52035_c0_g2_i1,TRINITY…	GWHPAAEX001018,GWHPAAEX002362,GWHPAAEX002363,GWHPAAEX011734,GWHPAAEX017154,GWHPAAEX017155,GWHPAAEX017159	TRINITY_FL_DN106_c0_g1_i1,TRINITY_FL_DN1640_c0_g1_i1,TRINITY_FL_DN18857_c0_g3_i1,TRINITY_FL_DN18857_c0_g5_i1,TRINITY_FL_DN18857_c0_g6_i2,TRINITY_FL_DN18857_c0_g7_i1,TRINITY_FL_DN18951_c0_g6_i3,TRINITY_FL_DN26707_c0_g1_i1,TRINITY_FL_DN6246_c0_g1_i2,TRINITY_MR_DN16718_c1_g2_i1,TRINITY_MR_DN16718_c1_g4_i2,TRINITY_MR_DN16718_c1_g4_i3,TRINITY_MR_DN16718_c1_g7_i1,TRINITY_ST_DN27515_c2_g10_i1,TRINITY_ST…	NP_001042026.1,NP_001042044.2,NP_001042049.1,NP_001042051.1,NP_001042053.1,NP_001044754.1,NP_001055756.1,NP_001056388.2,NP_001062114.2,NP_001175995.1	XP_020571600.1,XP_020571720.1,XP_020571758.1,XP_020577656.1,XP_020579603.1,XP_020579628.1,XP_020583019.1,XP_020585427.1,XP_020597780.1	NP_001105358.1,NP_001131457.1,NP_001141398.1,NP_001141626.1,NP_001142082.1,NP_001182987.1,NP_001183227.1,NP_001278528.1,NP_001288378.1,XP_008670031.1,XP_008670625.1
OG0000044	PKA51019.1,PKA62821.1	XP_003566661.1,XP_003566676.1,XP_010231800.2,XP_014753784.1,XP_024313944.1,XP_024315805.1,XP_024316913.1,XP_024316914.1,XP_024316915.1,XP_024316916.1,XP_024316917.1,XP_024316918.1,XP_024316919.1,XP_024316920.1,XP_024316921.1,XP_024316922.1,XP_024316923.1,XP_024316924.1,XP_024316925.1,XP_024316926.1,XP_024316927.1,XP_024316928.1,XP_024316929.1,XP_024316930.1,XP_024316931.1,XP_024316932.1,XP_024316…	XP_020692405.1,XP_020692406.1,XP_028555462.1,XP_028555463.1	TRINITY_MR_DN49551_c0_g1_i1	GWHPAAEX003669	TRINITY_MR_DN11229_c0_g1_i1,TRINITY_MR_DN11229_c0_g2_i1	NP_001060800.1,NP_001060817.1,NP_001061364.1,NP_001064936.1,NP_001064948.1,NP_001064949.1,NP_001064958.1,NP_001064975.1,NP_001064977.1,NP_001064987.1,NP_001173886.1,NP_001176222.1,NP_001176226.1	XP_020573669.1,XP_020573670.1,XP_020573671.1,XP_020573672.1	NP_001183314.1,NP_001183938.1,NP_001288471.2,XP_008671910.2,XP_020398218.1,XP_020398219.1,XP_020398220.1,XP_020398242.1,XP_020404278.1,XP_020404279.1,XP_020404280.1,XP_020404281.1,XP_020404282.1,XP_020404283.1,XP_020404284.1,XP_020404286.1,XP_020404287.1,XP_023157484.1,XP_023157486.1,XP_023157487.1
OG0000045		XP_003559562.1,XP_003559567.1,XP_003565518.1,XP_003570899.2,XP_003572537.3,XP_003576469.1,XP_003581437.1,XP_010227974.2,XP_010229580.1,XP_010232218.2,XP_010232372.1,XP_010233036.1,XP_010236560.1,XP_014751597.2,XP_014756074.1,XP_024313413.1,XP_024314546.1,XP_024314573.1,XP_024314624.1,XP_024314635.1,XP_024314734.1,XP_024315277.1,XP_024315725.1,XP_024315726.1,XP_024315894.1,XP_024317148.1,XP_024318…	XP_020684501.2,XP_028552076.1				NP_001044949.1,NP_001066977.2,NP_001067800.1,NP_001173838.1,NP_001175188.1,NP_001175764.1		XP_008644566.1,XP_008646874.1,XP_008646884.1,XP_008646971.1,XP_008650669.1,XP_008657333.2,XP_008657619.1,XP_008661080.2,XP_008661163.2,XP_008663387.1,XP_008664323.2,XP_008666006.1,XP_008666357.1,XP_008668743.1,XP_008668744.1,XP_008676285.2,XP_008680319.1,XP_008680649.2,XP_020394242.1,XP_020395428.1,XP_020395559.1,XP_020396431.1,XP_020396771.1,XP_020396790.1,XP_020397180.1,XP_020397305.1,XP_020397…
OG0000046	PKA45835.1,PKA47239.1,PKA47477.1,PKA47888.1,PKA48213.1,PKA48669.1,PKA48674.1,PKA50465.1,PKA50923.1,PKA52640.1,PKA52960.1,PKA52984.1,PKA53180.1,PKA54018.1,PKA54369.1,PKA54664.1,PKA55407.1,PKA55676.1,PKA55864.1,PKA56678.1,PKA56965.1,PKA56978.1,PKA58923.1,PKA59331.1,PKA62578.1,PKA62631.1,PKA62797.1,PKA63093.1,PKA63171.1,PKA63293.1,PKA63856.1,PKA64114.1,PKA64812.1,PKA65110.1,PKA65148.1,PKA65499.1,PKA…	XP_014752014.2,XP_014752737.1,XP_014752738.2,XP_014758159.1		TRINITY_FL_DN12167_c1_g1_i1,TRINITY_FL_DN15714_c0_g2_i10,TRINITY_FL_DN15714_c0_g2_i4utrorf,TRINITY_FL_DN15714_c0_g2_i9,TRINITY_FL_DN15714_c0_g3_i5,TRINITY_FL_DN17115_c4_g1_i1,TRINITY_FL_DN17705_c3_g3_i1utrorf,TRINITY_FL_DN24510_c0_g1_i1,TRINITY_FL_DN2514_c0_g1_i1,TRINITY_FL_DN6011_c0_g1_i1,TRINITY_FL_DN8552_c0_g1_i2,TRINITY_FL_DN9858_c0_g1_i2,TRINITY_MR_DN14456_c0_g1_i1,TRINITY_MR_DN30805_c1_g2_i…		TRINITY_MR_DN14670_c0_g1_i5,TRINITY_MR_DN17241_c6_g1_i1utrorf,TRINITY_MR_DN5043_c0_g1_i1,TRINITY_ST_DN17539_c0_g1_i1,TRINITY_ST_DN20286_c0_g1_i2	NP_001046644.1,NP_001056907.1,NP_001056948.2		NP_001132392.1,NP_001141708.1
OG0000047	PKA57601.1,PKA57784.1,PKA58053.1,PKA62818.1,PKA67206.1			TRINITY_FL_DN11172_c0_g2_i1,TRINITY_FL_DN17938_c1_g2_i1,TRINITY_FL_DN18912_c0_g1_i1,TRINITY_FL_DN2105_c0_g1_i1,TRINITY_FL_DN6195_c0_g1_i1,TRINITY_MR_DN16434_c0_g1_i1,TRINITY_MR_DN20609_c0_g1_i1,TRINITY_MR_DN25950_c0_g2_i1,TRINITY_MR_DN30453_c1_g1_i1,TRINITY_MR_DN32486_c0_g2_i1,TRINITY_MR_DN35859_c2_g1_i2,TRINITY_MR_DN40354_c0_g1_i1,TRINITY_MR_DN50589_c4_g3_i1utrorf,TRINITY_MR_DN50716_c8_g1_i10,TR…	GWHPAAEX007106	TRINITY_FL_DN18885_c2_g1_i2,TRINITY_FL_DN19742_c5_g1_i1,TRINITY_FL_DN19940_c7_g1_i2,TRINITY_FL_DN19940_c7_g1_i9,TRINITY_MR_DN14746_c0_g1_i1,TRINITY_MR_DN14956_c0_g1_i2,TRINITY_MR_DN16261_c3_g3_i4,TRINITY_MR_DN16375_c1_g8_i2,TRINITY_MR_DN16592_c4_g2_i2,TRINITY_MR_DN16799_c0_g1_i1,TRINITY_MR_DN16799_c3_g2_i1,TRINITY_MR_DN16799_c5_g1_i1,TRINITY_MR_DN16799_c5_g1_i2,TRINITY_MR_DN16799_c8_g4_i2,TRINITY…		XP_020572409.1,XP_020572710.1,XP_020597003.1	XP_020406467.1,XP_020407664.1
OG0000048	PKA45837.1,PKA46290.1,PKA46484.1,PKA46658.1,PKA46738.1,PKA47968.1,PKA48827.1,PKA51699.1,PKA52003.1,PKA56893.1,PKA57506.1,PKA63758.1,PKA64798.1		XP_020673723.2,XP_020673915.2,XP_020674026.2,XP_020674064.1,XP_020675530.1,XP_020677068.2,XP_020679758.1,XP_020679784.1,XP_020683128.2,XP_020687617.1,XP_020692274.1,XP_020693469.2,XP_020694112.1,XP_020697995.2,XP_020698228.1,XP_020700838.1,XP_020704039.2,XP_020704115.1,XP_020705061.1,XP_028550015.1,XP_028551249.1,XP_028555460.1,XP_028556775.1	TRINITY_FL_DN12512_c2_g1_i3,TRINITY_FL_DN15219_c6_g1_i2,TRINITY_FL_DN21067_c0_g1_i1,TRINITY_FL_DN3864_c0_g1_i1,TRINITY_MR_DN34708_c0_g1_i1,TRINITY_MR_DN35107_c0_g1_i1,TRINITY_MR_DN49270_c3_g3_i3,TRINITY_MR_DN49270_c3_g3_i4,TRINITY_MR_DN51423_c1_g1_i2,TRINITY_MR_DN52077_c0_g2_i2,TRINITY_MR_DN54708_c1_g1_i16,TRINITY_MR_DN54708_c1_g1_i3,TRINITY_MR_DN55258_c10_g1_i1,TRINITY_MR_DN55258_c10_g1_i3,TRINI…		TRINITY_FL_DN18850_c1_g2_i2,TRINITY_FL_DN19125_c1_g1_i3,TRINITY_FL_DN19125_c1_g2_i1,TRINITY_FL_DN19387_c0_g2_i7,TRINITY_FL_DN19637_c3_g1_i1,TRINITY_FL_DN20082_c0_g1_i3,TRINITY_MR_DN11083_c0_g3_i1,TRINITY_MR_DN13784_c0_g1_i1,TRINITY_MR_DN14178_c0_g1_i2,TRINITY_MR_DN14827_c0_g1_i1,TRINITY_MR_DN15281_c0_g1_i1,TRINITY_MR_DN15887_c0_g1_i1,TRINITY_MR_DN15934_c0_g1_i1,TRINITY_MR_DN16225_c0_g2_i3,TRINITY…			XP_020395567.1
OG0000049	PKA48425.1,PKA57186.1,PKA57357.1,PKA60447.1,PKA64432.1,PKA65776.1,PKA66303.1	NP_001266811.1,NP_001266823.1,NP_001266879.1,NP_001289809.1,XP_003560688.1,XP_003572085.1,XP_003579837.1,XP_010233638.1,XP_010239582.1,XP_010240665.1,XP_010240666.1,XP_010240668.1,XP_010240669.1,XP_014755549.1,XP_024311176.1,XP_024313114.1	XP_020675901.1,XP_020683578.1,XP_020689302.1,XP_020689730.1,XP_020690248.1,XP_020693411.1,XP_020693601.1,XP_020694813.2,XP_028552073.1,XP_028552463.1,XP_028553743.1	TRINITY_FL_DN9045_c0_g1_i1,TRINITY_ST_DN15993_c0_g1_i3	GWHPAAEX001734,GWHPAAEX003550,GWHPAAEX004847,GWHPAAEX007479,GWHPAAEX012392	TRINITY_FL_DN17424_c1_g1_i1,TRINITY_FL_DN23622_c0_g1_i1,TRINITY_MR_DN16045_c4_g1_i1	NP_001046449.1,NP_001048831.1,NP_001053424.1,NP_001056697.1,NP_001057779.1,NP_001060775.1,NP_001060852.1,NP_001065145.1	XP_020573837.1,XP_020583137.1,XP_020584554.1,XP_020587811.1,XP_020593536.1,XP_020595952.1,XP_020596160.1,XP_020596161.1,XP_020596826.1,XP_020597628.1	NP_001131327.1,NP_001140582.1,NP_001141355.1,NP_001148332.1,NP_001151651.1,NP_001169207.1,NP_001288402.1,XP_008644372.1,XP_008645562.1,XP_008645995.1,XP_008645996.1,XP_008647833.2,XP_008648393.1,XP_008648778.1,XP_008649165.1,XP_008660546.1,XP_008660548.1,XP_008660550.1,XP_008667100.1,XP_008667520.1,XP_008667521.1,XP_008669372.2,XP_008676756.1,XP_008678464.1,XP_008678872.1,XP_008678873.1,XP_008678…
OG0000050	PKA52208.1,PKA53937.1,PKA56352.1,PKA63262.1,PKA65734.1	XP_003560589.1,XP_003562930.1,XP_003564688.1,XP_003568366.1,XP_003574188.1,XP_003575839.1,XP_003578869.1,XP_010231325.1,XP_014754860.1,XP_014754861.1,XP_014754925.1,XP_014755118.1,XP_014755119.1,XP_024314451.1	XP_020683058.1,XP_020686243.1,XP_020690743.1,XP_020696307.1,XP_020698543.1,XP_020698547.1,XP_020698556.1,XP_020698564.1,XP_020698573.1,XP_020703623.1,XP_028555495.1	TRINITY_FL_DN16620_c0_g1_i1,TRINITY_FL_DN16620_c0_g1_i3,TRINITY_FL_DN16620_c0_g2_i1,TRINITY_FL_DN16620_c0_g4_i2,TRINITY_MR_DN49092_c2_g3_i24,TRINITY_MR_DN52837_c0_g1_i1,TRINITY_MR_DN52837_c0_g3_i1,TRINITY_MR_DN54599_c1_g1_i3,TRINITY_MR_DN54599_c1_g1_i6	GWHPAAEX000247,GWHPAAEX004014,GWHPAAEX010822,GWHPAAEX011075	TRINITY_FL_DN19000_c1_g2_i1,TRINITY_FL_DN19000_c1_g3_i8,TRINITY_FL_DN19989_c3_g1_i10,TRINITY_MR_DN16714_c2_g2_i2,TRINITY_MR_DN16924_c2_g1_i4,TRINITY_MR_DN16924_c3_g2_i8,TRINITY_ST_DN17832_c0_g1_i1,TRINITY_ST_DN23722_c0_g1_i3,TRINITY_ST_DN23722_c0_g2_i1	NP_001051086.1,NP_001051822.1,NP_001054419.1,NP_001055661.1,NP_001065034.1,NP_001065830.1,NP_001066233.1	XP_020575884.1,XP_020579615.1,XP_020582911.1,XP_020582912.1,XP_020583065.1,XP_020592572.1,XP_020596918.1,XP_020596919.1	NP_001130463.1,NP_001141305.1,NP_001141313.1,NP_001146931.1,NP_001148203.1,NP_001150248.1,NP_001150462.1,NP_001159156.1,NP_001167929.1,XP_008644563.1,XP_008648673.1,XP_008648674.1,XP_008648675.1,XP_008654957.1,XP_008656564.1,XP_008656565.1,XP_008672428.1,XP_008677313.1,XP_008678181.1,XP_020395800.1,XP_020395801.1,XP_020395802.1,XP_020397432.1,XP_020397433.1,XP_020397713.1
OG0000051		XP_010227159.1,XP_010230595.1,XP_010236905.1,XP_014754508.1,XP_014754511.1,XP_024310428.1,XP_024311468.1,XP_024312553.1,XP_024314186.1,XP_024315389.1,XP_024315390.1,XP_024315391.1,XP_024315392.1,XP_024315393.1,XP_024315822.1,XP_024316501.1	XP_020675193.1,XP_020703597.2,XP_028554977.1,XP_028555037.1			TRINITY_MR_DN16784_c1_g3_i1,TRINITY_MR_DN16784_c1_g3_i2,TRINITY_MR_DN16784_c1_g3_i3utrorf	NP_001050645.1,NP_001052688.1,NP_001055055.2,NP_001057201.1,NP_001060487.1,NP_001060793.1,NP_001061974.2,NP_001175234.1,NP_001176013.1,NP_001176462.1		NP_001149744.1,XP_008643890.1,XP_008645576.2,XP_008660607.2,XP_008662861.1,XP_008665083.1,XP_008666099.1,XP_008669738.1,XP_020393190.1,XP_020393584.1,XP_020393806.1,XP_020393894.1,XP_020394124.1,XP_020394126.1,XP_020394280.1,XP_020394875.1,XP_020394876.1,XP_020394877.1,XP_020394878.1,XP_020396335.1,XP_020396637.1,XP_020396732.1,XP_020396878.1,XP_020398264.1,XP_020398401.1,XP_020398976.1,XP_020399…
OG0000052		XP_003561042.2,XP_003567168.1,XP_003573652.1,XP_003573736.1,XP_003575754.1,XP_003578759.1,XP_003578760.1,XP_010227994.1,XP_010230396.1,XP_010231088.1,XP_010231089.1,XP_010231090.1,XP_010236764.2,XP_010239275.1,XP_010239309.1,XP_014753862.1,XP_014758089.1,XP_024310388.1,XP_024314531.1,XP_024315641.1,XP_024315642.1,XP_024315643.1,XP_024315644.1,XP_024315645.1,XP_024315646.1,XP_024315647.1,XP_024317…	XP_020683328.1,XP_020701735.1,XP_020701736.1,XP_020701737.1,XP_020701738.1,XP_028548230.1	TRINITY_FL_DN14431_c0_g1_i1,TRINITY_FL_DN14431_c0_g2_i1,TRINITY_MR_DN44542_c0_g2_i1	GWHPAAEX016678	TRINITY_MR_DN14813_c0_g2_i4,TRINITY_MR_DN15989_c0_g1_i2,TRINITY_ST_DN28696_c0_g1_i3	NP_001042975.1,NP_001042976.1,NP_001042994.2,NP_001044019.2,NP_001044410.1,NP_001050311.2,NP_001050312.1,NP_001052399.1,NP_001052478.1,NP_001054618.1,NP_001055995.1,NP_001056189.1,NP_001064105.1,NP_001064370.2,NP_001065834.1,NP_001066367.1,NP_001066368.1,NP_001066435.1,NP_001066439.2,NP_001066495.1,NP_001068257.2,NP_001174620.1,NP_001174621.1,NP_001174671.1,NP_001176790.1	XP_020574053.1,XP_020585758.1	NP_001106057.1,NP_001130049.1,NP_001140746.1,NP_001142347.1,NP_001147008.1,NP_001148448.2,NP_001148739.1,NP_001159346.1,NP_001278782.1,NP_001295328.1,NP_001334837.1,XP_008647775.1,XP_008647776.1,XP_008648490.1,XP_008654962.1,XP_008654965.1,XP_008671662.1,XP_020394419.1,XP_020397726.1,XP_020397727.1,XP_023156673.1
OG0000053	PKA52472.1,PKA56412.1,PKA61925.1	XP_003559231.3,XP_003572755.2,XP_003580202.1,XP_003581452.1,XP_003581453.1,XP_010228229.1,XP_010228230.1,XP_010240174.1,XP_014751895.1,XP_014752095.1,XP_014752696.1,XP_014752697.1,XP_014757784.2,XP_024312603.1,XP_024312604.1,XP_024313488.1,XP_024314208.1,XP_024314212.1	XP_020677497.1,XP_020677554.1,XP_020681173.2,XP_020697262.1,XP_028552771.1	TRINITY_FL_DN13856_c0_g1_i1	GWHPAAEX009058,GWHPAAEX010392	TRINITY_FL_DN19218_c3_g1_i1,TRINITY_FL_DN19488_c4_g1_i1,TRINITY_MR_DN17429_c0_g1_i2,TRINITY_MR_DN3456_c0_g1_i1,TRINITY_ST_DN30252_c4_g2_i1	NP_001046612.1,NP_001047547.1,NP_001051739.2,NP_001053396.1,NP_001053397.1,NP_001058819.1,NP_001058820.1,NP_001058821.2,NP_001058822.2,NP_001058823.2,NP_001058824.1,NP_001058825.1,NP_001058826.1,NP_001058828.1,NP_001058830.1,NP_001058833.2,NP_001060079.1,NP_001060080.1,NP_001064693.1,NP_001064694.1,NP_001065157.1,NP_001175038.1,NP_001175040.1,NP_001175141.1,NP_001175142.1	XP_020577723.1,XP_020590207.1,XP_020591049.1,XP_020596391.1	NP_001141437.1,NP_001146046.1,NP_001147473.1,NP_001147835.2,NP_001147990.1,NP_001168373.1,NP_001169221.1,NP_001183207.1,NP_001333652.1,XP_008649316.1,XP_008652229.1,XP_008653275.1,XP_008653697.1,XP_008663410.1,XP_008664924.1,XP_008665689.1,XP_008670955.1,XP_008675109.1,XP_008675116.1,XP_008679762.1,XP_020399859.1,XP_020401334.1,XP_023157914.1,XP_023157915.1,XP_023157916.1,XP_023157917.1,XP_023157…
OG0000054	PKA62829.1,PKA64112.1,PKA64716.1		XP_020681381.1,XP_020682081.1	TRINITY_FL_DN1029_c0_g1_i1,TRINITY_FL_DN12225_c0_g2_i1,TRINITY_FL_DN17387_c1_g1_i9,TRINITY_FL_DN588_c0_g1_i1,TRINITY_FL_DN6670_c0_g2_i1,TRINITY_MR_DN12728_c0_g1_i1,TRINITY_MR_DN13446_c0_g1_i1,TRINITY_MR_DN14293_c0_g1_i1,TRINITY_MR_DN14668_c0_g1_i1,TRINITY_MR_DN20104_c0_g3_i1,TRINITY_MR_DN22212_c0_g1_i1,TRINITY_MR_DN30969_c0_g1_i1,TRINITY_MR_DN32006_c0_g1_i1,TRINITY_MR_DN32006_c0_g1_i2,TRINITY_MR_…	GWHPAAEX001238,GWHPAAEX015618	TRINITY_FL_DN16126_c0_g1_i1,TRINITY_FL_DN16126_c0_g1_i1utrorf,TRINITY_FL_DN16126_c5_g1_i1,TRINITY_FL_DN18884_c5_g3_i1utrorf,TRINITY_FL_DN19512_c0_g1_i1,TRINITY_FL_DN19512_c10_g1_i8,TRINITY_FL_DN19512_c6_g2_i1,TRINITY_FL_DN19512_c6_g2_i1utrorf,TRINITY_FL_DN4261_c0_g1_i1,TRINITY_FL_DN4423_c0_g2_i1,TRINITY_MR_DN10186_c0_g2_i1,TRINITY_MR_DN13766_c0_g2_i2,TRINITY_MR_DN14871_c0_g4_i1,TRINITY_MR_DN14871…		XP_020578271.1,XP_020595580.1,XP_020596374.1,XP_020599168.1
OG0000055	PKA45781.1,PKA45782.1,PKA45972.1,PKA46734.1,PKA48705.1,PKA48936.1,PKA51874.1,PKA52812.1,PKA54033.1,PKA54895.1,PKA57028.1,PKA57318.1,PKA58642.1,PKA59232.1,PKA59779.1,PKA60278.1,PKA60527.1,PKA61184.1,PKA61609.1,PKA61610.1,PKA62512.1,PKA62912.1,PKA63065.1,PKA63075.1,PKA63822.1,PKA63823.1,PKA64653.1,PKA64998.1,PKA67250.1	XP_024318900.1	XP_020673609.2,XP_020677007.1,XP_020678731.2,XP_020679419.1,XP_020680336.1,XP_020680821.1,XP_020680855.2,XP_020680877.1,XP_020684049.1,XP_020684092.2,XP_020685235.1,XP_020686429.1,XP_020686752.1,XP_020690953.1,XP_020691542.1,XP_020691553.1,XP_020692154.2,XP_020694043.1,XP_020694947.2,XP_020696078.2,XP_020696532.1,XP_020696691.2,XP_020698065.1,XP_020698243.1,XP_020699239.1,XP_020699425.1,XP_020700…	TRINITY_FL_DN9235_c3_g1_i1		TRINITY_FL_DN17791_c3_g1_i2,TRINITY_FL_DN17997_c2_g1_i1,TRINITY_FL_DN5156_c0_g1_i1,TRINITY_MR_DN17351_c3_g4_i1,TRINITY_MR_DN17757_c4_g1_i1,TRINITY_MR_DN17757_c4_g1_i4,TRINITY_MR_DN17757_c4_g1_i4utrorf,TRINITY_MR_DN17757_c4_g1_i6,TRINITY_MR_DN17757_c4_g3_i1,TRINITY_MR_DN17757_c4_g4_i1,TRINITY_MR_DN17761_c0_g3_i2			XP_020395521.1,XP_020395524.1,XP_020400182.1,XP_020400204.2,XP_020400207.1
OG0000056	PKA45853.1,PKA51379.1		XP_020672999.1,XP_020673918.1,XP_020674421.1,XP_020674943.1,XP_020675094.1,XP_020675520.1,XP_020675527.1,XP_020683920.1,XP_020686957.1,XP_020689791.1,XP_020690597.1,XP_020691196.1,XP_020692156.2,XP_020692724.1,XP_020693371.1,XP_020693420.1,XP_020693669.1,XP_020695783.1,XP_020696585.1,XP_020700748.1,XP_020701156.2,XP_020701566.1,XP_020702564.1,XP_020702788.1,XP_020703499.1,XP_020703924.1,XP_020704…	TRINITY_FL_DN17019_c1_g3_i2,TRINITY_MR_DN46469_c0_g1_i2,TRINITY_MR_DN49094_c1_g1_i1,TRINITY_MR_DN51729_c0_g3_i2,TRINITY_MR_DN52142_c1_g1_i1,TRINITY_MR_DN5963_c0_g2_i1,TRINITY_ST_DN18377_c0_g2_i1,TRINITY_ST_DN21761_c0_g1_i1,TRINITY_ST_DN2689_c0_g2_i1,TRINITY_ST_DN9548_c0_g1_i1		TRINITY_FL_DN11993_c0_g1_i2,TRINITY_FL_DN15931_c0_g2_i2utrorf,TRINITY_FL_DN15931_c0_g3_i1,TRINITY_FL_DN16385_c0_g1_i1,TRINITY_FL_DN18812_c3_g3_i3utrorf,TRINITY_FL_DN19842_c1_g2_i4,TRINITY_FL_DN4307_c0_g1_i1,TRINITY_MR_DN12234_c0_g2_i1,TRINITY_MR_DN13403_c0_g1_i1,TRINITY_MR_DN14900_c0_g1_i1,TRINITY_MR_DN15986_c0_g1_i2,TRINITY_MR_DN16012_c1_g8_i2,TRINITY_MR_DN16574_c0_g2_i4utrorf,TRINITY_MR_DN16750…
OG0000057	PKA46781.1,PKA51116.1,PKA66209.1	XP_003560616.1,XP_003561331.2,XP_003563234.1,XP_003570049.2,XP_003573171.1,XP_003580340.1,XP_010240271.1,XP_014754821.1,XP_014756491.1,XP_014758888.1,XP_024310310.1,XP_024310314.1	XP_020675344.1,XP_020678111.1,XP_020678116.1,XP_020679738.2,XP_020681407.1,XP_028548093.1,XP_028548098.1,XP_028548100.1,XP_028549873.1,XP_028553717.1,XP_028555401.1,XP_028557029.1	TRINITY_FL_DN17030_c0_g1_i1,TRINITY_FL_DN17132_c0_g1_i5,TRINITY_MR_DN49564_c0_g1_i1,TRINITY_MR_DN52494_c0_g1_i1	GWHPAAEX006506,GWHPAAEX009240,GWHPAAEX010102,GWHPAAEX013827	TRINITY_FL_DN16457_c0_g1_i1,TRINITY_FL_DN17238_c1_g1_i1,TRINITY_FL_DN18019_c0_g1_i2,TRINITY_ST_DN28700_c2_g3_i2	NP_001047704.1,NP_001048621.1,NP_001050910.2,NP_001050911.2,NP_001058648.1,NP_001059079.1,NP_001059609.2	XP_020575956.1,XP_020575957.1,XP_020575967.1,XP_020582422.1,XP_020582423.1,XP_020590510.1,XP_020590512.1,XP_020590513.1,XP_020590514.1,XP_020590515.1	NP_001146206.1,NP_001337037.1,XP_008644146.1,XP_008644147.1,XP_008644431.2,XP_008645118.1,XP_008648679.1,XP_008648680.1,XP_008648681.1,XP_008649127.1,XP_008649128.1,XP_008658930.1,XP_008658931.1,XP_008658932.1,XP_008663491.1,XP_008663492.1,XP_008663493.1,XP_008663494.1,XP_008668223.1,XP_008668224.1,XP_008670387.1,XP_008670388.1,XP_020393427.1,XP_020393990.1,XP_020393991.1,XP_020393992.1,XP_020393…
OG0000058	PKA47608.1,PKA51897.1,PKA51911.1,PKA62638.1,PKA63302.1	XP_003561744.1,XP_003564375.1,XP_003575029.2,XP_003576894.1,XP_003579656.1,XP_010233378.1,XP_010233499.1,XP_014751915.1,XP_014753743.1,XP_024311871.1,XP_024313530.1	XP_020672838.1,XP_020672839.1,XP_020674066.1,XP_020680159.1,XP_020685096.1,XP_020686418.1,XP_020692141.2,XP_020692912.1,XP_028553837.1,XP_028555557.1,XP_028556801.1	TRINITY_FL_DN12107_c0_g1_i1,TRINITY_FL_DN14235_c0_g1_i3,TRINITY_FL_DN15322_c0_g1_i1,TRINITY_FL_DN6738_c0_g1_i1,TRINITY_MR_DN37919_c0_g1_i2,TRINITY_MR_DN50580_c0_g1_i3,TRINITY_MR_DN53586_c0_g6_i1,TRINITY_ST_DN11650_c0_g1_i2	GWHPAAEX004459,GWHPAAEX004615,GWHPAAEX010749,GWHPAAEX011712,GWHPAAEX013213,GWHPAAEX017050,GWHPAAEX017171	TRINITY_FL_DN16468_c1_g1_i2,TRINITY_FL_DN17289_c0_g1_i2,TRINITY_FL_DN19353_c2_g3_i1,TRINITY_FL_DN20094_c9_g2_i2,TRINITY_FL_DN20094_c9_g8_i1,TRINITY_FL_DN20350_c7_g1_i3,TRINITY_FL_DN20350_c7_g3_i1,TRINITY_MR_DN11504_c0_g1_i3,TRINITY_MR_DN15794_c5_g1_i6	NP_001044487.1,NP_001046943.1,NP_001049758.1,NP_001052650.2,NP_001054519.1,NP_001054520.1,NP_001055953.1,NP_001060744.1,NP_001063999.1	XP_020571742.1,XP_020571743.1,XP_020574458.1,XP_020578799.1,XP_020578800.1,XP_020578801.1,XP_020578802.1,XP_020579609.1,XP_020579610.1,XP_020579656.1,XP_020579657.1,XP_020579659.1,XP_020585141.1,XP_020586226.1,XP_020586227.1,XP_020597538.1	NP_001141596.2,NP_001145777.1,NP_001147850.1,NP_001149465.1,NP_001152251.1,XP_008645721.1,XP_008652438.1,XP_008654424.1,XP_008656420.1,XP_008656421.1,XP_008656529.1,XP_020394136.1,XP_020397659.1
OG0000059	PKA50432.1,PKA50813.1,PKA60545.1	XP_014751732.1,XP_024317367.1,XP_024318804.1	XP_020672881.1,XP_020679500.1,XP_020683447.1,XP_020686424.1,XP_020690434.1,XP_020691225.2,XP_020691321.2,XP_020692921.1,XP_020694824.1,XP_020696471.1,XP_020700281.1,XP_020701170.1,XP_020703199.2,XP_020704270.2,XP_028547476.1,XP_028549168.1,XP_028549525.1,XP_028551234.1,XP_028556036.1	TRINITY_FL_DN10637_c0_g2_i1,TRINITY_FL_DN12617_c0_g3_i1,TRINITY_FL_DN15210_c3_g2_i2,TRINITY_FL_DN15210_c3_g3_i1,TRINITY_FL_DN16271_c0_g1_i2,TRINITY_FL_DN17375_c2_g5_i2utrorf,TRINITY_FL_DN17961_c2_g1_i1utrorf,TRINITY_FL_DN17961_c2_g1_i2,TRINITY_FL_DN17961_c2_g2_i2,TRINITY_FL_DN183_c0_g2_i1,TRINITY_MR_DN10380_c0_g1_i1,TRINITY_MR_DN19119_c0_g1_i1,TRINITY_MR_DN20608_c0_g1_i1,TRINITY_MR_DN33284_c0_g1_…	GWHPAAEX012999,GWHPAAEX014472	TRINITY_FL_DN17648_c0_g1_i1,TRINITY_FL_DN18933_c0_g2_i2,TRINITY_FL_DN19024_c1_g1_i1,TRINITY_FL_DN20374_c4_g1_i2,TRINITY_MR_DN12935_c0_g1_i3,TRINITY_MR_DN15281_c0_g1_i1utrorf,TRINITY_MR_DN16862_c9_g1_i1,TRINITY_MR_DN17072_c7_g2_i9,TRINITY_MR_DN17721_c1_g1_i1,TRINITY_MR_DN17776_c1_g1_i12,TRINITY_MR_DN17776_c1_g1_i7,TRINITY_MR_DN17916_c3_g3_i1,TRINITY_MR_DN17916_c3_g3_i2,TRINITY_MR_DN17935_c5_g1_i7,…	NP_001174308.1	XP_020582538.1,XP_020597419.1	XP_020407608.1
OG0000060	PKA50737.1,PKA50738.1,PKA50739.1,PKA51337.1,PKA51606.1,PKA64806.1	XP_003564059.1,XP_003564061.1,XP_003570800.1,XP_003574975.1,XP_003577739.1,XP_003577836.1,XP_010227835.1,XP_010227836.1,XP_010227837.1,XP_010228424.1,XP_010237770.1,XP_010237855.1,XP_014756079.1,XP_024313408.1,XP_024313409.1,XP_024316646.1,XP_024316841.1,XP_024316842.1,XP_024316843.1,XP_024317759.1,XP_024317760.1,XP_024317761.1	XP_020688442.1,XP_020688444.1,XP_020702806.1	TRINITY_FL_DN10935_c0_g1_i1	GWHPAAEX010642,GWHPAAEX012110,GWHPAAEX013459,GWHPAAEX013460,GWHPAAEX013461,GWHPAAEX013462,GWHPAAEX017518,GWHPAAEX017519,GWHPAAEX017520,GWHPAAEX018697	TRINITY_FL_DN20457_c0_g1_i16,TRINITY_MR_DN18000_c2_g1_i11,TRINITY_ST_DN28682_c0_g1_i1,TRINITY_ST_DN30389_c0_g1_i13	NP_001048128.1,NP_001048129.1,NP_001057188.1,NP_001057191.2,NP_001057192.2,NP_001057194.2,NP_001057195.1,NP_001067457.1,NP_001067460.1,NP_001067605.1,NP_001174667.1,NP_001174668.1,NP_001174669.1,NP_001175663.1,NP_001176421.1	XP_020575588.1,XP_020575590.1,XP_020575591.1,XP_020575592.1,XP_020575593.1,XP_020575595.1,XP_020575596.1,XP_020575597.1,XP_020575598.1,XP_020575729.1,XP_020575730.1	NP_001132366.1,NP_001132554.1,NP_001136974.2,NP_001143033.1,NP_001146079.2,NP_001151049.1,XP_008646277.1,XP_008656446.1,XP_008667255.1,XP_008681614.1,XP_008681615.1,XP_008681616.1,XP_020403026.1,XP_020403027.1,XP_020408799.1
OG0000061	PKA46753.1,PKA52234.1,PKA59092.1,PKA62387.1,PKA63141.1,PKA66545.1	XP_010227553.1,XP_010231887.2,XP_024311978.1	XP_020675199.2,XP_020679672.1,XP_020680610.1,XP_020681961.1,XP_020684054.1,XP_020689439.1,XP_020692871.1,XP_020693358.1,XP_020705094.2,XP_028548738.1,XP_028550118.1,XP_028550349.1,XP_028551675.1,XP_028553548.1,XP_028553850.1,XP_028554367.1,XP_028556384.1	TRINITY_FL_DN14996_c0_g1_i1	GWHPAAEX006963,GWHPAAEX017125	TRINITY_FL_DN16911_c0_g1_i3	NP_001051738.1,NP_001063573.1	XP_020571093.1,XP_020571094.1,XP_020571095.1,XP_020571096.1	XP_008645059.1,XP_008647189.1,XP_008652157.1,XP_008652158.1,XP_008652706.1,XP_008657302.2,XP_008659471.1,XP_008659472.1,XP_008659473.1,XP_008664956.1,XP_008664957.1,XP_008665688.1,XP_008668885.1,XP_008669300.1,XP_008669301.1,XP_008669593.1,XP_008673465.1,XP_008673467.1,XP_008674317.2,XP_008674318.2,XP_008675623.1,XP_020394040.1,XP_020395281.1,XP_020395675.1,XP_020397773.1,XP_020397997.1,XP_020398…
OG0000062	PKA49134.1,PKA63785.1,PKA66677.1	XP_014758062.1	XP_020693720.1,XP_020705860.1,XP_028548515.1,XP_028550827.1,XP_028552451.1,XP_028553339.1,XP_028556683.1	TRINITY_FL_DN14284_c3_g1_i1,TRINITY_FL_DN14284_c3_g2_i1,TRINITY_FL_DN14477_c1_g2_i1,TRINITY_FL_DN14477_c3_g1_i2,TRINITY_FL_DN14477_c4_g1_i1,TRINITY_FL_DN16168_c3_g2_i2,TRINITY_FL_DN16168_c5_g1_i1,TRINITY_FL_DN16168_c6_g1_i1,TRINITY_FL_DN19491_c0_g1_i1,TRINITY_MR_DN38062_c0_g1_i2,TRINITY_MR_DN38204_c0_g1_i1,TRINITY_MR_DN39894_c0_g1_i1,TRINITY_MR_DN47333_c4_g2_i2,TRINITY_MR_DN47333_c4_g2_i5,TRINITY…		TRINITY_FL_DN19038_c3_g1_i3,TRINITY_FL_DN19078_c2_g1_i3,TRINITY_FL_DN19487_c5_g3_i2,TRINITY_FL_DN19487_c5_g4_i1,TRINITY_FL_DN19780_c3_g2_i4,TRINITY_FL_DN20411_c4_g2_i9,TRINITY_MR_DN15807_c0_g1_i1,TRINITY_MR_DN16218_c1_g1_i1,TRINITY_MR_DN17043_c5_g1_i2,TRINITY_MR_DN17149_c2_g1_i4,TRINITY_MR_DN17360_c3_g2_i3,TRINITY_MR_DN17758_c4_g1_i1,TRINITY_MR_DN17767_c3_g2_i3,TRINITY_MR_DN17884_c11_g1_i10,TRINI…	NP_001046979.1,NP_001049860.1,NP_001176133.1	XP_020582663.1	XP_020393875.1,XP_020396680.1,XP_020398898.1,XP_020401789.1
OG0000063	PKA49412.1,PKA53197.1,PKA54738.1,PKA56087.1,PKA58768.1,PKA60173.1,PKA60637.1,PKA63784.1,PKA64303.1		XP_020691238.1	TRINITY_FL_DN11223_c0_g1_i2,TRINITY_FL_DN11382_c2_g1_i1,TRINITY_FL_DN11574_c2_g2_i2,TRINITY_FL_DN11574_c2_g2_i4,TRINITY_FL_DN16168_c2_g1_i1,TRINITY_FL_DN16208_c5_g3_i1utrorf,TRINITY_FL_DN17570_c4_g2_i5,TRINITY_FL_DN17570_c4_g5_i1,TRINITY_FL_DN3282_c0_g1_i1,TRINITY_FL_DN8060_c0_g1_i1,TRINITY_FL_DN9716_c0_g1_i1,TRINITY_MR_DN21901_c0_g1_i1,TRINITY_MR_DN34662_c0_g1_i1,TRINITY_MR_DN45117_c0_g1_i3,TRIN…		TRINITY_FL_DN19156_c5_g2_i2,TRINITY_FL_DN19937_c7_g2_i4,TRINITY_FL_DN20467_c5_g1_i2,TRINITY_FL_DN20467_c5_g1_i6,TRINITY_MR_DN15313_c0_g1_i2,TRINITY_MR_DN16080_c4_g1_i1,TRINITY_MR_DN16080_c7_g1_i1,TRINITY_MR_DN17043_c7_g1_i2,TRINITY_ST_DN23840_c0_g1_i3,TRINITY_ST_DN30172_c5_g3_i1	NP_001174624.1	XP_020587083.1	XP_020407663.1
OG0000064	PKA52399.1,PKA52400.1,PKA55485.1,PKA55677.1,PKA57392.1,PKA63082.1	XP_003559443.1,XP_003559549.1,XP_003572160.3,XP_003580527.2,XP_024312128.1	XP_020675849.1,XP_020680968.1,XP_020686652.1,XP_020692120.1,XP_020693452.1,XP_020699037.1,XP_020699060.1,XP_020699716.1,XP_020702413.1,XP_020702414.2,XP_020702417.2,XP_020702418.2,XP_020702420.1,XP_028550821.1,XP_028551294.1,XP_028552934.1	TRINITY_FL_DN14538_c0_g2_i1,TRINITY_FL_DN15052_c1_g3_i1,TRINITY_FL_DN24194_c0_g1_i1,TRINITY_MR_DN39217_c0_g1_i1,TRINITY_MR_DN48892_c0_g1_i1,TRINITY_MR_DN48892_c0_g2_i1,TRINITY_MR_DN50820_c1_g1_i5,TRINITY_MR_DN50820_c1_g2_i2,TRINITY_MR_DN53373_c0_g1_i1,TRINITY_MR_DN53373_c1_g2_i3,TRINITY_MR_DN54215_c0_g2_i1,TRINITY_MR_DN54215_c0_g2_i7	GWHPAAEX005041,GWHPAAEX005300,GWHPAAEX009426,GWHPAAEX009427,GWHPAAEX010198,GWHPAAEX010241,GWHPAAEX010398,GWHPAAEX010399,GWHPAAEX010545,GWHPAAEX010546,GWHPAAEX010548,GWHPAAEX011092,GWHPAAEX011377,GWHPAAEX012781,GWHPAAEX014053	TRINITY_FL_DN19431_c0_g2_i1,TRINITY_MR_DN10808_c0_g1_i1,TRINITY_MR_DN16848_c1_g3_i2,TRINITY_ST_DN27746_c5_g1_i1,TRINITY_ST_DN29188_c0_g2_i1,TRINITY_ST_DN30184_c0_g1_i1	NP_001046298.1,NP_001052172.1,NP_001052177.1,NP_001062751.1	XP_020571355.1,XP_020571364.1,XP_020574016.1,XP_020577557.1,XP_020587542.1,XP_020587543.1,XP_020590748.1,XP_020594473.1,XP_020595365.1,XP_020597926.1	NP_001140932.1,NP_001146497.1,NP_001170093.2,XP_008657427.1,XP_008659725.2,XP_008660081.1,XP_008661148.3,XP_008662979.1,XP_008665227.1,XP_008677982.1,XP_020400074.1,XP_020400340.1
OG0000065	PKA48958.1,PKA51231.1,PKA51338.1,PKA52506.1,PKA53777.1,PKA56473.1,PKA57290.1,PKA57334.1,PKA57463.1,PKA59596.1,PKA63990.1,PKA66695.1		XP_020671925.1,XP_020672585.1,XP_020675063.1,XP_020675587.2,XP_020675668.2,XP_020675780.2,XP_020677103.1,XP_020677112.2,XP_020679385.1,XP_020680278.1,XP_020680534.2,XP_020682555.2,XP_020683026.1,XP_020683588.1,XP_020683857.1,XP_020684589.1,XP_020686080.1,XP_020686613.1,XP_020688583.2,XP_020689581.1,XP_020690256.1,XP_020690965.1,XP_020692568.1,XP_020693032.1,XP_020694690.1,XP_020698054.2,XP_020700…			TRINITY_MR_DN15886_c8_g1_i12		XP_020571315.1,XP_020572830.1,XP_020573853.1,XP_020574582.1,XP_020576090.1,XP_020578927.1,XP_020581377.1,XP_020584372.1,XP_020584934.1,XP_020585892.1,XP_020585896.1,XP_020586752.1,XP_020587208.1,XP_020588855.1,XP_020589973.1,XP_020590386.1,XP_020591818.1,XP_020592536.1,XP_020592540.1,XP_020592994.1,XP_020595596.1,XP_020595850.1,XP_020595967.1,XP_020596366.1,XP_020596711.1,XP_020597010.1,XP_020597…
OG0000066	PKA51370.1,PKA51371.1	XP_003557825.1,XP_010228606.1,XP_010228853.1,XP_010228854.1,XP_010228855.1,XP_010234543.1,XP_014752854.1,XP_024311708.1,XP_024313793.1	XP_020684142.1,XP_020701445.1	TRINITY_FL_DN16970_c0_g1_i1,TRINITY_ST_DN9575_c0_g1_i1,TRINITY_ST_DN9575_c0_g2_i1	GWHPAAEX014088,GWHPAAEX017275	TRINITY_FL_DN19986_c0_g1_i1,TRINITY_FL_DN20023_c6_g1_i2,TRINITY_MR_DN16633_c4_g1_i10	NP_001049338.1,NP_001049600.2,NP_001060519.1,NP_001173426.1	XP_020575366.1,XP_020583113.1,XP_020593105.1,XP_020593106.1,XP_020593107.1,XP_020593110.1,XP_020593111.1,XP_020593112.1	NP_001146203.1,NP_001147804.1,NP_001338042.1,XP_008648730.1,XP_008648733.1,XP_008648734.1,XP_008653425.1,XP_008653426.1,XP_008653427.1,XP_008653428.1,XP_008653429.1,XP_008653430.1,XP_008653709.1,XP_008653726.1,XP_008653730.1,XP_008659386.1,XP_008659388.1,XP_008659391.1,XP_008659392.1,XP_008659394.1,XP_008659395.1,XP_008667818.1,XP_008667819.1,XP_008667820.1,XP_008667821.1,XP_020394835.1,XP_020396…
OG0000067	PKA52255.1,PKA56050.1,PKA62101.1,PKA67210.1	XP_003559023.1,XP_003561542.1,XP_003563397.1,XP_003567397.1,XP_003568202.1,XP_003568451.1,XP_003569962.1,XP_010228968.1,XP_010232467.2	XP_020673140.1,XP_020674742.1,XP_020677011.1,XP_020679529.1,XP_020682090.1,XP_020682666.1,XP_020692562.1,XP_020704845.1,XP_020704846.1	TRINITY_FL_DN16487_c0_g1_i1,TRINITY_FL_DN16487_c0_g2_i1,TRINITY_FL_DN16487_c0_g3_i1,TRINITY_FL_DN16487_c0_g4_i1,TRINITY_FL_DN17088_c0_g3_i4,TRINITY_FL_DN17088_c0_g6_i1,TRINITY_MR_DN39598_c0_g1_i3,TRINITY_MR_DN39598_c1_g1_i1,TRINITY_MR_DN51572_c0_g1_i1,TRINITY_MR_DN51572_c1_g2_i1,TRINITY_MR_DN51572_c1_g3_i1,TRINITY_MR_DN51572_c2_g1_i1,TRINITY_MR_DN51572_c2_g2_i1,TRINITY_MR_DN51572_c2_g3_i2,TRINITY…	GWHPAAEX007209,GWHPAAEX010383,GWHPAAEX011017,GWHPAAEX014459	TRINITY_FL_DN18305_c0_g1_i1,TRINITY_FL_DN19740_c0_g1_i4,TRINITY_FL_DN19740_c0_g1_i7,TRINITY_FL_DN19740_c0_g2_i7,TRINITY_FL_DN19740_c0_g6_i1,TRINITY_MR_DN16415_c0_g11_i1,TRINITY_MR_DN16415_c0_g2_i1,TRINITY_MR_DN16415_c0_g3_i1,TRINITY_ST_DN11725_c0_g1_i1,TRINITY_ST_DN28473_c1_g1_i2,TRINITY_ST_DN28473_c2_g11_i1,TRINITY_ST_DN28473_c2_g3_i3,TRINITY_ST_DN28473_c2_g3_i5	NP_001042761.1,NP_001044565.1,NP_001046006.1,NP_001050825.1,NP_001051451.1,NP_001055546.1,NP_001058334.1	XP_020574558.1,XP_020576533.1,XP_020577050.1,XP_020586293.1,XP_020586417.1	NP_001105426.1,NP_001105456.1,NP_001105457.1,NP_001105458.1,NP_001105688.1,NP_001140291.1,NP_001167651.1,NP_001168511.1,NP_001168917.2,NP_001169695.1,NP_001307424.1,NP_001335008.1,XP_008644456.1,XP_008654521.1,XP_008673429.1,XP_008673433.1
OG0000068		XP_010229472.1,XP_010229804.1,XP_010230201.1,XP_010230205.1,XP_010233463.1,XP_010233482.1,XP_010236490.1,XP_010236726.1,XP_010239490.1,XP_010240795.1,XP_014751160.1,XP_014755945.1,XP_014757724.1,XP_024313885.1,XP_024313886.1,XP_024314545.1,XP_024315682.1	XP_028550792.1,XP_028556426.1				NP_001041833.2,NP_001042603.1,NP_001045695.2,NP_001045807.1,NP_001052958.2,NP_001055806.2,NP_001058758.2,NP_001061522.2,NP_001061562.1,NP_001063195.1,NP_001063279.1,NP_001065370.1,NP_001066309.1,NP_001067977.1,NP_001172748.1,NP_001173134.1,NP_001173588.1,NP_001173690.1,NP_001173709.1,NP_001174042.1,NP_001174130.1,NP_001174190.1,NP_001174351.1,NP_001175237.1,NP_001175316.1,NP_001175326.1,NP_001175…		NP_001168217.1,NP_001169563.1,XP_008646725.1,XP_008651863.1,XP_008655382.1,XP_008660328.1,XP_008664313.1,XP_008664840.1,XP_008666548.1,XP_008667859.1,XP_008672931.1,XP_008672932.1,XP_008672933.1,XP_008676240.1,XP_008678744.1,XP_020394328.1,XP_020394706.1,XP_020394707.1,XP_020397813.1,XP_020397987.1,XP_020401490.1,XP_020405339.1,XP_020405340.1,XP_020408030.1,XP_020408374.1,XP_020408873.1,XP_023156…
OG0000069		XP_003561818.1,XP_010227179.1,XP_010229792.1,XP_010235237.1,XP_014751623.2,XP_024310795.1,XP_024312880.1,XP_024314005.1,XP_024314891.1,XP_024315571.1,XP_024316483.1					NP_001054681.2,NP_001057155.1,NP_001057747.2,NP_001061183.1,NP_001061549.1,NP_001174794.1,NP_001176942.1		NP_001170540.1,NP_001314695.1,XP_008644365.1,XP_008646697.1,XP_008649055.1,XP_008649671.3,XP_008650545.2,XP_008652709.1,XP_008653781.2,XP_008655537.2,XP_008655618.2,XP_008655619.2,XP_008656389.1,XP_008656773.1,XP_008657312.1,XP_008661040.1,XP_008664215.1,XP_008664651.2,XP_008665721.1,XP_008666055.2,XP_008666970.2,XP_008670606.1,XP_008673694.2,XP_008673729.1,XP_008675445.2,XP_008675773.1,XP_008678…
OG0000070		XP_003562495.2,XP_003571515.1,XP_003573140.3,XP_003577732.1,XP_010233459.1,XP_010234317.1,XP_010234318.1,XP_010234434.1,XP_010234439.1,XP_010236918.2,XP_010237851.1,XP_010237856.1,XP_010238663.1,XP_010238664.1,XP_010239188.1,XP_010239239.1,XP_010239264.1,XP_010239941.1,XP_014752076.1,XP_014752086.1,XP_014755868.1,XP_014755870.1,XP_014756649.1,XP_014756978.1,XP_014756979.1,XP_014756981.1,XP_014756…					NP_001046137.2,NP_001052874.1,NP_001057856.1,NP_001060990.1,NP_001060991.1,NP_001060992.1,NP_001063851.1,NP_001064074.1,NP_001064079.1,NP_001064081.1,NP_001064082.1,NP_001064083.1,NP_001064084.1,NP_001064085.1,NP_001064087.1,NP_001064090.1,NP_001064091.1,NP_001064093.2,NP_001067442.1,NP_001067443.1,NP_001067445.1,NP_001067468.1,NP_001067469.1,NP_001067470.1,NP_001067476.1,NP_001067477.1,NP_001067…		NP_001132289.1,XP_008669379.1,XP_020404876.1
OG0000071			XP_020672131.1,XP_020672720.2,XP_020672763.1,XP_020674470.1,XP_020675198.1,XP_020675529.1,XP_020678033.2,XP_020679054.1,XP_020685527.1,XP_020685659.1,XP_020687148.1,XP_020687366.2,XP_020689173.1,XP_020690753.1,XP_020693224.1,XP_020693253.1,XP_020695244.1,XP_020696682.1,XP_020696924.1,XP_020697229.1,XP_020697335.2,XP_020697979.2,XP_020699220.2,XP_020700427.1,XP_020700647.2,XP_020700802.1,XP_020703…		GWHPAAEX003014,GWHPAAEX003736,GWHPAAEX004108,GWHPAAEX004692,GWHPAAEX006175,GWHPAAEX006255,GWHPAAEX008759,GWHPAAEX011499	TRINITY_FL_DN11626_c0_g1_i1,TRINITY_FL_DN16584_c0_g1_i1,TRINITY_FL_DN17950_c1_g1_i3,TRINITY_FL_DN19025_c1_g1_i3,TRINITY_FL_DN19592_c0_g1_i1,TRINITY_FL_DN22408_c0_g1_i1utrorf,TRINITY_MR_DN13574_c0_g1_i4,TRINITY_MR_DN16021_c0_g1_i1,TRINITY_MR_DN16297_c2_g3_i1,TRINITY_MR_DN16433_c0_g6_i1,TRINITY_MR_DN16562_c3_g2_i4utrorf,TRINITY_MR_DN16714_c3_g4_i1utrorf,TRINITY_MR_DN16764_c4_g1_i11,TRINITY_MR_DN179…
OG0000072	PKA46973.1,PKA54020.1,PKA56017.1,PKA56664.1,PKA57347.1,PKA59628.1,PKA66375.1	XP_003558096.1,XP_003563657.2,XP_003564745.1,XP_003565704.1,XP_003567025.1,XP_003568394.1,XP_003576234.1,XP_003578527.1,XP_003581590.2,XP_010227543.1,XP_024316040.1,XP_024316042.1	XP_020682484.1,XP_020690017.1,XP_020695164.1,XP_020696157.1,XP_020699985.1,XP_020700906.1,XP_020703289.1	TRINITY_FL_DN11716_c0_g2_i1,TRINITY_FL_DN11716_c0_g3_i1,TRINITY_FL_DN13406_c0_g1_i1,TRINITY_MR_DN50053_c3_g2_i3	GWHPAAEX005234,GWHPAAEX007545,GWHPAAEX012730	TRINITY_FL_DN18390_c1_g3_i1,TRINITY_FL_DN18390_c2_g3_i1,TRINITY_MR_DN22202_c0_g1_i1,TRINITY_MR_DN9885_c0_g1_i1,TRINITY_ST_DN10637_c0_g1_i1,TRINITY_ST_DN13535_c0_g1_i2,TRINITY_ST_DN21165_c0_g1_i3,TRINITY_ST_DN29457_c3_g1_i1	NP_001042842.2,NP_001043964.1,NP_001044957.1,NP_001062438.1,NP_001063796.1,NP_001065896.2,NP_001174439.1	XP_020572728.1,XP_020581730.1,XP_020584902.1,XP_020585535.1,XP_020591853.1,XP_020593967.1,XP_020596073.1,XP_020599272.1	NP_001105092.1,NP_001105856.1,NP_001105937.1,NP_001106037.1,NP_001141727.1,NP_001148463.2,NP_001169723.1,NP_001170687.1,NP_001278607.1,XP_008647571.1,XP_008648126.1,XP_008653574.1,XP_008655313.1,XP_008656780.1,XP_008657016.1,XP_008659753.1,XP_020396039.1,XP_020396571.1,XP_020399944.1,XP_020399954.1,XP_020401755.1,XP_020401761.1,XP_020401762.1,XP_020401765.1,XP_023157710.1
OG0000073	PKA52254.1,PKA64043.1	XP_003568179.1,XP_003572535.1,XP_003573392.1,XP_003573393.1,XP_003573394.1,XP_003573395.1,XP_003573397.1,XP_003573398.1,XP_003573399.1,XP_003573509.1,XP_003573513.1,XP_003574976.1,XP_003574983.1,XP_010234322.1	XP_020686759.1,XP_020687039.1,XP_020691999.1,XP_020692001.1,XP_020692002.1,XP_028554334.1	TRINITY_MR_DN72673_c0_g1_i1,TRINITY_ST_DN5574_c0_g1_i1	GWHPAAEX002388,GWHPAAEX013610,GWHPAAEX013613,GWHPAAEX013617,GWHPAAEX017641	TRINITY_FL_DN17892_c0_g2_i1,TRINITY_ST_DN28418_c0_g1_i3,TRINITY_ST_DN28418_c0_g2_i1,TRINITY_ST_DN28418_c0_g3_i1	NP_001046874.1,NP_001046876.1,NP_001061155.1,NP_001061156.1,NP_001061157.1,NP_001061158.1,NP_001061159.2,NP_001061160.1,NP_001061161.1,NP_001061162.2,NP_001061163.1,NP_001061164.1,NP_001061303.1,NP_001066188.1,NP_001066189.1,NP_001066190.2,NP_001066191.1,NP_001175415.1	XP_020586288.1,XP_020586430.1,XP_020586482.1	NP_001141258.1,NP_001152473.1,XP_008662705.1,XP_008662706.1,XP_008662708.1,XP_008662711.1,XP_008663081.2,XP_008678207.1,XP_008678208.1,XP_008678209.1,XP_008678210.1,XP_008678211.1,XP_008678212.1,XP_008678213.1,XP_008678214.1,XP_008678215.1,XP_008678216.1,XP_008678217.1,XP_008678220.1,XP_008678221.1,XP_008678222.1,XP_008678223.2,XP_008678224.1,XP_008679725.1,XP_020407400.1,XP_020408088.1
OG0000074	PKA51346.1	XP_010229680.1,XP_010236280.1,XP_010239050.1,XP_014758170.1,XP_024310237.1,XP_024313138.1,XP_024317416.1,XP_024317417.1,XP_024317418.1,XP_024317419.1,XP_024317420.1,XP_024317421.1,XP_024317422.1,XP_024317423.1,XP_024317424.1,XP_024317425.1,XP_024317426.1,XP_024317427.1,XP_024317428.1,XP_024317429.1,XP_024317430.1,XP_024317431.1,XP_024317432.1,XP_024317433.1,XP_024317434.1,XP_024317435.1,XP_024318…	XP_020671933.2,XP_020672050.2,XP_020673089.1,XP_020673293.1,XP_020673666.1,XP_020673754.1,XP_020677908.1,XP_020678498.1,XP_020679641.1,XP_020680707.1,XP_020680859.1,XP_020684123.1,XP_020684391.1,XP_020684420.1,XP_020684578.1,XP_020685357.2,XP_020686445.2,XP_020687490.1,XP_020687492.1,XP_020688076.1,XP_020690508.1,XP_020691497.1,XP_020691911.2,XP_020692280.1,XP_020693470.2,XP_020695253.1,XP_020695…		GWHPAAEX004944,GWHPAAEX005629,GWHPAAEX012776		NP_001175162.1
OG0000075	PKA54719.1,PKA59129.1,PKA62293.1,PKA62294.1	XP_003566056.1,XP_003566602.1,XP_003567026.1,XP_003567027.1,XP_003567552.1,XP_003569618.4,XP_010230800.1,XP_010231069.1,XP_010231181.1,XP_010231182.1,XP_010231184.1,XP_010232183.1,XP_010232190.1,XP_010233138.2,XP_010234151.2,XP_010234560.2,XP_024315257.1,XP_024315258.1,XP_024315934.1,XP_024315935.1,XP_024315936.1,XP_024315938.1,XP_024315939.1,XP_024317105.1,XP_024317106.1,XP_024317607.1	XP_020672762.1,XP_020691557.1,XP_020696967.1,XP_028548541.1,XP_028555800.1	TRINITY_FL_DN14854_c0_g1_i1,TRINITY_MR_DN54847_c0_g1_i6,TRINITY_MR_DN54941_c0_g1_i6,TRINITY_MR_DN54941_c0_g2_i2,TRINITY_MR_DN55063_c2_g1_i1,TRINITY_ST_DN19082_c1_g2_i1	GWHPAAEX002716,GWHPAAEX005879,GWHPAAEX014558,GWHPAAEX014560,GWHPAAEX016805	TRINITY_MR_DN16210_c3_g9_i1,TRINITY_MR_DN17996_c0_g2_i10,TRINITY_ST_DN24814_c0_g1_i1,TRINITY_ST_DN28330_c0_g1_i1	NP_001043254.1,NP_001043962.1,NP_001172394.1	XP_020575783.1,XP_020579675.1,XP_020579676.1,XP_020580289.1,XP_020585097.1,XP_020585098.1,XP_020585099.1,XP_020593545.1,XP_020593547.1	XP_008654439.1,XP_008656001.1,XP_008656002.1,XP_008656775.1,XP_008656776.1,XP_008670105.1,XP_008673955.1,XP_008673956.1,XP_008675143.1,XP_008675533.1,XP_008675534.1,XP_020397502.1,XP_020398107.1,XP_020405794.1,XP_020405795.1,XP_020406095.1,XP_020406096.1
OG0000076	PKA55482.1	XP_003571386.1,XP_003579917.1,XP_014754020.1,XP_024310414.1,XP_024310442.1,XP_024311836.1,XP_024312528.1,XP_024313639.1,XP_024314596.1,XP_024315910.1,XP_024315911.1,XP_024317199.1				TRINITY_FL_DN19097_c4_g1_i1	NP_001050751.2,NP_001053012.1		NP_001140908.1,NP_001141408.1,NP_001168098.1,NP_001183618.2,XP_008645731.2,XP_008647510.1,XP_008647520.1,XP_008647521.1,XP_008649749.1,XP_008655573.2,XP_008657441.1,XP_008659584.1,XP_008659585.1,XP_008659633.1,XP_008659926.1,XP_008659955.1,XP_008667197.1,XP_008667204.1,XP_008668289.1,XP_008668290.1,XP_008668291.1,XP_008669144.1,XP_008669146.1,XP_008669664.1,XP_008669768.1,XP_008669926.1,XP_008670…
OG0000077	PKA45798.1,PKA46419.1	XP_010233183.1,XP_010239914.1,XP_010240390.1,XP_014753358.1,XP_014754070.1,XP_024314258.1,XP_024314659.1,XP_024315651.1,XP_024315652.1,XP_024316598.1,XP_024316599.1	XP_020680296.2,XP_028553874.1			TRINITY_MR_DN16548_c1_g1_i2utrorf	NP_001053825.2,NP_001064287.2,NP_001066654.1		XP_008645543.1,XP_008645621.3,XP_008659510.2,XP_008659517.1,XP_008674010.1,XP_008675372.1,XP_008675373.1,XP_008675780.2,XP_008678661.2,XP_008680521.2,XP_020393558.1,XP_020393735.1,XP_020395511.1,XP_020395633.1,XP_020397051.1,XP_020397220.1,XP_020398016.1,XP_020398531.1,XP_020399191.1,XP_020399890.1,XP_020399893.1,XP_020400023.1,XP_020400024.1,XP_020400025.1,XP_020400026.1,XP_020400027.1,XP_020400…
OG0000078	PKA47023.1,PKA47651.1,PKA49597.1,PKA50223.1,PKA50303.1,PKA50408.1,PKA51382.1,PKA54232.1,PKA64371.1,PKA65783.1,PKA65974.1	XP_003557216.1,XP_003557217.1,XP_003558432.1,XP_003570938.2,XP_003571682.1,XP_003574599.1,XP_003576587.1,XP_003581495.1,XP_010227405.1,XP_014755648.1,XP_024318098.1	XP_020674495.1,XP_020680393.1,XP_020691987.1,XP_020693049.1,XP_020695121.1,XP_020696812.2,XP_020697131.1,XP_020697407.1,XP_020697658.1	TRINITY_MR_DN37949_c0_g1_i1,TRINITY_MR_DN45446_c0_g1_i1,TRINITY_MR_DN54783_c1_g1_i1,TRINITY_ST_DN2147_c0_g1_i1	GWHPAAEX000894,GWHPAAEX003725,GWHPAAEX004876,GWHPAAEX004943,GWHPAAEX012440,GWHPAAEX014058	TRINITY_FL_DN10970_c0_g1_i1,TRINITY_FL_DN19464_c2_g5_i3,TRINITY_FL_DN19665_c6_g1_i2,TRINITY_FL_DN26168_c0_g1_i1,TRINITY_FL_DN3429_c0_g1_i1,TRINITY_MR_DN14289_c0_g1_i2,TRINITY_MR_DN8068_c0_g1_i2,TRINITY_ST_DN22508_c0_g1_i1	NP_001047168.1,NP_001053481.1,NP_001056752.1,NP_001056753.1,NP_001063311.1,NP_001175613.1	XP_020572230.1,XP_020572334.1,XP_020577231.1,XP_020586415.1,XP_020586416.1,XP_020592190.1,XP_020593375.1,XP_020597570.1,XP_020598622.1	NP_001132073.2,NP_001132562.1,NP_001151297.1,NP_001152336.1,NP_001307477.1,XP_008645009.1,XP_008645010.1,XP_008647951.1,XP_008651466.1,XP_008659311.1,XP_008678710.1,XP_008679947.1,XP_020393254.1,XP_020395908.1
OG0000079	PKA49161.1,PKA50720.1,PKA52087.1,PKA58852.1,PKA59446.1,PKA61952.1	XP_003559924.2,XP_003561588.1,XP_003571882.1,XP_003572844.1,XP_003574549.1,XP_003575391.1,XP_003575392.1,XP_003576343.1,XP_003577454.1,XP_003580139.1,XP_003580443.1	XP_020673198.2,XP_020674883.1,XP_020678769.1,XP_020680391.1,XP_020684786.1,XP_020686997.1,XP_020690564.1,XP_020692958.1,XP_020698594.1,XP_020699870.1,XP_020703127.1,XP_020703152.1	TRINITY_FL_DN12019_c0_g1_i2,TRINITY_MR_DN34351_c0_g1_i1,TRINITY_MR_DN41920_c1_g1_i1	GWHPAAEX005502,GWHPAAEX006643,GWHPAAEX011764,GWHPAAEX013429,GWHPAAEX013482,GWHPAAEX014362,GWHPAAEX017060	TRINITY_FL_DN16516_c0_g1_i1,TRINITY_FL_DN16516_c0_g3_i1,TRINITY_MR_DN14175_c2_g2_i1,TRINITY_MR_DN15905_c3_g2_i2,TRINITY_MR_DN1984_c0_g1_i1,TRINITY_ST_DN28830_c4_g1_i1	NP_001047474.1,NP_001047809.1,NP_001053318.1,NP_001053726.1,NP_001060354.1,NP_001063167.1,NP_001064861.1,NP_001065636.1,NP_001066042.1,NP_001175597.1	XP_020571899.1,XP_020574634.1,XP_020575683.1,XP_020575704.1,XP_020579221.1,XP_020580904.1,XP_020582977.1,XP_020584868.1,XP_020595305.1,XP_020595791.1	NP_001106008.1,NP_001140890.1,NP_001147454.1,NP_001151396.1,NP_001152187.1,NP_001170453.1,NP_001170585.1,NP_001170619.1,NP_001296459.1,XP_008652703.1,XP_008663545.1,XP_008663546.1,XP_008664657.1
OG0000080	PKA53405.1,PKA55688.1,PKA58280.1,PKA64189.1	XP_003562098.1,XP_003569981.2,XP_003579113.1,XP_003581466.1,XP_010235943.1,XP_010235944.1,XP_010238674.1,XP_010238675.1,XP_024316778.1	XP_020673450.1,XP_020675952.2,XP_020686677.1,XP_020686678.1,XP_020687414.1,XP_020694195.1,XP_020695505.1,XP_020697786.1,XP_020699204.1,XP_028548324.1,XP_028552410.1	TRINITY_FL_DN13344_c0_g1_i1,TRINITY_FL_DN13498_c0_g1_i1,TRINITY_FL_DN15441_c0_g1_i1,TRINITY_FL_DN17619_c1_g3_i1,TRINITY_FL_DN17619_c1_g3_i2,TRINITY_MR_DN29774_c0_g1_i1,TRINITY_ST_DN1290_c0_g1_i1	GWHPAAEX003363,GWHPAAEX005077,GWHPAAEX011974,GWHPAAEX016849	TRINITY_FL_DN14905_c0_g1_i1,TRINITY_FL_DN19499_c2_g1_i1,TRINITY_FL_DN20050_c5_g2_i2,TRINITY_FL_DN23686_c0_g1_i1,TRINITY_FL_DN2457_c0_g1_i1,TRINITY_FL_DN8910_c0_g1_i1,TRINITY_MR_DN15880_c0_g3_i2	NP_001047572.1,NP_001048947.1,NP_001053437.2,NP_001066257.1,NP_001067318.1	XP_020570577.1,XP_020575266.1,XP_020579769.1,XP_020583139.1,XP_020583972.1,XP_020587604.1,XP_020592563.1,XP_020594258.1,XP_020595248.1	NP_001141113.1,NP_001142921.1,NP_001146600.1,NP_001149142.1,NP_001150502.1,NP_001151060.1,NP_001159164.1,NP_001307377.1,XP_008661589.1,XP_008673041.1,XP_008677139.1,XP_008677140.1,XP_008680702.1,XP_008680704.1,XP_020393148.1,XP_020393149.1,XP_020393150.1,XP_020400002.1,XP_020407097.1,XP_020407861.1,XP_020407862.1,XP_023157679.1
OG0000081	PKA55284.1,PKA55916.1,PKA56989.1,PKA59558.1,PKA60916.1,PKA63927.1		XP_020698906.1,XP_028551543.1,XP_028551707.1	TRINITY_FL_DN15363_c4_g1_i2,TRINITY_FL_DN16208_c5_g2_i1,TRINITY_FL_DN17374_c4_g1_i1,TRINITY_FL_DN380_c0_g1_i1,TRINITY_FL_DN9365_c0_g2_i1,TRINITY_MR_DN20999_c0_g1_i1,TRINITY_MR_DN50528_c7_g1_i1,TRINITY_MR_DN50528_c8_g2_i1,TRINITY_MR_DN50528_c8_g3_i2,TRINITY_MR_DN51933_c3_g1_i2,TRINITY_MR_DN51933_c3_g2_i4,TRINITY_MR_DN53123_c0_g3_i1,TRINITY_MR_DN53716_c5_g4_i3,TRINITY_MR_DN53962_c2_g5_i1,TRINITY_MR…		TRINITY_FL_DN18375_c0_g1_i1,TRINITY_FL_DN18375_c2_g1_i2,TRINITY_FL_DN19008_c3_g1_i9,TRINITY_FL_DN19008_c3_g2_i2,TRINITY_FL_DN19558_c5_g1_i1,TRINITY_FL_DN19795_c1_g1_i3,TRINITY_FL_DN19795_c1_g2_i6,TRINITY_FL_DN19795_c1_g2_i8,TRINITY_FL_DN20075_c1_g1_i2,TRINITY_FL_DN20477_c4_g1_i2utrorf,TRINITY_MR_DN16080_c6_g1_i1utrorf,TRINITY_MR_DN16637_c5_g3_i1,TRINITY_MR_DN16637_c6_g1_i1,TRINITY_MR_DN16637_c7_g…	NP_001044304.2		XP_008671486.1,XP_020404680.1
OG0000082	PKA51368.1,PKA54236.1,PKA57217.1,PKA57588.1,PKA58780.1,PKA63360.1,PKA64222.1	XP_003558752.1,XP_003564735.1,XP_003565943.1,XP_003567000.1,XP_003573138.1,XP_003573606.1,XP_010239462.1	XP_020672291.1,XP_020676328.1,XP_020677824.1,XP_020680404.1,XP_020691641.1,XP_020693136.2,XP_020697404.2,XP_020700672.1,XP_020702434.1,XP_028555687.1	TRINITY_MR_DN36317_c0_g1_i3,TRINITY_MR_DN43333_c0_g1_i1,TRINITY_MR_DN50321_c0_g1_i1,TRINITY_MR_DN50321_c1_g1_i5	GWHPAAEX000892,GWHPAAEX004148,GWHPAAEX006711,GWHPAAEX006877,GWHPAAEX012311,GWHPAAEX013042,GWHPAAEX014494,GWHPAAEX017919	TRINITY_FL_DN3979_c0_g1_i2,TRINITY_MR_DN16280_c5_g1_i1,TRINITY_MR_DN16653_c0_g1_i1,TRINITY_MR_DN17467_c5_g2_i1,TRINITY_MR_DN17467_c5_g9_i1,TRINITY_ST_DN2769_c0_g1_i1,TRINITY_ST_DN28219_c8_g2_i1,TRINITY_ST_DN32773_c0_g1_i1	NP_001042275.1,NP_001044100.1,NP_001048334.1,NP_001051406.1,NP_001056263.1,NP_001061366.1	XP_020572248.1,XP_020574551.1,XP_020574766.1,XP_020574767.1,XP_020578621.1,XP_020585083.1,XP_020589950.1,XP_020593379.1,XP_020593402.1,XP_020597372.1,XP_020597797.1,XP_020598230.1,XP_020599635.1	NP_001140362.1,XP_008644462.1,XP_008646370.1,XP_008657851.1,XP_008670028.1,XP_008673589.1,XP_008675095.1,XP_008675187.1,XP_008678522.1,XP_008679236.1,XP_020402564.1,XP_020406077.1
OG0000083	PKA50608.1,PKA51591.1,PKA58089.1,PKA58645.1,PKA61482.1,PKA64107.1,PKA65078.1,PKA66550.1	XP_024310345.1,XP_024314763.1	XP_020671908.1,XP_020674278.1,XP_020677004.2,XP_020679472.2,XP_020683270.2,XP_020690877.1,XP_020696584.1,XP_020698238.2,XP_020702028.1,XP_028547468.1,XP_028550795.1,XP_028552926.1,XP_028555177.1	TRINITY_FL_DN14892_c1_g1_i6,TRINITY_FL_DN14892_c1_g2_i4,TRINITY_FL_DN15847_c6_g1_i3,TRINITY_FL_DN15847_c7_g1_i1,TRINITY_FL_DN17964_c0_g1_i10,TRINITY_MR_DN22420_c0_g1_i1,TRINITY_MR_DN29349_c0_g1_i1,TRINITY_MR_DN37952_c0_g1_i1,TRINITY_MR_DN48156_c2_g1_i3,TRINITY_MR_DN48156_c2_g1_i6,TRINITY_MR_DN48156_c2_g1_i7,TRINITY_MR_DN48156_c2_g2_i3,TRINITY_MR_DN48156_c2_g2_i4,TRINITY_MR_DN48346_c0_g1_i3utrorf,…		TRINITY_FL_DN19508_c2_g1_i2,TRINITY_FL_DN19637_c3_g1_i4,TRINITY_FL_DN19637_c3_g3_i2,TRINITY_FL_DN19889_c4_g2_i1,TRINITY_FL_DN2130_c0_g1_i1,TRINITY_MR_DN16528_c1_g2_i2,TRINITY_MR_DN16684_c3_g3_i1,TRINITY_MR_DN16689_c6_g2_i1,TRINITY_MR_DN16729_c5_g3_i2,TRINITY_MR_DN16729_c5_g3_i3,TRINITY_MR_DN17000_c2_g1_i2,TRINITY_MR_DN17776_c0_g1_i1,TRINITY_MR_DN17776_c1_g1_i7utrorf,TRINITY_MR_DN18058_c1_g3_i2utr…			XP_020400961.1
OG0000084	PKA62975.1,PKA62976.1,PKA62977.1,PKA62982.1	XP_003566286.1,XP_003570845.1,XP_003570902.2,XP_003573854.2,XP_003575451.1,XP_003581649.3,XP_003581650.3,XP_010232929.1,XP_010233923.1,XP_010233924.1,XP_010233925.1,XP_010239782.2,XP_014751362.1,XP_024312127.1,XP_024318451.1	XP_020692585.1,XP_020693768.1,XP_020693769.1,XP_020694347.2,XP_020694367.1,XP_028550442.1	TRINITY_FL_DN18078_c0_g1_i1,TRINITY_MR_DN55034_c0_g1_i1	GWHPAAEX004898,GWHPAAEX004900,GWHPAAEX004902,GWHPAAEX006154,GWHPAAEX007837,GWHPAAEX007838	TRINITY_MR_DN16204_c0_g1_i1,TRINITY_ST_DN30334_c0_g1_i1,TRINITY_ST_DN30334_c2_g1_i5	NP_001046110.1,NP_001046111.1,NP_001046112.1,NP_001046113.1,NP_001046114.1,NP_001046116.2,NP_001046123.1,NP_001046124.2,NP_001046125.1,NP_001047349.1,NP_001047350.2,NP_001050589.2,NP_001050591.1,NP_001050594.1,NP_001058162.1,NP_001058164.1,NP_001058165.1,NP_001058166.1,NP_001058168.1,NP_001068328.1,NP_001174926.1	XP_020585151.1,XP_020596707.1,XP_020597991.1,XP_020597992.1,XP_020598438.1	NP_001131510.1,NP_001168391.1,NP_001168408.1,NP_001169303.1,NP_001288388.1,XP_008644666.1,XP_008646793.1,XP_008649045.1,XP_008649046.1,XP_008659791.1,XP_008670638.3,XP_008678263.1
OG0000085		XP_010229588.1,XP_010229647.1,XP_010229748.1,XP_010230239.1,XP_010233327.1,XP_010236495.1,XP_010236693.1,XP_010236806.1,XP_010236815.1,XP_010239084.1,XP_010239243.1,XP_010239357.1,XP_014751148.1,XP_014752091.2,XP_014754422.1,XP_024311826.1,XP_024313334.1,XP_024318094.1,XP_024319143.1					NP_001059452.1,NP_001172569.1,NP_001173778.1,NP_001173807.1,NP_001174325.1,NP_001174780.1,NP_001174791.1,NP_001174907.1,NP_001175795.1,NP_001176555.1		XP_008645812.1,XP_008646274.1,XP_008646517.1,XP_008646774.2,XP_008646866.1,XP_008650179.1,XP_008650329.1,XP_008656692.1,XP_008656841.2,XP_008656847.2,XP_008659001.1,XP_008660674.1,XP_008664224.1,XP_008665474.1,XP_008666642.2,XP_008666797.1,XP_008671162.1,XP_008671722.1,XP_008671981.1,XP_008671988.1,XP_008675902.1,XP_008675996.1,XP_008676190.1,XP_008676223.2,XP_008676400.1,XP_008680230.1,XP_008680…
OG0000086	PKA46912.1,PKA47137.1,PKA61026.1,PKA65869.1	XP_003560774.1,XP_003574509.1,XP_003574663.1,XP_003575229.1,XP_003577480.1,XP_003579911.1,XP_010235146.1,XP_010235595.1,XP_024311557.1	XP_020675701.1,XP_020687225.1,XP_020687226.1,XP_020691145.1,XP_020696017.1,XP_020699256.1,XP_028549013.1,XP_028549014.1,XP_028552352.1,XP_028553930.1,XP_028554180.1	TRINITY_FL_DN13553_c1_g2_i4,TRINITY_MR_DN24175_c1_g1_i1,TRINITY_MR_DN47520_c1_g1_i1,TRINITY_MR_DN48359_c1_g2_i1	GWHPAAEX014092,GWHPAAEX016006	TRINITY_FL_DN18532_c4_g1_i1,TRINITY_FL_DN19114_c5_g4_i1,TRINITY_FL_DN19114_c5_g9_i1,TRINITY_FL_DN19948_c0_g4_i3,TRINITY_MR_DN16492_c4_g9_i1,TRINITY_MR_DN3063_c0_g1_i1,TRINITY_ST_DN28498_c0_g3_i3	NP_001042361.1,NP_001047234.1,NP_001051051.1,NP_001053003.1,NP_001061856.1,NP_001062060.1,NP_001068067.2	XP_020575444.1,XP_020584525.1,XP_020584526.1,XP_020585610.1,XP_020585611.1,XP_020585612.1,XP_020586064.1,XP_020593234.1	NP_001105278.1,NP_001105350.2,NP_001105677.2,NP_001141053.2,NP_001149514.1,NP_001149589.1,NP_001151592.1,NP_001160169.1,XP_008648827.2,XP_008650727.1,XP_008653625.1,XP_008661265.1,XP_008661810.1,XP_008665659.2,XP_008668639.1,XP_008670779.2,XP_008671983.1,XP_020395200.1,XP_020399427.1,XP_020403602.1,XP_020404254.1
OG0000087	PKA49447.1,PKA49492.1,PKA49928.1,PKA49931.1,PKA49935.1,PKA49938.1,PKA50120.1,PKA55465.1,PKA63205.1	XP_003564101.1,XP_003574615.1,XP_003574616.1,XP_003575196.1,XP_003575197.1,XP_003578243.2,XP_003578245.1,XP_003578247.1,XP_003581292.3,XP_010227862.1,XP_010229163.1,XP_010238241.1	XP_020675940.1,XP_020684717.1,XP_020685407.1,XP_020703051.1,XP_020704306.1	TRINITY_FL_DN14864_c0_g1_i1,TRINITY_FL_DN16274_c0_g1_i1,TRINITY_MR_DN13886_c0_g1_i1,TRINITY_MR_DN56400_c0_g1_i1,TRINITY_ST_DN17296_c0_g3_i7,TRINITY_ST_DN17296_c0_g4_i1,TRINITY_ST_DN9872_c0_g1_i1	GWHPAAEX004231,GWHPAAEX012845,GWHPAAEX013530,GWHPAAEX015295	TRINITY_FL_DN12735_c0_g2_i1,TRINITY_FL_DN13807_c0_g1_i1,TRINITY_FL_DN18961_c4_g4_i1,TRINITY_FL_DN2391_c0_g1_i1,TRINITY_ST_DN29465_c1_g1_i3	NP_001047179.1,NP_001052933.1,NP_001057131.1,NP_001057132.1,NP_001062036.1,NP_001063388.1,NP_001063389.1,NP_001063390.1,NP_001063391.1,NP_001063392.1,NP_001063395.1,NP_001063400.1,NP_001063401.1,NP_001174662.1	XP_020571192.1,XP_020573425.1,XP_020575513.1,XP_020583314.1,XP_020592226.1,XP_020594578.1	NP_001140832.1,NP_001141390.1,NP_001142317.1,NP_001148459.2,NP_001148840.1,NP_001149234.2,NP_001149797.2,NP_001150025.1,NP_001150234.2,NP_001150584.2,XP_008670244.1
OG0000088	PKA59041.1,PKA59042.1,PKA60452.1	XP_003565860.1,XP_003568730.1,XP_003569388.1,XP_003581553.1,XP_010232042.1,XP_010233020.2,XP_014753791.1,XP_014753792.1,XP_014753859.1,XP_024315448.1,XP_024315449.1,XP_024315903.1,XP_024316089.1,XP_024316090.1,XP_024316091.1	XP_020685587.1,XP_020686218.1,XP_020700792.1,XP_028552544.1,XP_028552971.1,XP_028552972.1,XP_028552973.1,XP_028552974.1	TRINITY_FL_DN10821_c0_g1_i1,TRINITY_FL_DN8663_c0_g1_i1,TRINITY_MR_DN48974_c6_g1_i1	GWHPAAEX004166,GWHPAAEX005738,GWHPAAEX008583	TRINITY_MR_DN12257_c0_g1_i1,TRINITY_MR_DN14159_c0_g1_i1,TRINITY_MR_DN16793_c4_g3_i1,TRINITY_ST_DN15559_c0_g1_i2,TRINITY_ST_DN30019_c0_g1_i1,TRINITY_ST_DN30019_c0_g2_i5	NP_001042466.1,NP_001043099.1,NP_001043615.2,NP_001053620.1,NP_001054944.1,NP_001056453.2,NP_001059043.1	XP_020574994.1,XP_020583885.1,XP_020587532.1,XP_020589305.1,XP_020594255.1	NP_001147966.1,XP_008650076.1,XP_008656670.1,XP_008656671.1,XP_008656672.1,XP_008656673.1,XP_008656675.1,XP_008657530.1,XP_008673491.1,XP_008673492.1,XP_008674366.1,XP_008675326.1,XP_008675327.1,XP_008675328.1,XP_008675329.1,XP_020398151.1,XP_023156043.1,XP_023156044.1,XP_023156045.1,XP_023156654.1,XP_023157497.1,XP_023157835.1,XP_023157836.1
OG0000089	PKA47100.1,PKA47560.1,PKA49068.1,PKA50713.1,PKA59441.1,PKA59442.1,PKA59443.1,PKA59715.1,PKA66648.1	XP_003560565.2,XP_003560885.1,XP_003571119.1,XP_003572230.2,XP_003578707.1,XP_010227823.1,XP_010227824.1,XP_010234713.1	XP_020673043.1,XP_020683664.2,XP_020686399.1,XP_020686402.1,XP_020693940.2,XP_020693951.1,XP_020694991.1,XP_020694992.1,XP_020694996.1,XP_020695000.1,XP_020695002.1,XP_020695008.1,XP_020695009.1,XP_020699856.2,XP_028548209.1	TRINITY_FL_DN15790_c0_g1_i3,TRINITY_FL_DN16935_c0_g1_i4,TRINITY_FL_DN17160_c1_g1_i2,TRINITY_MR_DN29962_c0_g1_i1,TRINITY_MR_DN42486_c0_g1_i1,TRINITY_MR_DN49879_c0_g1_i1	GWHPAAEX000814,GWHPAAEX008424,GWHPAAEX008814,GWHPAAEX013491,GWHPAAEX013492,GWHPAAEX013869,GWHPAAEX016185	TRINITY_FL_DN13071_c0_g1_i1,TRINITY_FL_DN18031_c0_g1_i1,TRINITY_FL_DN19748_c11_g2_i1,TRINITY_FL_DN19748_c11_g5_i3,TRINITY_MR_DN16605_c4_g1_i3,TRINITY_MR_DN4888_c0_g1_i2	NP_001046164.1,NP_001049100.2	XP_020571640.1,XP_020571644.1,XP_020575676.1,XP_020575677.1,XP_020575678.1,XP_020581340.1,XP_020586730.1,XP_020586731.1,XP_020586732.1	NP_001131007.1,NP_001136470.1,NP_001183100.1,NP_001183513.2,XP_008649262.1,XP_008649263.1,XP_008658026.1,XP_008659807.1,XP_008664730.1,XP_020395052.1
OG0000090	PKA60460.1,PKA63396.1,PKA63925.1			TRINITY_FL_DN16881_c6_g1_i5,TRINITY_FL_DN16881_c6_g2_i9,TRINITY_FL_DN17913_c2_g2_i1,TRINITY_FL_DN17955_c1_g1_i7,TRINITY_FL_DN17955_c1_g1_i8,TRINITY_FL_DN17956_c6_g1_i6,TRINITY_FL_DN17968_c4_g2_i10,TRINITY_MR_DN22621_c0_g1_i1,TRINITY_MR_DN24321_c0_g1_i1,TRINITY_MR_DN2802_c0_g1_i1,TRINITY_MR_DN29014_c0_g1_i1,TRINITY_MR_DN29909_c0_g2_i1utrorf,TRINITY_MR_DN40929_c2_g1_i3utrorf,TRINITY_MR_DN50312_c2_g…		TRINITY_FL_DN15479_c0_g1_i1,TRINITY_FL_DN19881_c2_g1_i5,TRINITY_MR_DN17731_c4_g2_i1,TRINITY_MR_DN17905_c1_g1_i1,TRINITY_MR_DN17905_c6_g3_i1,TRINITY_MR_DN17905_c6_g3_i4,TRINITY_MR_DN22039_c0_g1_i1,TRINITY_MR_DN22447_c0_g1_i1,TRINITY_MR_DN26711_c0_g1_i1,TRINITY_MR_DN27902_c0_g1_i1,TRINITY_ST_DN13618_c0_g1_i1,TRINITY_ST_DN29738_c1_g4_i1,TRINITY_ST_DN29911_c3_g1_i2			XP_020397263.1,XP_020405596.1
OG0000091	PKA47854.1,PKA48910.1,PKA52701.1,PKA61842.1,PKA65613.1	XP_003557369.1,XP_003557370.1,XP_003578999.1,XP_010227861.1,XP_010232477.3,XP_010232478.1,XP_010232479.1,XP_024314358.1,XP_024318181.1	XP_020680651.1,XP_020680652.1,XP_020682037.1,XP_020686884.1,XP_020692943.1,XP_020692944.1,XP_020698992.1,XP_020698993.1,XP_020699334.1,XP_028553682.1	TRINITY_FL_DN14489_c0_g1_i1,TRINITY_FL_DN17854_c2_g2_i2,TRINITY_FL_DN20240_c0_g1_i1,TRINITY_MR_DN41088_c0_g1_i3,TRINITY_MR_DN42166_c0_g1_i1,TRINITY_MR_DN43961_c0_g2_i1,TRINITY_MR_DN53155_c5_g3_i2,TRINITY_MR_DN53155_c5_g4_i1,TRINITY_ST_DN11135_c0_g1_i3	GWHPAAEX000193,GWHPAAEX002538,GWHPAAEX009844,GWHPAAEX011274,GWHPAAEX016982,GWHPAAEX018060	TRINITY_FL_DN17872_c0_g1_i1,TRINITY_FL_DN17872_c0_g3_i3,TRINITY_MR_DN15081_c0_g1_i6,TRINITY_MR_DN15828_c11_g2_i1,TRINITY_MR_DN15828_c11_g2_i2,TRINITY_MR_DN15828_c11_g3_i1,TRINITY_MR_DN23997_c0_g1_i1,TRINITY_ST_DN15601_c0_g1_i1,TRINITY_ST_DN26210_c0_g2_i4	NP_001042668.1,NP_001044599.1,NP_001051676.1,NP_001055892.1,NP_001059207.1	XP_020578332.1,XP_020582993.1,XP_020583908.1,XP_020584607.1,XP_020597686.1	NP_001105897.2,NP_001136508.1,NP_001146953.1,NP_001147310.1,NP_001149117.1,NP_001168955.1,NP_001170436.1,XP_008648189.1,XP_008648190.1,XP_008654461.1,XP_008672877.1,XP_020403287.1
OG0000092	PKA48354.1,PKA49465.1,PKA51393.1,PKA57578.1,PKA57579.1,PKA65423.1,PKA65512.1	XP_003561110.1,XP_003562242.1,XP_003564205.1,XP_003570306.1,XP_003573592.1,XP_003578172.1,XP_003580730.1,XP_010227956.1,XP_010228253.1,XP_010228254.1	XP_020683747.1,XP_020683748.1,XP_020683749.1,XP_020686787.1,XP_020689040.1,XP_020697095.1,XP_020698932.1,XP_028556613.1	TRINITY_FL_DN16296_c0_g2_i1,TRINITY_FL_DN16296_c0_g3_i1,TRINITY_FL_DN17165_c1_g4_i1,TRINITY_FL_DN17165_c1_g4_i2,TRINITY_MR_DN49001_c0_g1_i2,TRINITY_ST_DN8313_c0_g1_i1	GWHPAAEX000877,GWHPAAEX002508,GWHPAAEX004222,GWHPAAEX017812,GWHPAAEX017849,GWHPAAEX017943	TRINITY_FL_DN17232_c0_g1_i2,TRINITY_FL_DN18570_c0_g4_i1,TRINITY_FL_DN18570_c0_g4_i2,TRINITY_FL_DN18570_c0_g5_i1,TRINITY_FL_DN19672_c6_g2_i1,TRINITY_MR_DN17662_c2_g3_i5	NP_001048395.2,NP_001048647.1,NP_001050947.1,NP_001054118.1,NP_001055186.1,NP_001056980.1,NP_001059093.1,NP_001067382.1	XP_020573007.1,XP_020577941.1,XP_020578324.1,XP_020578460.1,XP_020580364.1	NP_001105360.1,NP_001169274.1,NP_001292776.1,NP_001292777.1,NP_001310562.1,XP_008644894.1,XP_008645605.1,XP_008649034.1,XP_008650970.1,XP_008677590.1,XP_008677658.1,XP_020399387.1,XP_020400553.1,XP_023156841.1
OG0000093	PKA50557.1,PKA50558.1,PKA50559.1,PKA50560.1,PKA50562.1,PKA50563.1,PKA56405.1,PKA64242.1,PKA67224.1	XP_003561775.1,XP_003566611.1	XP_020685111.1,XP_020691864.1,XP_020691865.1,XP_020703535.2,XP_020704891.2,XP_020704909.1,XP_028549135.1,XP_028549371.1,XP_028552636.1	TRINITY_FL_DN1189_c0_g1_i1,TRINITY_FL_DN3944_c0_g1_i1,TRINITY_FL_DN9880_c0_g1_i1,TRINITY_MR_DN20465_c0_g2_i1,TRINITY_MR_DN22424_c0_g1_i1,TRINITY_MR_DN25746_c0_g1_i1,TRINITY_MR_DN37769_c0_g1_i1,TRINITY_MR_DN42285_c0_g1_i1,TRINITY_MR_DN47421_c0_g1_i2,TRINITY_MR_DN51442_c0_g1_i2,TRINITY_MR_DN51551_c0_g2_i1,TRINITY_MR_DN55124_c3_g1_i1	GWHPAAEX000264,GWHPAAEX000265,GWHPAAEX013350,GWHPAAEX013351,GWHPAAEX014045,GWHPAAEX018362	TRINITY_FL_DN21769_c0_g1_i1,TRINITY_FL_DN28433_c0_g1_i1,TRINITY_ST_DN24791_c0_g1_i2,TRINITY_ST_DN29893_c0_g1_i1	NP_001049721.1,NP_001049722.1,NP_001049923.1,NP_001054451.1,NP_001060948.1,NP_001060949.1,NP_001060951.1,NP_001060952.1	XP_020580727.1,XP_020582984.1,XP_020582985.1,XP_020582986.1,XP_020582987.1,XP_020583086.1,XP_020585409.1,XP_020585411.1,XP_020585413.1,XP_020585414.1,XP_020585415.1,XP_020585416.1,XP_020585417.1,XP_020585418.1,XP_020585419.1,XP_020585478.1,XP_020592046.1,XP_020594777.1	NP_001147502.1,NP_001307755.1
OG0000094		XP_003566576.1,XP_003572032.1,XP_003573684.1,XP_003573733.2,XP_003579153.1,XP_003581189.1,XP_010230156.2,XP_010233654.1,XP_010233742.1,XP_010233838.1,XP_010236220.2,XP_010236736.2,XP_010237034.1,XP_010237035.1,XP_010237036.1,XP_010237037.1,XP_010237038.1,XP_010239866.1,XP_010239867.1,XP_014755140.1,XP_014755892.1,XP_014756203.1,XP_014756816.1,XP_014757153.1,XP_014758387.1,XP_014758388.1,XP_014758…					NP_001046440.1,NP_001055188.2,NP_001064069.1,NP_001064128.1,NP_001064131.2,NP_001064132.1,NP_001064134.1,NP_001064135.1,NP_001064136.1,NP_001064148.1,NP_001064154.1,NP_001064155.1,NP_001064156.1,NP_001064190.1,NP_001176018.1,NP_001176369.1		NP_001132539.1,XP_008649521.1,XP_008650163.1,XP_020397483.1
OG0000095		XP_003559127.4,XP_003560830.1,XP_003561215.1,XP_003561358.1,XP_003569117.1,XP_003579210.1,XP_010233661.1,XP_010237158.1,XP_010237160.1,XP_010237517.1,XP_010237518.1,XP_010237519.1,XP_010237767.1,XP_010238635.1,XP_010238636.1,XP_014753442.1,XP_014753443.1,XP_014753444.1,XP_014753708.1,XP_014754823.1,XP_014757630.1,XP_014757631.1,XP_014758689.1,XP_014758774.1,XP_024310264.1,XP_024310646.1,XP_024310…	XP_020677217.2,XP_028548621.1,XP_028548808.1,XP_028550818.1,XP_028554110.1				NP_001046529.1,NP_001056647.1,NP_001056791.1,NP_001057407.1,NP_001061219.1,NP_001061662.1,NP_001061715.1,NP_001061716.1,NP_001061792.1,NP_001064100.2,NP_001064109.2,NP_001066467.1,NP_001066548.1,NP_001066555.1,NP_001066986.1,NP_001067043.1,NP_001067045.2,NP_001067046.2,NP_001067571.2,NP_001067618.1,NP_001067640.1,NP_001067663.1,NP_001067666.1,NP_001068079.2,NP_001176895.1,NP_001176896.1,NP_001176…		XP_008674342.1,XP_023155977.1
OG0000096	PKA45799.1,PKA48458.1,PKA48469.1,PKA52402.1,PKA53411.1,PKA54110.1,PKA54414.1,PKA54697.1,PKA54828.1,PKA55151.1,PKA56751.1,PKA57609.1,PKA57772.1,PKA58030.1,PKA60006.1,PKA60859.1,PKA63677.1,PKA65717.1,PKA66524.1,PKA67277.1	XP_024315510.1	XP_028556835.1	TRINITY_FL_DN24702_c0_g1_i1,TRINITY_FL_DN4089_c0_g1_i1,TRINITY_MR_DN36353_c0_g1_i1,TRINITY_MR_DN37748_c0_g1_i2,TRINITY_MR_DN51822_c1_g3_i1,TRINITY_MR_DN54259_c1_g3_i1,TRINITY_MR_DN55024_c5_g1_i1,TRINITY_MR_DN5902_c0_g1_i1,TRINITY_ST_DN14173_c0_g1_i7,TRINITY_ST_DN16104_c0_g2_i1,TRINITY_ST_DN18481_c4_g1_i6,TRINITY_ST_DN18688_c1_g1_i1,TRINITY_ST_DN6231_c0_g1_i1	GWHPAAEX005141	TRINITY_FL_DN20171_c4_g2_i1,TRINITY_MR_DN17295_c4_g1_i1,TRINITY_MR_DN17493_c4_g1_i1,TRINITY_MR_DN17493_c4_g4_i3,TRINITY_MR_DN17591_c3_g4_i1,TRINITY_MR_DN2688_c0_g1_i1,TRINITY_MR_DN8335_c0_g1_i1,TRINITY_ST_DN16504_c0_g1_i1,TRINITY_ST_DN29156_c0_g1_i10,TRINITY_ST_DN29156_c0_g1_i11,TRINITY_ST_DN29523_c0_g3_i3,TRINITY_ST_DN29523_c0_g3_i6,TRINITY_ST_DN29884_c1_g3_i14,TRINITY_ST_DN30443_c0_g1_i1,TRINIT…	NP_001043202.2,NP_001057677.1,NP_001172766.1,NP_001173217.1,NP_001174029.1	XP_020599507.1	XP_008656693.1,XP_008671442.1,XP_020393336.1,XP_020394807.1,XP_020398465.1,XP_020402866.1,XP_020408293.1,XP_023156623.1,XP_023156626.1,XP_023157058.1
OG0000097	PKA46092.1,PKA47840.1		XP_020688077.1	TRINITY_MR_DN55254_c0_g2_i1,TRINITY_ST_DN18768_c0_g1_i1		TRINITY_FL_DN15519_c0_g1_i1,TRINITY_FL_DN17237_c0_g1_i1,TRINITY_FL_DN18884_c5_g3_i1,TRINITY_FL_DN18952_c3_g3_i1,TRINITY_FL_DN19506_c0_g2_i1,TRINITY_FL_DN19723_c2_g2_i8,TRINITY_FL_DN20105_c3_g7_i1,TRINITY_FL_DN20283_c5_g5_i1,TRINITY_MR_DN10186_c0_g1_i1,TRINITY_MR_DN10501_c0_g1_i2,TRINITY_MR_DN11178_c0_g2_i1,TRINITY_MR_DN13093_c0_g1_i1,TRINITY_MR_DN14783_c0_g1_i1,TRINITY_MR_DN14783_c0_g3_i1,TRINITY…		XP_020596137.1,XP_020599042.1,XP_020599269.1
OG0000098	PKA46867.1,PKA51655.1,PKA60170.1,PKA62099.1,PKA64455.1,PKA67104.1	XP_003560440.1,XP_003572016.3,XP_003577159.1,XP_003577903.2,XP_010230232.2,XP_010234086.1,XP_014757684.1,XP_014757685.1,XP_014757995.1,XP_024316695.1,XP_024318924.1	XP_020689350.1,XP_020695178.1,XP_020695186.1,XP_020695194.1,XP_020695204.1,XP_020702224.1,XP_028547753.1,XP_028547754.1,XP_028547899.1,XP_028548588.1,XP_028553427.1,XP_028553559.1,XP_028557319.1	TRINITY_MR_DN44904_c0_g1_i1,TRINITY_MR_DN53380_c0_g1_i3,TRINITY_ST_DN9108_c0_g1_i3	GWHPAAEX001715,GWHPAAEX005739,GWHPAAEX005891,GWHPAAEX006369	TRINITY_FL_DN8653_c0_g1_i1,TRINITY_ST_DN21495_c0_g1_i1,TRINITY_ST_DN21495_c0_g2_i1,TRINITY_ST_DN21495_c0_g2_i2,TRINITY_ST_DN21951_c0_g1_i1,TRINITY_ST_DN50776_c0_g1_i1	NP_001046011.1,NP_001048850.1,NP_001057810.1,NP_001058328.1,NP_001065537.2,NP_001065933.1	XP_020572606.1,XP_020576768.1,XP_020576831.1,XP_020585910.1,XP_020588172.1,XP_020592198.1,XP_020593284.1	NP_001142882.1,NP_001147627.1,NP_001169950.1,XP_008645578.1,XP_008647790.1,XP_008649161.1,XP_008659607.1,XP_008659894.1,XP_008660542.1,XP_020394079.1,XP_020399955.1,XP_020399956.1
OG0000099	PKA51979.1		XP_020676062.1,XP_020676077.1,XP_020682802.1,XP_020682804.1,XP_020685020.1,XP_020688140.1,XP_020688646.1,XP_020692119.1,XP_020695144.1,XP_020702049.1,XP_020702983.1,XP_020703015.1,XP_020703016.1,XP_028555350.1	TRINITY_FL_DN10587_c0_g1_i1,TRINITY_FL_DN10587_c0_g2_i1,TRINITY_FL_DN10587_c0_g3_i1,TRINITY_FL_DN12246_c0_g1_i1,TRINITY_FL_DN14601_c0_g1_i4,TRINITY_FL_DN16758_c0_g1_i3,TRINITY_FL_DN16758_c0_g4_i1,TRINITY_FL_DN16758_c0_g5_i1,TRINITY_FL_DN5209_c0_g1_i1,TRINITY_FL_DN8096_c0_g1_i1,TRINITY_MR_DN42253_c0_g3_i1,TRINITY_MR_DN52885_c0_g1_i1,TRINITY_MR_DN52885_c0_g1_i3,TRINITY_MR_DN54346_c0_g1_i2,TRINITY_M…	GWHPAAEX003516,GWHPAAEX007000,GWHPAAEX007001,GWHPAAEX007002,GWHPAAEX007003,GWHPAAEX010147,GWHPAAEX010734	TRINITY_FL_DN19575_c1_g1_i5,TRINITY_FL_DN19846_c3_g1_i2,TRINITY_FL_DN20220_c1_g1_i9,TRINITY_MR_DN15640_c0_g1_i1,TRINITY_MR_DN15640_c0_g1_i2,TRINITY_MR_DN15779_c1_g1_i2,TRINITY_MR_DN16591_c5_g2_i5,TRINITY_MR_DN17076_c2_g2_i1,TRINITY_MR_DN17713_c1_g1_i12,TRINITY_MR_DN17833_c2_g1_i20,TRINITY_MR_DN3282_c0_g1_i1,TRINITY_ST_DN18443_c0_g2_i1,TRINITY_ST_DN28559_c0_g1_i2,TRINITY_ST_DN28559_c0_g1_i4,TRINIT…		XP_020572028.1,XP_020574364.1,XP_020576867.1,XP_020576869.1,XP_020579587.1,XP_020579629.1,XP_020595050.1,XP_020597564.1,XP_020597885.1,XP_020598103.1,XP_020598757.1
OG0000100	PKA46027.1,PKA49794.1,PKA49795.1,PKA49796.1,PKA49797.1,PKA49798.1,PKA49799.1,PKA49800.1,PKA49804.1,PKA60174.1,PKA60175.1	XP_003577394.1,XP_003577396.1	XP_020674187.1,XP_020677920.1,XP_020677933.1,XP_020688014.1,XP_020688015.1,XP_020688030.1,XP_020694290.1,XP_020703179.1,XP_020703180.1,XP_020703181.1,XP_020703182.1,XP_020703183.1,XP_028547377.1	TRINITY_MR_DN51689_c0_g1_i1,TRINITY_ST_DN16014_c0_g1_i3	GWHPAAEX001168,GWHPAAEX001170,GWHPAAEX001171,GWHPAAEX001172	TRINITY_MR_DN15824_c0_g1_i1,TRINITY_MR_DN15824_c0_g1_i2,TRINITY_ST_DN24028_c0_g1_i1,TRINITY_ST_DN25671_c0_g1_i1	NP_001058773.1,NP_001058774.2,NP_001058775.1,NP_001068206.1,NP_001068207.1,NP_001068208.1,NP_001175024.1,NP_001175027.1	XP_020574735.1,XP_020574746.1,XP_020584256.1,XP_020584257.1,XP_020584260.1,XP_020584262.1,XP_020584263.1,XP_020584268.1,XP_020584270.1,XP_020584271.1,XP_020584272.1,XP_020593203.1,XP_020593205.1,XP_020593207.1,XP_020596211.1,XP_020599059.1	NP_001145528.1,XP_008651952.1,XP_008651953.1,XP_008668767.1,XP_008668768.1,XP_008668769.1,XP_020404836.1
OG0000101	PKA46763.1,PKA48108.1,PKA48428.1,PKA48570.1,PKA57443.1,PKA63642.1	XP_010229384.1,XP_010229716.1,XP_010229730.1,XP_010233064.1,XP_010239235.1,XP_024310389.1,XP_024313072.1,XP_024313996.1,XP_024313997.1	XP_020688719.2,XP_028547777.1,XP_028556025.1	TRINITY_FL_DN15846_c7_g1_i1,TRINITY_FL_DN15846_c7_g1_i3,TRINITY_FL_DN7203_c0_g1_i1,TRINITY_FL_DN9344_c0_g1_i1,TRINITY_MR_DN40557_c1_g1_i3,TRINITY_MR_DN44289_c0_g5_i1,TRINITY_MR_DN51084_c1_g2_i3,TRINITY_MR_DN51150_c2_g1_i1,TRINITY_MR_DN51561_c0_g1_i4utrorf,TRINITY_MR_DN55152_c2_g1_i5,TRINITY_ST_DN11286_c0_g1_i2,TRINITY_ST_DN12548_c0_g3_i1,TRINITY_ST_DN12548_c0_g3_i4,TRINITY_ST_DN12985_c1_g1_i1,TRI…		TRINITY_FL_DN19413_c1_g2_i4,TRINITY_MR_DN15394_c0_g1_i3,TRINITY_MR_DN16590_c2_g1_i1,TRINITY_MR_DN16590_c3_g2_i7utrorf,TRINITY_ST_DN15905_c0_g1_i1utrorf	NP_001044989.1,NP_001058395.1,NP_001063866.1,NP_001172189.1,NP_001176139.1,NP_001176191.1	XP_020572407.1,XP_020573667.1,XP_020573760.1,XP_020578755.1,XP_020585663.1,XP_020585879.1,XP_020586292.1,XP_020596269.1,XP_020598756.1,XP_020600268.1	XP_008646862.1,XP_008681406.1,XP_020393133.1,XP_020396702.1,XP_020401939.1
OG0000102	PKA47978.1,PKA49527.1,PKA56829.1,PKA59191.1,PKA60229.1,PKA65868.1	NP_001304276.1,NP_001304794.1,NP_001304800.1,NP_001304805.1,NP_001304812.1,NP_001304816.1,XP_003574349.1,XP_014752532.1,XP_024318442.1	XP_020675289.1,XP_020685993.1,XP_020689728.1,XP_020693400.1,XP_028550469.1,XP_028550470.1	TRINITY_FL_DN8710_c0_g1_i3,TRINITY_MR_DN53053_c0_g2_i1	GWHPAAEX002905,GWHPAAEX003626,GWHPAAEX004351,GWHPAAEX012419,GWHPAAEX012678	TRINITY_FL_DN18939_c5_g1_i1,TRINITY_FL_DN18939_c5_g2_i2,TRINITY_FL_DN19934_c2_g4_i1,TRINITY_FL_DN20688_c0_g1_i1,TRINITY_FL_DN4562_c0_g1_i1,TRINITY_MR_DN16407_c0_g3_i3,TRINITY_ST_DN24288_c0_g2_i1	NP_001044930.1,NP_001047099.1,NP_001050274.1,NP_001052827.1,NP_001054356.1,NP_001060312.1,NP_001065412.1	XP_020571006.1,XP_020571007.1,XP_020573576.1,XP_020573821.1,XP_020573822.1,XP_020578161.1,XP_020582373.1,XP_020582374.1,XP_020582376.1,XP_020582377.1,XP_020582378.1,XP_020583734.1	NP_001105274.1,NP_001132381.1,NP_001136496.1,NP_001136796.1,NP_001142342.1,NP_001147649.1,NP_001149107.1,NP_001149243.1,NP_001168073.1,NP_001170331.2,XP_008657021.1,XP_008673283.1,XP_020405542.1
OG0000103	PKA48511.1,PKA49717.1,PKA51903.1,PKA57072.1,PKA58453.1,PKA58952.1,PKA61060.1,PKA66598.1	XP_003564550.1,XP_003567445.1,XP_003567850.1,XP_003568278.1,XP_003570473.1,XP_024312564.1	XP_020674728.1,XP_020680232.1,XP_020680241.1,XP_020685032.1,XP_020687609.1,XP_020696444.1,XP_020700493.2,XP_028556362.1,XP_028556363.1	TRINITY_FL_DN3292_c0_g1_i1,TRINITY_FL_DN9690_c0_g1_i1,TRINITY_MR_DN40192_c0_g1_i2	GWHPAAEX003474,GWHPAAEX006160,GWHPAAEX010431,GWHPAAEX015645,GWHPAAEX017180	TRINITY_FL_DN13162_c0_g1_i1,TRINITY_FL_DN17828_c0_g1_i3,TRINITY_MR_DN16717_c1_g1_i1	NP_001047986.1,NP_001047987.1,NP_001050358.1,NP_001056383.1,NP_001060230.1,NP_001172729.1	XP_020571723.1,XP_020591112.1,XP_020593306.1,XP_020596650.1,XP_020598034.1	NP_001105518.1,NP_001106052.2,NP_001141333.1,NP_001147638.2,NP_001147727.2,NP_001278514.1,XP_008654576.1,XP_008670554.1,XP_008674580.1,XP_008679062.1,XP_020394778.1,XP_020394779.1,XP_020394780.1,XP_020394781.1,XP_020394782.1,XP_020394783.1,XP_020394784.1,XP_020394785.1,XP_020398603.1,XP_020400222.1,XP_023155975.1,XP_023155976.1
OG0000104	PKA56460.1	XP_003569663.2,XP_003580111.1,XP_010230581.1,XP_010230582.1,XP_010232215.1,XP_010232217.1,XP_024314179.1,XP_024314180.1,XP_024314181.1	XP_020694041.1,XP_020694042.1,XP_020702201.1,XP_020702202.1,XP_028549640.1,XP_028553910.1,XP_028553911.1,XP_028553912.1,XP_028554168.1,XP_028554169.1	TRINITY_MR_DN48978_c0_g1_i3,TRINITY_MR_DN53810_c0_g4_i1	GWHPAAEX000323,GWHPAAEX012337	TRINITY_FL_DN12349_c0_g1_i2,TRINITY_FL_DN19522_c2_g1_i1,TRINITY_MR_DN15614_c0_g1_i15,TRINITY_MR_DN7827_c0_g1_i2	NP_001042289.1,NP_001044034.1	XP_020573862.1,XP_020573863.1,XP_020573864.1,XP_020573865.1,XP_020573866.1,XP_020573867.1,XP_020573868.1,XP_020573870.1,XP_020573871.1,XP_020585022.1,XP_020585023.1,XP_020585024.1,XP_020585025.1,XP_020585026.1	NP_001168830.1,NP_001308612.1,XP_020398995.1,XP_020398996.1,XP_020398997.1,XP_020398998.1,XP_020398999.1,XP_020399000.1,XP_020399001.1,XP_020403452.1,XP_020403453.1,XP_020405513.1,XP_020405514.1,XP_020405515.1,XP_020405516.1,XP_020405517.1,XP_020405518.1,XP_020405519.1,XP_020405666.1,XP_020405667.1,XP_020405668.1,XP_020405669.1,XP_023157688.1
OG0000105	PKA61976.1,PKA64046.1	XP_003563410.1,XP_003575401.1,XP_003575402.1,XP_010234442.1,XP_010234443.1,XP_010237040.2,XP_014751419.1,XP_014755466.1,XP_014757491.1,XP_014757492.1,XP_014757493.1,XP_024311498.1,XP_024318022.1,XP_024318023.1	XP_020673253.1,XP_020682636.1,XP_020682637.1,XP_020682638.1,XP_020694539.1,XP_020694549.1,XP_020694553.1,XP_020705169.1,XP_028549652.1,XP_028554006.1,XP_028554007.1	TRINITY_MR_DN48252_c1_g1_i3,TRINITY_ST_DN13813_c0_g1_i4,TRINITY_ST_DN16607_c0_g1_i6	GWHPAAEX000742,GWHPAAEX002406,GWHPAAEX013338	TRINITY_FL_DN18823_c5_g1_i1,TRINITY_FL_DN18823_c5_g7_i1,TRINITY_ST_DN40474_c0_g1_i1	NP_001045995.1,NP_001053898.1,NP_001058352.1,NP_001061212.1,NP_001067251.1	XP_020580467.1,XP_020585368.1,XP_020585378.1,XP_020585384.1,XP_020585391.1,XP_020586331.1,XP_020586487.1	NP_001132904.1,NP_001141782.1,NP_001146863.1,NP_001148145.1,NP_001151196.1,NP_001305322.1,XP_008667536.1,XP_008672486.1,XP_008672487.1,XP_008676645.1,XP_008676646.1,XP_008676647.1,XP_008677457.1,XP_008677459.1,XP_008677460.1,XP_008679092.1,XP_020400616.1,XP_020400617.1,XP_020400618.1
OG0000106	PKA64882.1	XP_003578135.1	XP_020684400.1,XP_020684403.1,XP_020684426.1,XP_028553494.1,XP_028553495.1,XP_028553496.1,XP_028553497.1,XP_028553498.1,XP_028553499.1,XP_028553500.1,XP_028553501.1,XP_028553502.1,XP_028553503.1,XP_028553504.1,XP_028553505.1,XP_028553506.1,XP_028553507.1,XP_028553508.1,XP_028553509.1,XP_028553510.1,XP_028553511.1,XP_028553512.1,XP_028553513.1,XP_028553514.1,XP_028553515.1,XP_028553540.1	TRINITY_FL_DN12898_c0_g2_i1,TRINITY_MR_DN26038_c0_g2_i1,TRINITY_MR_DN54343_c0_g1_i12	GWHPAAEX010808	TRINITY_ST_DN25992_c0_g1_i1	NP_001067397.1,NP_001173610.1	XP_020587463.1,XP_020587464.1,XP_020587466.1,XP_020587467.1,XP_020587468.1,XP_020587469.1,XP_020587470.1,XP_020587471.1,XP_020587472.1,XP_020587473.1	NP_001183814.1,NP_001333825.1,XP_020394975.1,XP_020394981.1,XP_020394986.1,XP_020394989.1,XP_020394993.1,XP_020394995.1,XP_020395002.1,XP_020395006.1,XP_020405604.1,XP_020405605.1,XP_020405606.1,XP_020405607.1,XP_020405608.1,XP_020405609.1,XP_020405610.1,XP_020405611.1,XP_020405612.1,XP_020405613.1,XP_020405614.1,XP_020405615.1
OG0000107	PKA45860.1,PKA45861.1,PKA46122.1,PKA48575.1,PKA53972.1,PKA60078.1,PKA63220.1,PKA66425.1	XP_010227240.1,XP_010228158.1,XP_010230127.1,XP_010230271.1,XP_010233298.1,XP_010236493.1,XP_010236875.1,XP_010240689.1	XP_020672239.1,XP_020672582.1,XP_020677483.1,XP_020679816.1,XP_020690609.1,XP_020693674.1,XP_020697092.1,XP_020698411.2,XP_020702621.1	TRINITY_FL_DN5296_c0_g1_i1,TRINITY_MR_DN36537_c0_g1_i1,TRINITY_MR_DN43151_c0_g1_i1,TRINITY_MR_DN52851_c1_g3_i1,TRINITY_MR_DN53730_c2_g1_i1,TRINITY_ST_DN25388_c0_g1_i1	GWHPAAEX001030,GWHPAAEX001351,GWHPAAEX005190,GWHPAAEX007010,GWHPAAEX007181,GWHPAAEX009055,GWHPAAEX010395	TRINITY_FL_DN20440_c1_g1_i1,TRINITY_FL_DN6318_c0_g1_i1,TRINITY_FL_DN9115_c0_g1_i1,TRINITY_MR_DN868_c0_g1_i1,TRINITY_ST_DN10483_c0_g1_i1,TRINITY_ST_DN22056_c0_g2_i1,TRINITY_ST_DN37007_c0_g1_i1,TRINITY_ST_DN40769_c0_g1_i1	NP_001052141.2,NP_001055095.1,NP_001176739.1	XP_020571220.1,XP_020580448.1,XP_020582845.1,XP_020589756.1,XP_020590175.1,XP_020590209.1,XP_020591239.1,XP_020591504.1,XP_020593831.1	NP_001143365.2,NP_001151753.1,NP_001151975.2,XP_008646713.1,XP_008664262.1,XP_008669637.1,XP_008671121.1,XP_020394338.1
OG0000108	PKA46311.1,PKA52206.1,PKA52256.1,PKA52266.1,PKA52267.1,PKA52269.1,PKA56049.1,PKA67054.1	XP_003560675.1,XP_003563779.1,XP_003563780.1,XP_003571166.1,XP_003577559.1,XP_003580258.1,XP_003581022.1,XP_014756117.1,XP_024316196.1,XP_024316197.1	XP_020674746.1,XP_020677028.1,XP_020691872.2,XP_020703265.1,XP_020703268.1,XP_020703269.2,XP_020705323.1,XP_020705328.1	TRINITY_MR_DN46869_c0_g1_i1,TRINITY_MR_DN49511_c2_g1_i1,TRINITY_MR_DN53125_c1_g3_i1,TRINITY_MR_DN55160_c1_g1_i11,TRINITY_MR_DN71033_c0_g1_i1,TRINITY_MR_DN7820_c0_g1_i1	GWHPAAEX006826,GWHPAAEX010732,GWHPAAEX012141,GWHPAAEX017706,GWHPAAEX018443	TRINITY_FL_DN563_c0_g1_i1,TRINITY_ST_DN29935_c0_g1_i1,TRINITY_ST_DN29935_c0_g2_i1	NP_001057826.2,NP_001057827.1,NP_001057829.1,NP_001057830.2,NP_001057831.1,NP_001057833.1,NP_001176553.1	XP_020573713.1,XP_020576616.1,XP_020586345.1,XP_020586431.1,XP_020586432.1,XP_020593801.1,XP_020599901.1,XP_020599906.1,XP_020599907.1,XP_020599908.1,XP_020599911.1,XP_020599912.1	NP_001130124.1,NP_001143977.2,NP_001148634.1,XP_008649156.1,XP_008649158.1,XP_008659694.1,XP_008678125.2
OG0000109	PKA51720.1,PKA64770.1	XP_003564738.1,XP_003566212.1,XP_003568390.1,XP_003579314.1,XP_003579529.1,XP_003579530.1,XP_010231334.1,XP_014753430.1,XP_014754143.2,XP_014754480.1,XP_014755016.1,XP_024314376.1,XP_024314377.1	XP_020672593.1,XP_020688801.1,XP_020688802.1,XP_020688804.1,XP_020688805.1,XP_020691853.1,XP_020691857.1,XP_020694519.1,XP_028547791.1,XP_028553178.1,XP_028555192.1	TRINITY_FL_DN12491_c0_g1_i1,TRINITY_MR_DN54376_c1_g1_i2	GWHPAAEX016282,GWHPAAEX016283	TRINITY_FL_DN16724_c0_g2_i3,TRINITY_FL_DN19546_c2_g1_i2,TRINITY_FL_DN19546_c2_g1_i3,TRINITY_FL_DN24813_c0_g1_i1	NP_001044938.2,NP_001044939.2,NP_001044941.1,NP_001044942.2,NP_001044943.2,NP_001054358.1,NP_001055627.1,NP_001055628.2,NP_001064165.1	XP_020572723.1,XP_020578257.1,XP_020582260.1,XP_020582261.1,XP_020589214.1,XP_020593542.1,XP_020593543.1,XP_020600273.1,XP_020600274.1,XP_020600275.1	NP_001147599.1,NP_001147980.2,NP_001149880.1,NP_001168010.1,NP_001169834.1,NP_001335844.1,NP_001335965.1,NP_001344710.1,XP_020408399.1,XP_023156555.1,XP_023157697.1,XP_023157870.1,XP_023158050.1
OG0000110	PKA52089.1,PKA60603.1,PKA62103.1,PKA63317.1,PKA64057.1,PKA66003.1,PKA67110.1	XP_003567242.1,XP_003571880.1,XP_003581429.1,XP_010235724.1,XP_024316159.1	XP_020675996.1,XP_020676001.2,XP_020676359.1,XP_020680881.1,XP_020685091.1,XP_020685683.1,XP_020692875.1,XP_020694707.1,XP_020695364.1	TRINITY_FL_DN7533_c0_g1_i1,TRINITY_FL_DN9276_c0_g1_i1,TRINITY_MR_DN36596_c0_g1_i1,TRINITY_MR_DN42612_c0_g1_i2,TRINITY_MR_DN47894_c0_g1_i1,TRINITY_ST_DN11116_c0_g1_i1	GWHPAAEX000650,GWHPAAEX005747,GWHPAAEX011961,GWHPAAEX011963,GWHPAAEX011965	TRINITY_FL_DN18979_c4_g4_i1,TRINITY_FL_DN3341_c0_g1_i1,TRINITY_MR_DN16470_c2_g1_i3,TRINITY_MR_DN16470_c2_g8_i1,TRINITY_ST_DN28607_c3_g5_i1,TRINITY_ST_DN31721_c0_g1_i1	NP_001046002.1,NP_001048473.1,NP_001053313.1,NP_001055266.1,NP_001176209.1	XP_020575793.1,XP_020575869.1,XP_020575944.1,XP_020576018.1,XP_020582092.1,XP_020584905.1,XP_020585912.1,XP_020586337.1,XP_020594691.1,XP_020596877.1,XP_020596878.1	NP_001136927.1,NP_001142538.1,NP_001142841.2,NP_001143695.1,XP_008657105.1,XP_008661390.1,XP_008674867.1,XP_008676897.1,XP_008676898.1,XP_008681311.1,XP_023158213.1,XP_023158214.1
OG0000111		XP_003557395.1,XP_003561365.1,XP_003561475.2,XP_003561476.3,XP_003561494.1,XP_003561639.2,XP_003562025.2,XP_003576278.1,XP_010227196.1,XP_010228444.1,XP_010230101.1,XP_010230104.1,XP_010230107.1,XP_010230254.1,XP_010236331.1,XP_010236983.1,XP_010237559.1,XP_014752337.1,XP_014752338.1,XP_014752339.1,XP_014752340.1,XP_014756008.1,XP_014756024.1,XP_014756082.1,XP_024311275.1,XP_024311775.1,XP_024311…					NP_001043330.2,NP_001058778.1,NP_001058794.1,NP_001058795.1,NP_001059481.1,NP_001061489.2,NP_001064198.1,NP_001173764.1,NP_001175026.1		NP_001130115.1,NP_001136655.1,NP_001149199.2,NP_001150657.1,NP_001151035.1,NP_001168356.1,NP_001169711.1,XP_008650972.1,XP_008650973.1,XP_008650975.1,XP_008651740.1,XP_008651973.1,XP_008660643.1,XP_008680482.1,XP_008680772.1,XP_008680773.1,XP_020396970.1,XP_023156347.1
OG0000112	PKA46074.1,PKA46641.1,PKA47127.1,PKA47373.1,PKA47763.1,PKA48264.1,PKA48983.1,PKA48986.1,PKA49889.1,PKA49926.1,PKA50238.1,PKA51294.1,PKA53072.1,PKA53463.1,PKA53871.1,PKA55082.1,PKA55624.1,PKA55633.1,PKA56158.1,PKA57735.1,PKA58449.1,PKA59915.1,PKA60660.1,PKA62037.1,PKA64280.1			TRINITY_FL_DN14601_c0_g2_i1,TRINITY_FL_DN15802_c3_g1_i2,TRINITY_FL_DN17396_c2_g2_i3,TRINITY_FL_DN17843_c6_g1_i2,TRINITY_FL_DN17983_c3_g1_i2utrorf,TRINITY_FL_DN6918_c0_g1_i1,TRINITY_FL_DN7180_c0_g1_i1,TRINITY_FL_DN9443_c0_g1_i1,TRINITY_MR_DN46580_c3_g3_i1,TRINITY_MR_DN50340_c0_g1_i3,TRINITY_MR_DN52756_c3_g2_i7,TRINITY_MR_DN52756_c3_g3_i2,TRINITY_MR_DN52917_c2_g1_i6utrorf,TRINITY_MR_DN52917_c2_g1_i…		TRINITY_FL_DN18853_c5_g1_i7,TRINITY_MR_DN14005_c0_g2_i1,TRINITY_MR_DN14011_c0_g1_i5utrorf,TRINITY_MR_DN16231_c1_g1_i1,TRINITY_MR_DN16231_c1_g3_i1,TRINITY_MR_DN17154_c4_g3_i2,TRINITY_MR_DN18443_c0_g1_i1,TRINITY_MR_DN5682_c0_g1_i1	NP_001173078.1,NP_001173490.1,NP_001173771.1,NP_001175104.1,NP_001175430.1,NP_001175745.1,NP_001176052.1,NP_001176140.1,NP_001176502.1,NP_001176943.1,NP_001176965.1
OG0000113	PKA49777.1,PKA49791.1,PKA59885.1,PKA65935.1,PKA65936.1	XP_003559010.1,XP_003560019.1,XP_003562286.1,XP_003562378.1,XP_003579239.1,XP_014754979.1,XP_014757984.1	XP_020675806.1,XP_020676776.1,XP_020677547.1,XP_020679487.1,XP_020687951.2,XP_020688134.2,XP_020689939.1,XP_020705498.1,XP_020705511.1,XP_028547963.1	TRINITY_FL_DN10961_c0_g1_i1,TRINITY_MR_DN31144_c0_g1_i1,TRINITY_MR_DN42966_c0_g1_i1,TRINITY_ST_DN12434_c0_g1_i1,TRINITY_ST_DN7690_c0_g1_i1	GWHPAAEX000105,GWHPAAEX003183,GWHPAAEX003792,GWHPAAEX011330,GWHPAAEX013141	TRINITY_FL_DN19631_c2_g2_i1,TRINITY_FL_DN21973_c0_g1_i1,TRINITY_FL_DN25226_c0_g1_i1,TRINITY_ST_DN12237_c0_g1_i1,TRINITY_ST_DN28018_c0_g1_i3,TRINITY_ST_DN28018_c0_g1_i4	NP_001050443.1,NP_001050444.1,NP_001050650.1,NP_001051366.1,NP_001060144.1,NP_001060145.1,NP_001067148.1	XP_020579173.1,XP_020579179.1,XP_020580275.1,XP_020590043.1,XP_020593613.1,XP_020598892.1	NP_001147538.2,NP_001148240.2,NP_001150655.2,XP_008644480.1,XP_008647162.1,XP_008654133.1,XP_008657279.1,XP_008657294.1,XP_008657892.1,XP_008660089.1,XP_008660091.1,XP_020396776.1,XP_020404737.1,XP_020406636.1
OG0000114	PKA53956.1	XP_003560137.2,XP_003563006.1,XP_003564447.1,XP_003569173.1,XP_003575778.1,XP_010231867.1,XP_014753486.1,XP_014753487.1,XP_014753488.1,XP_014753854.1,XP_014753947.1,XP_014754347.1,XP_024310847.1,XP_024315707.1	XP_020674408.1,XP_020674409.1,XP_020691028.1,XP_020691029.1,XP_020691031.1,XP_020691032.1,XP_028547940.1,XP_028547941.1		GWHPAAEX004011	TRINITY_FL_DN21001_c0_g1_i1	NP_001042353.1,NP_001042354.2,NP_001043281.1,NP_001054417.1,NP_001059823.1,NP_001059833.2,NP_001065688.2,NP_001066899.1,NP_001172406.1,NP_001174168.1	XP_020583780.1,XP_020583782.1,XP_020583790.1,XP_020591234.1,XP_020598404.1,XP_020598406.1,XP_020598407.1,XP_020598408.1	NP_001130925.1,NP_001141290.1,NP_001145229.1,NP_001149874.1,NP_001151548.1,XP_008648656.1,XP_008648657.1,XP_008648658.1,XP_008648659.1,XP_008653162.1,XP_008656563.2,XP_008660044.1,XP_008660050.1,XP_008660057.1,XP_008663201.1,XP_020401683.1,XP_020401684.1,XP_020402422.1,XP_020402423.1,XP_020405242.1,XP_020405243.1,XP_020405244.1
OG0000115	PKA52305.1		XP_020675353.1,XP_020679380.2	TRINITY_FL_DN13141_c0_g1_i1,TRINITY_FL_DN15707_c1_g1_i1,TRINITY_FL_DN16824_c4_g4_i1,TRINITY_FL_DN16824_c5_g3_i5utrorf,TRINITY_FL_DN17811_c4_g3_i1,TRINITY_FL_DN17828_c4_g1_i5,TRINITY_FL_DN17828_c4_g2_i7,TRINITY_FL_DN17830_c6_g1_i3,TRINITY_FL_DN17830_c6_g2_i1,TRINITY_FL_DN17906_c5_g1_i1utrorf,TRINITY_FL_DN17921_c1_g1_i3,TRINITY_FL_DN17930_c0_g1_i5,TRINITY_FL_DN17930_c0_g3_i1,TRINITY_FL_DN8717_c0_g1…		TRINITY_FL_DN18403_c0_g1_i1,TRINITY_FL_DN18403_c0_g1_i4,TRINITY_FL_DN19969_c3_g1_i3,TRINITY_FL_DN19995_c0_g2_i2,TRINITY_MR_DN15441_c4_g1_i2,TRINITY_MR_DN15441_c5_g1_i1,TRINITY_MR_DN15876_c1_g1_i1,TRINITY_MR_DN15876_c1_g1_i2,TRINITY_MR_DN15876_c1_g1_i4,TRINITY_MR_DN15921_c4_g8_i1,TRINITY_MR_DN17356_c6_g2_i1,TRINITY_MR_DN18050_c3_g1_i12utrorf,TRINITY_MR_DN670_c0_g1_i1		XP_020595820.1	YP_588330.1
OG0000116	PKA55890.1,PKA58230.1,PKA61465.1,PKA63039.1	XP_003557879.1,XP_003566757.2,XP_003567480.1,XP_003567975.1,XP_003568972.1,XP_003569634.1,XP_003575963.1,XP_014755157.1,XP_024314192.1	XP_020673850.1,XP_020689511.1,XP_020698371.2,XP_020701347.1,XP_020701367.1,XP_020701837.1,XP_020702244.1,XP_020704183.2	TRINITY_MR_DN31469_c0_g1_i1	GWHPAAEX002817,GWHPAAEX004585,GWHPAAEX014317,GWHPAAEX016223	TRINITY_FL_DN14342_c0_g1_i1,TRINITY_MR_DN14425_c0_g1_i2,TRINITY_MR_DN16696_c5_g2_i3,TRINITY_MR_DN18008_c2_g1_i2	NP_001042773.1,NP_001043996.1,NP_001044031.1,NP_001054597.1,NP_001060383.2,NP_001176980.1	XP_020576892.1,XP_020582552.1,XP_020582553.1,XP_020582554.1,XP_020582556.1,XP_020589178.1,XP_020589179.1,XP_020589180.1,XP_020589181.1,XP_020590698.1,XP_020590703.1,XP_020592438.1,XP_020592439.1,XP_020596202.1,XP_020596203.1	NP_001132070.1,NP_001132616.2,NP_001140269.1,NP_001140604.1,NP_001147101.1,NP_001148338.1,NP_001148988.1,NP_001150099.1,NP_001168460.1,NP_001170039.1,NP_001241859.1,XP_008662308.1,XP_023157654.1
OG0000117		XP_003571252.1,XP_003575911.1,XP_003575956.1,XP_003581000.1,XP_003581001.1,XP_010227304.1,XP_010231832.1,XP_010238712.2,XP_010239108.1,XP_010239112.2,XP_010239370.2,XP_010240353.1,XP_014754284.1,XP_014757715.1,XP_014757800.1,XP_024310323.1,XP_024310324.1,XP_024310326.1,XP_024310436.1,XP_024311860.1,XP_024314252.1,XP_024314253.1,XP_024314254.1,XP_024315742.1					NP_001042911.2,NP_001042914.2,NP_001045362.1,NP_001051100.1,NP_001052127.1,NP_001053563.1,NP_001057809.1,NP_001058526.1,NP_001061070.1,NP_001066174.1,NP_001067235.1,NP_001068139.1,NP_001068143.1,NP_001068148.1,NP_001068159.1,NP_001068162.1,NP_001068199.1,NP_001068200.1,NP_001068201.1,NP_001068202.1,NP_001068205.1,NP_001068214.2,NP_001172309.1,NP_001173675.1,NP_001174842.1		NP_001141669.2,NP_001168586.1,XP_008666711.2,XP_008668836.1,XP_008668846.1,XP_008668848.1,XP_008668849.1,XP_008668850.1,XP_020393803.1,XP_020399347.1,XP_020403703.1,XP_020403704.1,XP_020403706.1,XP_020403707.1,XP_020404349.1
OG0000118	PKA49002.1,PKA57665.1	XP_003560264.1,XP_003565644.1,XP_003566220.1,XP_003572213.1,XP_003574501.1,XP_003581643.1,XP_014753704.2	XP_020672041.2,XP_020674705.1,XP_020676090.1,XP_020687023.1,XP_020687024.1,XP_020690042.1,XP_020696583.1,XP_020700008.2,XP_020700682.1,XP_020702869.1,XP_020702871.1,XP_028551193.1,XP_028556851.1	TRINITY_FL_DN16946_c0_g1_i2,TRINITY_MR_DN32847_c0_g1_i1	GWHPAAEX002129,GWHPAAEX011034,GWHPAAEX011263,GWHPAAEX011264,GWHPAAEX016008,GWHPAAEX017081,GWHPAAEX017082,GWHPAAEX017083	TRINITY_FL_DN19825_c0_g1_i13,TRINITY_FL_DN19825_c0_g2_i1,TRINITY_ST_DN30204_c0_g1_i4,TRINITY_ST_DN30204_c0_g1_i7,TRINITY_ST_DN30204_c0_g3_i1	NP_001055593.1,NP_001057526.1,NP_001060785.2,NP_001060786.1,NP_001060788.1,NP_001060791.1,NP_001067869.1,NP_001067871.2	XP_020580612.1,XP_020580670.1,XP_020586356.1,XP_020599077.1,XP_020599078.1	NP_001131317.1,NP_001146393.1,NP_001168486.1,NP_001169622.1,NP_001281233.1,NP_001288462.1,NP_001306645.1,XP_008662833.1,XP_008669210.2,XP_008669671.1,XP_008676485.1,XP_020395786.1,XP_020401366.1
OG0000119	PKA49104.1,PKA49105.1,PKA56890.1,PKA59467.1	XP_003559911.1,XP_003570608.1,XP_003575222.1,XP_003575223.1,XP_003576223.3,XP_003579567.1,XP_003579833.1,XP_003579871.2,XP_024311251.1,XP_024318125.1,XP_024318126.1	XP_020672409.1,XP_020672410.1,XP_020672412.1,XP_020685981.1,XP_020686006.1,XP_028548835.1,XP_028548836.1,XP_028548838.1	TRINITY_FL_DN9070_c0_g1_i1,TRINITY_MR_DN53069_c1_g6_i1,TRINITY_ST_DN18734_c0_g1_i7	GWHPAAEX000019,GWHPAAEX000497,GWHPAAEX000498,GWHPAAEX000500,GWHPAAEX000502,GWHPAAEX002490,GWHPAAEX002632,GWHPAAEX006332	TRINITY_MR_DN11950_c0_g1_i1,TRINITY_MR_DN17952_c0_g1_i4,TRINITY_ST_DN1931_c0_g1_i2,TRINITY_ST_DN29172_c0_g1_i3	NP_001047222.2,NP_001047223.2,NP_001047225.1,NP_001048165.1,NP_001052455.1,NP_001052456.1,NP_001052459.1,NP_001052460.1,NP_001052470.1,NP_001052946.1,NP_001061763.1,NP_001173866.1,NP_001173869.1	XP_020582382.1,XP_020582486.1,XP_020582509.1,XP_020588435.1	NP_001147350.1,NP_001148091.1,NP_001149205.1,NP_001152029.2,NP_001168449.1,NP_001344082.1,XP_008652960.1,XP_023157524.1
OG0000120	PKA49229.1,PKA51445.1,PKA54105.1,PKA62558.1,PKA62648.1,PKA62862.1,PKA63554.1,PKA66929.1	XP_003557358.1,XP_003559243.1,XP_003560338.1,XP_003580693.1,XP_010228210.1,XP_010228211.1,XP_010231785.1,XP_014755092.1,XP_024313700.1	XP_020676477.1,XP_020676487.1,XP_020679060.1,XP_020693890.1,XP_020693893.1,XP_020693894.1,XP_020700457.1,XP_020700458.1,XP_028554416.1,XP_028554422.1	TRINITY_FL_DN14074_c0_g1_i2,TRINITY_FL_DN16475_c0_g1_i2,TRINITY_FL_DN16475_c0_g1_i3	GWHPAAEX003056,GWHPAAEX007252,GWHPAAEX007926,GWHPAAEX010251	TRINITY_FL_DN20253_c1_g1_i12,TRINITY_FL_DN20253_c1_g2_i2,TRINITY_MR_DN15998_c2_g7_i4,TRINITY_MR_DN16745_c0_g5_i3,TRINITY_ST_DN29322_c1_g1_i12	NP_001051709.2,NP_001054499.2,NP_001059244.1	XP_020574422.1,XP_020576148.1,XP_020582748.1,XP_020585948.1,XP_020585949.1,XP_020585950.1,XP_020585951.1	NP_001104904.2,NP_001139539.1,NP_001168191.1,NP_001241712.1,XP_008648069.1,XP_008648593.1,XP_008651022.1,XP_008656536.1,XP_008656537.1,XP_008659046.1,XP_008659047.1,XP_008662117.1,XP_020400720.2,XP_023156920.1
OG0000121	PKA66401.1	XP_010237929.1,XP_010237930.1,XP_010237931.1,XP_014757426.1,XP_014757427.1,XP_024310461.1,XP_024310462.1,XP_024316472.1,XP_024316473.1,XP_024316474.1,XP_024316475.1,XP_024316476.1,XP_024316477.1,XP_024316523.1,XP_024316524.1,XP_024316525.1,XP_024317225.1,XP_024317692.1,XP_024319021.1,XP_024319022.1,XP_024319023.1,XP_024319131.1,XP_024319132.1,XP_024319133.1,XP_024319134.1,XP_024319135.1	XP_020690142.1,XP_020699714.1,XP_020699735.1		GWHPAAEX008928,GWHPAAEX017412		NP_001062450.1,NP_001062451.1,NP_001062452.1,NP_001062453.2,NP_001062458.1,NP_001062459.2,NP_001062460.1,NP_001062461.1,NP_001175690.1,NP_001175692.1,NP_001176363.1	XP_020573179.1	NP_001142668.1,NP_001143864.2,NP_001288518.1,NP_001338579.1,XP_008659985.1,XP_008659986.1,XP_008659989.1,XP_008664583.3,XP_008669832.1,XP_008678304.1,XP_008678306.1,XP_008678308.2,XP_020398935.1,XP_020402821.1,XP_020402822.1,XP_020407410.1,XP_020407411.1,XP_023156767.1,XP_023157092.1
OG0000122	PKA45820.1,PKA46832.1,PKA52382.1,PKA64482.1	XP_003557523.1,XP_003565003.1,XP_003568762.1,XP_003569789.1,XP_003569928.1,XP_003577056.1,XP_010228605.1,XP_014752719.1,XP_024313087.1,XP_024313088.1,XP_024314888.1,XP_024314889.1	XP_020675720.1,XP_020681256.1,XP_028550388.1,XP_028550389.1,XP_028550390.1	TRINITY_FL_DN16288_c1_g1_i4,TRINITY_FL_DN16288_c1_g2_i1,TRINITY_ST_DN15379_c0_g1_i2	GWHPAAEX001902,GWHPAAEX010074,GWHPAAEX013319,GWHPAAEX018012	TRINITY_FL_DN18875_c8_g3_i1,TRINITY_FL_DN18875_c8_g4_i2,TRINITY_FL_DN18875_c8_g6_i1,TRINITY_MR_DN15721_c0_g1_i1	NP_001042306.1,NP_001044224.1,NP_001044393.1,NP_001051531.1,NP_001054881.2,NP_001058996.1	XP_020575267.1,XP_020575269.1,XP_020584470.1,XP_020584471.1,XP_020585093.1,XP_020585094.1,XP_020589224.1,XP_020589225.1	NP_001152101.1,NP_001152463.1,NP_001169571.1,NP_001307012.1,NP_001311193.1,NP_001344628.1,XP_008648120.1,XP_008651588.1,XP_008655343.1,XP_008655344.1,XP_008655345.1,XP_008668149.1,XP_008673564.1,XP_020396511.1,XP_020398135.1,XP_020405163.1
OG0000123	PKA47209.1,PKA54318.1,PKA54319.1,PKA58974.1,PKA62650.1,PKA65914.1,PKA66561.1	XP_003559674.2,XP_003560166.1,XP_003566046.2,XP_003567133.1,XP_003570468.1,XP_003576643.1,XP_003580828.1,XP_010232130.1,XP_014753871.1	XP_020674203.1,XP_020675762.1,XP_020680207.1,XP_020687364.1,XP_020694004.1,XP_020694660.1,XP_020696296.1	TRINITY_FL_DN10979_c0_g1_i1,TRINITY_FL_DN20230_c0_g1_i1,TRINITY_FL_DN9401_c0_g1_i1,TRINITY_MR_DN69180_c0_g1_i1,TRINITY_ST_DN13619_c0_g3_i1	GWHPAAEX002530,GWHPAAEX007434,GWHPAAEX012345,GWHPAAEX014143,GWHPAAEX015578,GWHPAAEX017175	TRINITY_FL_DN3295_c0_g1_i1,TRINITY_FL_DN5440_c0_g1_i1,TRINITY_MR_DN17211_c1_g7_i1,TRINITY_MR_DN2523_c0_g1_i1,TRINITY_ST_DN19395_c0_g1_i1,TRINITY_ST_DN19395_c0_g2_i1,TRINITY_ST_DN28897_c5_g1_i2	NP_001044300.1,NP_001050671.1,NP_001054273.2,NP_001064563.2,NP_001175886.1	XP_020571739.1,XP_020584695.1,XP_020594085.1	NP_001132540.2,NP_001140869.1,NP_001142926.1,NP_001144144.2,NP_001149483.2,NP_001307837.1,XP_008644658.1,XP_008656439.1,XP_008675028.1,XP_020393533.1,XP_020398903.1,XP_020401001.1,XP_020403645.1
OG0000124	PKA60064.1,PKA60065.1	XP_003559044.1,XP_003574326.1	XP_020672503.1,XP_020684518.2,XP_020685739.1,XP_020685749.2,XP_020685760.1,XP_020686049.1,XP_020691751.1,XP_020697076.1,XP_028548089.1,XP_028548091.1,XP_028548092.1,XP_028548096.1,XP_028548097.1,XP_028550920.1,XP_028553297.1	TRINITY_FL_DN2822_c0_g1_i1,TRINITY_MR_DN54482_c1_g1_i4,TRINITY_ST_DN10175_c0_g1_i1,TRINITY_ST_DN13745_c0_g1_i1,TRINITY_ST_DN14943_c0_g1_i2,TRINITY_ST_DN15007_c0_g1_i2	GWHPAAEX006278,GWHPAAEX007703,GWHPAAEX007704,GWHPAAEX007705,GWHPAAEX009762,GWHPAAEX009763,GWHPAAEX009766,GWHPAAEX018684	TRINITY_FL_DN20179_c1_g3_i2,TRINITY_FL_DN20179_c1_g3_i7,TRINITY_FL_DN20246_c1_g4_i2,TRINITY_FL_DN20246_c1_g8_i1,TRINITY_FL_DN20246_c1_g8_i5,TRINITY_MR_DN16694_c5_g2_i3,TRINITY_ST_DN28595_c2_g9_i1,TRINITY_ST_DN29958_c2_g2_i1,TRINITY_ST_DN29958_c2_g5_i1,TRINITY_ST_DN30165_c2_g2_i5	NP_001042986.1,NP_001042987.1,NP_001065362.2,NP_001065363.2,NP_001065365.1,NP_001065367.1,NP_001065368.1,NP_001065371.1,NP_001176271.1	XP_020582832.1,XP_020582833.1,XP_020582842.1,XP_020587305.1,XP_020587312.1,XP_020587314.1	NP_001149052.1,NP_001183022.1,XP_008658610.1,XP_008658612.1
OG0000125		XP_003570988.2,XP_003572797.1,XP_003579434.1,XP_010231990.1,XP_010231995.1,XP_014753852.1,XP_014754246.2,XP_014755622.1,XP_014756414.1,XP_014757807.1,XP_024315998.1,XP_024316704.1,XP_024316710.1,XP_024318484.1	XP_020684999.1,XP_028555485.1			TRINITY_ST_DN28927_c0_g1_i1,TRINITY_ST_DN28927_c0_g2_i4,TRINITY_ST_DN28927_c0_g2_i8	NP_001043507.1,NP_001056750.2,NP_001056751.1,NP_001058756.1,NP_001059589.1,NP_001059597.2,NP_001064064.2,NP_001068098.1,NP_001068100.1,NP_001068106.2,NP_001068112.1,NP_001172451.1,NP_001172452.1,NP_001172453.1,NP_001172894.1,NP_001174592.1,NP_001176609.1,NP_001176610.1,NP_001176611.1	XP_020586789.1,XP_020586790.1,XP_020586791.1,XP_020586799.1,XP_020586803.1,XP_020586806.1,XP_020591888.1,XP_020591890.1,XP_020591891.1,XP_020591892.1,XP_020591893.1,XP_020591894.1,XP_020591897.1,XP_020591898.1,XP_020591899.1,XP_020591900.1,XP_020591901.1,XP_020591902.1,XP_020597595.1,XP_020597596.1	XP_008648419.2,XP_008670802.1,XP_008673613.1,XP_020406226.1
OG0000126	PKA47147.1,PKA52357.1,PKA53724.1,PKA61663.1,PKA62182.1	NP_001288330.1,NP_001289796.1,XP_003579908.1,XP_014751692.1,XP_014755382.1,XP_014755383.1,XP_024311407.1,XP_024311408.1,XP_024311409.1,XP_024316114.1,XP_024316115.1,XP_024316116.1,XP_024316117.1,XP_024316119.1,XP_024316120.1,XP_024316121.1,XP_024316122.1,XP_024316123.1,XP_024316124.1,XP_024316125.1,XP_024316126.1,XP_024316127.1,XP_024316129.1	XP_020675689.1,XP_020675690.1,XP_020700214.1,XP_020706092.1,XP_028551406.1,XP_028552867.1	TRINITY_MR_DN52192_c0_g7_i2	GWHPAAEX010080,GWHPAAEX018751,GWHPAAEX018752	TRINITY_MR_DN15912_c6_g1_i1,TRINITY_MR_DN16341_c1_g1_i15	NP_001047230.1,NP_001048018.1,NP_001052416.1,NP_001052626.1,NP_001052995.2,NP_001061866.1	XP_020572217.1,XP_020572218.1,XP_020584675.1,XP_020584676.1,XP_020584677.1,XP_020584678.1,XP_020584681.1	NP_001104926.2,NP_001335083.1,XP_008669317.1,XP_008669318.1,XP_020393156.1,XP_020402269.1,XP_020408189.1,XP_020408190.1
OG0000127	PKA47359.1,PKA48331.1,PKA51105.1,PKA55394.1,PKA56572.1,PKA66903.1	XP_003565101.1,XP_003567156.2,XP_003573007.1,XP_003577160.1,XP_003577907.1	XP_020672520.1,XP_020673728.1,XP_020673729.1,XP_020677324.1,XP_020678538.1,XP_020679760.1,XP_020681791.1,XP_020685521.1,XP_020694329.1,XP_020694337.1,XP_020704984.2,XP_028551536.1	TRINITY_FL_DN16697_c1_g1_i1,TRINITY_MR_DN36968_c0_g1_i1,TRINITY_MR_DN47579_c0_g1_i2,TRINITY_MR_DN58571_c0_g1_i1,TRINITY_ST_DN13315_c0_g2_i2	GWHPAAEX013201,GWHPAAEX017270	TRINITY_FL_DN3997_c0_g1_i1,TRINITY_MR_DN12711_c0_g1_i1,TRINITY_MR_DN13238_c0_g2_i1,TRINITY_MR_DN21828_c0_g1_i1,TRINITY_MR_DN845_c0_g1_i1,TRINITY_ST_DN30125_c0_g1_i1,TRINITY_ST_DN30125_c0_g1_i10,TRINITY_ST_DN30125_c0_g1_i12,TRINITY_ST_DN30125_c0_g1_i2,TRINITY_ST_DN30125_c0_g1_i5,TRINITY_ST_DN30125_c0_g1_i9,TRINITY_ST_DN30125_c0_g2_i1	NP_001045436.1,NP_001048035.1,NP_001065531.1,NP_001065929.1	XP_020571337.1,XP_020578785.1,XP_020578786.1,XP_020578787.1,XP_020579448.1,XP_020582262.1,XP_020582351.1,XP_020588109.1,XP_020599809.1,XP_020599813.1,XP_020599814.1	NP_001151296.1,NP_001151735.1,XP_008656858.1,XP_008676053.1
OG0000128	PKA46289.1,PKA47247.1,PKA47248.1,PKA47249.1	XP_003564176.2,XP_003568106.1,XP_003568107.1,XP_003569113.2,XP_003571634.3,XP_003577989.1,XP_010231162.1,XP_014752382.1,XP_014754312.1,XP_014754397.2,XP_024314988.1	XP_020689973.2,XP_020694586.1	TRINITY_FL_DN6605_c0_g1_i1,TRINITY_MR_DN34013_c0_g1_i2	GWHPAAEX000909,GWHPAAEX000910,GWHPAAEX011495	TRINITY_FL_DN19340_c4_g8_i1,TRINITY_FL_DN8592_c0_g1_i1	NP_001052215.1,NP_001056039.1,NP_001056040.1,NP_001057265.1,NP_001059585.2,NP_001062931.1,NP_001064058.1,NP_001064059.1,NP_001066710.1,NP_001066711.2,NP_001068034.1,NP_001174714.1,NP_001175192.1	XP_020591961.1,XP_020600336.1,XP_020600337.1	NP_001105689.1,NP_001131705.1,NP_001136605.1,NP_001140761.1,NP_001140810.1,NP_001146259.1,NP_001147709.1,NP_001148593.1,NP_001149533.1,NP_001158962.1,NP_001168311.2,NP_001306664.1,XP_008649874.1,XP_008649876.1,XP_008656437.1,XP_008660003.1,XP_008660004.1,XP_008677433.1,XP_008679470.1,XP_020402727.1
OG0000129	PKA49948.1,PKA51672.1	XP_003563772.1,XP_003564300.1,XP_003565602.1,XP_003568088.1,XP_003569807.1,XP_003575305.1,XP_003576940.1,XP_003578431.1,XP_003578751.1,XP_003580019.1,XP_010238355.1,XP_010238588.1,XP_024314065.1	XP_020675340.1,XP_020694796.1,XP_020702350.1,XP_020702366.1,XP_020702367.1,XP_020705544.1,XP_028550799.1	TRINITY_MR_DN25926_c0_g1_i3,TRINITY_ST_DN10381_c0_g1_i3,TRINITY_ST_DN11096_c0_g1_i4	GWHPAAEX001212,GWHPAAEX007284,GWHPAAEX015725,GWHPAAEX015985	TRINITY_FL_DN14807_c0_g1_i1,TRINITY_FL_DN19531_c9_g1_i1	NP_001042411.1,NP_001044242.1,NP_001053150.1,NP_001056859.1,NP_001056860.1,NP_001057842.1	XP_020572553.1,XP_020576919.1,XP_020576920.1,XP_020576921.1,XP_020576922.1,XP_020584574.1,XP_020592097.1,XP_020595880.1	NP_001106246.1,NP_001106247.1,NP_001106250.1,NP_001106251.1,NP_001106252.1,NP_001106253.1,NP_001106254.1,NP_001106255.1,NP_001106256.1,NP_001106257.1,NP_001106265.1,NP_001296779.1,XP_008652921.1,XP_008654209.1,XP_008666991.1
OG0000130	PKA52475.1,PKA52476.1,PKA52477.1,PKA57745.1,PKA57747.1,PKA63137.1,PKA63218.1	XP_003558258.1,XP_003565005.1,XP_003571638.1,XP_003575602.1,XP_003575742.1,XP_003577282.1,XP_003577285.1,XP_010228815.1,XP_014758830.1,XP_024310625.1	XP_020689128.1,XP_020690649.1,XP_020698413.1,XP_020702659.1,XP_028551258.1	TRINITY_FL_DN24437_c0_g1_i1,TRINITY_MR_DN33830_c0_g1_i1,TRINITY_MR_DN52882_c0_g1_i2	GWHPAAEX009155	TRINITY_MR_DN16822_c1_g4_i1,TRINITY_ST_DN29325_c6_g1_i1	NP_001045292.1,NP_001045293.2,NP_001049675.1,NP_001049676.1,NP_001049677.1,NP_001052394.1,NP_001067807.1,NP_001067809.1,NP_001067810.2,NP_001067819.1,NP_001068381.1,NP_001068384.1,NP_001173821.1	XP_020585446.1,XP_020590156.1,XP_020590157.1,XP_020590158.1,XP_020590159.1,XP_020590160.1,XP_020590161.1,XP_020590190.1,XP_020590201.1,XP_020590222.1,XP_020600194.1	NP_001141512.1,NP_001148247.1,NP_001149071.1,NP_001151188.1,XP_008677223.1,XP_008677915.1,XP_008680052.1,XP_020407385.1
OG0000131		XP_003560464.3	XP_020674217.1,XP_020675937.1,XP_020676828.1,XP_020677231.1,XP_020678244.1,XP_020679019.1,XP_020680467.2,XP_020681034.1,XP_020683245.1,XP_020695022.1,XP_020696742.1,XP_020705081.1,XP_028547984.1,XP_028548272.1,XP_028548447.1,XP_028551570.1,XP_028552511.1,XP_028552866.1,XP_028553892.1,XP_028554237.1,XP_028555738.1,XP_028555986.1,XP_028556786.1,XP_028557264.1,XP_028557265.1,XP_028557266.1	TRINITY_MR_DN24946_c0_g1_i1,TRINITY_MR_DN978_c0_g1_i1		TRINITY_FL_DN15193_c0_g1_i2,TRINITY_FL_DN18000_c0_g1_i1,TRINITY_FL_DN18864_c2_g2_i1,TRINITY_FL_DN20010_c0_g1_i1,TRINITY_FL_DN2097_c0_g1_i1,TRINITY_MR_DN11687_c0_g1_i2utrorf,TRINITY_MR_DN15119_c0_g1_i1,TRINITY_MR_DN16385_c0_g4_i6,TRINITY_MR_DN16630_c3_g1_i3,TRINITY_MR_DN17396_c1_g1_i1,TRINITY_MR_DN17493_c2_g1_i1,TRINITY_MR_DN17710_c1_g1_i1,TRINITY_MR_DN17782_c2_g1_i3utrorf,TRINITY_MR_DN17861_c4_g3…		XP_020580829.1,XP_020594116.1,XP_020595562.1,XP_020597638.1
OG0000132		XP_024313244.1,XP_024313245.1,XP_024313246.1,XP_024318148.1,XP_024318149.1		TRINITY_FL_DN15352_c3_g1_i3,TRINITY_FL_DN16222_c7_g1_i1,TRINITY_FL_DN16646_c6_g1_i1,TRINITY_FL_DN16646_c6_g1_i2,TRINITY_FL_DN16646_c6_g1_i7,TRINITY_FL_DN16790_c4_g2_i3,TRINITY_FL_DN16790_c4_g2_i4,TRINITY_FL_DN16790_c4_g2_i8,TRINITY_FL_DN16790_c4_g3_i2,TRINITY_FL_DN17809_c2_g1_i6,TRINITY_FL_DN17895_c4_g1_i13,TRINITY_FL_DN17895_c4_g1_i7,TRINITY_FL_DN17956_c6_g2_i7,TRINITY_MR_DN28020_c1_g1_i1,TRINIT…		TRINITY_FL_DN18567_c1_g2_i1utrorf,TRINITY_FL_DN18993_c0_g1_i1,TRINITY_MR_DN17257_c2_g1_i2,TRINITY_MR_DN17257_c5_g1_i1,TRINITY_ST_DN43858_c0_g1_i1			XP_008645192.1,XP_008678320.2,XP_008678322.2,XP_020402531.1,XP_020406014.1,XP_020406611.1,XP_023155951.1
OG0000133	PKA46779.1,PKA54071.1,PKA56765.1,PKA61191.1,PKA63446.1,PKA64548.1,PKA64549.1,PKA64551.1	XP_003560923.2,XP_003560932.3,XP_003561616.3,XP_003561617.3,XP_003569538.4,XP_003569598.1,XP_014754479.1	XP_020672988.1,XP_020682534.1,XP_020682536.2,XP_020682560.2,XP_020685689.2,XP_020685707.1,XP_020685713.1,XP_020685830.1,XP_020688506.1,XP_020698678.1,XP_020699569.2	TRINITY_FL_DN12692_c0_g1_i1,TRINITY_FL_DN24418_c0_g1_i1,TRINITY_FL_DN8884_c0_g1_i1,TRINITY_MR_DN34020_c0_g1_i1,TRINITY_MR_DN44921_c0_g1_i2,TRINITY_MR_DN46290_c0_g1_i1	GWHPAAEX002199,GWHPAAEX002200,GWHPAAEX005334,GWHPAAEX011891,GWHPAAEX011892,GWHPAAEX011893,GWHPAAEX011895,GWHPAAEX011897,GWHPAAEX014889	TRINITY_FL_DN18942_c0_g4_i2,TRINITY_FL_DN20194_c6_g5_i1,TRINITY_ST_DN24590_c0_g1_i1,TRINITY_ST_DN29661_c1_g9_i1,TRINITY_ST_DN29755_c0_g1_i2,TRINITY_ST_DN30122_c1_g4_i1,TRINITY_ST_DN30122_c1_g9_i1	NP_001042177.1,NP_001042178.1,NP_001042179.1,NP_001050148.2	XP_020572543.1,XP_020572643.1,XP_020591685.1,XP_020600308.1	NP_001168299.1,XP_008659131.1,XP_008673636.1
OG0000134	PKA48151.1,PKA61862.1,PKA62725.1	XP_003558037.1,XP_003564436.1,XP_010228694.1,XP_010228695.1,XP_010229877.2,XP_010230791.1	XP_020698027.2,XP_020701793.1,XP_020701794.1,XP_020701795.1,XP_020701796.1,XP_028551420.1,XP_028557309.1,XP_028557310.1,XP_028557311.1,XP_028557313.1	TRINITY_FL_DN15188_c0_g1_i1,TRINITY_MR_DN47892_c0_g1_i4	GWHPAAEX000224,GWHPAAEX010273,GWHPAAEX018621	TRINITY_FL_DN18469_c3_g3_i3,TRINITY_MR_DN13597_c0_g3_i1,TRINITY_MR_DN15015_c0_g2_i1	NP_001042751.1,NP_001049945.1,NP_001057342.1,NP_001060695.1	XP_020583008.1,XP_020583009.1,XP_020583361.1,XP_020583362.1,XP_020583363.1,XP_020584767.1	NP_001105735.1,NP_001132337.1,NP_001137124.1,NP_001141940.1,NP_001308277.1,NP_001333859.1,XP_008651318.1,XP_008651320.1,XP_008651321.1,XP_008651323.1,XP_008651324.1,XP_008654394.1,XP_008658211.1,XP_008658212.1,XP_008668195.1,XP_008668203.1,XP_020396043.1,XP_020396044.1,XP_020396045.1,XP_020396046.1,XP_020396047.1,XP_020405658.1
OG0000135	PKA49587.1,PKA55625.1,PKA56631.1	XP_003562709.1,XP_003568433.1,XP_003575166.1,XP_003577648.1,XP_010232666.1,XP_010235739.1,XP_024310204.1	XP_020675726.1,XP_020675727.1,XP_020680117.1,XP_020697649.1,XP_020697651.1,XP_020697652.1,XP_020697653.1,XP_020697654.1,XP_020697958.1,XP_020701320.1,XP_020701321.1	TRINITY_FL_DN11115_c0_g1_i1,TRINITY_FL_DN11115_c0_g2_i1,TRINITY_MR_DN33140_c0_g1_i1,TRINITY_ST_DN15815_c1_g2_i1	GWHPAAEX012067,GWHPAAEX014749,GWHPAAEX017077,GWHPAAEX018934	TRINITY_FL_DN153_c0_g1_i1,TRINITY_FL_DN15680_c0_g1_i1,TRINITY_FL_DN20256_c1_g1_i1,TRINITY_FL_DN20256_c1_g2_i1,TRINITY_MR_DN17070_c2_g1_i4	NP_001045036.1,NP_001052897.1,NP_001055570.1,NP_001060242.1,NP_001067599.1	XP_020571434.1,XP_020575768.1,XP_020575769.1,XP_020584582.1,XP_020584583.1,XP_020584584.1,XP_020584585.1,XP_020584586.1,XP_020584646.1,XP_020589088.1,XP_020599043.1,XP_020599044.1,XP_020599045.1,XP_020599046.1	NP_001149904.1,NP_001150003.1,NP_001169011.1,NP_001339362.1,XP_008656276.1,XP_008676465.1
OG0000136		XP_003560397.2,XP_003560761.1,XP_003566875.1,XP_003569403.1,XP_003577040.1,XP_003578754.1,XP_010227692.1,XP_010232017.1,XP_010236733.1,XP_010238326.1,XP_010239145.1,XP_010240461.1,XP_014753607.1,XP_014755933.1,XP_014757617.1,XP_014758046.1,XP_014758047.1,XP_024311024.1,XP_024318136.1,XP_024319154.1,XP_024319155.1,XP_024319156.1,XP_024319157.1,XP_024319158.1,XP_024319159.1,XP_024319160.1,XP_024319…					NP_001045622.1,NP_001045623.1,NP_001049303.1,NP_001049390.1,NP_001053097.1,NP_001056154.1,NP_001056375.1,NP_001056397.1,NP_001056741.2,NP_001056743.1,NP_001056765.1,NP_001063575.1,NP_001063588.2,NP_001063590.2,NP_001063594.1,NP_001063609.2,NP_001068016.1,NP_001173986.1,NP_001174542.1,NP_001175689.1,NP_001175773.1,NP_001175926.1,NP_001175931.1,NP_001175933.1,NP_001176567.1		NP_001152152.1,XP_008649123.1,XP_008649124.1,XP_020405975.1,XP_020405976.1,XP_023157789.1,XP_023157790.1
OG0000137	PKA45809.1,PKA50903.1,PKA51692.1,PKA54116.1,PKA66056.1,PKA66801.1,PKA66802.1,PKA66803.1	XP_003575090.1,XP_010236394.1,XP_024312415.1,XP_024317917.1	XP_020672935.1,XP_020676508.1,XP_020678295.1,XP_020681321.1,XP_020686101.1,XP_020687141.1,XP_020691613.1	TRINITY_FL_DN10855_c0_g1_i1,TRINITY_FL_DN10977_c0_g1_i1,TRINITY_FL_DN5322_c0_g1_i1,TRINITY_FL_DN9287_c0_g1_i1,TRINITY_MR_DN44727_c0_g1_i1,TRINITY_ST_DN17237_c6_g1_i1	GWHPAAEX003131,GWHPAAEX003647,GWHPAAEX004021,GWHPAAEX009703,GWHPAAEX010163,GWHPAAEX010441,GWHPAAEX010976	TRINITY_FL_DN20271_c3_g5_i1,TRINITY_MR_DN17654_c5_g4_i1,TRINITY_MR_DN21548_c0_g1_i1,TRINITY_MR_DN27779_c0_g1_i1,TRINITY_MR_DN28105_c0_g1_i1,TRINITY_ST_DN11883_c0_g1_i1,TRINITY_ST_DN39418_c0_g1_i1,TRINITY_ST_DN4177_c0_g1_i1,TRINITY_ST_DN48521_c0_g1_i1,TRINITY_ST_DN5616_c0_g1_i1	NP_001058944.2,NP_001173012.1,NP_001176287.1	XP_020570871.1,XP_020573583.1,XP_020575919.1,XP_020579888.1,XP_020580470.1,XP_020594718.1,XP_020596616.1	NP_001142192.1,NP_001142198.1,NP_001170183.2,XP_008646489.1,XP_008653620.1,XP_008664348.1
OG0000138	PKA46277.1,PKA47832.1,PKA48153.1,PKA51572.1,PKA55439.1,PKA56103.1,PKA62851.1	XP_003559898.1,XP_003561606.1,XP_003576600.1,XP_003578478.1,XP_003581540.4,XP_010235376.1	XP_020671853.1,XP_020675015.1,XP_020680679.1,XP_020690947.1,XP_020692757.1,XP_020697801.1,XP_020698024.1,XP_020701812.2	TRINITY_FL_DN12983_c0_g1_i1,TRINITY_FL_DN13439_c0_g1_i1,TRINITY_FL_DN17004_c0_g4_i1,TRINITY_FL_DN18526_c0_g1_i1,TRINITY_MR_DN40394_c0_g1_i1,TRINITY_MR_DN48546_c0_g2_i1	GWHPAAEX001968,GWHPAAEX005127,GWHPAAEX010277,GWHPAAEX017500	TRINITY_FL_DN16277_c0_g1_i1,TRINITY_FL_DN17161_c0_g2_i1,TRINITY_FL_DN17161_c0_g5_i1,TRINITY_FL_DN17161_c0_g6_i1,TRINITY_FL_DN20116_c2_g1_i2,TRINITY_FL_DN9118_c0_g1_i1,TRINITY_MR_DN27700_c0_g1_i1	NP_001053591.1,NP_001060424.1,NP_001062423.1,NP_001063356.1,NP_001063726.1	XP_020582216.1,XP_020583107.1,XP_020583395.1,XP_020584004.1,XP_020596681.1,XP_020596708.1	NP_001149902.1,NP_001150223.1,NP_001152384.1,NP_001278497.2,XP_008652977.1,XP_008677301.1,XP_020396010.1,XP_020407165.1,XP_023158276.1
OG0000139	PKA58427.1	XP_003557937.1,XP_003567614.1,XP_010230838.1,XP_010234089.1,XP_010234096.1,XP_014752828.1,XP_014753344.1,XP_014755158.1,XP_014755159.1,XP_024312405.1,XP_024312406.1	XP_020675407.1,XP_020675470.1,XP_020675525.1,XP_020675586.1,XP_020675635.1,XP_020675642.1,XP_020675650.1,XP_020675658.1,XP_020701248.1,XP_020701253.1,XP_020701254.1,XP_028548678.1,XP_028548679.1,XP_028552938.1,XP_028552939.1,XP_028552940.1,XP_028552941.1	TRINITY_FL_DN12925_c0_g1_i2	GWHPAAEX005051,GWHPAAEX010297	TRINITY_FL_DN19622_c2_g1_i9,TRINITY_FL_DN19816_c1_g1_i1	NP_001042879.1,NP_001050082.1,NP_001055323.1,NP_001060608.1	XP_020572757.1,XP_020572758.1,XP_020589480.1,XP_020589481.1	NP_001137034.1,NP_001150424.2,NP_001151386.1,XP_008647955.1,XP_008647956.1,XP_008647957.1,XP_008658199.1,XP_008658200.1,XP_008658201.1,XP_020394609.1,XP_023156061.1,XP_023157662.1,XP_023157663.1,XP_023157664.1,XP_023157665.1,XP_023157666.1
OG0000140	PKA46477.1,PKA56038.1	XP_003559026.1,XP_003559027.1,XP_003562227.1,XP_003572057.2,XP_003572782.1,XP_003580295.1,XP_014756205.1	XP_020701286.1,XP_028554119.1	TRINITY_MR_DN15363_c0_g1_i1,TRINITY_MR_DN30554_c0_g1_i1,TRINITY_ST_DN12454_c0_g1_i1	GWHPAAEX007720,GWHPAAEX018705	TRINITY_FL_DN18018_c1_g1_i1,TRINITY_MR_DN6098_c0_g1_i1,TRINITY_ST_DN4589_c0_g1_i1	NP_001047650.1,NP_001047651.1,NP_001048666.1,NP_001048667.1,NP_001048668.1,NP_001053511.1,NP_001053512.1,NP_001053513.2,NP_001064405.1,NP_001064406.1,NP_001065327.1,NP_001065328.1,NP_001065329.1,NP_001065330.2,NP_001065332.1,NP_001065333.1,NP_001065334.1,NP_001065343.2,NP_001176263.1	XP_020590191.1,XP_020590239.1	NP_001104845.2,NP_001105602.2,NP_001141168.1,NP_001147365.1,NP_001148300.1,NP_001150721.2,NP_001151721.2,NP_001152564.1,NP_001152584.1,NP_001152587.1,NP_001309734.1,XP_008646032.1,XP_008648736.1,XP_008659961.1,XP_008659962.1,XP_008659964.1,XP_008663526.1
OG0000141	PKA46844.1,PKA53805.1,PKA57184.1	NP_001266821.1,NP_001288321.1,NP_001289798.1,NP_001289811.1,XP_003578791.1,XP_010230317.1,XP_010230319.1,XP_010230591.1,XP_010230592.1,XP_010230593.1,XP_010238619.1,XP_014757253.1,XP_024313919.1,XP_024313920.1,XP_024313921.1,XP_024313922.1,XP_024313924.1,XP_024318440.1	XP_020680523.1,XP_028548041.1,XP_028550923.1,XP_028556190.1	TRINITY_FL_DN13296_c0_g1_i1,TRINITY_FL_DN14743_c1_g1_i4,TRINITY_FL_DN14743_c1_g4_i1,TRINITY_MR_DN48762_c0_g2_i4	GWHPAAEX006402,GWHPAAEX012357,GWHPAAEX012681	TRINITY_FL_DN17347_c0_g1_i2,TRINITY_FL_DN19032_c3_g1_i1,TRINITY_FL_DN19032_c3_g2_i1,TRINITY_FL_DN19627_c3_g1_i1,TRINITY_MR_DN13262_c0_g3_i2	NP_001045028.1,NP_001054889.1,NP_001066385.1	XP_020575360.1,XP_020575361.1,XP_020575362.1,XP_020575771.1,XP_020575772.1,XP_020575773.1,XP_020582512.1,XP_020587673.1,XP_020587674.1,XP_020591800.1,XP_020591942.1	NP_001105321.1,NP_001105946.1,NP_001336486.1,XP_008654205.1,XP_008673573.1,XP_020406838.1
OG0000142	PKA47696.1,PKA49043.1,PKA49829.1,PKA59048.1,PKA60008.1	XP_003563191.1,XP_003565511.1,XP_003566937.1,XP_010238934.2,XP_010239639.2,XP_024314229.1,XP_024314688.1,XP_024314689.1,XP_024314690.1,XP_024314691.1,XP_024314692.1,XP_024314693.1,XP_024316389.1	XP_020682517.1,XP_020691508.2,XP_020692344.1,XP_020705149.1,XP_028547640.1,XP_028552446.1	TRINITY_FL_DN18636_c0_g1_i1,TRINITY_ST_DN14460_c0_g1_i2	GWHPAAEX004193,GWHPAAEX011151,GWHPAAEX011878,GWHPAAEX012297,GWHPAAEX018576	TRINITY_FL_DN27756_c0_g1_i1,TRINITY_FL_DN7361_c0_g1_i2	NP_001042455.1,NP_001052088.1,NP_001059508.1,NP_001066871.1,NP_001172554.1	XP_020574968.1,XP_020576473.1,XP_020580150.1,XP_020580151.1,XP_020580153.1,XP_020580154.1,XP_020585723.1,XP_020591849.1,XP_020596268.1	NP_001131490.1,NP_001146836.1,NP_001147849.1,NP_001147961.1,NP_001148256.1,XP_008651410.1,XP_008669713.1,XP_008673495.1,XP_008673497.1,XP_020395455.1
OG0000143	PKA52858.1,PKA52913.1,PKA54863.1,PKA54864.1	XP_003571437.2,XP_003571439.3,XP_003571440.1	XP_020674812.1,XP_020674813.1,XP_020674875.2,XP_020683300.1,XP_020690796.1,XP_020696679.2,XP_020697389.1,XP_020697401.2,XP_020697403.1,XP_028547729.1,XP_028550517.1,XP_028551278.1,XP_028553896.1,XP_028554402.1,XP_028555172.1,XP_028557145.1	TRINITY_MR_DN55232_c0_g4_i4	GWHPAAEX005632,GWHPAAEX005633,GWHPAAEX011072,GWHPAAEX011531,GWHPAAEX015385,GWHPAAEX015386,GWHPAAEX015388	TRINITY_FL_DN19252_c0_g1_i13,TRINITY_ST_DN21008_c1_g2_i1,TRINITY_ST_DN30120_c0_g2_i2,TRINITY_ST_DN30120_c0_g2_i8	NP_001042937.1,NP_001050416.1,NP_001061082.1,NP_001175402.1	XP_020577961.1,XP_020584121.1,XP_020584124.1,XP_020596455.1,XP_020597358.1,XP_020597359.1,XP_020598459.1	NP_001105674.1,NP_001105675.1,NP_001105850.2,NP_001288477.1,NP_001292867.2,NP_001307938.1,XP_008662701.1,XP_020397439.1,XP_020400810.1,XP_020401374.1,XP_020401845.1
OG0000144	PKA56211.1,PKA60492.1,PKA66938.1	XP_003558459.1,XP_003577316.1,XP_003581689.1,XP_010228997.1,XP_010228998.1	XP_020680578.1,XP_020680579.1,XP_020680584.1,XP_020680586.1,XP_020680587.1,XP_020691154.1,XP_020691155.1,XP_020700546.1,XP_020702187.1	TRINITY_MR_DN51794_c0_g1_i1,TRINITY_MR_DN51794_c0_g2_i3	GWHPAAEX002669,GWHPAAEX009902,GWHPAAEX017227,GWHPAAEX017229	TRINITY_FL_DN18654_c2_g3_i2,TRINITY_FL_DN18654_c2_g3_i5,TRINITY_FL_DN18654_c2_g4_i1,TRINITY_FL_DN18654_c2_g4_i2,TRINITY_ST_DN28691_c0_g10_i1	NP_001049145.1,NP_001049146.1,NP_001049147.1,NP_001049148.1	XP_020575828.1,XP_020578236.1,XP_020578237.1,XP_020580889.1,XP_020580890.1	NP_001105587.1,NP_001105617.1,NP_001105933.2,NP_001152668.1,NP_001288407.1,NP_001288465.1,NP_001310300.1,NP_001338678.1,XP_008647262.1,XP_008647989.1,XP_008656153.1,XP_008656154.1,XP_008656156.1,XP_020394622.1,XP_020394754.1,XP_020399436.1,XP_020399437.1,XP_020404170.1,XP_020404171.1,XP_023156093.1
OG0000145		XP_003572862.3,XP_010233281.1,XP_014757796.1,XP_024310333.1,XP_024311446.1,XP_024311476.1,XP_024312946.1,XP_024314507.1,XP_024314612.1					NP_001048745.2,NP_001065083.2,NP_001172272.1,NP_001173431.1,NP_001174346.1,NP_001175221.1,NP_001175243.1,NP_001175620.1		NP_001159145.1,XP_008649448.3,XP_008653995.2,XP_008664880.1,XP_008668208.1,XP_008668209.1,XP_008668703.1,XP_008674945.1,XP_008676249.2,XP_020393604.1,XP_020394104.2,XP_020396561.1,XP_020397248.1,XP_020398492.1,XP_020399775.1,XP_020399776.1,XP_020400004.1,XP_020400006.1,XP_020400012.1,XP_020400015.2,XP_020400283.1,XP_020400322.2,XP_020400540.2,XP_020400935.1,XP_020401350.2,XP_020402236.2,XP_020403…
OG0000146	PKA46688.1,PKA47983.1,PKA60485.1	XP_010229458.1,XP_024310358.1,XP_024311293.1,XP_024311294.1,XP_024311295.1,XP_024311296.1	XP_028556792.1	TRINITY_FL_DN13009_c1_g2_i1,TRINITY_FL_DN16739_c0_g5_i8,TRINITY_FL_DN4194_c0_g1_i1,TRINITY_FL_DN6563_c0_g1_i1,TRINITY_FL_DN6887_c0_g1_i1,TRINITY_MR_DN25937_c0_g1_i1,TRINITY_MR_DN30474_c0_g1_i1,TRINITY_MR_DN31987_c0_g1_i1,TRINITY_MR_DN50992_c1_g1_i29,TRINITY_ST_DN10907_c1_g1_i1,TRINITY_ST_DN12252_c0_g2_i1,TRINITY_ST_DN12252_c1_g1_i1,TRINITY_ST_DN12252_c1_g3_i1,TRINITY_ST_DN12252_c1_g3_i2,TRINITY_S…		TRINITY_MR_DN13540_c0_g2_i1	NP_001042570.1,NP_001042676.1,NP_001060485.2,NP_001066722.2,NP_001067320.2,NP_001172474.1,NP_001173850.1,NP_001175020.1,NP_001175163.1,NP_001175602.1,NP_001176994.1		XP_020397259.1,XP_020400216.1,XP_020402319.1,XP_020402320.1,XP_020402321.1,XP_020402322.1,XP_020407785.1,XP_023156489.1,XP_023156846.1,XP_023156868.1
OG0000147	PKA46966.1,PKA47053.1,PKA48259.1,PKA48880.1,PKA49737.1,PKA51735.1,PKA55044.1,PKA56119.1,PKA56152.1,PKA56498.1,PKA61221.1,PKA61795.1,PKA62437.1,PKA63659.1		XP_020672346.1,XP_020675454.1,XP_020676059.1,XP_020676180.1,XP_020677539.1,XP_020679072.2,XP_020680751.2,XP_020682036.2,XP_020683208.2,XP_020684066.2,XP_020686376.1,XP_020689434.1,XP_020689839.2,XP_020691552.2,XP_020692153.1,XP_020695247.2,XP_020695423.2,XP_020695732.1,XP_020695752.2,XP_020698901.1,XP_020699423.2,XP_020701981.1,XP_020704049.1,XP_020704140.1,XP_028547666.1,XP_028548812.1,XP_028548…				NP_001172882.1,NP_001172883.1		NP_001266871.1,XP_008674212.1,XP_020394285.1,XP_020401550.1,XP_020401551.1,XP_020401552.1,XP_020404700.1,XP_020406440.1
OG0000148	PKA47126.1,PKA48265.1,PKA49943.1,PKA52883.1,PKA53870.1,PKA55902.1,PKA57143.1,PKA59407.1,PKA63842.1,PKA67208.1			TRINITY_FL_DN17560_c0_g1_i5,TRINITY_FL_DN20654_c0_g1_i1,TRINITY_MR_DN29443_c0_g2_i1,TRINITY_MR_DN32894_c0_g1_i1,TRINITY_MR_DN37647_c1_g1_i1,TRINITY_MR_DN47461_c1_g2_i1utrorf,TRINITY_MR_DN49428_c0_g3_i2utrorf,TRINITY_MR_DN49592_c2_g1_i2utrorf,TRINITY_MR_DN52664_c5_g2_i1,TRINITY_MR_DN53559_c3_g1_i1,TRINITY_MR_DN53809_c0_g1_i1,TRINITY_MR_DN53809_c0_g2_i1,TRINITY_MR_DN54666_c2_g8_i1,TRINITY_MR_DN5518…		TRINITY_FL_DN28926_c0_g1_i1,TRINITY_FL_DN6504_c0_g1_i1,TRINITY_MR_DN16020_c1_g1_i3,TRINITY_MR_DN16020_c1_g1_i4,TRINITY_MR_DN16485_c1_g1_i1,TRINITY_MR_DN16721_c3_g1_i1,TRINITY_MR_DN16721_c3_g1_i4,TRINITY_MR_DN16770_c10_g1_i1,TRINITY_MR_DN17756_c3_g1_i1,TRINITY_MR_DN17871_c10_g1_i1,TRINITY_MR_DN8785_c0_g2_i1,TRINITY_ST_DN10186_c1_g1_i1,TRINITY_ST_DN15289_c0_g2_i1,TRINITY_ST_DN2182_c0_g1_i1,TRINITY_…
OG0000149	PKA47230.1,PKA53862.1,PKA55891.1,PKA56458.1,PKA56740.1,PKA63627.1	XP_003563739.1,XP_003566735.1,XP_010227699.1,XP_010235096.1,XP_014752718.1	XP_020676164.1,XP_020678143.1,XP_020678144.1,XP_020679426.1,XP_020679427.1,XP_020687019.1,XP_020687021.1,XP_020694446.1,XP_020694447.1,XP_020704327.1,XP_028553256.1,XP_028556646.1,XP_028556647.1	TRINITY_FL_DN13747_c0_g1_i1,TRINITY_FL_DN15241_c0_g2_i1,TRINITY_FL_DN17762_c2_g1_i1,TRINITY_MR_DN41425_c0_g1_i1,TRINITY_MR_DN53693_c1_g2_i2	GWHPAAEX004182,GWHPAAEX006150,GWHPAAEX006266,GWHPAAEX018763	TRINITY_FL_DN17797_c0_g1_i5,TRINITY_FL_DN18481_c0_g1_i1,TRINITY_FL_DN19265_c6_g1_i2,TRINITY_FL_DN19265_c6_g2_i1	NP_001054374.1,NP_001057671.1,NP_001057891.1,NP_001061689.1	XP_020583665.1,XP_020596121.1,XP_020598833.1,XP_020598834.1,XP_020598835.1	XP_008649337.1,XP_008659531.1,XP_008659592.1,XP_008664712.1,XP_020395003.1,XP_020395004.1,XP_020395005.1,XP_020395823.1,XP_020399903.1,XP_020402297.1
OG0000150	PKA48044.1,PKA59382.1	XP_003559016.1,XP_010229335.1,XP_010229337.1	XP_020687649.1,XP_020687650.1,XP_020687651.1,XP_020687653.1	TRINITY_FL_DN16810_c0_g1_i2,TRINITY_MR_DN15072_c0_g1_i1	GWHPAAEX012630	TRINITY_FL_DN19389_c12_g1_i1	NP_001048690.2	XP_020577210.1,XP_020577211.1,XP_020581123.1,XP_020581124.1,XP_020581125.1,XP_020581126.1,XP_020581127.1	NP_001141513.1,NP_001148006.1,NP_001159188.1,XP_008660575.1,XP_008660576.1,XP_008660577.1,XP_008661620.1,XP_008661621.1,XP_008661622.1,XP_008675151.1,XP_008675156.1,XP_008675161.1,XP_008675171.1,XP_008677448.1,XP_008677449.1,XP_008677450.1,XP_008677454.1,XP_020399563.1,XP_020399564.1,XP_020399565.1,XP_020399566.1,XP_020400528.1,XP_020400529.1,XP_020400530.1,XP_020400531.1,XP_020400532.1,XP_020400…
OG0000151	PKA51269.1,PKA52285.1,PKA62124.1,PKA64037.1,PKA64038.1	XP_003559419.2,XP_003559555.1,XP_003559563.1,XP_003569924.1,XP_010229891.1,XP_010232399.1,XP_014752194.1,XP_014755232.1	XP_020677074.1,XP_020693131.1,XP_020705298.1,XP_028549390.1,XP_028554802.1,XP_028554809.1	TRINITY_FL_DN14156_c0_g1_i1,TRINITY_FL_DN16016_c0_g2_i1,TRINITY_MR_DN50551_c0_g2_i1,TRINITY_MR_DN53065_c0_g1_i1	GWHPAAEX000744,GWHPAAEX006804,GWHPAAEX018369	TRINITY_FL_DN10659_c0_g1_i1,TRINITY_MR_DN17523_c2_g1_i11,TRINITY_ST_DN29237_c2_g3_i10	NP_001044387.1,NP_001045791.2,NP_001051274.1,NP_001051275.1,NP_001051277.1	XP_020574327.1,XP_020574328.1,XP_020574329.1,XP_020579686.1,XP_020579699.1,XP_020586458.1,XP_020586479.1	NP_001104913.2,NP_001105671.1,NP_001130296.1,NP_001333524.1,NP_001335491.1,NP_001335493.1,NP_001345046.1,XP_008644501.1,XP_008644503.1,XP_008664722.1,XP_008664778.1,XP_008672746.1,XP_008679990.1,XP_023157647.1,XP_023157648.1
OG0000152	PKA59421.1	XP_003572722.1,XP_003573231.3,XP_003579694.1,XP_010234213.2,XP_010234215.2,XP_010234216.2,XP_014756241.1,XP_014758386.1,XP_014758393.1,XP_014758396.1,XP_014758397.1,XP_024316875.1,XP_024316963.1,XP_024317954.1,XP_024317955.1	XP_020679345.1,XP_020688674.1,XP_020688681.1,XP_020688687.1,XP_020688695.1,XP_020688718.1,XP_020696084.1,XP_020696087.1,XP_028548968.1,XP_028548971.1,XP_028548984.1,XP_028548988.1,XP_028549000.1,XP_028552304.1,XP_028555664.1,XP_028555665.1	TRINITY_FL_DN9785_c0_g1_i2,TRINITY_ST_DN18696_c0_g1_i2	GWHPAAEX001087,GWHPAAEX009119,GWHPAAEX011908	TRINITY_FL_DN18487_c1_g1_i7,TRINITY_MR_DN16051_c1_g1_i4	NP_001047458.1	XP_020593648.1,XP_020593650.1,XP_020593651.1,XP_020593652.1,XP_020593653.1,XP_020593654.1,XP_020593655.1,XP_020597820.1,XP_020597831.1,XP_020597840.1	NP_001146438.1,XP_008664548.1,XP_008664549.1,XP_008677130.1,XP_008678815.1,XP_008678818.1
OG0000153	PKA62291.1,PKA63007.1,PKA66167.1,PKA67257.1	XP_003565727.1,XP_003565728.2,XP_003565731.1,XP_003566681.1,XP_010231395.1,XP_014754715.1,XP_014756334.1,XP_024314837.1,XP_024314838.1,XP_024314839.1,XP_024314840.1,XP_024314841.1,XP_024314842.1,XP_024314843.1,XP_024314844.1,XP_024314845.1,XP_024314846.1,XP_024314847.1,XP_024314848.1,XP_024314850.1	XP_020680858.1,XP_020693750.1,XP_020696775.1,XP_028550429.1,XP_028550587.1,XP_028550588.1	TRINITY_FL_DN3756_c0_g1_i1,TRINITY_MR_DN41612_c0_g1_i1,TRINITY_MR_DN42310_c0_g1_i3,TRINITY_MR_DN51098_c0_g1_i1	GWHPAAEX005570,GWHPAAEX009207,GWHPAAEX009509	TRINITY_FL_DN12635_c0_g1_i1,TRINITY_FL_DN12635_c0_g2_i1,TRINITY_FL_DN19625_c1_g1_i2,TRINITY_MR_DN9257_c0_g1_i2	NP_001042924.1,NP_001055485.2,NP_001060128.1,NP_001060129.1,NP_001174207.1	XP_020584722.1,XP_020590603.1,XP_020593938.1,XP_020599287.1	NP_001105800.2,NP_001136917.1,NP_001141362.1,NP_001151259.1,NP_001152225.2,XP_020404604.1
OG0000154	PKA46103.1,PKA47060.1,PKA50973.1,PKA58786.1,PKA63484.1	XP_003558264.1,XP_003564270.1,XP_003570414.1,XP_003574583.1,XP_010235195.1,XP_010235981.1,XP_010235982.1	XP_020673587.1,XP_020687993.1,XP_020688002.1,XP_020688009.1,XP_020692556.1,XP_020698475.1,XP_020703841.1,XP_020706093.1	TRINITY_FL_DN13516_c0_g2_i1,TRINITY_FL_DN14836_c0_g1_i1,TRINITY_MR_DN38221_c0_g1_i1,TRINITY_MR_DN42627_c0_g1_i1,TRINITY_MR_DN49409_c0_g1_i1,TRINITY_MR_DN51470_c5_g3_i1,TRINITY_MR_DN52268_c1_g3_i4	GWHPAAEX004789,GWHPAAEX006442,GWHPAAEX007198,GWHPAAEX011845	TRINITY_FL_DN15665_c0_g1_i1,TRINITY_FL_DN16903_c0_g1_i1,TRINITY_FL_DN17044_c1_g2_i2,TRINITY_FL_DN18656_c2_g1_i1,TRINITY_FL_DN18656_c2_g2_i1,TRINITY_ST_DN23881_c0_g2_i1,TRINITY_ST_DN26899_c0_g2_i1,TRINITY_ST_DN27780_c0_g1_i1	NP_001048539.1,NP_001049669.1,NP_001056901.1,NP_001061961.1	XP_020582400.1,XP_020587534.1,XP_020590163.1,XP_020590164.1	NP_001105341.1,NP_001130106.1,NP_001136630.1,NP_001137000.1,NP_001140904.1,NP_001150594.1,XP_008654057.1,XP_008656148.1
OG0000155	PKA46395.1,PKA53529.1,PKA54935.1,PKA63708.1	XP_003561522.1,XP_003561523.1,XP_003564026.3,XP_003567710.2,XP_003568172.1,XP_003568173.1,XP_003570966.1,XP_003580604.3,XP_010227199.1,XP_010227737.1,XP_010227808.3,XP_010231205.1,XP_010233139.1,XP_024318800.1	XP_020692784.1,XP_020700044.1	TRINITY_ST_DN16876_c1_g1_i2	GWHPAAEX005009,GWHPAAEX015908,GWHPAAEX015909	TRINITY_MR_DN11643_c0_g1_i1,TRINITY_MR_DN3567_c0_g2_i1,TRINITY_ST_DN37985_c0_g1_i1	NP_001045979.1,NP_001055955.1,NP_001057469.2,NP_001057675.2,NP_001058379.1,NP_001058692.1,NP_001059851.1,NP_001066921.1,NP_001068411.1,NP_001174102.1	XP_020593546.1,XP_020594809.1,XP_020597945.1,XP_020598001.1	NP_001130061.1,NP_001130975.1,NP_001146942.1,NP_001147671.1,NP_001149755.1,NP_001150235.1,NP_001308560.1,NP_001309939.1,XP_008643745.1,XP_008652821.1,XP_008659484.1,XP_008663625.1,XP_020396701.1,XP_020398250.1
OG0000156	PKA47089.1,PKA51815.1,PKA56903.1,PKA61822.1,PKA66965.1	XP_003557998.1,XP_003559782.1,XP_003562891.1,XP_024310305.1,XP_024310365.1,XP_024312456.1	XP_020673087.1,XP_020677126.1,XP_020688729.1,XP_020691102.2,XP_020693359.2,XP_020693970.2,XP_020697986.1,XP_020699753.1,XP_028547785.1,XP_028549930.1,XP_028552738.1	TRINITY_MR_DN47013_c0_g1_i1,TRINITY_ST_DN11785_c0_g1_i2,TRINITY_ST_DN15173_c0_g1_i1,TRINITY_ST_DN15984_c0_g1_i1	GWHPAAEX000607,GWHPAAEX004555,GWHPAAEX008825,GWHPAAEX009409	TRINITY_FL_DN11710_c0_g1_i1,TRINITY_FL_DN18633_c7_g1_i3,TRINITY_FL_DN19244_c3_g3_i2,TRINITY_FL_DN19244_c3_g7_i1,TRINITY_FL_DN25297_c0_g1_i1,TRINITY_MR_DN16914_c2_g1_i8,TRINITY_MR_DN5839_c0_g1_i1	NP_001049997.2,NP_001060017.1,NP_001065627.1,NP_001066034.2,NP_001067956.1,NP_001067957.2	XP_020576381.1,XP_020578932.1,XP_020585542.1,XP_020588727.1,XP_020589580.1,XP_020591672.1,XP_020598312.1,XP_020600395.1	NP_001151613.1,XP_008651547.1,XP_008655238.1,XP_008662554.1
OG0000157	PKA47334.1,PKA60379.1,PKA62425.1,PKA67086.1	XP_010235300.1	XP_020673534.2,XP_020673535.2,XP_020673536.2,XP_020676564.1,XP_020676566.1,XP_020679762.1,XP_020684724.1,XP_020684725.1,XP_020684726.1,XP_020684727.1,XP_020684728.1,XP_020684729.1,XP_020703822.1,XP_028555046.1,XP_028555047.1,XP_028555048.1,XP_028556228.1	TRINITY_FL_DN10180_c0_g1_i1,TRINITY_FL_DN11640_c0_g1_i1,TRINITY_FL_DN12815_c0_g1_i1,TRINITY_FL_DN13947_c0_g1_i1	GWHPAAEX003872,GWHPAAEX007283,GWHPAAEX009693,GWHPAAEX011513,GWHPAAEX016669	TRINITY_FL_DN13756_c0_g1_i1,TRINITY_FL_DN19597_c3_g3_i3,TRINITY_FL_DN246_c0_g1_i1,TRINITY_MR_DN16451_c2_g1_i3,TRINITY_ST_DN29986_c1_g5_i1	NP_001062218.1,NP_001175915.1	XP_020576015.1,XP_020576016.1,XP_020579414.1,XP_020589666.1,XP_020589675.1,XP_020593796.1,XP_020593804.1	NP_001149717.1,NP_001149781.2,NP_001151163.1,XP_008652867.1,XP_008668035.1,XP_008677286.1,XP_008677341.1,XP_008677343.1,XP_020397015.1,XP_023158034.1
OG0000158	PKA49306.1,PKA60590.1,PKA63879.1,PKA65319.1,PKA65320.1,PKA65321.1	XP_003569425.1,XP_003571999.1	XP_020677363.1,XP_020677364.1,XP_020677365.1,XP_020677366.1,XP_020677376.1,XP_020677377.1,XP_020677380.1,XP_020677389.1,XP_020677390.1,XP_020677391.1,XP_020677392.1,XP_020677393.1,XP_020677395.1,XP_020679254.1,XP_020679255.1,XP_020698682.2,XP_020703692.1,XP_020703710.1,XP_028550645.1	TRINITY_MR_DN43794_c0_g1_i1,TRINITY_MR_DN52074_c0_g1_i3,TRINITY_ST_DN18837_c0_g1_i5	GWHPAAEX000243,GWHPAAEX002718,GWHPAAEX015831,GWHPAAEX015832	TRINITY_FL_DN24680_c0_g1_i1,TRINITY_MR_DN17292_c2_g6_i1,TRINITY_ST_DN21156_c0_g1_i1,TRINITY_ST_DN28961_c1_g4_i1,TRINITY_ST_DN33008_c0_g1_i1	NP_001043481.1,NP_001043671.1,NP_001043672.1	XP_020572882.1,XP_020572909.1,XP_020581445.1,XP_020581458.1,XP_020585900.1,XP_020590913.1,XP_020594607.1,XP_020596377.1,XP_020596395.1,XP_020596456.1,XP_020597187.1,XP_020600076.1	NP_001309875.1
OG0000159	PKA50906.1,PKA56995.1	XP_003569923.1,XP_003577433.1,XP_010228352.1,XP_010232398.1,XP_010237250.1,XP_010237251.1,XP_010237252.1,XP_010237253.1,XP_010237618.1,XP_014752771.1	XP_020672846.1,XP_020672848.1,XP_020672849.1,XP_020672850.1,XP_020690617.1,XP_020694372.1,XP_020694373.1,XP_028556527.1	TRINITY_FL_DN15291_c0_g1_i1,TRINITY_FL_DN15291_c0_g2_i1	GWHPAAEX009698,GWHPAAEX017629	TRINITY_FL_DN19004_c4_g3_i1,TRINITY_FL_DN19036_c5_g1_i3	NP_001066793.1,NP_001176618.1	XP_020574244.1,XP_020577036.1,XP_020577037.1,XP_020577038.1,XP_020577039.1	XP_008650934.1,XP_008650935.1,XP_008668456.1,XP_008668457.1,XP_008672209.1,XP_008672211.1,XP_008674994.2,XP_008677501.1,XP_008677502.1,XP_008677503.1,XP_008677504.1,XP_008677505.1,XP_008677506.1,XP_008677507.1,XP_008677509.1,XP_008677510.1,XP_008677511.1,XP_020400766.1,XP_020406050.1,XP_020406051.1,XP_020407221.1,XP_023157799.1
OG0000160	PKA51066.1,PKA65400.1,PKA65753.1	XP_003576364.1,XP_010231321.1,XP_014754949.1,XP_014754950.1,XP_014754951.1,XP_014754952.1,XP_014755255.1,XP_014755258.1,XP_014755259.1,XP_014755266.1,XP_014755267.1,XP_014758844.1,XP_014758845.1,XP_014758846.1,XP_024315088.1,XP_024315089.1,XP_024315090.1,XP_024315091.1,XP_024315092.1,XP_024315093.1,XP_024315094.1,XP_024315095.1,XP_024315096.1,XP_024315097.1,XP_024315098.1,XP_024315099.1,XP_024318…	XP_020678380.1,XP_020678381.1	TRINITY_FL_DN15468_c0_g1_i4	GWHPAAEX013892	TRINITY_ST_DN30241_c3_g2_i3	NP_001044868.1,NP_001055678.1,NP_001065772.1,NP_001066179.2	XP_020581395.1	NP_001104893.1,NP_001150924.1,NP_001169220.1,XP_008662470.1,XP_008673407.1,XP_008673408.1,XP_008673409.1,XP_008673410.1,XP_008677589.1,XP_020394597.1,XP_020394598.1,XP_020394599.1,XP_020394600.1,XP_020394601.1,XP_020401602.1
OG0000161	PKA51556.1,PKA53142.1,PKA55296.1,PKA55903.1,PKA66740.1		XP_020678606.2,XP_020687907.1	TRINITY_FL_DN15651_c5_g2_i2,TRINITY_FL_DN15651_c5_g3_i2,TRINITY_FL_DN16738_c0_g1_i1,TRINITY_FL_DN17454_c1_g1_i1,TRINITY_FL_DN17454_c1_g1_i3,TRINITY_FL_DN17454_c1_g1_i5,TRINITY_FL_DN17525_c2_g3_i12,TRINITY_FL_DN17904_c1_g1_i7,TRINITY_FL_DN19671_c0_g1_i1,TRINITY_FL_DN21767_c0_g1_i1,TRINITY_MR_DN17267_c0_g1_i1,TRINITY_MR_DN32519_c0_g1_i1,TRINITY_MR_DN34888_c0_g1_i1,TRINITY_MR_DN44289_c0_g2_i2,TRINIT…		TRINITY_FL_DN11834_c0_g1_i1,TRINITY_MR_DN17270_c3_g4_i1,TRINITY_MR_DN17492_c6_g5_i1utrorf,TRINITY_ST_DN24736_c0_g1_i1utrorf,TRINITY_ST_DN24736_c0_g2_i1			NP_001183259.1,XP_008670902.1,XP_020398715.1
OG0000162	PKA48799.1,PKA64968.1,PKA66085.1	XP_003557504.1,XP_003557714.1,XP_003573940.1,XP_010231770.1,XP_014751802.1,XP_014756007.1,XP_014756010.1,XP_014756011.1,XP_024313457.1,XP_024313857.1	XP_020686460.1,XP_020692645.1,XP_020692647.1,XP_020695897.1,XP_020695898.1,XP_020695899.1,XP_028551101.1,XP_028553023.1,XP_028553024.1	TRINITY_MR_DN40243_c0_g2_i1	GWHPAAEX012165,GWHPAAEX016398,GWHPAAEX016822	TRINITY_MR_DN16305_c0_g1_i1,TRINITY_MR_DN16305_c0_g1_i5,TRINITY_MR_DN4088_c0_g1_i1	NP_001050834.1,NP_001051532.2,NP_001059017.1,NP_001064630.1	XP_020579765.1,XP_020579766.1,XP_020583993.1,XP_020584001.1,XP_020584009.1,XP_020584017.1	NP_001131894.1,NP_001151627.1,NP_001167881.1,XP_008643400.1,XP_008643401.1,XP_008643408.1,XP_008644438.1,XP_008665163.1,XP_020393491.1,XP_020399307.1,XP_020399308.1,XP_020402579.1,XP_020402580.1,XP_020402581.1,XP_023156753.1
OG0000163	PKA54637.1,PKA58050.1,PKA59207.1			TRINITY_FL_DN15219_c8_g2_i2,TRINITY_FL_DN17740_c3_g1_i6,TRINITY_FL_DN18016_c0_g1_i1,TRINITY_FL_DN21092_c0_g1_i1,TRINITY_FL_DN22847_c0_g1_i1,TRINITY_MR_DN26874_c1_g1_i1,TRINITY_MR_DN49592_c2_g1_i10,TRINITY_MR_DN49592_c2_g1_i2,TRINITY_MR_DN49592_c2_g1_i5,TRINITY_MR_DN50289_c4_g2_i2,TRINITY_MR_DN52344_c0_g8_i1,TRINITY_MR_DN52396_c2_g3_i1,TRINITY_MR_DN54925_c4_g1_i2,TRINITY_MR_DN54925_c4_g1_i5,TRINIT…	GWHPAAEX006398	TRINITY_FL_DN14470_c0_g2_i1,TRINITY_FL_DN18485_c1_g9_i4,TRINITY_FL_DN18783_c1_g1_i1,TRINITY_FL_DN19123_c3_g1_i6,TRINITY_MR_DN11282_c0_g1_i1,TRINITY_MR_DN14012_c0_g1_i1,TRINITY_MR_DN15965_c0_g3_i4,TRINITY_MR_DN16485_c2_g1_i2,TRINITY_MR_DN16524_c7_g1_i1,TRINITY_MR_DN16960_c1_g1_i2utrorf,TRINITY_MR_DN17620_c2_g1_i1,TRINITY_MR_DN17633_c1_g3_i2,TRINITY_MR_DN17633_c1_g3_i2utrorf,TRINITY_MR_DN17868_c3_g…
OG0000164	PKA57757.1,PKA60920.1,PKA64575.1,PKA66125.1	XP_003563848.2,XP_003564902.1,XP_003576066.2,XP_014758017.1	XP_020684953.1,XP_028552319.1	TRINITY_MR_DN54767_c0_g3_i6,TRINITY_MR_DN54767_c0_g3_i8,TRINITY_ST_DN13909_c0_g1_i1	GWHPAAEX012125,GWHPAAEX012126,GWHPAAEX012127,GWHPAAEX012806,GWHPAAEX013960,GWHPAAEX013961	TRINITY_FL_DN16114_c0_g1_i2,TRINITY_FL_DN18303_c0_g1_i1,TRINITY_FL_DN20410_c1_g1_i2,TRINITY_FL_DN20410_c1_g3_i1,TRINITY_ST_DN11642_c0_g1_i1	NP_001045176.1,NP_001066652.1,NP_001067767.1	XP_020591359.1,XP_020592498.1,XP_020592499.1,XP_020592500.1,XP_020592501.1,XP_020592502.1,XP_020592503.1,XP_020592504.1,XP_020592505.1,XP_020592506.1,XP_020592507.1,XP_020594853.1,XP_020595943.1,XP_020598199.1	NP_001132669.1,NP_001143554.1,NP_001168529.1,NP_001183745.1,XP_008658823.1,XP_008661466.1,XP_008661467.1,XP_008672001.1,XP_008672002.1,XP_008672003.1,XP_008674180.1,XP_008674181.1,XP_008674182.1
OG0000165		XP_003580401.1	XP_020672014.2,XP_020705063.1,XP_028552958.1			TRINITY_MR_DN16784_c1_g5_i2	NP_001174874.1,NP_001176581.1		NP_001140296.1,XP_008646872.1,XP_008646936.1,XP_008647248.1,XP_008649357.2,XP_008656558.2,XP_008657340.1,XP_008660217.1,XP_008660688.1,XP_008664098.2,XP_008666531.1,XP_008666949.1,XP_008670023.1,XP_008670429.2,XP_008671641.1,XP_008671814.1,XP_008675231.2,XP_008680248.2,XP_008680898.1,XP_008681343.1,XP_008681344.1,XP_020393376.1,XP_020393895.1,XP_020393896.1,XP_020393897.1,XP_020395728.1,XP_020397…
OG0000166	PKA45718.1,PKA46254.1,PKA54433.1	XP_003566089.1,XP_003566398.1,XP_003579582.1,XP_010230660.1,XP_010239779.1,XP_014754714.1,XP_024315004.1,XP_024315005.1,XP_024315006.1	XP_020687314.1,XP_020687315.1,XP_020687316.1,XP_028551488.1	TRINITY_MR_DN38933_c1_g1_i1,TRINITY_MR_DN52389_c1_g3_i2		TRINITY_FL_DN19493_c0_g3_i2,TRINITY_FL_DN19493_c0_g4_i2,TRINITY_MR_DN16472_c2_g4_i6,TRINITY_ST_DN26904_c0_g1_i4,TRINITY_ST_DN638_c0_g2_i1	NP_001042504.1,NP_001042514.1,NP_001054982.1,NP_001056290.1,NP_001062795.1	XP_020582682.1,XP_020583281.1,XP_020583288.1,XP_020591464.1,XP_020596147.1	NP_001132795.1,NP_001159279.1,NP_001170562.1,NP_001183578.1,NP_001297243.1,NP_001344956.1,XP_008655329.1,XP_008655330.1,XP_008655331.1,XP_008672215.1,XP_008672216.1,XP_008672217.1,XP_008672218.1,XP_008678949.1,XP_008680154.1,XP_020393268.1,XP_020399696.1,XP_020405092.1,XP_020405594.2,XP_023156584.1
OG0000167	PKA45804.1,PKA46067.1,PKA46319.1,PKA46908.1,PKA47446.1,PKA47974.1,PKA48261.1,PKA48692.1,PKA50198.1,PKA50447.1,PKA50798.1,PKA52632.1,PKA52642.1,PKA52967.1,PKA53128.1,PKA53158.1,PKA53742.1,PKA53759.1,PKA54382.1,PKA54776.1,PKA54878.1,PKA54970.1,PKA54975.1,PKA55125.1,PKA55141.1,PKA55217.1,PKA55229.1,PKA55774.1,PKA56127.1,PKA56309.1,PKA57087.1,PKA58080.1,PKA58148.1,PKA58682.1,PKA59198.1,PKA59527.1,PKA…
OG0000168	PKA45987.1,PKA50097.1,PKA50112.1,PKA50113.1,PKA50114.1,PKA50115.1,PKA50117.1,PKA50118.1,PKA64698.1	XP_014753983.1,XP_024314015.1	XP_020674369.2,XP_020680960.1,XP_020683676.1,XP_020683677.1,XP_020683679.1,XP_020683680.1,XP_020683681.1,XP_020683682.2,XP_020683683.1,XP_020694616.1,XP_028556212.1	TRINITY_MR_DN37893_c0_g1_i1,TRINITY_MR_DN54271_c0_g1_i2,TRINITY_MR_DN55235_c0_g1_i1,TRINITY_MR_DN55235_c0_g2_i1	GWHPAAEX006055,GWHPAAEX013991,GWHPAAEX015864,GWHPAAEX015920,GWHPAAEX018644	TRINITY_FL_DN20590_c0_g1_i1,TRINITY_ST_DN30050_c2_g1_i1,TRINITY_ST_DN30463_c0_g2_i1,TRINITY_ST_DN30463_c5_g1_i4,TRINITY_ST_DN30463_c5_g2_i1,TRINITY_ST_DN34567_c0_g1_i1,TRINITY_ST_DN49931_c0_g1_i1	NP_001042193.1,NP_001064721.2	XP_020573795.1,XP_020574768.1,XP_020575047.1,XP_020592936.1,XP_020592937.1,XP_020592938.1,XP_020592940.1,XP_020592941.1,XP_020592943.1,XP_020593019.1,XP_020597631.1	NP_001141111.1,XP_008655680.1
OG0000169	PKA46471.1,PKA49327.1,PKA61468.1,PKA65280.1	XP_003560250.2,XP_003567967.1,XP_003573093.1,XP_003574138.1,XP_010231072.1,XP_010234176.1,XP_010238800.1,XP_014754365.1,XP_014757024.1,XP_024313581.1,XP_024317726.1	XP_020671793.1,XP_020675590.2,XP_020677290.2,XP_020684463.1,XP_020701849.1,XP_028550921.1	TRINITY_FL_DN10236_c0_g1_i2,TRINITY_FL_DN9476_c0_g1_i1,TRINITY_MR_DN45891_c1_g1_i1	GWHPAAEX008437,GWHPAAEX013780,GWHPAAEX016230	TRINITY_FL_DN15004_c0_g1_i1,TRINITY_FL_DN19178_c2_g3_i1,TRINITY_ST_DN23518_c0_g1_i1	NP_001045801.1,NP_001056209.1,NP_001059560.2	XP_020574019.1,XP_020574021.1,XP_020574022.1,XP_020588786.1,XP_020588787.1,XP_020590909.1,XP_020597107.1	XP_008649950.1,XP_008652336.1,XP_008652337.1,XP_008656004.1,XP_008656005.1,XP_008679998.1,XP_008679999.1,XP_008681485.1,XP_008681487.1,XP_020396813.1,XP_020396814.1,XP_020396815.1,XP_020397206.2
OG0000170	PKA46496.1,PKA59302.1,PKA63318.1	XP_003557272.1,XP_010234899.1,XP_014752162.1,XP_014756471.1,XP_014756472.1,XP_014756473.1,XP_014756474.1,XP_024312337.1,XP_024317034.1,XP_024317035.1	XP_020683333.1,XP_020695470.1,XP_020703104.2,XP_028550186.1,XP_028550187.1,XP_028550188.1,XP_028550189.1	TRINITY_FL_DN16247_c1_g2_i2,TRINITY_FL_DN7668_c0_g1_i1	GWHPAAEX001871,GWHPAAEX010825,GWHPAAEX018738	TRINITY_FL_DN18615_c0_g1_i2,TRINITY_FL_DN18711_c0_g1_i4,TRINITY_FL_DN18711_c0_g3_i2	NP_001056546.2,NP_001065036.1	XP_020592524.1,XP_020592525.1,XP_020592526.1,XP_020592527.1,XP_020592528.1,XP_020592529.1,XP_020592530.1,XP_020592531.1,XP_020592964.1,XP_020592972.1,XP_020592981.1,XP_020592990.1,XP_020592995.1,XP_020593003.1,XP_020593012.1	NP_001147806.1,NP_001148962.2,XP_008647798.1,XP_008647799.1,XP_008676541.1,XP_008676548.1,XP_008676551.1,XP_020394524.1
OG0000171	PKA46997.1,PKA48335.1,PKA51109.1,PKA57604.1,PKA64787.1	XP_003557327.1,XP_003562886.1,XP_003574029.1,XP_003578137.1,XP_010238033.1,XP_010238067.1,XP_010238134.1,XP_010239070.1,XP_014752441.1,XP_024312709.1	XP_020671706.1,XP_020677798.2,XP_020685238.1,XP_020702739.1,XP_028554500.1	TRINITY_ST_DN18625_c0_g1_i4	GWHPAAEX000771,GWHPAAEX006500,GWHPAAEX013196,GWHPAAEX018162	TRINITY_FL_DN18583_c4_g11_i1,TRINITY_FL_DN18721_c1_g2_i1,TRINITY_FL_DN20230_c2_g6_i1,TRINITY_ST_DN29063_c3_g1_i1,TRINITY_ST_DN30079_c2_g1_i10	NP_001051830.1,NP_001059303.1,NP_001059487.1,NP_001063207.1,NP_001064811.1	XP_020575972.1,XP_020578953.1,XP_020582259.1,XP_020591540.1	NP_001104956.2,NP_001104957.1,NP_001104958.1,NP_001105532.1,NP_001105672.1,NP_001306681.1,XP_008659810.1,XP_008659811.1,XP_008659812.1,XP_008659813.1,XP_008667855.1,XP_020400201.1,XP_020404056.1,XP_020404057.1
OG0000172	PKA48311.1,PKA48876.1,PKA59104.1,PKA60127.1,PKA60774.1	XP_003570667.1,XP_003570746.1,XP_003573198.1,XP_003573523.1,XP_010231171.1,XP_010234188.1	XP_020677160.1,XP_020677161.1,XP_020699944.1,XP_020700882.1,XP_020702238.1,XP_020704211.1	TRINITY_FL_DN15734_c1_g2_i1,TRINITY_MR_DN51360_c3_g2_i3,TRINITY_ST_DN17864_c4_g1_i9	GWHPAAEX004666,GWHPAAEX007538,GWHPAAEX008376,GWHPAAEX011135	TRINITY_FL_DN11909_c0_g1_i1,TRINITY_FL_DN20134_c3_g1_i2,TRINITY_FL_DN20134_c3_g1_i4,TRINITY_ST_DN29490_c1_g2_i1	NP_001042486.1,NP_001045712.1,NP_001046653.1,NP_001048088.1,NP_001048639.1,NP_001056030.1,NP_001057236.1	XP_020574349.1,XP_020590738.1,XP_020591235.1,XP_020591850.1,XP_020597978.1,XP_020597979.1	NP_001104929.1,NP_001104930.2,NP_001105063.1,NP_001105134.1,NP_001105197.1,NP_001105523.1,NP_001105615.1,NP_001105719.2,NP_001105737.1,XP_008677774.1,XP_020394769.1,XP_020399447.1
OG0000173	PKA56197.1	XP_003565373.1,XP_003567505.1,XP_010230480.1,XP_010230481.1,XP_010230485.2,XP_010230487.2,XP_014753477.2,XP_024310623.1	XP_020672997.1,XP_020674082.2,XP_020676931.2,XP_020677529.1,XP_020677545.2,XP_020682005.2,XP_020685664.1,XP_020697953.2,XP_028548422.1,XP_028549338.1,XP_028549339.1,XP_028549343.1,XP_028549344.1,XP_028549345.1,XP_028550157.1,XP_028550158.1,XP_028553419.1,XP_028554337.1,XP_028556684.1,XP_028556686.1	TRINITY_ST_DN17462_c0_g1_i2	GWHPAAEX016313	TRINITY_FL_DN13838_c0_g1_i1	NP_001042079.1,NP_001042089.2,NP_001042092.2,NP_001042093.2,NP_001042098.2,NP_001042100.1,NP_001052528.1,NP_001066404.1,NP_001066419.1,NP_001172190.1,NP_001172192.1,NP_001176840.1,NP_001176841.1,NP_001176845.1	XP_020585868.1,XP_020585893.1,XP_020585907.1	XP_008673681.1,XP_020400994.1,XP_020405692.1,XP_020405693.1
OG0000174	PKA61724.1,PKA61727.1,PKA61728.1,PKA61730.1	XP_003567569.1,XP_003569125.1,XP_014754193.1,XP_014754194.1,XP_014754607.2,XP_024314875.1,XP_024314876.1,XP_024314877.1,XP_024314935.1,XP_024314936.1,XP_024314937.1	XP_028552942.1,XP_028552943.1,XP_028552944.1,XP_028552945.1,XP_028552946.1,XP_028552947.1,XP_028552948.1				NP_001041819.1,NP_001041820.1,NP_001041826.1,NP_001041829.2,NP_001041831.1,NP_001041837.2,NP_001041840.2,NP_001041842.1,NP_001041843.1,NP_001041847.1,NP_001041849.1,NP_001041851.2,NP_001041853.1,NP_001172141.1		NP_001147884.2,NP_001345606.1,XP_008655562.1,XP_008655563.1,XP_008655568.1,XP_008655574.1,XP_008663026.1,XP_008673795.1,XP_020397468.1,XP_020397933.1,XP_020398127.1,XP_020399012.1,XP_020399013.1,XP_020399014.1,XP_020399015.1,XP_020399016.1,XP_020405729.1
OG0000175	PKA61791.1,PKA66977.1	XP_010231666.1,XP_010231667.1,XP_014754844.1,XP_014754845.1,XP_014755023.1,XP_014755024.1,XP_024314045.1,XP_024314046.1,XP_024315187.1	XP_020685634.1,XP_020687061.1,XP_020705855.1,XP_020705856.1,XP_020705857.1,XP_028547669.1,XP_028547670.1,XP_028550030.1,XP_028556483.1	TRINITY_FL_DN17559_c1_g3_i2,TRINITY_MR_DN51606_c0_g1_i1,TRINITY_MR_DN54560_c0_g2_i1	GWHPAAEX000124,GWHPAAEX007390	TRINITY_FL_DN20159_c1_g1_i1,TRINITY_MR_DN17486_c4_g4_i1,TRINITY_ST_DN24889_c0_g1_i2,TRINITY_ST_DN24889_c0_g2_i1,TRINITY_ST_DN40818_c0_g1_i1	NP_001042124.1,NP_001042126.1,NP_001054757.1	XP_020572718.1,XP_020580049.1,XP_020590063.1	NP_001141755.1,NP_001142428.1,NP_001146907.1,XP_008647769.1,XP_008647770.1,XP_008647771.1,XP_008647772.1,XP_008672471.1,XP_008672472.1,XP_008672474.1,XP_008672475.1,XP_008672476.1,XP_008672477.1,XP_008672478.1,XP_020394515.1,XP_020397567.1,XP_023157614.1
OG0000176		XP_003571238.2,XP_010231518.1,XP_014753911.1,XP_014755334.1,XP_014755335.1,XP_014757810.1,XP_024310188.1,XP_024314420.1,XP_024314421.1,XP_024314422.1,XP_024315736.1				TRINITY_FL_DN19192_c0_g1_i2,TRINITY_FL_DN19192_c0_g1_i6,TRINITY_FL_DN20097_c1_g4_i2,TRINITY_FL_DN20097_c1_g4_i3,TRINITY_MR_DN16197_c2_g2_i1,TRINITY_MR_DN17827_c1_g1_i8,TRINITY_ST_DN27765_c0_g1_i7			NP_001143669.1,NP_001170215.1,XP_008645174.1,XP_008650032.1,XP_008650033.1,XP_008650034.1,XP_008650036.1,XP_008650074.1,XP_008650081.1,XP_008651761.1,XP_008653617.1,XP_008653621.1,XP_008654988.1,XP_008654991.1,XP_008661055.2,XP_008662721.1,XP_008662722.1,XP_008675153.1,XP_008680735.2,XP_020393998.1,XP_020393999.1,XP_020394147.1,XP_020394832.1,XP_020394833.1,XP_020395251.1,XP_020399848.1,XP_020401…
OG0000177		XP_010236661.1,XP_024314134.1					NP_001054984.2,NP_001064065.1,NP_001067941.2,NP_001172545.1,NP_001172703.1,NP_001174306.1,NP_001176262.1		XP_008644404.2,XP_008646606.2,XP_008649451.1,XP_008649452.1,XP_008649485.1,XP_008649486.1,XP_008650067.2,XP_008652947.1,XP_008652972.1,XP_008657040.2,XP_008657042.2,XP_008660623.1,XP_008663623.1,XP_008663628.1,XP_008664645.1,XP_008664646.1,XP_008669198.2,XP_008673853.1,XP_008673854.1,XP_008676360.2,XP_008679183.2,XP_008679184.2,XP_020393417.1,XP_020394106.1,XP_020395211.1,XP_020398952.1,XP_020399…
OG0000178	PKA46239.1,PKA46244.1,PKA61893.1,PKA61899.1,PKA63157.1	XP_003558220.1,XP_003558228.1,XP_003563611.1,XP_003564580.1,XP_003578898.1,XP_010231300.1,XP_024314774.1	XP_020682933.1,XP_020694708.1,XP_020702550.1,XP_020704871.1	TRINITY_FL_DN17756_c1_g2_i1,TRINITY_FL_DN17756_c1_g4_i1,TRINITY_MR_DN54746_c1_g2_i1,TRINITY_MR_DN54746_c1_g4_i1,TRINITY_MR_DN55164_c0_g1_i6,TRINITY_ST_DN18699_c1_g5_i1	GWHPAAEX011716,GWHPAAEX016303,GWHPAAEX017147	TRINITY_FL_DN19290_c1_g2_i1,TRINITY_FL_DN19290_c1_g2_i5,TRINITY_MR_DN14149_c0_g1_i1,TRINITY_ST_DN29398_c0_g1_i1,TRINITY_ST_DN29398_c3_g4_i1,TRINITY_ST_DN29686_c4_g2_i2	NP_001044757.1,NP_001049712.1,NP_001049715.1,NP_001051724.1,NP_001055754.1,NP_001067408.1,NP_001067409.2,NP_001068540.1	XP_020574365.1,XP_020580702.1,XP_020583345.1,XP_020583346.1	NP_001140835.1,NP_001148198.1,NP_001183165.1,NP_001306686.1,XP_008656365.1,XP_008658250.1,XP_008660826.1,XP_008674843.1,XP_020401594.1
OG0000179	PKA48221.1	XP_003561526.1,XP_003563011.1,XP_003563418.1,XP_003573352.1,XP_010233709.1,XP_010237634.1,XP_014757143.1,XP_024311842.1,XP_024312082.1,XP_024312085.1	XP_020688310.1,XP_028547559.1,XP_028551337.1	TRINITY_FL_DN17666_c0_g1_i1,TRINITY_MR_DN53351_c0_g1_i2	GWHPAAEX004998,GWHPAAEX018148	TRINITY_FL_DN18329_c0_g1_i1,TRINITY_MR_DN15056_c0_g1_i2	NP_001045687.1,NP_001058372.1,NP_001058687.1,NP_001059814.1	XP_020581986.1,XP_020581996.1,XP_020582004.1,XP_020582012.1,XP_020582019.1,XP_020589695.1,XP_020589696.1,XP_020589697.1,XP_020589698.1	NP_001336839.1,NP_001344128.1,XP_008644922.1,XP_008644923.1,XP_008644925.1,XP_008644926.1,XP_008645171.3,XP_008651910.1,XP_008667836.1,XP_008667837.1,XP_008667838.1,XP_008667840.1,XP_008670454.1,XP_020393924.1,XP_020393925.1,XP_020393926.1,XP_020403253.1,XP_020403254.1,XP_023157942.1
OG0000180	PKA49362.1,PKA56970.1,PKA57404.1,PKA61396.1,PKA62952.1	XP_003557429.1,XP_003558739.1,XP_003561275.1,XP_003577814.1,XP_010228179.1	XP_020675229.1,XP_020700025.1,XP_020705639.1,XP_020705641.1,XP_020705642.1	TRINITY_FL_DN9181_c0_g1_i1,TRINITY_ST_DN11424_c0_g1_i3,TRINITY_ST_DN18836_c0_g3_i2	GWHPAAEX000012,GWHPAAEX005325,GWHPAAEX005981,GWHPAAEX008086,GWHPAAEX010123,GWHPAAEX011366,GWHPAAEX015113	TRINITY_FL_DN18949_c0_g1_i2,TRINITY_FL_DN20355_c1_g4_i1,TRINITY_FL_DN20355_c1_g5_i1,TRINITY_MR_DN16207_c6_g1_i6,TRINITY_ST_DN28088_c4_g6_i2	NP_001049070.1,NP_001051606.1,NP_001059109.1,NP_001059291.1,NP_001067392.2	XP_020573920.1,XP_020583505.1,XP_020594611.1	NP_001130551.1,NP_001132174.1,NP_001148792.1,NP_001149329.1,NP_001150264.1,XP_008644424.2,XP_008651494.1,XP_008651495.1,XP_008660539.1,XP_008662658.1,XP_008667049.1,XP_020396119.1,XP_020396120.1,XP_020402993.1
OG0000181	PKA50598.1,PKA63314.1	XP_003576374.1,XP_003579054.1,XP_024318737.1,XP_024318738.1,XP_024318739.1,XP_024318740.1,XP_024318741.1,XP_024318927.1	XP_020680390.1,XP_020694024.1,XP_028547490.1	TRINITY_FL_DN16117_c0_g1_i1,TRINITY_FL_DN16117_c0_g1_i2,TRINITY_MR_DN22196_c0_g1_i1,TRINITY_MR_DN43045_c0_g1_i3,TRINITY_MR_DN43753_c0_g1_i1,TRINITY_MR_DN43753_c0_g2_i1,TRINITY_MR_DN43875_c0_g1_i1,TRINITY_MR_DN48827_c0_g1_i1,TRINITY_MR_DN48827_c0_g4_i1	GWHPAAEX004471	TRINITY_FL_DN19463_c1_g5_i2,TRINITY_MR_DN16155_c7_g4_i1,TRINITY_ST_DN11637_c0_g1_i1,TRINITY_ST_DN40387_c0_g1_i1,TRINITY_ST_DN9440_c0_g1_i1,TRINITY_ST_DN9440_c0_g2_i1	NP_001065928.1	XP_020571712.1	NP_001345687.1,XP_008645360.2,XP_008656180.2,XP_008662354.2,XP_008667181.1,XP_008675087.1,XP_008679323.1,XP_020393233.1,XP_020393518.1,XP_020396538.1,XP_020396769.1,XP_020398454.1,XP_020398455.1,XP_020398456.1,XP_020398457.1,XP_020398458.1,XP_020398459.1,XP_020399751.1,XP_020406212.1,XP_023156387.1,XP_023156394.1
OG0000182	PKA51009.1,PKA51010.1,PKA58785.1,PKA59204.1,PKA59208.1	XP_003558800.1,XP_003573220.1,XP_003573982.1,XP_003581010.1,XP_003581012.1,XP_003581014.3,XP_010229243.2,XP_010230270.2,XP_014753041.1	XP_020681489.1,XP_020681494.1,XP_020682859.1,XP_020694551.1,XP_028549308.1,XP_028554277.1	TRINITY_FL_DN10594_c0_g1_i1,TRINITY_MR_DN47758_c0_g1_i1,TRINITY_MR_DN51459_c1_g2_i1,TRINITY_ST_DN11588_c0_g1_i2	GWHPAAEX001034,GWHPAAEX001036	TRINITY_FL_DN18664_c1_g6_i1,TRINITY_MR_DN12807_c0_g1_i1,TRINITY_MR_DN16846_c5_g1_i1,TRINITY_MR_DN16846_c5_g3_i1	NP_001048893.1,NP_001048976.1,NP_001048977.2,NP_001048979.1,NP_001052193.1,NP_001052194.1,NP_001052195.2,NP_001062527.1,NP_001064708.1	XP_020593682.1,XP_020593718.1,XP_020595315.1,XP_020595526.1,XP_020595527.1	NP_001105269.2,NP_001105816.1,NP_001105817.2,NP_001132684.1,NP_001151202.1,NP_001183901.1,NP_001266911.1,XP_020401463.1
OG0000183	PKA53010.1,PKA59670.1,PKA61488.1,PKA65272.1,PKA67154.1	XP_003568506.1,XP_003569103.1,XP_003569164.1,XP_003574401.1,XP_010231890.1,XP_014754833.1,XP_024314142.1,XP_024315831.1	XP_020692667.1,XP_020699718.1,XP_020701841.1,XP_020703936.1,XP_028554739.1,XP_028554740.1,XP_028554741.1	TRINITY_FL_DN12748_c0_g1_i1,TRINITY_FL_DN13946_c0_g1_i1,TRINITY_MR_DN49018_c0_g1_i13,TRINITY_MR_DN50093_c0_g1_i5	GWHPAAEX005787,GWHPAAEX006661,GWHPAAEX016254	TRINITY_FL_DN13037_c0_g1_i1,TRINITY_FL_DN15652_c0_g1_i1,TRINITY_MR_DN16521_c1_g1_i1,TRINITY_ST_DN29186_c1_g1_i1,TRINITY_ST_DN29186_c1_g3_i1	NP_001043256.1,NP_001055457.1,NP_001056508.1,NP_001065504.1	XP_020571249.1,XP_020571576.1,XP_020571577.1,XP_020581813.1	NP_001147493.1,NP_001333754.1,NP_001338619.1,XP_008658829.1,XP_008675530.1,XP_020397685.1,XP_020397686.1,XP_020397687.1,XP_020401769.1,XP_020405624.1,XP_020405625.1,XP_020405626.1
OG0000184	PKA59578.1,PKA61103.1,PKA63386.1,PKA64152.1,PKA64478.1,PKA65359.1	XP_003570022.1,XP_003581498.1,XP_003581499.1,XP_010233006.1,XP_010234077.2,XP_010235787.1,XP_010240211.1,XP_010240212.1	XP_020680526.1,XP_020684392.1,XP_020684393.1,XP_020687015.1,XP_020702778.1,XP_028552615.1	TRINITY_FL_DN16770_c6_g1_i1,TRINITY_FL_DN7556_c0_g1_i1,TRINITY_MR_DN31559_c0_g1_i1,TRINITY_MR_DN47747_c0_g1_i1	GWHPAAEX001260,GWHPAAEX006411,GWHPAAEX015786,GWHPAAEX018020	TRINITY_FL_DN19962_c3_g3_i1,TRINITY_MR_DN16009_c5_g13_i1,TRINITY_MR_DN16280_c6_g5_i1,TRINITY_ST_DN31222_c0_g1_i1	NP_001042318.1,NP_001047627.1,NP_001047629.1,NP_001053486.1,NP_001053487.1,NP_001065380.1	XP_020572673.1,XP_020588548.1,XP_020594559.1,XP_020599584.1	NP_001105081.1,NP_001147713.1,XP_008646010.1,XP_008646012.1,XP_008658263.1,XP_008678901.1,XP_020398183.1,XP_020401324.1,XP_020404857.1,XP_020404859.1
OG0000185		XP_014753910.1					NP_001042233.2,NP_001043109.1,NP_001043325.1,NP_001044743.1,NP_001051944.1,NP_001059088.1,NP_001060433.1,NP_001066209.2,NP_001172239.1,NP_001172721.1,NP_001172998.1,NP_001173482.1,NP_001174765.1,NP_001175870.1,NP_001176937.1		NP_001170029.1,XP_008650708.1,XP_008656730.1,XP_008663800.2,XP_008669138.1,XP_008669140.1,XP_008676238.1,XP_020393044.1,XP_020393045.1,XP_020393046.1,XP_020393047.1,XP_020393048.1,XP_020393049.1,XP_020393932.1,XP_020393933.1,XP_020393934.1,XP_020393935.1,XP_020393936.1,XP_020396924.1,XP_020398086.1,XP_020398170.1,XP_020398273.1,XP_020400874.1,XP_020402310.1,XP_020402311.1,XP_020403611.1,XP_020403…
OG0000186	PKA49207.1,PKA49208.1,PKA58286.1,PKA61404.1,PKA61405.1,PKA61407.1	XP_003580946.1	XP_020672567.2,XP_020675411.1,XP_020678120.1,XP_020684821.2,XP_020684823.1,XP_020694157.1,XP_020694161.2,XP_020694217.2,XP_020698792.1,XP_020702845.1,XP_028547403.1,XP_028550848.1,XP_028550849.1,XP_028550892.1,XP_028550893.1,XP_028550894.1,XP_028550895.1,XP_028552494.1,XP_028553578.1,XP_028555483.1	TRINITY_MR_DN53507_c1_g1_i5,TRINITY_MR_DN53507_c1_g1_i5utrorf,TRINITY_MR_DN53507_c1_g1_i6,TRINITY_MR_DN53507_c1_g1_i6utrorf,TRINITY_MR_DN53507_c1_g2_i3	GWHPAAEX004087,GWHPAAEX004095,GWHPAAEX004100,GWHPAAEX005347,GWHPAAEX012143,GWHPAAEX012144,GWHPAAEX018426	TRINITY_ST_DN26060_c0_g1_i1,TRINITY_ST_DN28701_c0_g1_i1		XP_020586098.1,XP_020590460.1,XP_020590461.1,XP_020590463.1,XP_020590464.1,XP_020590622.1,XP_020591710.1,XP_020591711.1,XP_020596451.1	NP_001183298.1
OG0000187	PKA51434.1,PKA62541.1,PKA65828.1	XP_024316148.1,XP_024316149.1,XP_024316150.1,XP_024316151.1,XP_024316152.1	XP_020689472.1,XP_020689473.1,XP_020689474.1,XP_020689475.1,XP_020689476.1,XP_020689477.1,XP_020691799.1,XP_020691800.1,XP_028556912.1	TRINITY_FL_DN13333_c0_g2_i2,TRINITY_ST_DN13175_c0_g1_i2	GWHPAAEX011096	TRINITY_FL_DN20120_c3_g1_i4,TRINITY_ST_DN29116_c0_g1_i3	NP_001058499.1,NP_001172792.1	XP_020578541.1,XP_020578542.1,XP_020578543.1,XP_020578544.1,XP_020599969.1,XP_020599970.1,XP_020599971.1,XP_020599972.1,XP_020599973.1,XP_020599975.1,XP_020599976.1,XP_020599977.1,XP_020599978.1	NP_001145727.1,NP_001149534.1,NP_001168698.1,XP_008643440.1,XP_008643443.1,XP_008643717.1,XP_008643718.1,XP_008643719.1,XP_008643720.1,XP_008677558.1,XP_008677559.1,XP_008677560.1,XP_020408856.1,XP_020408857.1
OG0000188	PKA55042.1,PKA55043.1	XP_003581594.1,XP_024311558.1	XP_020677421.1,XP_020678232.1,XP_020678234.1,XP_020686479.2,XP_020686480.2,XP_020698535.1,XP_020705523.1,XP_028554948.1,XP_028554978.1,XP_028554986.1,XP_028555004.1,XP_028555288.1	TRINITY_FL_DN3831_c0_g1_i1,TRINITY_FL_DN8632_c0_g1_i1,TRINITY_MR_DN54440_c4_g3_i4,TRINITY_MR_DN76892_c0_g1_i1	GWHPAAEX000248	TRINITY_FL_DN13748_c0_g2_i1,TRINITY_FL_DN18354_c0_g1_i3,TRINITY_MR_DN10034_c0_g1_i2,TRINITY_MR_DN13718_c0_g2_i2,TRINITY_MR_DN13718_c0_g3_i1,TRINITY_MR_DN13718_c1_g1_i1,TRINITY_MR_DN15957_c0_g3_i4,TRINITY_MR_DN16040_c0_g1_i2,TRINITY_MR_DN16040_c0_g2_i2,TRINITY_MR_DN17143_c2_g6_i2,TRINITY_ST_DN14379_c0_g1_i1,TRINITY_ST_DN28437_c5_g8_i1	NP_001053728.2	XP_020577475.1,XP_020577476.1,XP_020577477.1,XP_020577478.1,XP_020577479.1,XP_020577480.1,XP_020577482.1,XP_020577574.1,XP_020583075.1	NP_001132185.1,NP_001140340.1,NP_001336755.1,XP_008649730.1,XP_020394885.1,XP_020401253.1,XP_023157226.1,XP_023157227.1
OG0000189	PKA55418.1,PKA56130.1,PKA59497.1	XP_003562677.1,XP_003574644.1,XP_003578259.1,XP_010236088.1,XP_014752012.1	XP_020673388.1,XP_020685230.1,XP_020690404.1,XP_020692700.1,XP_020704298.2,XP_020706083.1,XP_028554426.1,XP_028554880.1	TRINITY_FL_DN13423_c0_g1_i1,TRINITY_FL_DN14780_c0_g1_i2,TRINITY_MR_DN43772_c0_g1_i1	GWHPAAEX001937,GWHPAAEX002888,GWHPAAEX003323,GWHPAAEX003910	TRINITY_FL_DN18168_c0_g1_i1,TRINITY_FL_DN18168_c0_g2_i2,TRINITY_FL_DN18168_c0_g3_i1,TRINITY_FL_DN18168_c1_g1_i1,TRINITY_FL_DN18168_c1_g2_i2,TRINITY_FL_DN18168_c1_g3_i2	NP_001057153.1,NP_001060304.1,NP_001062054.1,NP_001063417.1	XP_020578869.1,XP_020580898.1,XP_020585121.1,XP_020586677.1,XP_020586678.1,XP_020586679.1,XP_020586680.1,XP_020590988.1	NP_001105048.1,NP_001105834.1,NP_001141798.2,NP_001149910.1,NP_001152238.1,XP_008670256.1,XP_008670257.1,XP_020393182.1,XP_020396136.1,XP_020404101.1
OG0000190	PKA66162.1	XP_003564891.1,XP_003565154.1,XP_010232719.1,XP_014751447.1,XP_014754741.1,XP_014758024.1,XP_024314745.1,XP_024314808.1	XP_020673065.1,XP_020701100.1,XP_020701101.1,XP_020701102.1,XP_020701103.1,XP_020701104.1,XP_020703429.1,XP_020703430.1,XP_020703431.1,XP_020703432.1,XP_020703433.1,XP_028550009.1,XP_028550010.1,XP_028550628.1,XP_028550629.1	TRINITY_FL_DN14488_c0_g1_i2	GWHPAAEX012807,GWHPAAEX014209	TRINITY_FL_DN19133_c0_g3_i10,TRINITY_FL_DN19133_c0_g3_i4	NP_001045154.2,NP_001045532.1,NP_001046611.1,NP_001054429.1,NP_001058638.1	XP_020580110.1,XP_020580111.1,XP_020580112.1,XP_020580113.1,XP_020580114.1,XP_020580115.1,XP_020591584.1,XP_020591585.1,XP_020592387.1	NP_001132425.2,NP_001141005.1,NP_001149970.1,NP_001150432.1,XP_008672947.1,XP_008676605.1,XP_020405925.1,XP_020405926.1
OG0000191	PKA46158.1,PKA48154.1,PKA55656.1,PKA56000.1,PKA59615.1	XP_003565195.1,XP_010234959.1,XP_010239682.1,XP_010239689.1,XP_014752300.1,XP_014752504.1	XP_020676050.1,XP_020676052.1,XP_020681469.1,XP_020691444.1,XP_020701789.1	TRINITY_FL_DN16814_c0_g1_i1,TRINITY_MR_DN43616_c0_g1_i3,TRINITY_MR_DN48781_c0_g1_i2,TRINITY_ST_DN12241_c0_g1_i2	GWHPAAEX001290,GWHPAAEX005277,GWHPAAEX008659	TRINITY_FL_DN18961_c2_g2_i1,TRINITY_FL_DN19704_c0_g2_i2,TRINITY_FL_DN19704_c0_g3_i1,TRINITY_FL_DN19704_c0_g5_i1	NP_001045569.1,NP_001048899.1,NP_001058597.1,NP_001065203.1	XP_020574218.1,XP_020581747.1,XP_020585424.1,XP_020585527.1,XP_020585528.1	NP_001130554.1,NP_001146390.1,NP_001147802.1,NP_001151373.1,NP_001168381.1,NP_001288424.1,XP_008643604.1,XP_008643605.1,XP_008643606.1,XP_008647733.1,XP_008647735.1,XP_008647736.1,XP_008650800.1,XP_008658019.1
OG0000192	PKA46349.1,PKA47115.1,PKA51310.1,PKA52037.1,PKA55644.1,PKA55645.1,PKA63132.1	XP_003562637.1,XP_003566953.1,XP_003570655.1,XP_010239251.1,XP_024318232.1	XP_020693965.1,XP_020693975.1,XP_020695208.1,XP_020695211.1,XP_020695212.1,XP_020697517.1,XP_028553936.1	TRINITY_FL_DN16135_c0_g1_i3	GWHPAAEX002695,GWHPAAEX008796	TRINITY_FL_DN2323_c0_g1_i1,TRINITY_FL_DN6689_c0_g1_i1,TRINITY_MR_DN16892_c1_g4_i3,TRINITY_ST_DN28806_c2_g4_i3,TRINITY_ST_DN29857_c0_g1_i1	NP_001048112.1,NP_001057540.1,NP_001060346.1,NP_001174672.1	XP_020580949.1,XP_020583251.1,XP_020583252.1,XP_020583253.1,XP_020590320.1,XP_020597075.1,XP_020597566.1,XP_020598025.1	NP_001141541.1,NP_001149259.2,NP_001149772.1,NP_001308450.1,NP_001309955.1,NP_001337179.1,XP_008656715.1,XP_008678139.1,XP_008680799.1,XP_020394759.1,XP_023157953.1
OG0000193	PKA47250.1,PKA51666.1,PKA61053.1,PKA64339.1,PKA65364.1	XP_003563776.1,XP_003567893.1,XP_003569814.1,XP_003574433.1,XP_003577992.1,XP_010232115.1,XP_010235100.1	XP_020671906.1,XP_020673921.1,XP_020675294.1,XP_020689802.1,XP_020704655.1,XP_028550359.1	TRINITY_FL_DN12897_c0_g1_i1,TRINITY_FL_DN12897_c0_g1_i2,TRINITY_FL_DN17862_c1_g2_i1,TRINITY_FL_DN6237_c0_g1_i1	GWHPAAEX005839,GWHPAAEX008242,GWHPAAEX012362,GWHPAAEX014563	TRINITY_FL_DN18569_c0_g2_i2,TRINITY_FL_DN19206_c2_g8_i1,TRINITY_FL_DN20471_c0_g1_i2,TRINITY_FL_DN24746_c0_g1_i1,TRINITY_MR_DN17404_c1_g4_i1	NP_001043809.1,NP_001044250.1,NP_001056048.1,NP_001056333.1,NP_001057837.1,NP_001062887.2	XP_020575905.1,XP_020587710.1,XP_020597019.1,XP_020598991.1,XP_020599754.1	NP_001131787.1,NP_001132839.1,NP_001140635.1,NP_001148331.1,NP_001149955.1,NP_001151123.1,NP_001167800.1,NP_001345537.1
OG0000194	PKA47518.1	XP_010237344.1,XP_010237345.1,XP_010237346.1,XP_010237348.1,XP_010237349.1,XP_010237351.1,XP_014758620.1,XP_014758621.1,XP_014758623.1,XP_014758624.1,XP_014758627.1,XP_014758630.1,XP_014758631.1,XP_014758632.1,XP_014758633.1,XP_024318652.1,XP_024318653.1,XP_024318654.1,XP_024318655.1,XP_024318656.1,XP_024318657.1,XP_024318658.1,XP_024318659.1,XP_024318660.1,XP_024318661.1,XP_024318662.1,XP_024318…	XP_020683407.1		GWHPAAEX014893	TRINITY_MR_DN18097_c2_g4_i5	NP_001062720.1	XP_020579927.1,XP_020579928.1,XP_020579929.1,XP_020579930.1,XP_020579931.1,XP_020579932.1,XP_020579933.1	NP_001148012.1,XP_008651421.1,XP_008651422.1,XP_008651423.1,XP_020396114.1,XP_020396115.1
OG0000195	PKA49831.1,PKA53618.1,PKA58196.1,PKA58197.1	XP_003558585.1,XP_003558586.1,XP_003561393.1,XP_003562817.1,XP_003562818.1,XP_010229631.1,XP_024312929.1,XP_024312930.1,XP_024312931.1,XP_024312932.1,XP_024312933.1,XP_024312934.1,XP_024312935.1,XP_024312936.1	XP_020689528.1,XP_020689572.2,XP_020693533.2,XP_020693540.1,XP_028551540.1	TRINITY_MR_DN43646_c0_g2_i1	GWHPAAEX004601,GWHPAAEX011225	TRINITY_MR_DN23485_c0_g1_i1,TRINITY_ST_DN33819_c0_g1_i1	NP_001045505.2,NP_001049269.1,NP_001049270.1,NP_001060108.1,NP_001060109.2,NP_001064429.1	XP_020590734.1	NP_001132062.1,NP_001141158.1,NP_001142160.1,NP_001147446.1,NP_001150711.1,NP_001151390.1,NP_001168177.1,NP_001182999.1,NP_001309914.1,XP_008651795.1,XP_008653287.1,XP_008667512.1,XP_008668471.1,XP_020402002.1,XP_020403892.1
OG0000196	PKA50513.1,PKA58665.1	XP_003563941.1,XP_003574687.1,XP_003577034.1,XP_003578294.1,XP_010235248.1,XP_010238267.1,XP_010238268.1	XP_020681721.1,XP_020681722.1,XP_020683756.2,XP_020683757.2,XP_020683758.2,XP_020705720.1,XP_020705721.1,XP_028548371.1,XP_028556888.1	TRINITY_FL_DN16649_c0_g2_i1,TRINITY_ST_DN15544_c0_g1_i1	GWHPAAEX003809,GWHPAAEX016624	TRINITY_FL_DN18594_c0_g1_i1,TRINITY_FL_DN18594_c0_g4_i1	NP_001047980.1,NP_001057421.1,NP_001062116.1,NP_001062700.1,NP_001063472.1,NP_001065394.1	XP_020583915.1,XP_020595680.1,XP_020595682.1,XP_020595683.1,XP_020595684.1	NP_001131231.1,NP_001141985.1,NP_001148103.1,NP_001183172.1,NP_001292784.1,XP_008651800.1,XP_008651801.1,XP_008658451.1,XP_008667585.1,XP_008667586.1,XP_008667588.1,XP_008667589.1,XP_008677207.1,XP_020407127.1,XP_023157254.1
OG0000197	PKA51205.1,PKA58633.1,PKA59719.1,PKA63574.1	XP_003575518.2,XP_003577499.1,XP_003580099.1,XP_010233372.1,XP_010236046.1,XP_010237261.1,XP_014753952.1,XP_014757374.1,XP_014757375.1,XP_024311139.1,XP_024311140.1,XP_024311141.1	XP_020672924.1,XP_020679143.1,XP_020682669.1,XP_020682746.2,XP_020683656.1,XP_020684872.1,XP_020684970.1,XP_020695651.2,XP_020698653.1,XP_020703101.2	TRINITY_ST_DN16308_c0_g1_i1	GWHPAAEX009687,GWHPAAEX016182	TRINITY_FL_DN11756_c0_g1_i1,TRINITY_FL_DN1649_c0_g1_i1	NP_001042888.1,NP_001053253.1,NP_001068039.1,NP_001068040.1,NP_001068043.1,NP_001176583.1	XP_020584567.1,XP_020584568.1,XP_020584732.1,XP_020586147.1,XP_020586148.1,XP_020586149.1,XP_020592945.1,XP_020593169.1,XP_020594787.1	NP_001130782.1,NP_001141639.2,XP_008652580.1,XP_008670773.1
OG0000198	PKA57119.1,PKA64748.1,PKA66781.1	XP_003568418.2,XP_003578825.1,XP_003578826.1,XP_010231354.1,XP_010231355.1,XP_010232650.1,XP_010232651.2,XP_010240058.1,XP_014753696.1	XP_020678354.1,XP_020679618.1,XP_020680283.1,XP_020698546.1	TRINITY_FL_DN13324_c0_g1_i1,TRINITY_MR_DN36122_c0_g1_i1,TRINITY_MR_DN48830_c0_g1_i1	GWHPAAEX003605,GWHPAAEX016280,GWHPAAEX016281,GWHPAAEX016514	TRINITY_FL_DN18800_c1_g1_i1,TRINITY_MR_DN16433_c0_g1_i3,TRINITY_ST_DN28914_c0_g2_i1	NP_001045010.1,NP_001055592.1,NP_001066316.1,NP_001066317.1,NP_001066354.2,NP_001067425.1	XP_020573673.1,XP_020588040.1,XP_020594618.1	NP_001140430.1,NP_001142349.1,NP_001149036.2,NP_001168530.1,NP_001170050.1,XP_008662536.1,XP_008668462.1,XP_008672537.1,XP_008672538.1,XP_008672539.1,XP_008674422.1,XP_008678533.1,XP_008679681.1,XP_020401664.1,XP_020405191.1
OG0000199	PKA59123.1,PKA61472.1,PKA62481.1,PKA65275.1,PKA65276.1	XP_003565967.1,XP_003565968.1,XP_003567028.1,XP_003567030.1,XP_010236368.1,XP_014754126.1,XP_014755966.1,XP_024314523.1,XP_024314524.1,XP_024315893.1	XP_020672080.1,XP_020679068.2,XP_020694893.1,XP_020694894.2,XP_020705811.2,XP_020705863.1	TRINITY_MR_DN47670_c0_g2_i1,TRINITY_MR_DN52512_c0_g4_i1	GWHPAAEX004105,GWHPAAEX004680,GWHPAAEX016227	TRINITY_MR_DN18136_c0_g1_i1,TRINITY_MR_DN23899_c0_g1_i1,TRINITY_ST_DN17482_c0_g1_i1,TRINITY_ST_DN40330_c0_g1_i1	NP_001043977.1,NP_001043978.1,NP_001043979.1,NP_001043980.1,NP_001046691.2,NP_001056211.1,NP_001056212.1	XP_020572327.1,XP_020573830.1,XP_020573986.1,XP_020579406.1	NP_001308341.1,XP_008649957.1,XP_008649959.2,XP_008656783.1,XP_008657836.1,XP_008675135.1,XP_008676309.1,XP_020406093.1,XP_020406094.1
OG0000200	PKA46055.1,PKA47165.1,PKA52377.1	XP_003557729.1,XP_010237528.1,XP_010237529.1,XP_010237530.1,XP_014753949.1,XP_014753953.1,XP_024310238.1	XP_020673660.1,XP_020673724.1,XP_020673780.1,XP_020673848.1,XP_020673917.1,XP_020673987.1,XP_020674053.1,XP_020675771.1,XP_020675772.1,XP_020698417.1,XP_020700380.1	TRINITY_MR_DN35925_c0_g1_i2,TRINITY_MR_DN43096_c0_g1_i1	GWHPAAEX014744,GWHPAAEX018774	TRINITY_FL_DN13062_c0_g1_i1,TRINITY_FL_DN15410_c0_g1_i4	NP_001050343.1,NP_001061648.1,NP_001068300.1	XP_020576260.1,XP_020576261.1,XP_020584623.1,XP_020584624.1,XP_020591564.1,XP_020592153.1	NP_001146184.1,NP_001148036.1,NP_001183932.1,NP_001335891.1,XP_008658691.1,XP_008658693.1,XP_008675217.1,XP_008675248.1,XP_008677116.1,XP_008677117.1,XP_020406876.1,XP_020407088.1,XP_023156828.1
OG0000201	PKA47637.1,PKA57421.1,PKA58261.1,PKA59012.1	XP_003558732.1,XP_003563712.1,XP_003564197.1,XP_003571683.1,XP_003578345.1,XP_024313183.1	XP_020671772.1,XP_020686028.1,XP_020700060.1	TRINITY_FL_DN14760_c0_g3_i1,TRINITY_FL_DN15521_c0_g1_i2,TRINITY_FL_DN15521_c0_g2_i1,TRINITY_MR_DN34613_c0_g1_i1,TRINITY_MR_DN45965_c0_g1_i1,TRINITY_MR_DN49959_c2_g1_i1	GWHPAAEX000039,GWHPAAEX000359,GWHPAAEX011365,GWHPAAEX012318	TRINITY_FL_DN18450_c2_g2_i2,TRINITY_ST_DN29992_c0_g3_i3,TRINITY_ST_DN29992_c0_g4_i3,TRINITY_ST_DN29992_c0_g6_i1,TRINITY_ST_DN29992_c0_g6_i4	NP_001046300.1,NP_001049084.1,NP_001051627.1,NP_001057926.1,NP_001064578.1	XP_020582661.1,XP_020582662.1,XP_020585043.1,XP_020585075.1,XP_020586506.1,XP_020592129.1,XP_020592130.1	NP_001130096.1,NP_001130798.1,NP_001140690.1,NP_001141022.1,NP_001148686.1,NP_001149212.1,NP_001150190.1,NP_001167654.1,NP_001339492.1
OG0000202	PKA49022.1		XP_020677216.1	TRINITY_FL_DN11544_c1_g1_i1,TRINITY_FL_DN17831_c0_g1_i1,TRINITY_FL_DN17831_c5_g3_i1,TRINITY_FL_DN17831_c5_g3_i3utrorf,TRINITY_FL_DN7586_c1_g1_i1,TRINITY_FL_DN9119_c0_g1_i1,TRINITY_MR_DN36842_c0_g1_i1,TRINITY_MR_DN45851_c0_g1_i2,TRINITY_MR_DN50900_c6_g1_i1,TRINITY_MR_DN50900_c7_g1_i3,TRINITY_MR_DN53593_c1_g1_i12,TRINITY_MR_DN53593_c1_g1_i15,TRINITY_MR_DN54696_c3_g1_i3,TRINITY_MR_DN54696_c3_g1_i4,T…		TRINITY_FL_DN19933_c3_g3_i1,TRINITY_FL_DN20301_c3_g2_i1,TRINITY_MR_DN16145_c2_g5_i1,TRINITY_MR_DN16536_c6_g1_i1,TRINITY_MR_DN16993_c2_g1_i2,TRINITY_MR_DN16993_c2_g4_i3,TRINITY_MR_DN16993_c2_g8_i1,TRINITY_MR_DN16997_c5_g3_i2,TRINITY_MR_DN17530_c2_g6_i1,TRINITY_MR_DN17925_c0_g2_i1,TRINITY_MR_DN18067_c2_g1_i9,TRINITY_MR_DN7504_c0_g1_i1,TRINITY_ST_DN29911_c4_g2_i12,TRINITY_ST_DN39315_c0_g1_i1		XP_020577809.1
OG0000203	PKA49108.1,PKA50783.1,PKA56741.1	XP_003574662.1,XP_003581297.1,XP_010239971.1	XP_020672583.1,XP_020672584.1,XP_020692927.1,XP_020702038.1,XP_020704785.2,XP_020706051.1,XP_020706052.1,XP_028547401.1,XP_028547402.1,XP_028554404.1,XP_028554406.1	TRINITY_FL_DN10313_c0_g1_i2,TRINITY_FL_DN14147_c0_g1_i1,TRINITY_FL_DN14658_c0_g1_i4,TRINITY_ST_DN11230_c0_g1_i1	GWHPAAEX010815,GWHPAAEX013507,GWHPAAEX016486,GWHPAAEX017550	TRINITY_FL_DN18901_c0_g2_i1,TRINITY_ST_DN18313_c0_g1_i1,TRINITY_ST_DN29513_c1_g2_i2,TRINITY_ST_DN9963_c0_g1_i1	NP_001052943.1,NP_001062061.2	XP_020575686.1,XP_020575687.1,XP_020575688.1,XP_020575689.1,XP_020580932.1,XP_020580933.1,XP_020589342.1,XP_020589343.1,XP_020589344.1,XP_020595959.1,XP_020595960.1	NP_001170300.1,NP_001317520.1,XP_008663251.1,XP_008668479.1,XP_008668480.1,XP_008679507.1,XP_008679508.1
OG0000204	PKA49178.1,PKA58616.1	XP_003570479.1,XP_010233985.1,XP_010233986.1	XP_020681750.1,XP_020701512.1,XP_020701513.1,XP_028556882.1,XP_028556883.1	TRINITY_FL_DN14623_c0_g1_i2,TRINITY_FL_DN5476_c0_g1_i1	GWHPAAEX002342,GWHPAAEX004633	TRINITY_MR_DN16041_c4_g1_i10,TRINITY_MR_DN16041_c4_g1_i10utrorf,TRINITY_MR_DN16041_c4_g1_i8	NP_001046206.2,NP_001047967.1,NP_001174895.1	XP_020588597.1,XP_020588599.1,XP_020588600.1,XP_020593059.1,XP_020594351.1	NP_001140912.1,NP_001141407.1,NP_001145032.1,NP_001149756.1,NP_001168952.1,XP_008644019.1,XP_008644020.1,XP_008644021.1,XP_008647898.1,XP_008647899.1,XP_008647900.1,XP_008648342.1,XP_008659088.1,XP_008671647.1,XP_008676787.1,XP_008681448.1,XP_008681449.1,XP_008681450.1,XP_020395323.1,XP_020404778.1,XP_020405234.1,XP_020406946.1,XP_020409081.1,XP_020409082.1
OG0000205	PKA49856.1,PKA53598.1,PKA58235.1,PKA59946.1,PKA64265.1	XP_003559564.1,XP_003562873.1,XP_003572469.2,XP_003578757.1,XP_010227954.1	XP_020678675.1,XP_020682170.1,XP_020688637.2,XP_020698328.1	TRINITY_FL_DN15715_c0_g1_i2,TRINITY_FL_DN16571_c0_g1_i1,TRINITY_FL_DN5616_c0_g1_i1,TRINITY_ST_DN17048_c1_g2_i1,TRINITY_ST_DN17048_c1_g2_i2	GWHPAAEX002503,GWHPAAEX002781,GWHPAAEX003261,GWHPAAEX004573,GWHPAAEX015633	TRINITY_FL_DN11945_c0_g1_i1,TRINITY_FL_DN18581_c1_g1_i1,TRINITY_FL_DN18581_c1_g2_i1,TRINITY_FL_DN18581_c1_g3_i1,TRINITY_FL_DN19642_c3_g1_i1	NP_001050944.1,NP_001051652.1,NP_001060031.1,NP_001062383.1,NP_001063657.1,NP_001066443.1	XP_020574779.1,XP_020580156.1,XP_020589627.1,XP_020589628.1,XP_020590507.1	NP_001132098.1,NP_001147084.1,NP_001148079.1,NP_001151532.1,NP_001333928.1,XP_008644596.1,XP_008670318.1,XP_008679475.1,XP_020406694.1
OG0000206	PKA50482.1	XP_003563909.1,XP_003563929.1,XP_010227797.1,XP_024319313.1,XP_024319314.1	XP_020691958.1,XP_020692078.1,XP_020692095.1,XP_020692336.2,XP_028548702.1,XP_028552628.1,XP_028552629.1,XP_028555187.1,XP_028555188.1	TRINITY_MR_DN43376_c0_g1_i1,TRINITY_MR_DN49544_c0_g1_i3,TRINITY_ST_DN10888_c0_g1_i1	GWHPAAEX003833,GWHPAAEX003834,GWHPAAEX004419,GWHPAAEX006994,GWHPAAEX013186	TRINITY_MR_DN16000_c0_g1_i5,TRINITY_MR_DN17220_c1_g1_i16	NP_001047944.1,NP_001057273.1,NP_001067638.1,NP_001067646.1,NP_001174687.1,NP_001174688.1,NP_001174689.1,NP_001176464.1,NP_001176469.1	XP_020588075.1,XP_020588076.1,XP_020588080.1,XP_020588081.1	NP_001141374.1,NP_001147683.1,NP_001149207.1,NP_001182137.1,NP_001182139.1,NP_001183238.1,XP_008646747.2,XP_008659067.1,XP_008679516.1,XP_008679517.1,XP_023158046.1
OG0000207	PKA50561.1,PKA51855.1,PKA51856.1,PKA57628.1	XP_003562719.1,XP_003564507.1,XP_003566138.2,XP_003577848.1,XP_003579021.1,XP_003579022.1,XP_024315663.1	XP_020673699.2,XP_020685114.1,XP_020685120.1,XP_028547766.1	TRINITY_FL_DN16988_c0_g1_i5,TRINITY_FL_DN19231_c0_g1_i1,TRINITY_MR_DN36735_c0_g1_i1,TRINITY_MR_DN51884_c3_g1_i2,TRINITY_ST_DN905_c0_g1_i1	GWHPAAEX015620	TRINITY_FL_DN18413_c0_g1_i2,TRINITY_MR_DN9954_c0_g1_i1,TRINITY_ST_DN20829_c0_g1_i1,TRINITY_ST_DN48784_c0_g1_i1	NP_001044654.1,NP_001065580.1,NP_001065581.1,NP_001065583.1,NP_001065585.1,NP_001065586.1,NP_001065984.1,NP_001065985.1,NP_001065986.1,NP_001065987.1,NP_001065988.1,NP_001065989.2,NP_001067782.1,NP_001176316.1	XP_020584398.1,XP_020588265.1,XP_020588266.1,XP_020592042.1,XP_020592043.1	NP_001105392.1,NP_001142300.1,NP_001148362.1,NP_001281242.1,NP_001297146.1
OG0000208	PKA52907.1,PKA57871.1	XP_003574786.1,XP_003578360.1,XP_003581624.1,XP_010238319.1,XP_010240380.1,XP_024317770.1	XP_020676147.1,XP_020676148.1,XP_020676150.1,XP_020676151.1,XP_020701600.1,XP_028556918.1,XP_028556919.1,XP_028556920.1,XP_028556921.1,XP_028556922.1,XP_028556923.1,XP_028556924.1,XP_028556925.1,XP_028556927.1,XP_028556928.1,XP_028556929.1,XP_028556930.1,XP_028556931.1,XP_028556932.1	TRINITY_ST_DN16689_c0_g1_i3	GWHPAAEX014857	TRINITY_FL_DN19712_c0_g6_i1	NP_001062259.1,NP_001063562.1,NP_001174083.1	XP_020572602.1,XP_020581183.1	NP_001136696.1,NP_001141232.1,NP_001144343.2,NP_001145315.1,XP_008661786.1,XP_008661787.1,XP_008667342.1,XP_008667343.1,XP_008667344.1,XP_008677004.2,XP_020400589.1,XP_020400590.1,XP_020402740.1,XP_020404642.1
OG0000209	PKA53231.1,PKA55748.1,PKA59051.1	XP_003571185.1,XP_003572136.1,XP_003572849.1,XP_014752000.1,XP_024311256.1,XP_024316295.1,XP_024318164.1	XP_020684026.1,XP_020691278.1,XP_020693695.1,XP_020695980.1,XP_020703938.1	TRINITY_FL_DN24913_c0_g1_i1,TRINITY_FL_DN7934_c0_g1_i2,TRINITY_MR_DN36932_c0_g1_i2,TRINITY_MR_DN41992_c0_g1_i1,TRINITY_ST_DN1552_c0_g1_i1	GWHPAAEX004189,GWHPAAEX005518,GWHPAAEX011790,GWHPAAEX012648	TRINITY_FL_DN17126_c0_g1_i2,TRINITY_FL_DN20050_c2_g5_i2,TRINITY_MR_DN15704_c0_g1_i1	NP_001046497.1,NP_001047827.1,NP_001051941.1,NP_001053735.1,NP_001065507.1	XP_020571994.1,XP_020574671.1,XP_020574930.1,XP_020575308.1,XP_020577525.1,XP_020590919.1	NP_001130964.1,NP_001149833.1,NP_001151984.1,NP_001167966.1,NP_001308567.1,XP_008646113.1,XP_008649219.1,XP_008658838.1,XP_008663553.1,XP_008668957.1,XP_008677423.1
OG0000210	PKA56235.1,PKA56237.1,PKA64274.1	XP_003563667.1,XP_003577628.1,XP_003578761.1,XP_003578763.1,XP_003578764.1,XP_003578765.2,XP_003578766.1,XP_010232677.1	XP_020676817.1,XP_020676822.1,XP_020685484.1,XP_020685486.1,XP_020685487.1,XP_020685814.1,XP_020685815.1,XP_020685818.1,XP_020693145.1,XP_020694882.2,XP_028553724.1	TRINITY_MR_DN18123_c0_g1_i1,TRINITY_MR_DN52026_c0_g1_i3	GWHPAAEX010557,GWHPAAEX016740	TRINITY_FL_DN18830_c3_g2_i1,TRINITY_ST_DN25167_c0_g1_i1	NP_001045054.1,NP_001053203.1,NP_001066430.2,NP_001066431.1,NP_001066432.1,NP_001066433.1,NP_001067631.1,NP_001174889.1	XP_020584469.1,XP_020584610.1,XP_020590013.1,XP_020594241.1	NP_001147559.1,NP_001149347.2,NP_001149563.1,NP_001152093.2,NP_001169983.1,NP_001266356.1,NP_001309230.1,XP_020399239.1,XP_020407578.1
OG0000211	PKA60801.1	XP_003570171.1,XP_010228082.1,XP_024315975.1,XP_024315976.1,XP_024315979.1,XP_024317394.1	XP_020681036.1,XP_020697874.1,XP_020697875.1,XP_028555349.1	TRINITY_FL_DN16050_c0_g1_i4,TRINITY_MR_DN53966_c0_g2_i5,TRINITY_ST_DN18288_c0_g1_i2	GWHPAAEX006062,GWHPAAEX017457	TRINITY_FL_DN19360_c3_g5_i1,TRINITY_FL_DN19360_c3_g5_i2,TRINITY_ST_DN28043_c5_g10_i4	NP_001047841.1,NP_001056617.1	XP_020576079.1,XP_020576080.1,XP_020587881.1,XP_020587882.1,XP_020587883.1,XP_020587884.1,XP_020587885.1,XP_020587887.1,XP_020587888.1	NP_001131181.1,NP_001167806.1,NP_001341905.1,XP_008643926.1,XP_008643927.1,XP_008643928.1,XP_008643930.1,XP_008643931.1,XP_008643932.1,XP_008676475.1,XP_008676476.1,XP_008676478.1,XP_008676480.1,XP_020401786.1,XP_020409039.1,XP_020409040.1,XP_020409041.1,XP_020409042.1,XP_020409043.1
OG0000212	PKA61876.1	XP_003559576.1,XP_003572121.1,XP_003578052.1,XP_010232911.1,XP_010232916.2,XP_024315229.1,XP_024315230.1,XP_024315231.1,XP_024315953.1	XP_020672020.1,XP_020672022.1,XP_020672023.1,XP_020672024.1,XP_020672028.1,XP_020672030.1,XP_020672031.1,XP_020693535.1,XP_020693536.1,XP_020693537.1,XP_020693538.1,XP_020704268.2,XP_020705374.1,XP_028549519.1,XP_028549523.1,XP_028554135.1	TRINITY_FL_DN8600_c0_g1_i1,TRINITY_FL_DN8600_c0_g2_i1	GWHPAAEX008668	TRINITY_FL_DN18725_c0_g6_i1,TRINITY_FL_DN23288_c0_g1_i1,TRINITY_MR_DN6618_c0_g1_i1,TRINITY_MR_DN6618_c0_g2_i2	NP_001042055.1,NP_001042059.2,NP_001042060.1,NP_001042061.1,NP_001054465.1	XP_020577662.1,XP_020577790.1,XP_020577791.1,XP_020577810.1	XP_008673697.1,XP_008673698.1,XP_008673702.2,XP_008673703.1,XP_008675701.1,XP_020406258.1,XP_020406310.1
OG0000213	PKA45818.1,PKA59192.1,PKA59753.1,PKA64978.1	XP_003557556.1,XP_003580259.1,XP_010228497.1,XP_010228499.1	XP_020678136.1,XP_020678145.1,XP_020678151.1,XP_020678159.1,XP_020681288.1,XP_020681289.1,XP_020681290.1,XP_020684575.1,XP_020686576.1,XP_028554993.1,XP_028554994.1,XP_028554995.1,XP_028554996.1	TRINITY_MR_DN45468_c0_g1_i3	GWHPAAEX004348,GWHPAAEX016409	TRINITY_FL_DN18347_c1_g4_i3,TRINITY_FL_DN18347_c1_g5_i3,TRINITY_FL_DN18347_c1_g6_i1,TRINITY_ST_DN28899_c2_g3_i2	NP_001047589.1,NP_001051540.1	XP_020574085.1,XP_020580296.1,XP_020580297.1,XP_020580298.1,XP_020580300.1,XP_020580301.1,XP_020580302.1,XP_020580303.1,XP_020580304.1,XP_020580305.1,XP_020589244.1,XP_020589245.1,XP_020589247.1	NP_001105301.1,NP_001132187.1,XP_008648531.1,XP_008648535.1,XP_008648541.1
OG0000214	PKA46128.1	XP_003563302.1,XP_003573224.1,XP_003574007.1,XP_010234207.1,XP_010239833.1,XP_014755337.1	XP_020676932.1,XP_020677702.1,XP_020677703.1,XP_020677704.1,XP_020677706.1,XP_020677707.1,XP_020677708.1,XP_028549746.1	TRINITY_FL_DN13038_c0_g1_i1,TRINITY_MR_DN41384_c0_g1_i1	GWHPAAEX009621	TRINITY_FL_DN19703_c3_g1_i1,TRINITY_FL_DN19703_c3_g1_i6,TRINITY_ST_DN28279_c0_g1_i1	NP_001064767.1	XP_020573203.1,XP_020573204.1,XP_020573205.1,XP_020573206.1,XP_020573207.1,XP_020579063.1,XP_020579064.1,XP_020579065.1,XP_020579066.1,XP_020579067.1,XP_020579068.1,XP_020579069.1,XP_020579070.1,XP_020579072.1,XP_020579073.1	NP_001130760.1,NP_001141955.1,NP_001145250.1,XP_008647698.1,XP_008647699.1,XP_008676861.1,XP_008676862.1,XP_008676863.1,XP_008676864.1,XP_008676865.1,XP_008676866.1
OG0000215	PKA46335.1,PKA48149.1,PKA51577.1,PKA57969.1,PKA61861.1	XP_003566831.1,XP_003567308.1,XP_010228691.1,XP_014755014.1	XP_020671844.1,XP_020688247.1,XP_020698026.1,XP_020701640.1,XP_020701641.1,XP_020701798.1	TRINITY_FL_DN12950_c0_g1_i1,TRINITY_FL_DN12950_c0_g2_i1,TRINITY_FL_DN9877_c0_g1_i1,TRINITY_MR_DN40443_c0_g1_i2,TRINITY_MR_DN52624_c2_g1_i2,TRINITY_MR_DN52624_c2_g3_i1	GWHPAAEX007616,GWHPAAEX008657,GWHPAAEX009664,GWHPAAEX016749	TRINITY_FL_DN18984_c1_g1_i1,TRINITY_FL_DN18984_c1_g2_i1,TRINITY_FL_DN18984_c1_g7_i2,TRINITY_MR_DN15000_c0_g2_i2,TRINITY_ST_DN29627_c4_g1_i1,TRINITY_ST_DN6645_c0_g1_i1	NP_001042688.2,NP_001042747.1,NP_001049948.1,NP_001055907.1,NP_001060691.1	XP_020583000.1,XP_020583572.1,XP_020585426.1,XP_020587474.1	NP_001104884.2,NP_001105455.2,NP_001105547.1,NP_001136954.1,NP_001167666.1,NP_001281081.1,XP_008655487.1,XP_008660204.1
OG0000216	PKA46498.1	XP_003569980.1,XP_014751601.1,XP_024310635.1,XP_024311886.1,XP_024317385.1,XP_024317386.1,XP_024317671.1	XP_020685389.1,XP_028547492.1,XP_028550190.1	TRINITY_FL_DN15610_c0_g2_i2,TRINITY_FL_DN15610_c0_g3_i2,TRINITY_FL_DN17616_c1_g1_i1	GWHPAAEX007411,GWHPAAEX008693,GWHPAAEX009595,GWHPAAEX013269	TRINITY_FL_DN20271_c0_g1_i1,TRINITY_FL_DN20271_c3_g1_i29	NP_001047565.2,NP_001047571.1,NP_001053433.1,NP_001062429.1,NP_001063734.2	XP_020584535.1,XP_020588852.1,XP_020590967.1	NP_001159162.1,NP_001292741.1,NP_001295425.1,XP_008652981.2,XP_008652983.2,XP_008663418.1,XP_008669082.1,XP_008669086.1,XP_008678882.1,XP_020396629.1,XP_020396630.1,XP_020396631.1,XP_020400827.1,XP_020400828.1,XP_020400829.1,XP_020400830.1,XP_020403797.1,XP_020403798.1,XP_020407349.1,XP_023157372.1
OG0000217	PKA47172.1,PKA52372.1	XP_003557313.1,XP_003557467.1,XP_003580364.1	XP_020675763.1,XP_020681832.1,XP_020688162.1,XP_020700390.1	TRINITY_FL_DN11965_c0_g1_i4,TRINITY_FL_DN14732_c0_g1_i1,TRINITY_FL_DN23751_c0_g1_i1,TRINITY_FL_DN8725_c0_g1_i2,TRINITY_MR_DN11932_c0_g2_i1,TRINITY_MR_DN17934_c0_g1_i1,TRINITY_MR_DN58638_c0_g1_i1,TRINITY_MR_DN73825_c0_g1_i1	GWHPAAEX004307,GWHPAAEX014739,GWHPAAEX018783	TRINITY_FL_DN17099_c0_g1_i1,TRINITY_FL_DN17302_c0_g1_i1,TRINITY_FL_DN19399_c5_g3_i1,TRINITY_FL_DN20793_c0_g1_i1,TRINITY_MR_DN15005_c0_g1_i3,TRINITY_MR_DN3166_c0_g2_i1,TRINITY_ST_DN44487_c0_g1_i1	NP_001051573.1,NP_001052320.1,NP_001056692.1,NP_001059060.1	XP_020572148.1,XP_020572149.1,XP_020572150.1,XP_020576267.1,XP_020584714.1,XP_020588983.1,XP_020592152.1,XP_020594961.1	NP_001105088.2,NP_001105096.1,NP_001105430.2,NP_001281234.1,NP_001294984.1,NP_001306632.1,XP_008644432.1,XP_008651835.1,XP_020396305.1
OG0000218	PKA47227.1,PKA54690.1,PKA65669.1,PKA66579.1	XP_003561685.1,XP_003565694.2,XP_003566926.2,XP_003569075.1,XP_003579302.1,XP_014754278.1	XP_020682028.1,XP_020684210.1,XP_020689847.2,XP_020690104.1,XP_028555220.1	TRINITY_FL_DN14645_c0_g1_i4,TRINITY_FL_DN15505_c4_g2_i2,TRINITY_ST_DN8597_c0_g1_i1	GWHPAAEX012082,GWHPAAEX014159,GWHPAAEX018863	TRINITY_FL_DN19364_c0_g1_i2,TRINITY_FL_DN19531_c0_g1_i1,TRINITY_FL_DN9874_c0_g1_i3,TRINITY_ST_DN7488_c0_g1_i1	NP_001041908.1,NP_001042810.1,NP_001043670.1,NP_001049937.1,NP_001056356.1,NP_001060700.1,NP_001068466.2	XP_020572046.1,XP_020573454.1,XP_020576032.1,XP_020585163.1,XP_020587904.1,XP_020594838.1,XP_020599890.1	NP_001131296.1,NP_001140397.1,NP_001141174.1,NP_001141891.1,NP_001152038.1,XP_008655821.1,XP_008667098.1,XP_008674336.1,XP_008675301.1
OG0000219	PKA47296.1,PKA53196.1,PKA57418.1,PKA57419.1,PKA63191.1		XP_020673688.2,XP_020673744.1,XP_020673864.1,XP_020673885.1,XP_020674423.1,XP_020676713.1,XP_020676726.1,XP_020676735.2,XP_020676757.2,XP_020676769.1,XP_020676781.2,XP_020676792.1,XP_020676803.1,XP_020676814.1,XP_020676825.1,XP_020676829.1,XP_020676841.2,XP_020676853.1,XP_020679379.2,XP_020680433.1,XP_020680435.1,XP_020686821.1,XP_020687885.1,XP_020688749.1,XP_020690970.1,XP_020693375.1,XP_020705…		GWHPAAEX006123	TRINITY_FL_DN20349_c1_g1_i6,TRINITY_MR_DN16082_c2_g1_i6,TRINITY_ST_DN29499_c0_g1_i6,TRINITY_ST_DN29499_c0_g1_i6utrorf		XP_020587574.1,XP_020588389.1,XP_020592872.1,XP_020598789.1,XP_020598790.1,XP_020599408.1,XP_020599409.1
OG0000220	PKA48433.1,PKA54290.1,PKA57916.1	XP_003575349.1,XP_003578157.1,XP_010240093.1	XP_020676085.1,XP_020676678.1,XP_020676693.1,XP_020688136.1,XP_020698726.1,XP_020698727.1,XP_020698728.1,XP_020705481.1,XP_020705482.1	TRINITY_FL_DN14141_c0_g1_i2,TRINITY_ST_DN16186_c0_g1_i9	GWHPAAEX003793,GWHPAAEX007725,GWHPAAEX010250,GWHPAAEX011329,GWHPAAEX015804	TRINITY_FL_DN19768_c0_g2_i1,TRINITY_ST_DN11716_c0_g1_i1	NP_001047421.1,NP_001053244.1,NP_001059653.1,NP_001067164.1	XP_020570765.1,XP_020570766.1,XP_020576155.1,XP_020590126.1,XP_020590127.1,XP_020590128.1,XP_020592884.1,XP_020592885.1,XP_020593944.1,XP_020593946.1,XP_020593947.1	NP_001148948.1,NP_001149656.1,NP_001151512.1,NP_001304782.1,NP_001338641.1,XP_008676902.1,XP_008676904.1,XP_023157336.1,XP_023157337.1
OG0000221	PKA49078.1,PKA50754.1,PKA58064.1,PKA60495.1	XP_003561584.1,XP_003573088.1,XP_003574465.1,XP_003576467.1,XP_010235584.1	XP_020691165.1,XP_020692384.1,XP_020697454.1,XP_028552760.1,XP_028555086.1,XP_028557274.1	TRINITY_FL_DN15459_c0_g1_i1,TRINITY_FL_DN15459_c0_g2_i1,TRINITY_FL_DN9393_c0_g1_i1	GWHPAAEX001110,GWHPAAEX001919,GWHPAAEX002671,GWHPAAEX012464,GWHPAAEX016550	TRINITY_FL_DN12732_c0_g1_i1,TRINITY_FL_DN14701_c0_g1_i1,TRINITY_FL_DN16197_c0_g1_i1,TRINITY_FL_DN23137_c0_g1_i1	NP_001048143.1,NP_001050255.1,NP_001060326.1,NP_001063014.1	XP_020575871.1,XP_020580893.1,XP_020580894.1,XP_020582107.1,XP_020588405.1,XP_020596683.1	NP_001105814.2,NP_001105864.1,NP_001141014.1,NP_001142999.1,NP_001167890.1,XP_008646283.1,XP_008651883.1,XP_020404446.1,XP_020404975.2,XP_023156339.1,XP_023157563.1
OG0000222	PKA49470.1,PKA57573.1	XP_003575003.1,XP_010233817.1,XP_010233818.1,XP_014753323.1,XP_014753324.1,XP_024313090.1	XP_020673468.1,XP_020673469.1,XP_020673471.1,XP_020673473.1,XP_020673474.1,XP_020698813.1,XP_020698821.1,XP_020698830.1,XP_028550955.1,XP_028550956.1,XP_028550957.1,XP_028550958.1,XP_028554825.1,XP_028554826.1	TRINITY_FL_DN16434_c0_g1_i2	GWHPAAEX004212,GWHPAAEX010836	TRINITY_FL_DN13927_c0_g1_i1,TRINITY_MR_DN15730_c0_g1_i4	NP_001045903.1,NP_001058451.1	XP_020580337.1,XP_020580338.1,XP_020580339.1,XP_020582820.1,XP_020596152.1,XP_020596153.1,XP_020596154.1,XP_020596155.1,XP_020598304.1	NP_001141674.1,NP_001168189.1,NP_001340515.1,XP_008643981.1,XP_008645308.2,XP_008646556.2,XP_008666895.1,XP_008681482.1,XP_020409059.1,XP_023156867.1
OG0000223	PKA50963.1,PKA57305.1	XP_003563711.1,XP_003564476.1,XP_014756234.1,XP_024317799.1,XP_024317920.1	XP_020691596.1	TRINITY_FL_DN24183_c0_g1_i1,TRINITY_ST_DN12187_c0_g2_i1,TRINITY_ST_DN15505_c0_g1_i1		TRINITY_FL_DN16867_c0_g2_i1,TRINITY_FL_DN18419_c4_g3_i1,TRINITY_FL_DN20974_c0_g1_i1,TRINITY_FL_DN2459_c0_g1_i1,TRINITY_FL_DN26601_c0_g1_i1	NP_001042535.1,NP_001043424.1,NP_001044058.2,NP_001046294.1,NP_001054814.1,NP_001056796.1,NP_001056797.1,NP_001056799.1,NP_001056800.1,NP_001056802.1,NP_001056803.1,NP_001057936.1,NP_001174246.1		NP_001130753.1,NP_001142877.1,NP_001142981.2,NP_001143785.1,NP_001143886.1,NP_001143899.2,NP_001143945.2,NP_001144932.1,NP_001145623.1,NP_001232810.1,NP_001337729.1,NP_001337730.1,XP_008648637.1,XP_008648806.1,XP_008659299.1,XP_008660453.1,XP_008676975.1,XP_020395376.1,XP_020397590.1
OG0000224	PKA51718.1,PKA54647.1,PKA54648.1,PKA66746.1,PKA66747.1	XP_003557664.1,XP_003557698.1,XP_003564097.1,XP_003565762.1,XP_003568938.1,XP_010239602.1,XP_010239955.1	XP_020677949.1,XP_020677950.1,XP_020677952.2,XP_020677988.2,XP_020678829.1,XP_020694021.1,XP_028548930.1	TRINITY_MR_DN38312_c0_g1_i1,TRINITY_MR_DN51434_c0_g1_i4	GWHPAAEX004892,GWHPAAEX013847,GWHPAAEX015445,GWHPAAEX016290	TRINITY_FL_DN12619_c0_g1_i1,TRINITY_MR_DN15420_c0_g1_i2,TRINITY_ST_DN33274_c0_g1_i1	NP_001047148.1,NP_001057139.1,NP_001057140.1,NP_001057141.1,NP_001057144.1,NP_001057145.1	XP_020572690.1,XP_020572700.1,XP_020581490.1,XP_020581543.1,XP_020581544.1,XP_020581545.1,XP_020596553.1,XP_020600043.1,XP_020600044.1	NP_001105831.1,NP_001105832.1,NP_001105899.2,NP_001105905.2,NP_001105909.2
OG0000225	PKA52124.1,PKA54139.1,PKA54141.1,PKA54143.1,PKA57433.1,PKA59460.1,PKA66702.1	XP_003563902.1,XP_003572368.2,XP_003574750.1,XP_003579957.1,XP_003579958.1	XP_028556140.1,XP_028556317.1	TRINITY_FL_DN17503_c0_g5_i4,TRINITY_MR_DN37564_c0_g1_i1,TRINITY_MR_DN53671_c0_g1_i1,TRINITY_ST_DN18738_c0_g1_i1	GWHPAAEX008210,GWHPAAEX009114	TRINITY_FL_DN19393_c0_g4_i1,TRINITY_FL_DN20135_c4_g1_i12,TRINITY_FL_DN20135_c4_g1_i7,TRINITY_MR_DN5574_c0_g1_i1,TRINITY_ST_DN15502_c0_g1_i1,TRINITY_ST_DN29268_c0_g1_i3	NP_001053067.1,NP_001053070.1,NP_001053071.1,NP_001062201.1,NP_001062202.2,NP_001063539.1	XP_020586502.1,XP_020586503.1,XP_020587600.1,XP_020588429.1,XP_020588433.1,XP_020592831.1,XP_020595388.1	NP_001105454.1,NP_001105892.2,NP_001127755.1,NP_001148152.1,XP_008662983.1,XP_008674148.1,XP_008674149.1,XP_008674400.1,XP_020403859.1
OG0000226	PKA52740.1,PKA52741.1,PKA58388.1,PKA59690.1,PKA61460.1	XP_003557341.1,XP_003563228.1,XP_003563229.1,XP_010228199.1,XP_010230829.1,XP_010230924.1,XP_010230925.1	XP_020676119.1,XP_020676121.1,XP_020690005.1,XP_020698066.1,XP_020698073.1,XP_020698080.1,XP_028554050.1	TRINITY_FL_DN12804_c0_g1_i1	GWHPAAEX016136,GWHPAAEX016137,GWHPAAEX016222,GWHPAAEX017063	TRINITY_FL_DN14623_c0_g1_i1,TRINITY_ST_DN28219_c9_g1_i1	NP_001042847.1,NP_001043182.1,NP_001051793.1,NP_001059285.2	XP_020574884.1,XP_020591771.1,XP_020598580.1,XP_020599942.1	NP_001132609.3,NP_001140338.1,NP_001141751.2,NP_001168816.1,NP_001169006.1,XP_008666414.1,XP_008666417.1,XP_008666420.1,XP_008667258.1,XP_008681499.1,XP_020396223.1,XP_020405448.1,XP_023156314.1,XP_023157220.1
OG0000227	PKA56485.1,PKA56490.1,PKA66432.1,PKA66433.1,PKA66434.1,PKA66437.1,PKA66438.1	XP_003576889.1,XP_014756634.1	XP_020681106.1,XP_020681159.1,XP_020681481.1,XP_020691271.2,XP_020695905.1,XP_020695907.2,XP_020695909.2,XP_020695910.1,XP_020698869.1,XP_020698879.1,XP_028552582.1	TRINITY_FL_DN16984_c0_g6_i1,TRINITY_MR_DN47515_c0_g1_i1,TRINITY_MR_DN59848_c0_g1_i1	GWHPAAEX002984,GWHPAAEX002985,GWHPAAEX003983,GWHPAAEX005196,GWHPAAEX005759,GWHPAAEX008896,GWHPAAEX009888,GWHPAAEX010799,GWHPAAEX014547,GWHPAAEX015965,GWHPAAEX018408	TRINITY_FL_DN14855_c0_g1_i2,TRINITY_FL_DN19834_c0_g3_i1,TRINITY_FL_DN20778_c0_g1_i1,TRINITY_ST_DN23055_c0_g1_i1	NP_001048542.1,NP_001172904.1,NP_001174300.1	XP_020573032.1,XP_020573049.1,XP_020573050.1,XP_020591218.1,XP_020591242.1	NP_001140601.2,NP_001147570.2
OG0000228	PKA60464.1,PKA62496.1,PKA66630.1	XP_003566011.1,XP_003567087.1,XP_003567088.1,XP_003568057.1,XP_003569622.1,XP_003569623.1,XP_003569747.1,XP_003569748.1,XP_003575864.1,XP_014758491.2	XP_020677841.1	TRINITY_FL_DN6701_c0_g1_i1,TRINITY_MR_DN29425_c0_g2_i1,TRINITY_ST_DN16845_c2_g2_i1	GWHPAAEX006030,GWHPAAEX006032,GWHPAAEX008429,GWHPAAEX015008	TRINITY_FL_DN19440_c0_g1_i8,TRINITY_FL_DN20285_c0_g3_i4,TRINITY_MR_DN17837_c0_g1_i1,TRINITY_ST_DN28665_c0_g1_i2	NP_001043970.1,NP_001044166.1,NP_001044168.1,NP_001044169.1,NP_001044172.1,NP_001044173.1,NP_001056105.1,NP_001056106.2,NP_001056107.2,NP_001056108.2,NP_001056114.1,NP_001057575.1	XP_020583256.1,XP_020589850.1,XP_020597415.1	NP_001130565.1,NP_001146271.2,NP_001148567.1,NP_001149283.2,NP_001159290.1,NP_001168082.1,NP_001335896.1,XP_023156591.1
OG0000229		XP_010231698.1,XP_010231699.1,XP_010239445.1,XP_010239454.1,XP_024316818.1,XP_024318419.1,XP_024318420.1,XP_024318421.1,XP_024318422.1,XP_024318423.1,XP_024318424.1,XP_024318425.1,XP_024318426.1,XP_024318427.1,XP_024318428.1,XP_024318429.1,XP_024318430.1,XP_024318431.1,XP_024318432.1,XP_024318433.1,XP_024318434.1,XP_024318435.1,XP_024318436.1,XP_024318437.1,XP_024318441.1					NP_001041817.2,NP_001046487.2,NP_001046489.2,NP_001046492.1,NP_001058527.1,NP_001058528.1,NP_001064077.1,NP_001172136.1,NP_001172887.1,NP_001174101.1,NP_001176954.1		XP_008662400.2,XP_020401215.1,XP_020401216.1,XP_020401217.1,XP_020401218.1,XP_020401219.1,XP_020401220.1,XP_020401221.1,XP_020401222.1,XP_020401223.1,XP_020401224.1,XP_020401225.1
OG0000230							NP_001061639.1,NP_001064194.2,NP_001174577.1		NP_001335281.1,XP_008659787.2,XP_008671964.2,XP_008677432.1,XP_008680581.1,XP_020393614.1,XP_020394984.1,XP_020394985.1,XP_020396591.1,XP_020396593.1,XP_020397223.1,XP_020397368.1,XP_020398212.1,XP_020398768.1,XP_020399680.1,XP_020400140.1,XP_020402288.1,XP_020402289.1,XP_020402749.1,XP_020403970.1,XP_020403971.1,XP_020404074.1,XP_020404075.1,XP_020404076.1,XP_020404077.1,XP_020404078.1,XP_020404…
OG0000231	PKA46288.1,PKA47312.1,PKA62401.1,PKA63564.1	XP_003570935.1,XP_003572357.2,XP_003579951.1,XP_010231119.1,XP_010231120.1,XP_010233932.1,XP_014754680.1,XP_014754681.1,XP_024318140.1	XP_020681004.1,XP_020687529.1,XP_028549240.1,XP_028554539.1	TRINITY_FL_DN14774_c0_g1_i3,TRINITY_FL_DN15814_c0_g1_i1,TRINITY_FL_DN16797_c0_g1_i1	GWHPAAEX011436,GWHPAAEX016651	TRINITY_FL_DN18439_c3_g3_i1,TRINITY_MR_DN15672_c0_g1_i2,TRINITY_MR_DN15990_c1_g1_i14	NP_001046128.1,NP_001047275.1,NP_001053060.1,NP_001062173.1,NP_001062919.2	XP_020579370.1,XP_020582308.1,XP_020582767.1	NP_001168748.1,NP_001169682.1,NP_001344049.1,XP_008645346.1,XP_008645878.1,XP_008677441.1,XP_008679540.1,XP_020394033.1,XP_020407206.1,XP_020407207.1,XP_020407208.1,XP_020407209.1,XP_023156244.1,XP_023156245.1
OG0000232	PKA49125.1,PKA49495.1,PKA50011.1,PKA52971.1,PKA55467.1,PKA56117.1,PKA59507.1,PKA63207.1	XP_003559947.1,XP_003560921.1,XP_003573059.1	XP_020685209.1,XP_020687150.1,XP_020687395.2,XP_020702538.1,XP_020704365.2,XP_020704423.1,XP_020704608.1	TRINITY_FL_DN17436_c0_g5_i1,TRINITY_FL_DN4653_c0_g1_i1,TRINITY_FL_DN8457_c0_g1_i1	GWHPAAEX002600,GWHPAAEX008731	TRINITY_FL_DN12323_c0_g1_i1,TRINITY_FL_DN13675_c0_g1_i2,TRINITY_FL_DN17569_c0_g1_i1,TRINITY_FL_DN17569_c0_g1_i2,TRINITY_FL_DN8857_c0_g1_i1,TRINITY_MR_DN17235_c4_g1_i2,TRINITY_MR_DN5268_c0_g1_i1,TRINITY_ST_DN23569_c0_g1_i2	NP_001057134.2,NP_001060294.1,NP_001173156.1	XP_020575600.1,XP_020583297.1,XP_020583298.1,XP_020585122.1,XP_020586711.1,XP_020586812.1,XP_020588937.1	NP_001151935.2,XP_008649239.2,XP_008653347.1,XP_008659123.1,XP_008680668.1,XP_020404687.1
OG0000233	PKA50568.1,PKA57630.1,PKA64341.1,PKA66868.1,PKA66869.1,PKA67140.1	XP_003561662.1,XP_003567117.1,XP_003567233.1,XP_003574010.1,XP_014754380.1	XP_020682605.1,XP_020683485.2,XP_020685077.1,XP_020703576.1,XP_028550887.1	TRINITY_MR_DN21093_c0_g1_i1,TRINITY_MR_DN48243_c0_g1_i1,TRINITY_ST_DN16013_c0_g1_i1	GWHPAAEX003072,GWHPAAEX010688,GWHPAAEX018260	TRINITY_FL_DN22529_c0_g1_i1,TRINITY_FL_DN2504_c0_g1_i1,TRINITY_FL_DN4212_c0_g1_i1,TRINITY_MR_DN16281_c4_g6_i1,TRINITY_MR_DN16375_c1_g3_i1	NP_001044660.2,NP_001050045.2,NP_001055201.1,NP_001055838.1,NP_001060638.1	XP_020573026.1,XP_020575417.1,XP_020578888.1,XP_020581540.1,XP_020591988.1,XP_020594758.1	NP_001136474.1,NP_001150899.2,NP_001151830.2,NP_001151878.1,NP_001169320.1,XP_008649880.1,XP_008657114.1,XP_008674880.1,XP_023157529.1
OG0000234	PKA50913.1,PKA52473.1,PKA58788.1,PKA58789.1,PKA60063.1,PKA61131.1	XP_003558806.1,XP_003562079.1,XP_003567161.1,XP_003571705.1,XP_003572959.1,XP_003573219.1,XP_010228877.1,XP_024310327.1,XP_024315860.1,XP_024315861.1	XP_020682881.2,XP_020682962.1,XP_020699320.1,XP_020701180.1	TRINITY_ST_DN9741_c0_g1_i1	GWHPAAEX006709,GWHPAAEX010393,GWHPAAEX014653,GWHPAAEX016858	TRINITY_MR_DN17946_c7_g1_i3	NP_001044389.2,NP_001048543.1,NP_001048970.1,NP_001049546.1,NP_001062526.1,NP_001173268.1,NP_001176038.1	XP_020572426.1,XP_020574560.1,XP_020574802.1,XP_020590174.1,XP_020594855.1	NP_001106033.1,NP_001106034.1,NP_001106046.1,NP_001132370.1,NP_001167808.1,NP_001183432.1,XP_008659582.1,XP_008679157.1,XP_020402252.1
OG0000235	PKA50934.1,PKA50935.1,PKA50936.1,PKA53822.1,PKA53823.1,PKA53824.1,PKA53833.1,PKA64201.1,PKA64239.1	XP_003568731.1,XP_003569483.1,XP_024312750.1	XP_020690820.1	TRINITY_FL_DN16430_c0_g1_i3,TRINITY_FL_DN20738_c0_g1_i1,TRINITY_MR_DN51627_c0_g1_i3,TRINITY_MR_DN51627_c0_g1_i5,TRINITY_MR_DN53368_c0_g1_i2,TRINITY_MR_DN53368_c0_g1_i3,TRINITY_MR_DN53368_c0_g1_i4,TRINITY_ST_DN8685_c0_g1_i1	GWHPAAEX001607,GWHPAAEX002251,GWHPAAEX002253,GWHPAAEX002254,GWHPAAEX006179	TRINITY_FL_DN11663_c0_g1_i1,TRINITY_FL_DN18010_c0_g1_i4,TRINITY_MR_DN15741_c0_g1_i4,TRINITY_MR_DN17040_c0_g1_i1,TRINITY_MR_DN7151_c0_g1_i1,TRINITY_ST_DN15344_c0_g1_i1,TRINITY_ST_DN22548_c0_g2_i2,TRINITY_ST_DN27386_c0_g1_i2,TRINITY_ST_DN29000_c3_g1_i5,TRINITY_ST_DN29000_c6_g1_i1	NP_001043455.1,NP_001043758.1,NP_001046496.1,NP_001054936.1,NP_001172444.1	XP_020573139.1,XP_020573140.1	NP_001148394.2,NP_001150489.1,NP_001296827.1,NP_001318080.1
OG0000236	PKA53244.1,PKA55731.1	XP_003560570.1,XP_003574384.1,XP_010231571.1,XP_010235040.1,XP_014752821.1	XP_020695981.1,XP_020695982.1,XP_020703955.1,XP_020705531.1,XP_028554917.1	TRINITY_FL_DN13271_c0_g1_i1,TRINITY_FL_DN15906_c0_g3_i1	GWHPAAEX005529,GWHPAAEX011767	TRINITY_ST_DN26967_c1_g1_i1	NP_001051940.1,NP_001065494.1	XP_020571842.1,XP_020571843.1,XP_020574601.1,XP_020574602.1,XP_020574603.1,XP_020574604.1,XP_020577361.1,XP_020577362.1,XP_020577364.1,XP_020577365.1,XP_020577366.1,XP_020577367.1,XP_020577368.1,XP_020595169.1	NP_001333003.1,XP_008644248.1,XP_008644250.1,XP_008644252.1,XP_008644316.1,XP_008644317.1,XP_008644318.1,XP_008644319.1,XP_020393122.1,XP_020393123.1,XP_020402038.1,XP_020402039.1,XP_020402040.1,XP_020402041.1
OG0000237	PKA53622.1,PKA55307.1	XP_003577312.1,XP_003578657.1,XP_010237396.1,XP_010237397.1,XP_010237510.1,XP_010237512.1,XP_014758606.1,XP_014758607.1,XP_014758610.1,XP_014758611.1,XP_014758612.1,XP_014758613.1,XP_024311004.1,XP_024319052.1,XP_024319053.1	XP_020690352.1,XP_020690353.1,XP_020690354.1,XP_020696785.1,XP_020696786.1,XP_020696787.1,XP_020700027.1,XP_020700029.1,XP_020700030.1,XP_028556030.1	TRINITY_FL_DN14234_c0_g1_i3	GWHPAAEX000015,GWHPAAEX014121	TRINITY_FL_DN19053_c1_g3_i5,TRINITY_FL_DN19053_c1_g4_i5	NP_001068330.1,NP_001068459.1	XP_020573818.1,XP_020573819.1,XP_020573820.1,XP_020579831.1,XP_020579838.1,XP_020579847.1,XP_020579856.1,XP_020579863.1,XP_020579872.1,XP_020579881.1	NP_001131562.1,NP_001140768.1,NP_001152419.2
OG0000238	PKA60769.1			TRINITY_FL_DN16214_c4_g6_i1,TRINITY_FL_DN16246_c1_g1_i1,TRINITY_FL_DN16246_c1_g1_i2,TRINITY_FL_DN16246_c1_g1_i4,TRINITY_FL_DN16483_c2_g2_i1,TRINITY_FL_DN17206_c4_g1_i2,TRINITY_FL_DN17380_c6_g1_i2,TRINITY_FL_DN17571_c0_g1_i25,TRINITY_FL_DN17954_c4_g3_i2,TRINITY_FL_DN17975_c1_g1_i2utrorf,TRINITY_FL_DN17980_c4_g1_i3,TRINITY_FL_DN21677_c0_g1_i1,TRINITY_FL_DN2400_c0_g2_i1,TRINITY_MR_DN24053_c0_g1_i1,T…		TRINITY_MR_DN11565_c0_g2_i1,TRINITY_MR_DN14406_c1_g1_i1,TRINITY_MR_DN16690_c3_g1_i13,TRINITY_MR_DN17079_c2_g7_i1,TRINITY_MR_DN17440_c4_g3_i7,TRINITY_MR_DN19668_c0_g1_i1,TRINITY_ST_DN23724_c0_g1_i1,TRINITY_ST_DN38583_c0_g1_i1		XP_020595624.1	XP_020399497.1,XP_020401959.1,XP_020402032.1
OG0000239		XP_010236572.1,XP_014753890.1,XP_014757590.1,XP_024312786.1,XP_024312787.1,XP_024314138.1,XP_024315913.1,XP_024315914.1,XP_024315918.1,XP_024315921.1,XP_024315924.1,XP_024315925.1,XP_024318750.1	XP_028552578.1				NP_001058962.1,NP_001172482.1		XP_008650157.1,XP_008661014.1,XP_008661047.1,XP_008661086.1,XP_008680191.1,XP_020393241.1,XP_020394069.1,XP_020394070.1,XP_020396928.1,XP_020396929.1,XP_020396930.1,XP_020397329.1,XP_020397480.1,XP_020400068.1,XP_020400069.1,XP_020400328.1,XP_020401064.1,XP_020402223.1,XP_020402224.1,XP_020402225.1,XP_020403879.1,XP_020404189.1,XP_020404190.1,XP_020404191.1,XP_020404453.1,XP_020404803.1,XP_020405…
OG0000240	PKA47266.1,PKA48634.1,PKA49890.1,PKA49894.1,PKA50444.1,PKA53105.1,PKA53370.1,PKA53462.1,PKA54370.1,PKA55642.1,PKA55648.1,PKA55869.1,PKA55878.1,PKA58646.1,PKA60966.1,PKA62608.1,PKA62759.1,PKA63290.1,PKA63602.1,PKA65050.1,PKA66250.1			TRINITY_FL_DN10951_c0_g1_i1,TRINITY_FL_DN96_c0_g1_i1,TRINITY_MR_DN42667_c1_g1_i1,TRINITY_MR_DN42667_c1_g2_i4,TRINITY_MR_DN54926_c3_g1_i3,TRINITY_MR_DN55208_c2_g2_i6,TRINITY_MR_DN74990_c0_g1_i1,TRINITY_ST_DN6899_c0_g1_i2		TRINITY_MR_DN14312_c0_g1_i1,TRINITY_MR_DN16721_c3_g1_i11,TRINITY_MR_DN16721_c3_g1_i12,TRINITY_MR_DN16721_c3_g1_i7,TRINITY_MR_DN16721_c3_g3_i2,TRINITY_MR_DN16721_c3_g3_i3	NP_001057647.1,NP_001175546.1		NP_001183750.1,XP_020395465.1,XP_020395555.1,XP_020395685.1,XP_020401862.1,XP_020404322.1,XP_020404586.1,XP_020406429.1,XP_020407687.1
OG0000241	PKA47370.1,PKA47468.1,PKA48467.1,PKA49441.1,PKA52182.1,PKA53718.1,PKA54683.1,PKA54790.1,PKA55355.1,PKA57724.1,PKA62326.1,PKA63591.1,PKA65247.1			TRINITY_FL_DN17907_c1_g1_i4,TRINITY_FL_DN9069_c0_g1_i1,TRINITY_FL_DN9677_c0_g1_i1,TRINITY_MR_DN46068_c4_g2_i1,TRINITY_MR_DN47460_c1_g1_i1,TRINITY_MR_DN47628_c3_g3_i1,TRINITY_MR_DN47932_c3_g1_i1,TRINITY_MR_DN47932_c4_g1_i1,TRINITY_MR_DN48253_c2_g1_i1,TRINITY_MR_DN51700_c0_g2_i6,TRINITY_MR_DN6171_c0_g1_i1,TRINITY_ST_DN16767_c2_g1_i8,TRINITY_ST_DN18303_c1_g1_i10,TRINITY_ST_DN18303_c1_g1_i13,TRINITY_…		TRINITY_FL_DN18480_c1_g1_i2,TRINITY_MR_DN11093_c0_g2_i2,TRINITY_MR_DN14736_c0_g2_i1,TRINITY_MR_DN17018_c4_g3_i2,TRINITY_ST_DN19259_c0_g2_i1			XP_008665816.1,XP_008671551.1
OG0000242	PKA49109.1,PKA51960.1,PKA52444.1,PKA59205.1,PKA60715.1,PKA62503.1,PKA66620.1			TRINITY_MR_DN25823_c0_g1_i1,TRINITY_MR_DN48644_c2_g2_i4,TRINITY_MR_DN50447_c1_g1_i10,TRINITY_ST_DN9850_c1_g1_i1		TRINITY_FL_DN19447_c0_g1_i3,TRINITY_FL_DN19679_c5_g5_i2,TRINITY_FL_DN20205_c11_g5_i1,TRINITY_FL_DN20500_c4_g3_i2,TRINITY_FL_DN20510_c2_g1_i1,TRINITY_FL_DN20517_c6_g1_i1,TRINITY_FL_DN9797_c0_g1_i1,TRINITY_MR_DN10427_c0_g1_i1,TRINITY_MR_DN15797_c2_g3_i2,TRINITY_MR_DN16003_c1_g1_i1,TRINITY_MR_DN16024_c8_g3_i1,TRINITY_MR_DN16133_c6_g1_i1,TRINITY_MR_DN16133_c6_g1_i8,TRINITY_MR_DN17672_c3_g1_i8,TRINITY…		XP_020597318.1
OG0000243	PKA49331.1,PKA52756.1,PKA54661.1,PKA55818.1,PKA56715.1,PKA61470.1	XP_003579247.1,XP_010233767.1	XP_020682148.1,XP_020682287.1,XP_020684266.1,XP_020696067.1,XP_020701836.1,XP_020704496.1,XP_028547679.1,XP_028555330.1	TRINITY_FL_DN10644_c0_g1_i1,TRINITY_FL_DN12731_c0_g1_i1,TRINITY_FL_DN17077_c1_g2_i1,TRINITY_FL_DN7351_c0_g1_i1,TRINITY_MR_DN53421_c0_g4_i1,TRINITY_ST_DN15260_c0_g1_i2	GWHPAAEX002793,GWHPAAEX008431,GWHPAAEX010715,GWHPAAEX012804,GWHPAAEX016129,GWHPAAEX016229	TRINITY_FL_DN15025_c0_g1_i1,TRINITY_FL_DN15025_c0_g2_i1,TRINITY_FL_DN27769_c0_g1_i1,TRINITY_FL_DN9626_c0_g1_i1,TRINITY_MR_DN17093_c3_g7_i1,TRINITY_ST_DN25409_c0_g3_i1	NP_001045798.1	XP_020573917.1,XP_020587852.1,XP_020588783.1,XP_020590925.1,XP_020593211.1,XP_020593300.1,XP_020596085.1,XP_020596512.1	NP_001105439.2,NP_001152677.1,NP_001344080.1
OG0000244	PKA49769.1,PKA57446.1,PKA57448.1,PKA57450.1	XP_003571092.1,XP_003579237.4,XP_010238949.1,XP_024318513.1	XP_020699896.1,XP_020699897.1,XP_020699911.1,XP_020700091.2,XP_020703883.1,XP_020703888.1	TRINITY_FL_DN11692_c0_g1_i1,TRINITY_MR_DN39479_c0_g1_i1,TRINITY_MR_DN45469_c0_g1_i1,TRINITY_MR_DN47055_c0_g1_i1	GWHPAAEX002156,GWHPAAEX011352	TRINITY_FL_DN19060_c0_g1_i1,TRINITY_MR_DN16462_c0_g4_i1,TRINITY_MR_DN24622_c0_g1_i1	NP_001046906.1,NP_001046907.1,NP_001046908.1,NP_001173815.1,NP_001177029.1	XP_020579637.1,XP_020580019.1,XP_020580050.1,XP_020585547.1,XP_020585548.1,XP_020585549.1,XP_020585550.1,XP_020586501.1,XP_020590040.1,XP_020590115.1	NP_001141257.1,NP_001168824.1,XP_008652660.1,XP_008655773.1,XP_008667626.1,XP_008669589.1,XP_020396615.1,XP_020396616.1
OG0000245	PKA55331.1,PKA60799.1		XP_020681429.2	TRINITY_FL_DN15651_c5_g2_i3,TRINITY_FL_DN15651_c5_g2_i4,TRINITY_FL_DN16566_c2_g4_i1,TRINITY_FL_DN17525_c2_g3_i5,TRINITY_FL_DN17805_c3_g1_i1,TRINITY_FL_DN17805_c3_g1_i2,TRINITY_FL_DN17805_c6_g3_i2,TRINITY_FL_DN17958_c5_g2_i4utrorf,TRINITY_MR_DN13930_c0_g1_i1,TRINITY_MR_DN24664_c0_g1_i1,TRINITY_MR_DN35848_c0_g1_i1,TRINITY_MR_DN36974_c0_g1_i1,TRINITY_MR_DN51330_c10_g1_i1,TRINITY_MR_DN51330_c7_g1_i2,…		TRINITY_FL_DN6428_c0_g1_i2,TRINITY_MR_DN13356_c0_g1_i1,TRINITY_ST_DN49225_c0_g1_i1		XP_020591671.1
OG0000246	PKA59140.1,PKA62476.1	XP_010232164.1,XP_014754560.1,XP_014754857.1,XP_014754858.1,XP_014754859.1,XP_024314262.1,XP_024314283.1	XP_020675926.1,XP_020677422.1,XP_020684278.2,XP_028552852.1,XP_028552853.1	TRINITY_FL_DN17242_c1_g3_i1,TRINITY_MR_DN46945_c0_g1_i2,TRINITY_MR_DN49661_c0_g1_i1	GWHPAAEX004123,GWHPAAEX004685,GWHPAAEX011555,GWHPAAEX014982	TRINITY_FL_DN10967_c0_g1_i1,TRINITY_FL_DN18131_c0_g2_i3,TRINITY_FL_DN19840_c2_g11_i2	NP_001041957.1,NP_001043925.2,NP_001056244.2,NP_001173736.1	XP_020572349.1,XP_020579404.1,XP_020579405.1,XP_020591876.1,XP_020593389.1,XP_020595170.1	NP_001141425.1,NP_001148074.1,NP_001167990.1,NP_001170444.1,NP_001344860.1,XP_008654578.1,XP_008656007.1,XP_008672840.1,XP_008672841.1,XP_008673287.1,XP_020395231.1,XP_020397795.1
OG0000247	PKA59431.1,PKA61158.1			TRINITY_FL_DN17578_c1_g1_i10,TRINITY_FL_DN17578_c1_g1_i14utrorf,TRINITY_FL_DN17578_c1_g1_i8,TRINITY_FL_DN17945_c5_g3_i11,TRINITY_FL_DN22467_c0_g1_i1,TRINITY_FL_DN7392_c0_g1_i1,TRINITY_MR_DN18305_c0_g2_i1,TRINITY_MR_DN18388_c0_g1_i1,TRINITY_MR_DN29077_c0_g1_i1,TRINITY_MR_DN33298_c0_g1_i1,TRINITY_MR_DN3591_c0_g1_i1,TRINITY_MR_DN46530_c3_g1_i1,TRINITY_MR_DN46530_c3_g1_i3,TRINITY_MR_DN46530_c3_g1_i4,…
OG0000248	PKA65207.1	XP_003562282.1,XP_003562283.1,XP_003577290.1,XP_010232665.1	XP_020685283.1,XP_020685284.1,XP_020693489.2,XP_028552228.1,XP_028552229.1,XP_028553433.1,XP_028553435.1,XP_028553436.1				NP_001050655.1,NP_001068366.2	XP_020570999.1,XP_020575841.1,XP_020575849.1,XP_020575856.1,XP_020575865.1,XP_020575873.1,XP_020575881.1,XP_020575890.1,XP_020575899.1,XP_020575907.1,XP_020575911.1,XP_020575918.1,XP_020575925.1,XP_020575934.1,XP_020575941.1,XP_020575947.1,XP_020575954.1,XP_020575959.1,XP_020575966.1,XP_020575974.1,XP_020575984.1,XP_020575990.1,XP_020575999.1,XP_020576006.1,XP_020576013.1,XP_020576023.1	NP_001142068.1,NP_001336979.1,XP_023155989.1,XP_023155990.1,XP_023155991.1
OG0000249			XP_020679811.1,XP_020703216.1,XP_028547981.1,XP_028549522.1,XP_028552175.1,XP_028552176.1,XP_028552177.1,XP_028552178.1,XP_028556425.1	TRINITY_FL_DN15701_c3_g2_i2,TRINITY_FL_DN16529_c4_g3_i3,TRINITY_FL_DN17947_c2_g1_i1,TRINITY_FL_DN17947_c2_g1_i3,TRINITY_FL_DN17972_c1_g1_i4,TRINITY_FL_DN8214_c1_g1_i1,TRINITY_MR_DN19328_c0_g1_i1,TRINITY_MR_DN47422_c4_g3_i4,TRINITY_MR_DN47422_c4_g3_i6,TRINITY_MR_DN47422_c4_g3_i8,TRINITY_MR_DN50136_c3_g2_i9,TRINITY_MR_DN51212_c1_g1_i10,TRINITY_MR_DN51212_c1_g1_i2,TRINITY_MR_DN54923_c4_g1_i2,TRINITY…		TRINITY_FL_DN20412_c1_g2_i1,TRINITY_FL_DN20448_c1_g1_i1,TRINITY_MR_DN15282_c2_g1_i1,TRINITY_MR_DN16267_c0_g1_i7,TRINITY_MR_DN18089_c1_g1_i2
OG0000250	PKA45979.1,PKA65109.1,PKA65253.1	XP_003566321.3,XP_003571590.1,XP_003579422.1,XP_003580309.1,XP_003580717.1,XP_010227224.1,XP_010240233.1,XP_014753290.1,XP_014755515.1	XP_020673658.1,XP_020692283.2,XP_020702688.1,XP_020703255.1,XP_020705967.1	TRINITY_FL_DN16478_c0_g1_i1,TRINITY_ST_DN17757_c0_g1_i1	GWHPAAEX014378	TRINITY_FL_DN12886_c0_g1_i1,TRINITY_MR_DN20791_c0_g1_i1,TRINITY_MR_DN9216_c0_g1_i1,TRINITY_MR_DN9320_c0_g1_i1,TRINITY_ST_DN16722_c0_g1_i1	NP_001048778.1,NP_001053537.1,NP_001055344.1,NP_001065109.1,NP_001066666.2	XP_020584927.1,XP_020587639.1,XP_020596596.1,XP_020596597.1,XP_020597891.1,XP_020597928.1	NP_001130859.1,NP_001142096.1,NP_001148151.2,NP_001167816.1,NP_001307119.1,XP_008652529.1,XP_008669034.1,XP_008669035.1,XP_008671366.1
OG0000251	PKA46011.1			TRINITY_FL_DN16883_c1_g10_i1,TRINITY_FL_DN17902_c4_g1_i6,TRINITY_FL_DN17902_c4_g1_i7,TRINITY_FL_DN17902_c4_g2_i5,TRINITY_FL_DN17926_c0_g2_i12,TRINITY_FL_DN17983_c3_g1_i2,TRINITY_FL_DN5028_c0_g1_i1,TRINITY_FL_DN6428_c0_g1_i1,TRINITY_FL_DN6571_c0_g1_i1,TRINITY_FL_DN7523_c0_g1_i1,TRINITY_FL_DN7543_c1_g1_i1,TRINITY_FL_DN9584_c0_g1_i2,TRINITY_MR_DN14813_c0_g1_i1,TRINITY_MR_DN25577_c0_g1_i1,TRINITY_MR_…		TRINITY_MR_DN16431_c2_g2_i10utrorf,TRINITY_MR_DN16488_c0_g1_i1,TRINITY_MR_DN16488_c2_g1_i1utrorf,TRINITY_MR_DN16488_c6_g1_i1,TRINITY_MR_DN16897_c5_g2_i15,TRINITY_MR_DN17241_c5_g2_i2
OG0000252	PKA46124.1,PKA46249.1,PKA52264.1,PKA53151.1,PKA53322.1,PKA53854.1,PKA54383.1,PKA54906.1,PKA55524.1,PKA55763.1,PKA58048.1,PKA59087.1,PKA59464.1,PKA63754.1,PKA64174.1,PKA64509.1,PKA65910.1,PKA66581.1,PKA66601.1	XP_024314504.1	XP_028547414.1	TRINITY_MR_DN971_c0_g2_i1		TRINITY_FL_DN18635_c2_g4_i1,TRINITY_FL_DN18635_c2_g4_i3,TRINITY_FL_DN18635_c3_g1_i1,TRINITY_MR_DN17181_c3_g1_i4,TRINITY_MR_DN17181_c3_g1_i5utrorf,TRINITY_MR_DN17514_c2_g1_i4utrorf,TRINITY_MR_DN23105_c0_g1_i1	NP_001176429.1		XP_008652088.1,XP_008653641.2,XP_008659711.1,XP_008659712.1,XP_008660735.2,XP_020393246.1,XP_020397194.1,XP_020397195.2,XP_020398570.1,XP_020398736.1,XP_020399917.1,XP_020401984.1,XP_020402639.1,XP_020404514.1,XP_020407652.1
OG0000253	PKA46271.1,PKA49034.1	XP_010231781.1	XP_020698004.1,XP_020698006.1,XP_020698008.1,XP_020698009.1,XP_020698010.1,XP_020698014.1,XP_020701799.1,XP_028549475.1,XP_028549476.1,XP_028549477.1,XP_028549478.1,XP_028549479.1,XP_028549480.1,XP_028549481.1,XP_028549482.1,XP_028549483.1,XP_028549484.1,XP_028549485.1,XP_028549486.1,XP_028549487.1,XP_028549488.1,XP_028549489.1,XP_028549490.1,XP_028549491.1,XP_028549492.1,XP_028549493.1,XP_028557…	TRINITY_FL_DN13684_c0_g1_i1,TRINITY_ST_DN13163_c0_g1_i1	GWHPAAEX006967,GWHPAAEX008661	TRINITY_FL_DN17942_c1_g1_i1,TRINITY_MR_DN15397_c0_g2_i2	NP_001174187.1	XP_020583347.1,XP_020583348.1,XP_020583349.1,XP_020583350.1,XP_020585423.1	NP_001132434.1,XP_008647418.1,XP_008656541.1
OG0000254	PKA46330.1,PKA59825.1	XP_003574682.1,XP_010235247.1,XP_014758148.1,XP_014758149.1,XP_024310602.1	XP_020694089.1,XP_020694090.1,XP_020694091.1,XP_020694092.1,XP_028550041.1,XP_028550045.1,XP_028550046.1,XP_028550048.1,XP_028550050.1,XP_028550052.1,XP_028550055.1,XP_028556744.1	TRINITY_FL_DN17089_c0_g1_i5	GWHPAAEX002753	TRINITY_FL_DN19417_c2_g5_i16,TRINITY_FL_DN19417_c2_g5_i3	NP_001062109.1,NP_001063459.1	XP_020571065.1,XP_020576868.1,XP_020576946.1,XP_020577027.1,XP_020590669.1,XP_020590670.1,XP_020590671.1	NP_001141735.1,NP_001337247.1,XP_008650818.1,XP_008650819.1,XP_008667549.1,XP_008667550.1,XP_008667551.1,XP_008667552.1,XP_008667553.1,XP_008667554.1,XP_020395878.1,XP_020395879.1,XP_020403142.1
OG0000255	PKA46607.1,PKA47325.1,PKA50866.1,PKA50956.1,PKA51349.1,PKA55481.1,PKA60480.1,PKA62390.1,PKA62550.1,PKA62881.1,PKA63929.1,PKA65580.1,PKA66854.1,PKA67056.1,PKA67214.1		XP_020675349.2,XP_020679663.2,XP_020686692.1,XP_020705092.1,XP_028547889.1,XP_028549418.1,XP_028551176.1,XP_028557082.1			TRINITY_FL_DN19627_c3_g2_i4,TRINITY_FL_DN20493_c2_g1_i2,TRINITY_FL_DN20512_c3_g1_i1utrorf,TRINITY_MR_DN13789_c0_g1_i2,TRINITY_MR_DN13789_c1_g1_i1,TRINITY_MR_DN16002_c3_g2_i15,TRINITY_MR_DN16002_c3_g2_i4,TRINITY_MR_DN16662_c4_g1_i2,TRINITY_MR_DN16858_c4_g2_i6,TRINITY_MR_DN17638_c0_g3_i1,TRINITY_MR_DN17638_c0_g4_i1,TRINITY_MR_DN17685_c0_g1_i11,TRINITY_MR_DN17985_c4_g3_i1,TRINITY_MR_DN18094_c7_g1_i5…	NP_001059257.1
OG0000256	PKA46619.1	XP_003569836.1,XP_010232325.1,XP_010232326.1,XP_010232327.1,XP_010232328.1,XP_010232330.1,XP_010232331.1,XP_010232332.1,XP_010232334.1,XP_010232336.1,XP_010232337.1	XP_020675285.1,XP_020675286.1,XP_020704696.1,XP_020704697.1,XP_020704698.1,XP_020704700.1,XP_020704701.1,XP_020704702.1,XP_028555185.1	TRINITY_FL_DN13564_c0_g1_i1,TRINITY_FL_DN8923_c0_g1_i3	GWHPAAEX005683	TRINITY_FL_DN13145_c0_g2_i2	NP_001042540.1,NP_001044276.1	XP_020576419.1,XP_020576422.1,XP_020576423.1,XP_020576424.1,XP_020576425.1,XP_020597041.1,XP_020597043.1,XP_020597044.1,XP_020597045.1,XP_020597046.1	NP_001152912.1,NP_001305307.1,NP_001307220.1,XP_008654696.1,XP_008654697.1,XP_008654699.1,XP_008654701.1,XP_020405627.1
OG0000257	PKA47615.1,PKA58925.1,PKA63808.1,PKA63809.1,PKA63810.1	XP_003568948.1,XP_003575013.1,XP_003575014.1,XP_003577555.1,XP_003579615.1,XP_010231875.1,XP_024315495.1,XP_024316207.1	XP_020674129.1,XP_020682423.1,XP_020701060.1	TRINITY_MR_DN51160_c0_g2_i1	GWHPAAEX000427,GWHPAAEX001785,GWHPAAEX014812	TRINITY_FL_DN16674_c0_g1_i1,TRINITY_FL_DN2748_c0_g1_i1	NP_001045237.1,NP_001046925.2,NP_001046927.1,NP_001052628.1,NP_001052629.1,NP_001054393.1,NP_001054394.1,NP_001067936.1,NP_001175149.1	XP_020571467.1,XP_020571468.1,XP_020586919.1,XP_020592391.1,XP_020594782.1	NP_001307228.1,NP_001315040.1,NP_001315067.1,XP_008652274.1,XP_020394134.1,XP_020398474.1,XP_020403923.1,XP_020405759.1,XP_020405760.1
OG0000258	PKA50368.1,PKA57076.1	NP_001266872.1,NP_001288315.1,NP_001288319.1,NP_001289795.1,XP_010235929.1,XP_014757251.1,XP_024318438.1	XP_020678484.1,XP_020678485.1,XP_020687524.1,XP_020687532.1,XP_020692569.1,XP_020692570.1,XP_020692571.1,XP_020700529.1,XP_028549016.1,XP_028553814.1	TRINITY_MR_DN43161_c0_g1_i2	GWHPAAEX008188,GWHPAAEX011192	TRINITY_FL_DN19452_c5_g1_i1,TRINITY_FL_DN19468_c4_g4_i1,TRINITY_ST_DN24799_c0_g2_i2,TRINITY_ST_DN49174_c0_g1_i1	NP_001051300.1,NP_001058720.1,NP_001060225.1,NP_001066823.1	XP_020572932.1,XP_020572933.1,XP_020591077.1,XP_020593309.1,XP_020593310.1	NP_001105147.1,NP_001105151.1,NP_001105155.1,NP_001105333.2,NP_001152356.1,XP_008644264.1,XP_008644265.1,XP_008648382.1,XP_008662068.1,XP_020396307.1
OG0000259	PKA51535.1,PKA52699.1	XP_003562606.1,XP_003566380.1,XP_003567575.1,XP_003569078.1	XP_020692788.1,XP_020692789.1,XP_020692790.1,XP_020692791.1,XP_020696759.1,XP_020700639.1,XP_020700641.1,XP_028552000.1	TRINITY_FL_DN12662_c0_g1_i1,TRINITY_FL_DN15930_c0_g1_i2	GWHPAAEX001375,GWHPAAEX005132,GWHPAAEX017029	TRINITY_FL_DN18924_c2_g5_i1,TRINITY_FL_DN19009_c8_g6_i1,TRINITY_MR_DN16139_c1_g3_i12,TRINITY_MR_DN16139_c1_g5_i4,TRINITY_ST_DN27629_c6_g1_i3	NP_001042602.1,NP_001042804.1,NP_001051854.1,NP_001054564.1	XP_020582192.1,XP_020590837.1,XP_020591859.1,XP_020592401.1	NP_001105536.1,NP_001150105.1,NP_001288361.1,NP_001340156.1,XP_008644280.1,XP_008644281.1,XP_008644283.1,XP_008660602.1,XP_008672929.1,XP_020393175.1,XP_020395404.1,XP_020397547.1,XP_020397732.1
OG0000260	PKA52467.1,PKA56159.1,PKA66575.1	XP_003558240.1,XP_003558760.1,XP_003562893.1,XP_003564592.1,XP_003564593.1,XP_003564594.1,XP_003566184.2,XP_003568310.1	XP_020674987.2,XP_020677475.1,XP_020697281.2,XP_020702606.2,XP_028551404.1	TRINITY_FL_DN64_c0_g1_i1,TRINITY_MR_DN34803_c0_g1_i1,TRINITY_ST_DN14518_c0_g1_i1	GWHPAAEX002288,GWHPAAEX002299,GWHPAAEX012073	TRINITY_FL_DN26092_c0_g1_i1,TRINITY_MR_DN12118_c0_g1_i2,TRINITY_MR_DN3589_c0_g1_i1	NP_001044772.1,NP_001044773.1,NP_001049699.1,NP_001055744.1,NP_001055746.1,NP_001055747.1,NP_001172647.1	XP_020571937.1,XP_020571938.1,XP_020580718.1,XP_020586605.1,XP_020588518.1,XP_020596887.1	NP_001105874.2,NP_001105921.2,NP_001131665.1,NP_001146658.1,NP_001147942.1,NP_001297673.1,XP_020395075.1
OG0000261	PKA52833.1	XP_003572899.1,XP_024318334.1	XP_020700231.1,XP_020700271.1,XP_020700278.1,XP_020700282.1,XP_020700288.1,XP_020700310.1,XP_028550633.1,XP_028550634.1,XP_028550635.1,XP_028550636.1,XP_028550637.1,XP_028550638.1,XP_028550639.1,XP_028550640.1,XP_028550641.1	TRINITY_FL_DN17224_c1_g2_i11,TRINITY_FL_DN17224_c1_g2_i4,TRINITY_FL_DN17224_c1_g2_i8,TRINITY_MR_DN55023_c1_g2_i8	GWHPAAEX014996,GWHPAAEX015000,GWHPAAEX015001	TRINITY_FL_DN18543_c0_g1_i2,TRINITY_FL_DN18543_c0_g1_i6,TRINITY_ST_DN3172_c0_g1_i1	NP_001046680.1	XP_020588385.1,XP_020588387.1,XP_020588388.1,XP_020591801.1,XP_020591802.1,XP_020591804.1,XP_020593195.1,XP_020593196.1,XP_020593197.1,XP_020593198.1,XP_020593199.1	NP_001146787.1,XP_008664976.1,XP_008666884.1,XP_020401052.1,XP_020401132.1
OG0000262	PKA60367.1	XP_003571216.1,XP_010229801.1	XP_020705887.1,XP_020705888.1	TRINITY_FL_DN13330_c0_g1_i1	GWHPAAEX002274	TRINITY_FL_DN20296_c1_g7_i1	NP_001046177.1,NP_001058082.1	XP_020572325.1	NP_001131762.1,NP_001143826.2,NP_001168166.1,XP_008648044.1,XP_008648045.1,XP_008648048.1,XP_008648049.1,XP_008648050.1,XP_008648051.1,XP_008648053.1,XP_008648054.1,XP_008648056.1,XP_008648058.1,XP_008648059.1,XP_008648060.1,XP_008648062.1,XP_008652755.1,XP_008652756.1,XP_008652757.1,XP_008652758.1,XP_008652759.1,XP_020394647.1,XP_020394648.1,XP_020394649.1,XP_020394650.1,XP_020394657.1,XP_020394…
OG0000263		XP_010238632.1,XP_010238633.1,XP_024311833.1,XP_024312157.1,XP_024312158.1,XP_024312164.1,XP_024312165.1,XP_024312166.1		TRINITY_MR_DN43418_c0_g2_i1,TRINITY_MR_DN57718_c0_g1_i1,TRINITY_MR_DN6808_c0_g1_i1			NP_001053399.2,NP_001053401.1,NP_001053402.1,NP_001053404.2,NP_001174025.1,NP_001176259.1	XP_020598347.1	NP_001130686.1,NP_001131244.1,NP_001136865.1,NP_001137015.1,NP_001140973.1,NP_001141151.1,NP_001146814.1,NP_001147467.1,NP_001148440.1,NP_001278579.1,XP_008661582.1,XP_008661912.1,XP_008667386.1,XP_008667878.1,XP_008669098.2,XP_020400443.1,XP_020400444.1,XP_020400445.1,XP_020400446.1,XP_020400447.1,XP_020400448.1,XP_020400449.1,XP_020400450.1,XP_020400451.1,XP_020400452.1,XP_020408704.1,XP_023158…
OG0000264			XP_020678767.2,XP_020680878.2,XP_020682348.1,XP_020685026.1,XP_020685173.1,XP_020690214.1,XP_020696649.1,XP_020697867.1,XP_020698286.1,XP_020700840.1,XP_020704539.1,XP_028547470.1,XP_028547505.1,XP_028548334.1,XP_028548916.1,XP_028549315.1,XP_028550765.1,XP_028550851.1,XP_028551493.1,XP_028552223.1,XP_028552252.1,XP_028552961.1,XP_028553216.1,XP_028553233.1,XP_028553252.1,XP_028553399.1,XP_028553…			TRINITY_FL_DN22188_c0_g1_i1,TRINITY_MR_DN11336_c0_g3_i1			XP_008644528.1,XP_008666964.2,XP_020394105.1,XP_020400228.1,XP_020403891.1
OG0000265	PKA48277.1,PKA51034.1,PKA61474.1,PKA65497.1	XP_003563235.1,XP_010227953.1,XP_010229272.1,XP_010231888.1,XP_010231889.1,XP_014754638.1,XP_014756391.1,XP_024316802.1	XP_020689081.1,XP_020689082.1,XP_020701852.1,XP_028548255.1,XP_028555016.1,XP_028556419.1	TRINITY_FL_DN17630_c3_g1_i4,TRINITY_FL_DN17732_c0_g1_i1,TRINITY_ST_DN14630_c0_g1_i2	GWHPAAEX008862,GWHPAAEX015239,GWHPAAEX016240	TRINITY_FL_DN20157_c4_g1_i2,TRINITY_MR_DN17796_c0_g3_i2,TRINITY_ST_DN29883_c3_g1_i14	NP_001048627.1,NP_001048628.1,NP_001056983.1	XP_020575940.1,XP_020584055.1,XP_020596831.1	NP_001266467.1,XP_008645116.1,XP_008675537.1,XP_020394734.1,XP_020394735.1,XP_020394919.1,XP_020394923.1,XP_020394927.1,XP_020394929.1,XP_020406201.1,XP_020406202.1
OG0000266	PKA49100.1	XP_003558617.1,XP_003571742.1,XP_010229054.1,XP_010234691.1,XP_010234692.1,XP_014756628.1	XP_020680309.1,XP_020682547.1,XP_020682548.1,XP_020697448.1,XP_020697450.1,XP_028550153.1,XP_028550154.1,XP_028550155.1,XP_028550156.1	TRINITY_MR_DN54701_c1_g1_i3,TRINITY_ST_DN16663_c0_g1_i1	GWHPAAEX001910,GWHPAAEX005878	TRINITY_FL_DN18614_c0_g3_i4,TRINITY_MR_DN16342_c0_g5_i1	NP_001049230.1,NP_001064470.1	XP_020575858.1,XP_020575859.1,XP_020575860.1,XP_020575861.1,XP_020575862.1,XP_020588403.1,XP_020588404.1	XP_008644876.1,XP_008644877.1,XP_008651911.1,XP_008651919.1,XP_008651928.1,XP_008660083.1,XP_008660088.1,XP_008660096.1,XP_008660102.1,XP_008660107.1,XP_020402069.1,XP_020402070.1,XP_020402071.1
OG0000267	PKA49343.1,PKA53587.1,PKA61380.1,PKA65983.1	XP_003558477.1,XP_003558668.1,XP_003560377.1,XP_003562846.1	XP_020677770.1,XP_020680367.1,XP_020680368.1,XP_020687421.1,XP_020690273.1,XP_020694136.2,XP_028552751.1	TRINITY_FL_DN10835_c0_g1_i2,TRINITY_FL_DN16887_c0_g2_i1,TRINITY_FL_DN16887_c0_g4_i1,TRINITY_MR_DN54483_c0_g1_i1,TRINITY_MR_DN55016_c1_g2_i4,TRINITY_MR_DN55016_c2_g2_i1	GWHPAAEX005309,GWHPAAEX008104,GWHPAAEX016973	TRINITY_FL_DN19378_c1_g2_i3,TRINITY_FL_DN19378_c1_g4_i2,TRINITY_FL_DN19378_c1_g4_i5,TRINITY_MR_DN14751_c0_g1_i1,TRINITY_MR_DN17750_c0_g3_i4,TRINITY_ST_DN29837_c0_g3_i1	NP_001049400.1,NP_001051132.1,NP_001060075.1,NP_001067613.1	XP_020579026.1,XP_020585177.1,XP_020600052.1	NP_001105324.1,NP_001105440.1,NP_001105588.1,NP_001167663.1,NP_001295436.1,XP_008665339.1,XP_020399981.1
OG0000268	PKA52348.1,PKA63548.1	XP_003562701.1,XP_010235627.1,XP_010235628.1,XP_010235631.1,XP_014753382.1,XP_024313142.1,XP_024315026.1	XP_020688331.1	TRINITY_FL_DN23_c0_g1_i1	GWHPAAEX011943	TRINITY_ST_DN41792_c0_g1_i1,TRINITY_ST_DN5324_c0_g1_i1	NP_001060267.1	XP_020583149.1,XP_020583157.1,XP_020583165.1,XP_020583173.1,XP_020583181.1,XP_020583187.1,XP_020583194.1	XP_020404193.1,XP_020404194.1,XP_020404195.1,XP_020404196.1,XP_020404197.1,XP_020404198.1,XP_020404199.1,XP_020404200.1,XP_020404201.1,XP_020404202.1,XP_020404203.1,XP_020404204.1,XP_020404205.1,XP_020404206.1,XP_020404207.1,XP_020404208.1,XP_020404209.1,XP_020404210.1,XP_020404211.1,XP_020404212.1,XP_020404213.1,XP_020404214.1
OG0000269	PKA53457.1,PKA57172.1	XP_003571307.1,XP_003573288.1,XP_010237798.1,XP_010237799.1,XP_014758507.1,XP_014758508.1,XP_024310465.1	XP_020694376.1,XP_020694377.1,XP_020701306.1,XP_020701307.1,XP_020701308.1,XP_020701309.1,XP_028548057.1	TRINITY_FL_DN11401_c0_g1_i1,TRINITY_MR_DN51713_c0_g2_i2	GWHPAAEX014285	TRINITY_FL_DN18327_c0_g1_i2,TRINITY_ST_DN22153_c0_g1_i3	NP_001060825.1,NP_001067588.1	XP_020575799.1,XP_020575800.1,XP_020575801.1,XP_020575803.1,XP_020575804.1,XP_020584728.1	XP_008648367.1,XP_008678028.1,XP_008678029.1,XP_008678030.1,XP_008678031.1,XP_008678032.1,XP_008678033.1,XP_008678034.1,XP_020408047.1,XP_020408048.1,XP_020408049.1,XP_020408050.1,XP_020408051.1,XP_020408052.1,XP_020408053.1
OG0000270	PKA53637.1	XP_003558559.1,XP_003575801.1,XP_010236603.1,XP_010236606.1,XP_010236607.1,XP_010236611.1,XP_014752802.1,XP_024312940.1,XP_024318448.1	XP_020673993.2,XP_020677039.1,XP_020679074.1,XP_020679075.1,XP_020689777.1,XP_020689778.1,XP_020689779.1,XP_020689780.1	TRINITY_MR_DN41143_c0_g1_i2,TRINITY_MR_DN44946_c1_g1_i2	GWHPAAEX012182	TRINITY_FL_DN17193_c0_g1_i1,TRINITY_ST_DN15018_c0_g1_i1	NP_001060064.1	XP_020574720.1,XP_020575532.1,XP_020590193.1,XP_020590194.1,XP_020590195.1	NP_001136943.1,NP_001144141.1,NP_001345055.1,XP_008658402.1,XP_008658404.1,XP_008658405.1,XP_008658406.1,XP_008658407.1,XP_008667370.1,XP_008667371.1,XP_008667373.1,XP_008667374.1,XP_020399189.1,XP_020406874.1,XP_023156330.1
OG0000271	PKA55277.1,PKA56880.1	XP_003564986.1,XP_010237262.1,XP_010237690.1,XP_010237691.1,XP_014758384.1	XP_020683184.1,XP_020683187.1,XP_020693297.1,XP_020693298.1,XP_020699490.1,XP_020699832.1	TRINITY_FL_DN11012_c0_g1_i2,TRINITY_FL_DN16944_c0_g1_i1,TRINITY_ST_DN15860_c0_g1_i1	GWHPAAEX001808,GWHPAAEX012587,GWHPAAEX016151	TRINITY_FL_DN17407_c0_g1_i1,TRINITY_FL_DN20312_c2_g2_i6,TRINITY_MR_DN16880_c0_g4_i3,TRINITY_ST_DN29240_c7_g1_i1	NP_001045270.1,NP_001066765.1,NP_001067988.1	XP_020577783.1,XP_020577788.1,XP_020581929.1,XP_020581937.1,XP_020581944.1,XP_020587708.1,XP_020587709.1	NP_001169329.1,NP_001307013.1,NP_001307052.1,NP_001307056.1,XP_008656904.2,XP_008676891.1,XP_020405164.1,XP_020405165.1,XP_020405166.1,XP_020405167.1,XP_020405168.1
OG0000272	PKA55570.1	XP_010227694.1,XP_010227696.1,XP_014752992.1	XP_020704083.1,XP_020704084.1,XP_020704085.1,XP_020704086.1,XP_020704087.1,XP_020704088.1,XP_020704089.1,XP_020704090.1,XP_020704091.1,XP_020704092.1,XP_028551348.1,XP_028551350.1,XP_028551351.1,XP_028551352.1,XP_028551353.1,XP_028551354.1,XP_028551355.1,XP_028551356.1,XP_028551357.1,XP_028551358.1,XP_028551359.1,XP_028551360.1,XP_028551361.1,XP_028551362.1,XP_028551363.1,XP_028551369.1	TRINITY_FL_DN15490_c0_g1_i3	GWHPAAEX005494	TRINITY_ST_DN25275_c0_g1_i2	NP_001057665.1	XP_020572097.1,XP_020572098.1,XP_020572099.1,XP_020572100.1,XP_020572102.1	XP_008659536.1,XP_008659537.1,XP_020399460.1,XP_020399461.1,XP_020399462.1
OG0000273	PKA56785.1,PKA66380.1	XP_003571445.2,XP_010234366.1,XP_010234367.1,XP_014756690.1,XP_014756691.1,XP_024316746.1,XP_024316747.1,XP_024316748.1,XP_024316749.1,XP_024316750.1,XP_024316751.1,XP_024316752.1,XP_024316753.1,XP_024316754.1,XP_024316755.1,XP_024316756.1	XP_020679208.1,XP_020679423.1,XP_020687255.1,XP_028548295.1,XP_028548298.1,XP_028548299.1,XP_028548301.1,XP_028548305.1,XP_028548306.1,XP_028548308.1,XP_028548311.1,XP_028548314.1,XP_028548317.1	TRINITY_MR_DN50924_c0_g1_i1,TRINITY_MR_DN51579_c0_g1_i1	GWHPAAEX013413	TRINITY_FL_DN19277_c2_g3_i1,TRINITY_MR_DN15037_c0_g1_i1	NP_001051087.1,NP_001061075.1	XP_020586089.1,XP_020586090.1,XP_020586091.1,XP_020592313.1	XP_008678251.1,XP_008678252.1
OG0000274	PKA57140.1	XP_003568258.1,XP_010238831.1,XP_014757562.1,XP_014757563.1,XP_024311144.1	XP_028552790.1,XP_028552791.1,XP_028552792.1,XP_028552793.1,XP_028552794.1,XP_028552795.1,XP_028552796.1,XP_028552797.1,XP_028552798.1,XP_028552799.1,XP_028552800.1,XP_028552801.1,XP_028552802.1,XP_028552803.1,XP_028552804.1,XP_028552805.1,XP_028552806.1,XP_028552807.1	TRINITY_FL_DN17536_c0_g4_i3	GWHPAAEX012936	TRINITY_MR_DN17483_c4_g1_i6	NP_001055815.1	XP_020571724.1,XP_020571725.1,XP_020571726.1,XP_020571727.1,XP_020571728.1	NP_001142306.1,XP_008647609.1,XP_008647611.1,XP_008649570.1,XP_020394443.1,XP_020394444.1,XP_020394895.1,XP_020395130.1,XP_020395131.1,XP_023156148.1,XP_023156149.1
OG0000275	PKA59028.1	XP_003564693.1,XP_010230571.1,XP_010230572.1,XP_010230573.1,XP_014755320.1	XP_020672383.1,XP_020672393.1,XP_020687328.1,XP_028550204.1	TRINITY_MR_DN44105_c0_g1_i10	GWHPAAEX012309	TRINITY_FL_DN19551_c0_g1_i1	NP_001042270.2	XP_020585064.1,XP_020585065.1,XP_020585066.1,XP_020585067.1,XP_020585068.1,XP_020585069.1,XP_020585070.1,XP_020585071.1,XP_020588129.1,XP_020588130.1,XP_020588131.1,XP_020588132.1,XP_020588133.1,XP_020588134.1,XP_020588135.1,XP_020588136.1,XP_020588137.1	NP_001152301.2,NP_001183479.1,XP_008655703.1,XP_008655705.1,XP_008655706.1,XP_020398102.1,XP_020398103.1,XP_020398104.1,XP_020398105.1,XP_020405392.1,XP_020405393.1,XP_020405394.1,XP_020405395.1
OG0000276	PKA59485.1,PKA64396.1,PKA66083.1	XP_003557505.1,XP_003557681.1,XP_024314261.1	XP_020681540.1,XP_020686457.1,XP_020686461.1,XP_020686462.1,XP_020692639.2,XP_020699088.1,XP_028555476.1,XP_028555477.1,XP_028555481.1	TRINITY_MR_DN34116_c0_g1_i1,TRINITY_ST_DN11998_c0_g1_i1	GWHPAAEX016826,GWHPAAEX016828,GWHPAAEX016829,GWHPAAEX016831	TRINITY_FL_DN8919_c0_g1_i1,TRINITY_MR_DN12731_c0_g1_i1	NP_001051534.1,NP_001059009.1,NP_001059010.1,NP_001059015.1,NP_001175072.1	XP_020579804.1,XP_020579825.1,XP_020579871.1,XP_020580317.1,XP_020580471.1,XP_020591714.1,XP_020591724.1,XP_020591732.1	NP_001149893.1,NP_001151768.1,NP_001152425.1,NP_001335320.1,XP_008651552.1,XP_008651553.1,XP_008651554.1,XP_008661296.1
OG0000277	PKA60981.1	XP_003557442.1,XP_010228255.1,XP_024310441.1,XP_024312788.1	XP_020705689.1	TRINITY_FL_DN17807_c3_g2_i1	GWHPAAEX013177	TRINITY_FL_DN13086_c0_g1_i1,TRINITY_MR_DN15487_c0_g3_i1	NP_001051588.1,NP_001059091.1	XP_020589270.1,XP_020589271.1,XP_020589272.1,XP_020589273.1	NP_001147954.1,NP_001337208.1,XP_008643624.1,XP_023156261.1,XP_023156262.1,XP_023156263.1,XP_023156264.1,XP_023156265.1,XP_023156266.1,XP_023156267.1,XP_023156268.1,XP_023156269.1,XP_023156270.1,XP_023156271.1,XP_023156272.1,XP_023156273.1,XP_023156274.1,XP_023156285.1,XP_023156286.1,XP_023156287.1,XP_023156288.1,XP_023156289.1,XP_023156290.1,XP_023156291.1,XP_023156292.1,XP_023156293.1,XP_023156…
OG0000278		XP_003574889.3,XP_003574891.1,XP_003578569.1,XP_003578571.1,XP_003578574.1,XP_010238445.1,XP_010238457.1,XP_010238458.3,XP_014757991.1,XP_024319144.1,XP_024319145.1,XP_024319146.1,XP_024319304.1,XP_024319305.1,XP_024319306.1,XP_024319307.1		TRINITY_FL_DN13041_c0_g1_i1		TRINITY_FL_DN19308_c0_g1_i3,TRINITY_FL_DN6680_c0_g1_i1	NP_001062448.1,NP_001063837.1,NP_001063838.1,NP_001063839.1,NP_001063841.1,NP_001063843.1,NP_001063844.1,NP_001063845.1,NP_001063846.1,NP_001063847.1,NP_001175965.1		NP_001105462.1,NP_001132536.1,NP_001148334.2,NP_001149574.1,NP_001150183.2,NP_001151160.2,NP_001151993.1,NP_001152402.2,NP_001337119.1,NP_001337120.1,XP_008653056.1,XP_020404129.1,XP_020408168.1,XP_023157452.1
OG0000279		XP_024314560.1,XP_024315716.1					NP_001046404.1,NP_001061424.1,NP_001062022.2,NP_001062231.1,NP_001062788.1,NP_001064261.1		NP_001142472.1,NP_001144435.1,XP_008647018.2,XP_008648532.1,XP_008648533.1,XP_008655933.1,XP_008655934.1,XP_008658165.1,XP_008659469.1,XP_008660583.2,XP_008662921.1,XP_008669338.1,XP_008669339.1,XP_008669797.1,XP_008674322.1,XP_008678431.1,XP_020393330.1,XP_020394889.1,XP_020395322.1,XP_020395437.1,XP_020395603.1,XP_020396762.1,XP_020397156.1,XP_020398780.2,XP_020398945.1,XP_020400000.1,XP_020400…
OG0000280	PKA45980.1,PKA49510.1,PKA56982.1,PKA57599.1,PKA58052.1	XP_024315862.1,XP_024315863.1		TRINITY_FL_DN455_c0_g1_i1,TRINITY_MR_DN18009_c0_g1_i2,TRINITY_MR_DN31445_c0_g1_i1,TRINITY_MR_DN50716_c8_g1_i12utrorf,TRINITY_MR_DN54456_c4_g1_i1,TRINITY_MR_DN54456_c4_g2_i1,TRINITY_MR_DN54456_c5_g2_i1utrorf,TRINITY_MR_DN54456_c5_g2_i2,TRINITY_ST_DN16856_c4_g3_i1utrorf,TRINITY_ST_DN16856_c4_g3_i6utrorf,TRINITY_ST_DN18098_c1_g3_i2,TRINITY_ST_DN21901_c0_g1_i1		TRINITY_FL_DN18561_c4_g2_i3,TRINITY_FL_DN19801_c1_g2_i1,TRINITY_MR_DN10526_c0_g1_i1,TRINITY_MR_DN10968_c2_g1_i1,TRINITY_MR_DN14746_c0_g2_i1,TRINITY_MR_DN16261_c3_g5_i1,TRINITY_MR_DN16261_c3_g5_i2,TRINITY_MR_DN16418_c4_g1_i1,TRINITY_MR_DN16789_c2_g1_i2,TRINITY_MR_DN16890_c0_g1_i1,TRINITY_MR_DN16890_c0_g4_i1,TRINITY_MR_DN16890_c0_g4_i2,TRINITY_MR_DN16890_c0_g4_i3,TRINITY_MR_DN16890_c0_g5_i1,TRINITY…		XP_020581381.1
OG0000281	PKA46822.1,PKA54589.1,PKA63398.1,PKA65328.1	XP_003568785.1,XP_003569705.1,XP_003569785.2,XP_010230567.1,XP_010231631.1,XP_024314475.1	XP_020676952.1,XP_020676953.1,XP_020680129.1,XP_020680130.1,XP_020680132.1,XP_020680133.1,XP_020680136.1,XP_020691338.1,XP_020691339.1	TRINITY_FL_DN17483_c0_g1_i1,TRINITY_ST_DN16994_c0_g1_i2	GWHPAAEX006544,GWHPAAEX006868,GWHPAAEX015812	TRINITY_FL_DN18822_c2_g1_i2,TRINITY_FL_DN18822_c2_g1_i7,TRINITY_FL_DN18822_c2_g2_i1,TRINITY_FL_DN18822_c2_g6_i2	NP_001042257.1,NP_001044107.1,NP_001044219.1,NP_001054832.1	XP_020577798.1,XP_020577806.1,XP_020587747.1,XP_020594028.1,XP_020594029.1	NP_001105292.1,NP_001105383.2,NP_001150965.1,NP_001152396.1,XP_008648302.2,XP_008656303.1
OG0000282	PKA48069.1,PKA53202.1,PKA53204.1	XP_003558995.1,XP_003569966.1,XP_003574160.1,XP_003580217.1,XP_010234886.1	XP_020680260.1,XP_020682599.1,XP_020685968.1,XP_020685969.1,XP_020688186.2	TRINITY_FL_DN12134_c0_g2_i2,TRINITY_MR_DN47134_c1_g4_i2	GWHPAAEX003708,GWHPAAEX011805,GWHPAAEX013017,GWHPAAEX014444,GWHPAAEX014445	TRINITY_FL_DN12376_c0_g1_i1,TRINITY_FL_DN13036_c0_g1_i1,TRINITY_MR_DN15980_c6_g2_i1,TRINITY_MR_DN22116_c0_g1_i1,TRINITY_ST_DN4116_c0_g1_i1	NP_001047554.1,NP_001048576.1,NP_001048722.1,NP_001053409.1,NP_001176230.1	XP_020591841.1,XP_020592380.1,XP_020598747.1,XP_020599959.1,XP_020599960.1	NP_001147227.1,NP_001151679.1,NP_001151703.2,NP_001159012.1,XP_008661880.1,XP_020408995.1,XP_020408996.1,XP_023158194.1
OG0000283	PKA49453.1,PKA65119.1,PKA65667.1,PKA66672.1	XP_003561687.1,XP_003563348.3,XP_003575352.1,XP_003580093.1,XP_003580707.1,XP_010229108.1,XP_014753602.1,XP_014757387.1	XP_020675045.1,XP_020699190.2,XP_020700646.1,XP_028554189.1	TRINITY_FL_DN15983_c0_g1_i2,TRINITY_MR_DN24666_c0_g2_i1	GWHPAAEX002785,GWHPAAEX004234	TRINITY_FL_DN19220_c0_g13_i1,TRINITY_MR_DN14493_c0_g2_i3	NP_001045103.2,NP_001047424.1,NP_001049927.1,NP_001054108.1,NP_001058256.1,NP_001058806.1,NP_001173282.1	XP_020585162.1,XP_020593224.1,XP_020597745.1,XP_020597758.1	NP_001106068.2,NP_001136969.1,NP_001147535.1,NP_001170466.1,NP_001183871.1,NP_001344573.1,XP_008651504.1,XP_008651506.1,XP_008674696.1,XP_020399410.1
OG0000284	PKA49738.1,PKA50356.1,PKA53682.1	XP_003562744.1,XP_003564921.1,XP_003576105.1,XP_010234702.1,XP_024317673.1	XP_020673564.1,XP_020678503.1,XP_020678505.1,XP_020699179.1,XP_020701407.1,XP_028548269.1,XP_028555262.1	TRINITY_FL_DN12648_c0_g1_i1,TRINITY_FL_DN13311_c1_g1_i1,TRINITY_FL_DN16841_c2_g2_i2,TRINITY_FL_DN7050_c0_g1_i1,TRINITY_MR_DN14505_c0_g1_i1,TRINITY_MR_DN43150_c0_g1_i3	GWHPAAEX003157,GWHPAAEX008337,GWHPAAEX009482,GWHPAAEX011215	TRINITY_FL_DN18571_c0_g1_i4,TRINITY_MR_DN16714_c3_g2_i1,TRINITY_MR_DN16971_c1_g1_i1,TRINITY_MR_DN17206_c0_g2_i3,TRINITY_ST_DN28166_c5_g5_i1	NP_001045195.1,NP_001060206.1,NP_001064341.1,NP_001066827.1	XP_020570912.1,XP_020572964.1,XP_020585511.1,XP_020585512.1,XP_020591064.1	NP_001130054.1,NP_001130201.1,NP_001150149.1,NP_001241843.1
OG0000285	PKA51739.1,PKA57104.1,PKA61683.1	XP_003563554.2,XP_003564784.1,XP_003576215.1,XP_003580900.1,XP_010232657.1,XP_014754565.1	XP_020672576.2,XP_020677734.1,XP_020679619.1,XP_020686139.2,XP_028551562.1,XP_028552431.1	TRINITY_FL_DN14345_c0_g1_i1,TRINITY_MR_DN48808_c0_g1_i1	GWHPAAEX003604,GWHPAAEX009631	TRINITY_FL_DN18761_c2_g4_i1,TRINITY_FL_DN18761_c2_g6_i1,TRINITY_FL_DN20216_c0_g5_i1,TRINITY_MR_DN16870_c2_g2_i4	NP_001045015.1,NP_001054368.1,NP_001065922.2	XP_020571524.1,XP_020571525.1,XP_020572739.1,XP_020572740.1,XP_020572741.1,XP_020572742.1,XP_020572743.1,XP_020582692.1,XP_020599603.1,XP_020599604.1,XP_020599605.1	NP_001151565.1,NP_001340490.1,XP_008648870.2,XP_008669787.1,XP_008669788.1,XP_023156508.1
OG0000286	PKA52299.1,PKA62544.1,PKA64027.1	XP_003557760.1,XP_003570912.2,XP_003580710.1,XP_014751669.1,XP_014755765.1	XP_020673321.1,XP_020676418.1,XP_020694406.1,XP_020694411.1,XP_020694415.1,XP_028550551.1,XP_028552579.1,XP_028552580.1	TRINITY_FL_DN13810_c0_g1_i1,TRINITY_FL_DN15177_c0_g1_i1	GWHPAAEX002415,GWHPAAEX006791	TRINITY_FL_DN18141_c0_g3_i2,TRINITY_MR_DN17771_c5_g1_i2,TRINITY_MR_DN17771_c5_g1_i3,TRINITY_MR_DN17771_c5_g4_i1,TRINITY_ST_DN28028_c0_g1_i10	NP_001050301.1,NP_001054105.1	XP_020586273.1,XP_020586274.1,XP_020586275.1,XP_020586277.1,XP_020587582.1,XP_020595460.1,XP_020595461.1	NP_001104860.2,NP_001152113.1,NP_001152468.1,NP_001170210.1,NP_001335482.1,XP_008643841.1,XP_008656587.1,XP_008656596.1,XP_020399324.1
OG0000287	PKA52770.1,PKA63145.1	XP_003558972.1,XP_003568622.1,XP_003574883.1,XP_003577199.1,XP_003578474.1	XP_020675669.1,XP_020683313.2,XP_020692801.2,XP_020694737.1	TRINITY_FL_DN12256_c0_g2_i1,TRINITY_FL_DN14268_c0_g1_i1,TRINITY_FL_DN15719_c1_g1_i4	GWHPAAEX005135,GWHPAAEX006865,GWHPAAEX014127	TRINITY_FL_DN19468_c5_g1_i1,TRINITY_FL_DN2894_c0_g1_i1,TRINITY_MR_DN16619_c2_g1_i17	NP_001048759.1,NP_001062422.1,NP_001063723.1,NP_001065094.1,NP_001068547.1,NP_001172181.1	XP_020582218.1,XP_020585621.1,XP_020595362.1,XP_020600079.1	NP_001132594.1,NP_001142335.1,NP_001149879.1,NP_001151264.2,NP_001336747.1,XP_008659873.1,XP_008677825.1,XP_008679486.1,XP_008679487.1,XP_008679488.1,XP_008679489.1,XP_020401931.1,XP_020408386.1
OG0000288	PKA53782.1,PKA62782.1,PKA66585.1,PKA66586.1,PKA66588.1	XP_003558274.1,XP_003558276.1,XP_003568214.1,XP_003568220.1,XP_003573937.1,XP_010228221.1,XP_010230881.1	XP_020691304.1,XP_020691315.1,XP_020691316.1,XP_020702265.1	TRINITY_MR_DN52582_c0_g1_i6,TRINITY_MR_DN52582_c0_g5_i2,TRINITY_MR_DN52582_c0_g5_i3,TRINITY_ST_DN18605_c0_g5_i1	GWHPAAEX006019,GWHPAAEX017110	TRINITY_MR_DN15927_c0_g1_i4,TRINITY_ST_DN29592_c0_g1_i1	NP_001041953.1,NP_001041954.1,NP_001041955.1,NP_001045766.1,NP_001049657.1,NP_001049660.1,NP_001049661.1,NP_001049662.1	XP_020571159.1,XP_020574397.1,XP_020574398.1	NP_001130454.1,NP_001142418.2,NP_001146967.1,NP_001148397.1,NP_001150999.2,NP_001307766.1,XP_008654024.1,XP_008655616.1
OG0000289	PKA54634.1,PKA61279.1	XP_003563639.1,XP_003564886.1,XP_003574693.1,XP_003578709.1,XP_024318325.1,XP_024318326.1,XP_024318327.1,XP_024319019.1	XP_020675248.1,XP_020684882.1,XP_020684883.1,XP_020701338.1,XP_028552850.1	TRINITY_FL_DN15725_c0_g1_i1,TRINITY_FL_DN17362_c0_g5_i1	GWHPAAEX004747,GWHPAAEX013970	TRINITY_MR_DN8186_c0_g1_i2,TRINITY_ST_DN27289_c0_g1_i2	NP_001045146.1,NP_001058043.1,NP_001062128.1,NP_001066593.1	XP_020576890.1,XP_020581011.1,XP_020586155.1	NP_001145987.1,NP_001146212.1,NP_001147447.1,NP_001150002.1,XP_008658552.1,XP_008658554.1,XP_020394968.1,XP_020394969.1,XP_020394970.1,XP_020394971.1,XP_020394972.1,XP_020394973.1,XP_020394974.1,XP_020407386.1,XP_023156133.1
OG0000290	PKA57432.1	XP_003561203.1,XP_010240660.1	XP_020673979.1,XP_020673981.1,XP_020673988.2,XP_020673992.1,XP_020674012.1,XP_020674017.1,XP_020679484.1,XP_028550946.1	TRINITY_FL_DN10327_c0_g1_i1,TRINITY_FL_DN15198_c0_g1_i1	GWHPAAEX000021,GWHPAAEX008717,GWHPAAEX017272	TRINITY_FL_DN11690_c0_g1_i1,TRINITY_FL_DN18702_c7_g1_i2,TRINITY_FL_DN18702_c7_g2_i1	NP_001056738.1	XP_020573117.1,XP_020582885.1,XP_020584443.1,XP_020584822.1,XP_020586158.1,XP_020586526.1,XP_020587552.1,XP_020587936.1,XP_020590026.1,XP_020590185.1,XP_020590662.1,XP_020591299.1,XP_020592067.1,XP_020593262.1,XP_020593734.1,XP_020596146.1,XP_020597018.1,XP_020597778.1,XP_020598317.1,XP_020598783.1,XP_020599118.1,XP_020599129.1	NP_001333995.1
OG0000291	PKA57672.1,PKA57674.1,PKA57676.1	XP_003566327.1,XP_003575123.1,XP_010235530.1,XP_010235533.1,XP_010235534.1,XP_024316570.1,XP_024316571.1,XP_024316572.1,XP_024316573.1,XP_024316574.1,XP_024316575.1,XP_024316576.1	XP_020676273.1,XP_020696227.1,XP_020696243.1,XP_020696596.1,XP_020704842.1	TRINITY_FL_DN15262_c0_g1_i2,TRINITY_FL_DN17934_c0_g1_i3,TRINITY_MR_DN47560_c1_g1_i2	GWHPAAEX008467,GWHPAAEX008478,GWHPAAEX008481	TRINITY_FL_DN17938_c0_g1_i1,TRINITY_FL_DN17938_c0_g3_i2,TRINITY_FL_DN19611_c2_g2_i2	NP_001044601.2,NP_001045291.1,NP_001055327.1,NP_001055331.1	XP_020575450.1,XP_020575458.1,XP_020585361.1,XP_020585362.1,XP_020586782.1,XP_020589519.1,XP_020589520.1	NP_001136681.1,NP_001145839.1,XP_008672267.1
OG0000292	PKA58500.1	XP_010227417.1,XP_010227418.1,XP_010230785.1,XP_010230786.1,XP_014752514.1,XP_014754895.1,XP_014754896.1,XP_014754897.1,XP_014754898.1,XP_024310429.1,XP_024310432.1,XP_024315722.1	XP_020673578.1,XP_020673579.1,XP_020673580.1,XP_028556849.1	TRINITY_MR_DN49948_c0_g1_i1	GWHPAAEX000571	TRINITY_FL_DN19757_c0_g5_i3	NP_001050663.2	XP_020583404.1,XP_020583405.1,XP_020583406.1,XP_020583407.1,XP_020583409.1,XP_020583410.1,XP_020583411.1,XP_020583412.1,XP_020583413.1,XP_020583414.1,XP_020583415.1	XP_008649184.1,XP_008649185.1,XP_008649186.1,XP_008649187.1,XP_008649188.1,XP_008649189.1,XP_020395027.1,XP_020395028.1,XP_020395029.1,XP_020395030.1,XP_020395031.1
OG0000293	PKA60156.1,PKA60432.1,PKA66289.1	XP_003570106.1,XP_010235824.1,XP_010240580.1,XP_010240582.1	XP_020678870.1,XP_020678871.1,XP_020678873.1,XP_020678874.1,XP_028552081.1	TRINITY_ST_DN14861_c0_g1_i3	GWHPAAEX005404,GWHPAAEX006324	TRINITY_FL_DN17219_c0_g2_i1	NP_001056559.1,NP_001058324.1	XP_020598589.1,XP_020598590.1	NP_001142299.1,NP_001146727.1,NP_001149370.1,NP_001149442.2,XP_008643548.1,XP_008643549.1,XP_008643552.1,XP_008643553.1,XP_008643554.1,XP_008643555.1,XP_008643556.1,XP_008647890.1,XP_008647891.1,XP_008676882.1,XP_008676883.1,XP_008676884.1,XP_008676885.1,XP_008676886.1,XP_020394570.1,XP_020399254.1,XP_020399942.1,XP_020408898.1,XP_023158266.1
OG0000294	PKA60165.1	XP_010237268.1,XP_014756520.1,XP_024310817.1,XP_024310818.1,XP_024314038.1,XP_024316765.1	XP_020687004.1,XP_020687005.1,XP_020687006.2,XP_020687007.1,XP_020687008.1,XP_020698578.1,XP_020698579.1,XP_020698580.1,XP_020698581.1,XP_020698582.1,XP_028549115.1,XP_028554956.1,XP_028556440.1,XP_028556441.1	TRINITY_FL_DN17787_c0_g1_i2,TRINITY_MR_DN39985_c0_g1_i1,TRINITY_MR_DN39985_c0_g2_i3,TRINITY_MR_DN71380_c0_g1_i1	GWHPAAEX001267,GWHPAAEX005398,GWHPAAEX005399	TRINITY_MR_DN15998_c1_g1_i2,TRINITY_MR_DN15998_c1_g2_i1	NP_001056537.1	XP_020579218.1,XP_020580645.1,XP_020580653.1,XP_020580660.1,XP_020580667.1,XP_020580675.1,XP_020585733.1,XP_020585734.1	XP_008659419.1,XP_008659420.1,XP_008659422.1,XP_020399649.1
OG0000295	PKA62097.1	XP_003576125.1,XP_014751540.1,XP_024312031.1,XP_024312032.1	XP_020705043.1,XP_020705045.1,XP_020705046.1,XP_020705308.1,XP_028550747.1,XP_028550748.1,XP_028550749.1,XP_028550750.1,XP_028550751.1,XP_028550752.1		GWHPAAEX011057	TRINITY_FL_DN17600_c0_g1_i2	NP_001053866.1,NP_001061775.1	XP_020576691.1,XP_020586443.1,XP_020586444.1,XP_020586445.1,XP_020586446.1,XP_020586447.1,XP_020586449.1,XP_020586450.1	NP_001168357.1,NP_001169250.1,NP_001309069.1,NP_001333979.1,XP_008662127.1,XP_008662128.1,XP_008662129.1,XP_008662130.1,XP_008662131.1,XP_008662132.1,XP_008663589.1,XP_008668378.1,XP_020400722.1,XP_020400723.1,XP_020400821.1,XP_020403570.1
OG0000296		XP_003563331.1,XP_003570688.1,XP_003578629.1,XP_010238491.1,XP_024316131.1,XP_024316132.1,XP_024316133.1,XP_024316134.1,XP_024316135.1	XP_020673934.1,XP_020673936.1,XP_020673937.1,XP_020701203.1,XP_028553396.1,XP_028553893.1,XP_028553894.1	TRINITY_MR_DN47477_c0_g1_i5	GWHPAAEX007052	TRINITY_FL_DN19452_c8_g4_i2,TRINITY_FL_DN19452_c8_g6_i1	NP_001046088.1,NP_001058229.1,NP_001063908.1	XP_020570654.1,XP_020570655.1	NP_001140886.1,NP_001149401.2,NP_001337785.1,XP_008643710.1,XP_008643712.1,XP_008643714.1,XP_008651656.1,XP_008651657.1,XP_008651658.1,XP_008651659.1,XP_020394421.1,XP_020394422.1,XP_020394423.1,XP_020394424.1,XP_020394425.1,XP_020394426.1,XP_020399620.2,XP_020408950.1
OG0000297	PKA45695.1,PKA45697.1,PKA47917.1,PKA47918.1,PKA50481.1,PKA52634.1,PKA62192.1,PKA66543.1	XP_003557694.2,XP_003562874.1,XP_003566793.3,XP_003573411.1	XP_020673769.1,XP_020673820.1,XP_020682728.1,XP_020692064.1,XP_020692077.1	TRINITY_MR_DN49850_c1_g2_i1,TRINITY_ST_DN14214_c0_g1_i1	GWHPAAEX006730,GWHPAAEX007767	TRINITY_FL_DN17978_c0_g1_i1,TRINITY_FL_DN17978_c0_g3_i1,TRINITY_MR_DN16998_c0_g7_i1,TRINITY_ST_DN26513_c0_g3_i1	NP_001043369.1,NP_001043370.1,NP_001050592.1,NP_001058704.1,NP_001059981.1,NP_001061127.1	XP_020576754.1,XP_020587007.1,XP_020587080.1,XP_020597904.1,XP_020599268.1	NP_001105681.2,NP_001145934.1,NP_001147591.1,NP_001148007.2,XP_008670623.1,XP_008675375.1
OG0000298	PKA45739.1,PKA48703.1	XP_003557906.1,XP_003566114.1,XP_003572684.1,XP_010228611.1,XP_010231576.1,XP_010234505.1,XP_024316582.1	XP_020678948.1,XP_020678949.1,XP_020687909.1,XP_020700021.1,XP_020703068.1,XP_020703069.1	TRINITY_FL_DN11907_c0_g1_i3,TRINITY_FL_DN14228_c0_g1_i1,TRINITY_FL_DN9384_c0_g1_i1	GWHPAAEX001650,GWHPAAEX014607,GWHPAAEX016989	TRINITY_FL_DN17452_c0_g1_i1,TRINITY_FL_DN18347_c0_g1_i1,TRINITY_FL_DN18636_c3_g10_i1,TRINITY_FL_DN18684_c0_g2_i1	NP_001042518.1,NP_001046599.1,NP_001054994.1,NP_001060528.1,NP_001173420.1	XP_020571171.1,XP_020588382.1	NP_001123594.1,NP_001123595.1,NP_001123597.1,NP_001131412.1,NP_001146171.1,NP_001154821.1,NP_001306637.1,XP_008647346.1,XP_008650767.1,XP_008674747.1
OG0000299	PKA47339.1,PKA51082.1	XP_003569529.1,XP_003576685.1,XP_010232119.1,XP_010232120.1,XP_010238304.1,XP_024314825.1	XP_020682243.1,XP_020682244.1,XP_020682246.1,XP_020682247.1,XP_020683652.1,XP_020683653.1,XP_028549574.1	TRINITY_FL_DN10064_c0_g1_i2,TRINITY_FL_DN10241_c0_g1_i4	GWHPAAEX016186,GWHPAAEX016677	TRINITY_FL_DN18453_c0_g1_i1,TRINITY_FL_DN18453_c0_g1_i5,TRINITY_FL_DN18453_c0_g2_i1	NP_001043811.2,NP_001056331.1,NP_001175917.1	XP_020583953.1,XP_020583954.1,XP_020583955.1,XP_020583956.1,XP_020583957.1,XP_020583958.1,XP_020592953.1,XP_020592954.1,XP_020592955.1,XP_020592956.1,XP_020592957.1,XP_020592958.1	NP_001140674.1,XP_008651068.1,XP_008651069.1,XP_008651070.1,XP_008676046.2
OG0000300	PKA47991.1,PKA49974.1,PKA51794.1,PKA51938.1,PKA54867.1,PKA57483.1,PKA58846.1,PKA61986.1,PKA63610.1,PKA64058.1	XP_014751194.1,XP_014757730.1,XP_014757848.1,XP_024311181.1,XP_024311943.1,XP_024311944.1,XP_024311945.1,XP_024311946.1,XP_024311947.1,XP_024311948.1,XP_024311949.1,XP_024311950.1,XP_024311951.1,XP_024311952.1,XP_024311953.1,XP_024311954.1,XP_024316232.1,XP_024317046.1	XP_020684615.2,XP_020688820.1,XP_020704507.1,XP_028553397.1			TRINITY_MR_DN21199_c0_g1_i1	NP_001045287.1,NP_001045511.1,NP_001059891.2,NP_001060259.1,NP_001066197.2,NP_001172933.1,NP_001173091.1,NP_001175214.1,NP_001176302.1
OG0000301	PKA48315.1,PKA63452.1	XP_024311915.1		TRINITY_FL_DN19784_c0_g1_i1,TRINITY_FL_DN233_c0_g1_i1,TRINITY_MR_DN10943_c0_g1_i1,TRINITY_MR_DN12281_c0_g1_i1,TRINITY_MR_DN13667_c0_g1_i1,TRINITY_MR_DN19348_c0_g2_i1,TRINITY_MR_DN19958_c0_g1_i1,TRINITY_MR_DN29734_c1_g1_i1,TRINITY_MR_DN36901_c0_g1_i1,TRINITY_MR_DN43285_c0_g2_i1,TRINITY_MR_DN48087_c1_g1_i4,TRINITY_MR_DN48624_c3_g1_i1,TRINITY_MR_DN49780_c0_g4_i1,TRINITY_MR_DN51769_c0_g1_i11,TRINITY_…	GWHPAAEX013886,GWHPAAEX014995	TRINITY_MR_DN17326_c1_g1_i5utrorf,TRINITY_MR_DN17499_c0_g3_i1,TRINITY_MR_DN17726_c4_g1_i1,TRINITY_MR_DN18066_c1_g1_i1,TRINITY_MR_DN29231_c0_g1_i1,TRINITY_MR_DN9184_c0_g1_i1utrorf,TRINITY_MR_DN9981_c0_g1_i1,TRINITY_ST_DN17726_c0_g2_i1	NP_001041883.1,NP_001056109.1
OG0000302	PKA49480.1,PKA51385.1,PKA51387.1	XP_003560505.2,XP_003563482.1,XP_003563483.1,XP_003580436.1,XP_003581615.1,XP_024312042.1	XP_020673236.1,XP_020680644.1,XP_020686950.1,XP_020686951.1,XP_020697143.1,XP_020697161.1,XP_020699176.1	TRINITY_MR_DN54497_c1_g1_i2,TRINITY_MR_DN63641_c0_g1_i1,TRINITY_ST_DN11752_c0_g1_i1	GWHPAAEX002802,GWHPAAEX004003,GWHPAAEX004210,GWHPAAEX009038	TRINITY_FL_DN17385_c0_g1_i1,TRINITY_FL_DN18370_c0_g1_i2,TRINITY_FL_DN24670_c0_g1_i1,TRINITY_MR_DN7936_c0_g2_i1	NP_001053791.1,NP_001058455.2,NP_001058457.1,NP_001058459.1	XP_020578648.1,XP_020578667.1,XP_020580330.1,XP_020580331.1,XP_020580332.1,XP_020580334.1,XP_020583939.1	NP_001105367.2,NP_001130486.1,NP_001151103.2,XP_008680972.1
OG0000303	PKA49619.1,PKA54262.1	XP_003562259.1,XP_010232470.1,XP_010238718.1,XP_010238719.1,XP_010238720.1,XP_010239622.1,XP_014753191.1,XP_014753192.1,XP_024311501.1,XP_024311502.1,XP_024318981.1	XP_020678225.1,XP_020705460.1,XP_020705461.1,XP_020705462.1,XP_020705464.1,XP_028549131.1,XP_028549132.1	TRINITY_FL_DN14516_c0_g1_i1	GWHPAAEX013126	TRINITY_FL_DN18798_c7_g2_i4,TRINITY_FL_DN18798_c7_g3_i1,TRINITY_MR_DN15456_c0_g1_i6	NP_001050702.2,NP_001056985.1	XP_020579724.1,XP_020579733.1,XP_020591084.1,XP_020591085.1,XP_020591086.1,XP_020591088.1,XP_020591089.1,XP_020591090.1	NP_001130817.1,XP_008647310.1,XP_008647311.1,XP_008665113.1,XP_008665114.1,XP_008665115.1,XP_020394369.1
OG0000304	PKA49694.1,PKA53334.1,PKA57149.1,PKA58143.1,PKA60779.1	XP_003557615.1,XP_003558681.1,XP_003560328.3,XP_003576141.1,XP_010228930.2	XP_020680738.1,XP_020685953.2,XP_020687484.1,XP_020700401.1,XP_020702328.1	TRINITY_FL_DN13169_c0_g1_i1,TRINITY_FL_DN16106_c0_g2_i1,TRINITY_MR_DN54333_c0_g1_i1,TRINITY_ST_DN18495_c0_g2_i1	GWHPAAEX008970,GWHPAAEX009755,GWHPAAEX012426,GWHPAAEX018547	TRINITY_FL_DN18256_c2_g11_i1,TRINITY_FL_DN18777_c5_g2_i1,TRINITY_MR_DN17056_c6_g2_i1,TRINITY_ST_DN21548_c0_g1_i1	NP_001049453.1,NP_001051418.1,NP_001058593.1,NP_001174552.1	XP_020581646.1,XP_020582039.1,XP_020584542.1,XP_020591133.1,XP_020599527.1	NP_001140626.1,NP_001145765.1,NP_001169902.1,XP_008645089.1,XP_008665503.1,XP_020393435.1
OG0000305	PKA50478.1,PKA55556.1,PKA56548.1	XP_003564660.1,XP_003566203.1,XP_003572359.1,XP_003576382.1,XP_003576402.1,XP_003576670.1,XP_010227506.1	XP_020671891.1,XP_020686094.1,XP_020688878.2,XP_020692056.2,XP_020698687.1	TRINITY_FL_DN13280_c0_g1_i1	GWHPAAEX006449,GWHPAAEX011568	TRINITY_FL_DN17853_c0_g1_i4,TRINITY_FL_DN17853_c0_g2_i2,TRINITY_FL_DN17853_c0_g3_i1,TRINITY_FL_DN17853_c0_g4_i1	NP_001044864.1,NP_001046191.2,NP_001055679.1,NP_001058064.1,NP_001062772.1,NP_001063518.1,NP_001175646.1	XP_020572089.1,XP_020588066.1,XP_020598549.1,XP_020598890.1	NP_001140483.1,NP_001150040.1,NP_001150708.1,XP_008649681.1,XP_008656238.1,XP_008659843.1,XP_008663470.1,XP_008679544.1,XP_020406005.1
OG0000306	PKA50530.1,PKA51182.1,PKA58523.1	XP_003563882.1,XP_010231240.1,XP_024315658.1	XP_020680653.1,XP_020680654.1,XP_020681234.2,XP_020681235.2,XP_020693026.1,XP_020693027.1,XP_028549708.1,XP_028552895.1,XP_028552896.1,XP_028552897.1	TRINITY_FL_DN15600_c0_g1_i1,TRINITY_MR_DN49881_c0_g1_i1	GWHPAAEX002536	TRINITY_FL_DN20276_c4_g1_i1,TRINITY_ST_DN27945_c2_g1_i3	NP_001051678.1,NP_001055887.2	XP_020576109.1,XP_020576110.1,XP_020576111.1,XP_020576112.1,XP_020576113.1,XP_020576114.1,XP_020576115.1,XP_020576116.1,XP_020576117.1,XP_020584361.1,XP_020584362.1,XP_020587992.1	NP_001130065.2,NP_001140503.1,NP_001148613.1,XP_008643657.1,XP_008647279.1,XP_008654525.1,XP_020397531.1
OG0000307	PKA50897.1,PKA64033.1	XP_010228367.1,XP_010228368.1,XP_010228730.1,XP_010238945.3,XP_024312437.1	XP_020684094.1,XP_020692403.1,XP_020694473.1,XP_028550805.1	TRINITY_FL_DN13555_c0_g1_i3,TRINITY_FL_DN15715_c1_g6_i1,TRINITY_FL_DN16571_c0_g4_i1,TRINITY_FL_DN7908_c0_g1_i1,TRINITY_ST_DN11289_c0_g1_i1,TRINITY_ST_DN17048_c0_g3_i2	GWHPAAEX004914,GWHPAAEX016433,GWHPAAEX016877,GWHPAAEX016882	TRINITY_FL_DN18958_c2_g1_i6,TRINITY_FL_DN19538_c0_g3_i2,TRINITY_FL_DN19538_c0_g3_i4	NP_001051503.1,NP_001051507.1,NP_001058943.1,NP_001066786.1	XP_020579674.1,XP_020579684.1,XP_020581491.1,XP_020586309.1,XP_020586310.1,XP_020591745.1	NP_001105109.2,XP_008644440.1,XP_008662525.1,XP_008665565.1,XP_008665566.1,XP_008670973.1,XP_008670974.1,XP_008674183.1
OG0000308	PKA51442.1,PKA61268.1	XP_003564267.1,XP_003574708.1,XP_003574709.1	XP_020672683.2,XP_020672684.1,XP_020672685.1,XP_020672686.1,XP_020672693.1,XP_020672695.1,XP_020690210.1,XP_020701541.1,XP_028552387.1,XP_028552388.1,XP_028555650.1,XP_028555690.1,XP_028555755.1	TRINITY_FL_DN3308_c0_g1_i1,TRINITY_MR_DN39359_c0_g1_i1	GWHPAAEX003107,GWHPAAEX010272,GWHPAAEX013984,GWHPAAEX013985	TRINITY_FL_DN18703_c3_g1_i2,TRINITY_FL_DN18703_c3_g2_i1,TRINITY_FL_DN20019_c3_g4_i2,TRINITY_MR_DN16672_c4_g2_i3,TRINITY_MR_DN16672_c4_g5_i3,TRINITY_ST_DN28483_c4_g1_i2	NP_001056910.1,NP_001062142.1	XP_020578642.1,XP_020586231.1,XP_020591042.1,XP_020591043.1	NP_001152451.1,NP_001152511.1,NP_001307576.1,NP_001337196.1,XP_023156728.1,XP_023156729.1
OG0000309	PKA51576.1,PKA57966.1	XP_003558032.1,XP_003562424.1,XP_003577877.1,XP_010237970.1	XP_020701813.1,XP_020701814.1,XP_020701815.1,XP_020701816.1,XP_028551834.1,XP_028556741.1,XP_028557306.1	TRINITY_ST_DN12790_c0_g1_i1,TRINITY_ST_DN13649_c0_g1_i1	GWHPAAEX008653,GWHPAAEX009869,GWHPAAEX015312	TRINITY_FL_DN20428_c1_g1_i1,TRINITY_ST_DN23176_c0_g1_i6	NP_001049949.1,NP_001065675.1,NP_001066079.1	XP_020571088.1,XP_020583526.1,XP_020583527.1,XP_020583528.1,XP_020583529.1,XP_020583530.1,XP_020585435.1,XP_020585436.1,XP_020585437.1,XP_020585440.1,XP_020585441.1	NP_001147857.1,NP_001148119.1,XP_008672842.1,XP_008672843.1,XP_008672845.1,XP_008672846.1,XP_008676594.1,XP_008676595.1
OG0000310	PKA52540.1,PKA59066.1,PKA63955.1	XP_003564113.1,XP_003567990.1,XP_003569564.1,XP_010228057.1,XP_014755357.1	XP_020678052.1,XP_020702262.1,XP_020702263.1,XP_020702264.1,XP_028549609.1	TRINITY_FL_DN11750_c0_g1_i3	GWHPAAEX000370,GWHPAAEX001764	TRINITY_FL_DN17285_c0_g1_i2,TRINITY_MR_DN16623_c4_g1_i1	NP_001043875.1,NP_001051641.1	XP_020599741.1	NP_001132417.1,NP_001136833.1,NP_001143963.2,NP_001145166.1,NP_001145569.1,NP_001336762.1,XP_008649943.1,XP_008654403.1,XP_008672606.1,XP_008681299.1,XP_020399659.1,XP_020407463.1,XP_020408699.1,XP_023156455.1,XP_023156459.1,XP_023156465.1,XP_023156470.1,XP_023156473.1,XP_023156477.1,XP_023156482.1,XP_023157466.1
OG0000311	PKA52715.1,PKA62252.1	XP_003559816.1,XP_003563850.1,XP_003575064.1,XP_024315206.1	XP_020684180.1,XP_020694877.1,XP_020694878.1,XP_020696187.1,XP_020701244.1,XP_020705812.1	TRINITY_FL_DN14904_c0_g1_i1,TRINITY_FL_DN14904_c0_g2_i1,TRINITY_FL_DN15046_c0_g4_i2,TRINITY_ST_DN16617_c0_g1_i1,TRINITY_ST_DN18092_c3_g1_i5	GWHPAAEX005724,GWHPAAEX006577,GWHPAAEX009554	TRINITY_FL_DN14367_c1_g1_i1,TRINITY_FL_DN19565_c4_g1_i1,TRINITY_MR_DN16786_c2_g1_i2,TRINITY_MR_DN17185_c8_g1_i2,TRINITY_MR_DN17185_c8_g4_i1	NP_001061234.1,NP_001174219.1	XP_020573387.1,XP_020584825.1,XP_020586579.1,XP_020589564.1	NP_001146441.1,NP_001148515.2,NP_001149242.1,NP_001149888.1,NP_001297259.1,NP_001333687.1,NP_001335716.1,NP_001336603.1,XP_008655565.1,XP_008662144.1,XP_020400727.1
OG0000312	PKA52785.1		XP_020671980.1,XP_020673359.2,XP_020674999.1,XP_020675127.1,XP_020678263.1,XP_020678499.1,XP_020681566.1,XP_020683274.2,XP_020684285.1,XP_020684404.2,XP_020686476.1,XP_020688179.1,XP_020689362.2,XP_020689773.1,XP_020690257.1,XP_020691184.1,XP_020691324.1,XP_020693555.1,XP_020694937.1,XP_020695245.1,XP_020696710.2,XP_020697963.1,XP_020699374.1,XP_020699543.1,XP_020702540.2,XP_020703305.1,XP_020704…		GWHPAAEX001072,GWHPAAEX002226
OG0000313	PKA52797.1,PKA58499.1,PKA58987.1	XP_024314547.1		TRINITY_FL_DN13009_c1_g5_i1,TRINITY_FL_DN14341_c1_g1_i2,TRINITY_FL_DN8286_c0_g1_i1,TRINITY_MR_DN24510_c0_g1_i1,TRINITY_MR_DN38600_c0_g1_i1,TRINITY_MR_DN38600_c0_g2_i1,TRINITY_MR_DN39794_c0_g1_i5,TRINITY_MR_DN48647_c1_g1_i1,TRINITY_MR_DN48698_c0_g1_i1,TRINITY_MR_DN50970_c0_g1_i1,TRINITY_MR_DN52976_c0_g1_i1,TRINITY_MR_DN54249_c1_g1_i12,TRINITY_MR_DN54249_c1_g1_i3,TRINITY_MR_DN71630_c0_g1_i1,TRINITY…			NP_001042677.1,NP_001172292.1,NP_001176188.1,NP_001177069.1		XP_008657882.2,XP_008663236.1,XP_020398792.1,XP_020402336.1,XP_023155832.1,XP_023156472.1,XP_023156661.1,XP_023156670.1,XP_023157102.1
OG0000314	PKA52906.1,PKA57870.1,PKA65811.1	XP_003563506.1,XP_010233892.1,XP_010240300.1,XP_014756782.1	XP_020676122.1,XP_020676123.1,XP_020701569.1,XP_020701575.1,XP_020701580.1,XP_020701587.1,XP_028554761.1	TRINITY_FL_DN13060_c0_g1_i3,TRINITY_FL_DN15041_c0_g1_i3,TRINITY_MR_DN49097_c1_g1_i1	GWHPAAEX003968,GWHPAAEX010870	TRINITY_FL_DN20312_c2_g4_i3,TRINITY_FL_DN20312_c2_g5_i1	NP_001046055.1,NP_001058279.1,NP_001058479.1	XP_020580583.1,XP_020580584.1,XP_020580585.1,XP_020581212.1,XP_020581213.1,XP_020581214.1	NP_001143216.1,NP_001143584.2,NP_001168619.1,NP_001340474.1,XP_008649013.1,XP_008649014.1,XP_008649015.1,XP_008658354.1,XP_008676895.1,XP_020394941.1,XP_020394942.1,XP_023156130.1
OG0000315	PKA54810.1,PKA55283.1,PKA60245.1	XP_003576011.1,XP_010235475.1,XP_010237683.1,XP_010239816.1,XP_014755742.1	XP_020673382.1,XP_020689693.1,XP_020699540.1,XP_020702445.2,XP_020702446.2,XP_028556403.1,XP_028556404.1,XP_028556405.1	TRINITY_FL_DN13999_c0_g1_i1,TRINITY_MR_DN6714_c0_g1_i1	GWHPAAEX001818,GWHPAAEX007652,GWHPAAEX009434	TRINITY_FL_DN8830_c0_g1_i3	NP_001046973.1,NP_001052678.1,NP_001068011.1	XP_020587755.1,XP_020587757.1,XP_020587758.1,XP_020588744.1,XP_020588745.1	NP_001132204.1,NP_001132362.1,NP_001151118.1,NP_001151121.2,XP_008645728.1,XP_008645729.1,XP_008645730.1,XP_008662023.1,XP_008662025.1,XP_008662026.1,XP_008676572.1,XP_008676597.1
OG0000316	PKA55421.1,PKA56128.1,PKA66743.1	XP_003574645.1,XP_003576116.2,XP_003576623.1,XP_010238617.1,XP_014757654.1,XP_014757655.1	XP_020678820.1,XP_020680706.1,XP_020687171.1,XP_020693549.1,XP_020693554.1,XP_020693559.1,XP_020693580.1,XP_020693597.1,XP_020696897.1,XP_020704280.1,XP_028553903.1	TRINITY_FL_DN13083_c0_g1_i1,TRINITY_FL_DN14139_c0_g2_i1,TRINITY_FL_DN24335_c0_g1_i1	GWHPAAEX001940,GWHPAAEX003546	TRINITY_FL_DN15795_c0_g1_i1,TRINITY_MR_DN10687_c0_g1_i1,TRINITY_MR_DN13494_c0_g2_i1	NP_001062055.1,NP_001063419.1,NP_001172477.1	XP_020575619.1,XP_020584603.1,XP_020584799.1,XP_020593013.1,XP_020594804.1	NP_001144285.1,NP_001149424.2,NP_001151888.1,XP_020405218.1,XP_020405219.1,XP_023157446.1
OG0000317	PKA55511.1,PKA56522.1	XP_003557489.1,XP_003573720.1,XP_003578700.1,XP_010228289.1,XP_010233732.1	XP_020682857.1,XP_020682858.1,XP_020689035.1	TRINITY_FL_DN19290_c0_g1_i1,TRINITY_MR_DN36037_c0_g1_i1,TRINITY_MR_DN45841_c0_g1_i1,TRINITY_MR_DN51955_c0_g1_i1,TRINITY_MR_DN54073_c0_g6_i1,TRINITY_MR_DN56522_c0_g1_i1,TRINITY_MR_DN58918_c0_g1_i1,TRINITY_MR_DN60133_c0_g1_i1,TRINITY_MR_DN76919_c0_g1_i1,TRINITY_ST_DN8328_c0_g1_i1	GWHPAAEX017827	TRINITY_FL_DN18952_c5_g3_i4,TRINITY_FL_DN9760_c0_g1_i1,TRINITY_MR_DN12521_c0_g1_i1,TRINITY_MR_DN15877_c0_g1_i1,TRINITY_ST_DN1019_c0_g1_i1	NP_001045717.1,NP_001063993.1,NP_001064188.1	XP_020584369.1,XP_020593677.1,XP_020593678.1	NP_001149128.1,NP_001149489.1,NP_001170592.1,NP_001334189.1,XP_008645736.1,XP_008651149.1,XP_008668501.1,XP_008678672.1,XP_020394140.1,XP_020396127.1
OG0000318	PKA55563.1	XP_003566966.2,XP_003567953.1,XP_003573780.1,XP_003577977.1,XP_010234623.1,XP_024315945.1	XP_020680843.2,XP_020696999.1,XP_020705301.1,XP_020705302.1	TRINITY_FL_DN14986_c0_g1_i1,TRINITY_FL_DN8123_c0_g1_i1	GWHPAAEX001487,GWHPAAEX008613,GWHPAAEX014168	TRINITY_FL_DN19824_c1_g3_i8,TRINITY_MR_DN16454_c3_g4_i4,TRINITY_ST_DN28747_c5_g3_i4	NP_001043798.1,NP_001061628.1,NP_001061629.1,NP_001062829.1	XP_020579566.1,XP_020592396.1,XP_020597308.1,XP_020597867.1	NP_001131820.2,NP_001141145.1,NP_001146751.1,NP_001152212.1,NP_001295294.1,XP_008648306.1,XP_008648397.1,XP_008651581.1,XP_008667505.1,XP_008667506.1,XP_008667507.1,XP_008667508.1,XP_008667509.1,XP_008675246.1,XP_020394513.1
OG0000319	PKA56006.1,PKA56007.1	XP_003570760.4,XP_003571815.1,XP_003573735.3,XP_003576900.1	XP_020699937.1,XP_020700898.1,XP_020700901.1,XP_020700914.1,XP_020700915.1,XP_028547457.1	TRINITY_FL_DN16447_c0_g2_i2,TRINITY_ST_DN15344_c0_g1_i2,TRINITY_ST_DN15938_c0_g2_i1	GWHPAAEX007502,GWHPAAEX007503	TRINITY_FL_DN19176_c0_g1_i14,TRINITY_FL_DN19930_c6_g1_i6,TRINITY_MR_DN17406_c0_g2_i1	NP_001045588.1,NP_001051965.1,NP_001063808.1,NP_001064141.1,NP_001064682.1	XP_020574433.1,XP_020590846.1,XP_020592830.1,XP_020596309.1,XP_020596691.1,XP_020596700.1,XP_020597714.1	NP_001131302.1,NP_001146030.1,NP_001150794.1,NP_001150849.1,XP_008644878.1,XP_008651331.1,XP_008651332.1,XP_020396049.1,XP_020396050.1,XP_020408975.1
OG0000320	PKA56470.1,PKA58800.1,PKA60863.1	XP_003558812.1,XP_003570424.1,XP_003573991.1,XP_010229215.1,XP_010229216.1,XP_010234784.1,XP_010234785.1,XP_014752590.1,XP_014752591.1	XP_020679837.1,XP_020682945.1,XP_020698852.1,XP_028555375.1,XP_028555391.1	TRINITY_FL_DN8459_c0_g1_i1,TRINITY_MR_DN46840_c0_g1_i1	GWHPAAEX005166,GWHPAAEX006702	TRINITY_FL_DN14337_c0_g1_i2	NP_001048556.1,NP_001048962.1	XP_020574752.1,XP_020581029.1,XP_020581031.1,XP_020600324.1	NP_001147885.1,NP_001148124.1,NP_001151517.1,XP_008674841.1,XP_008679658.1,XP_008679666.1,XP_008679674.1,XP_008679680.1,XP_008679686.1,XP_020408700.1,XP_020408703.1,XP_020408707.1,XP_020408710.1,XP_020408715.1
OG0000321	PKA57169.1,PKA64213.1,PKA64511.1	XP_003581280.1,XP_010239957.1,XP_014755557.1,XP_024311980.1	XP_020682397.1,XP_020702883.1,XP_020702884.1,XP_020702885.1,XP_020702886.1,XP_020702887.1,XP_020702888.1,XP_020703805.1,XP_020703806.1,XP_028548495.1,XP_028548496.1,XP_028548497.1,XP_028556232.1,XP_028556233.1,XP_028556234.1,XP_028556235.1	TRINITY_FL_DN17392_c1_g1_i6,TRINITY_MR_DN54776_c1_g2_i1,TRINITY_MR_DN72842_c0_g1_i1,TRINITY_ST_DN16110_c5_g1_i8,TRINITY_ST_DN5162_c0_g1_i1	GWHPAAEX002231	TRINITY_FL_DN16750_c0_g1_i1,TRINITY_FL_DN18482_c1_g2_i2,TRINITY_MR_DN16660_c2_g5_i6,TRINITY_ST_DN33023_c0_g1_i1	NP_001052886.1	XP_020577966.1,XP_020577967.1,XP_020577968.1,XP_020588048.1,XP_020588049.1,XP_020590353.1,XP_020590354.1,XP_020590355.1
OG0000322	PKA57523.1	XP_010237578.1,XP_010237582.1,XP_014757586.1,XP_014757589.1,XP_014757593.1,XP_014757597.1,XP_014757605.1,XP_014757611.1,XP_014757616.1,XP_024319382.1,XP_024319383.1,XP_024319384.1,XP_024319385.1,XP_024319386.1	XP_020701466.1,XP_020701477.1,XP_020701484.1,XP_020701492.1,XP_020701501.1,XP_020701508.1,XP_020701517.1,XP_020701522.1,XP_028556940.1,XP_028556941.1	TRINITY_FL_DN11155_c0_g1_i1	GWHPAAEX003978	TRINITY_FL_DN18239_c0_g1_i1	NP_001052802.2	XP_020578922.1,XP_020578923.1,XP_020578924.1	NP_001152214.1,NP_001169763.1,XP_008648130.1,XP_008648131.1,XP_008648133.1,XP_008648134.1,XP_008680648.1,XP_008680654.1,XP_020394688.1,XP_023156073.1
OG0000323	PKA58124.1	XP_003571344.1,XP_014755635.1,XP_014755636.1,XP_024318270.1,XP_024318271.1	XP_020691714.1,XP_020691715.1,XP_020691717.1,XP_020691720.1,XP_020691721.1,XP_020691722.1,XP_020691723.1,XP_020691724.1,XP_020691725.1,XP_020691726.1,XP_020691727.1,XP_028549966.1,XP_028549975.1,XP_028549985.1,XP_028549986.1,XP_028549988.1	TRINITY_ST_DN18188_c0_g1_i21	GWHPAAEX016729	TRINITY_FL_DN19426_c1_g5_i18	NP_001055948.1	XP_020590790.1,XP_020590791.1,XP_020590792.1,XP_020590793.1,XP_020590794.1,XP_020590795.1,XP_020590796.1,XP_020590797.1,XP_020590798.1,XP_020590799.1,XP_020590800.1,XP_020590802.1	XP_020398229.1,XP_020401941.1,XP_020401942.1,XP_020401943.1
OG0000324	PKA63353.1	XP_003569253.2,XP_010230951.1,XP_010231947.1,XP_024314272.1,XP_024315509.1	XP_020677650.1,XP_020677652.1,XP_028557119.1,XP_028557120.1	TRINITY_ST_DN15389_c0_g1_i1	GWHPAAEX013629	TRINITY_MR_DN16314_c0_g1_i5,TRINITY_MR_DN16314_c0_g1_i6	NP_001061122.1	XP_020573991.1,XP_020573992.1,XP_020573993.1	XP_008675386.1,XP_008675387.1,XP_008675388.1,XP_008675389.1,XP_008675390.1,XP_020399004.1,XP_020399005.1,XP_020399006.1,XP_020399007.1,XP_020399008.1,XP_020399009.1,XP_020399010.1,XP_020399011.1,XP_020406145.1,XP_020406146.1,XP_020406147.1,XP_020406148.1,XP_020406149.1,XP_020406150.1,XP_020406151.1,XP_020406152.1,XP_020406153.1,XP_020406155.1,XP_020406156.1
OG0000325	PKA64056.1	XP_003557616.1,XP_003573339.1,XP_010240430.2	XP_020673180.1,XP_020673181.1,XP_020673182.1,XP_020673183.1,XP_020673185.1,XP_020673187.1,XP_020677029.1,XP_020678615.1,XP_020678616.1,XP_020678617.1,XP_028551523.1	TRINITY_MR_DN54226_c1_g4_i5	GWHPAAEX006823	TRINITY_FL_DN19468_c4_g11_i1,TRINITY_FL_DN4525_c0_g1_i1	NP_001053890.2,NP_001058859.1,NP_001060917.1	XP_020575389.1,XP_020586483.1,XP_020586490.1,XP_020586492.1,XP_020586500.1,XP_020586508.1,XP_020586515.1,XP_020586523.1,XP_020586532.1,XP_020586541.1	NP_001147087.2,NP_001159236.1,NP_001169245.1,XP_008658853.1,XP_008658856.1,XP_008658857.1,XP_008681375.1,XP_020393115.1,XP_020393116.1,XP_020393119.1
OG0000326	PKA65799.1	XP_003578343.1,XP_003578344.1,XP_010228245.1,XP_010238309.1,XP_014753605.1,XP_014753608.1,XP_014757315.1,XP_014757316.1,XP_014757317.1,XP_024313419.1,XP_024313420.1,XP_024313421.1	XP_020694911.1,XP_028553235.1	TRINITY_MR_DN33962_c0_g1_i2	GWHPAAEX014236	TRINITY_FL_DN19607_c4_g1_i6	NP_001058998.1	XP_020577927.1	NP_001142057.1,XP_008645930.1,XP_008645931.1,XP_008645932.1,XP_008681540.1,XP_008681541.1,XP_008681543.1,XP_008681544.1,XP_008681545.1,XP_008681546.1,XP_020393191.1,XP_020393287.1,XP_020394184.1,XP_020394185.1,XP_020394186.1,XP_020394187.1,XP_020394188.1,XP_020394189.1,XP_020394190.1,XP_020394191.1,XP_020408770.1,XP_020408771.1
OG0000327	PKA66701.1	XP_003559938.1,XP_003559944.1,XP_003560911.1,XP_003560916.1,XP_010236140.1	XP_020675596.1,XP_020678678.1,XP_020694140.1,XP_020694151.1,XP_020698350.1,XP_028550438.1,XP_028550439.1	TRINITY_FL_DN12451_c0_g1_i2,TRINITY_FL_DN17638_c0_g1_i2,TRINITY_MR_DN52283_c0_g1_i1	GWHPAAEX006275,GWHPAAEX006276,GWHPAAEX008114,GWHPAAEX010640,GWHPAAEX015751	TRINITY_FL_DN19141_c0_g6_i1,TRINITY_FL_DN19144_c0_g1_i1,TRINITY_FL_DN19144_c0_g1_i2,TRINITY_MR_DN17180_c0_g2_i2,TRINITY_MR_DN17180_c0_g2_i7	NP_001050990.1,NP_001050993.1,NP_001050995.2,NP_001051212.1,NP_001055143.1,NP_001068135.1	XP_020571523.1,XP_020574744.1,XP_020580260.1,XP_020590849.1	NP_001105003.1,NP_001105515.1,NP_001105973.2,NP_001105974.2,NP_001105975.1,NP_001105997.1
OG0000328		XP_003559465.1,XP_003562716.1,XP_003579640.1,XP_010229823.1,XP_010237522.1,XP_024311013.1,XP_024311014.1,XP_024311015.1,XP_024313526.1	XP_020675272.1,XP_020690228.1,XP_020690230.1,XP_020693787.1,XP_020703711.1,XP_028556521.1	TRINITY_FL_DN10887_c0_g1_i1,TRINITY_ST_DN11281_c0_g1_i1	GWHPAAEX004895,GWHPAAEX009738	TRINITY_FL_DN18766_c1_g5_i1,TRINITY_FL_DN19375_c9_g1_i3	NP_001051293.1,NP_001052686.1,NP_001060232.2,NP_001064317.1,NP_001176667.1	XP_020572982.1,XP_020580729.1,XP_020598812.1	NP_001143254.1,NP_001149523.1,NP_001150886.2,NP_001152552.1,NP_001183152.1,NP_001337807.1,XP_008644206.1,XP_008644582.1,XP_008644583.1,XP_008669482.1,XP_008669483.1,XP_008677162.1,XP_020407178.1
OG0000329		XP_003577691.1,XP_010239691.1,XP_010239692.1,XP_024311740.1					NP_001052264.1,NP_001067534.1,NP_001067544.1,NP_001067545.1,NP_001067547.1,NP_001067549.1,NP_001067551.2,NP_001067554.1,NP_001067555.1,NP_001067556.1,NP_001067557.1,NP_001068345.1,NP_001172839.1,NP_001176439.1		NP_001105809.2,NP_001168078.1,XP_008677519.1,XP_008677520.1,XP_008677522.1,XP_008677523.1,XP_008677525.1,XP_008677527.1,XP_008679427.1,XP_008679428.1,XP_008679429.1,XP_008679430.1,XP_008679617.1,XP_008679618.1,XP_020407222.1,XP_020407223.1,XP_020407224.1,XP_020407225.1,XP_020407226.1,XP_020408416.1,XP_023158003.1,XP_023158004.1,XP_023158005.1,XP_023158006.1
OG0000330	PKA45994.1,PKA46039.1,PKA46143.1,PKA46600.1,PKA46866.1,PKA48997.1,PKA49328.1,PKA49650.1,PKA50252.1,PKA50604.1,PKA52219.1,PKA53511.1,PKA53843.1,PKA54101.1,PKA54172.1,PKA54388.1,PKA54424.1,PKA54713.1,PKA54760.1,PKA55189.1,PKA55388.1,PKA55453.1,PKA55812.1,PKA56491.1,PKA56837.1,PKA58546.1,PKA59538.1,PKA61023.1,PKA61450.1,PKA62128.1,PKA62146.1,PKA63509.1,PKA64911.1,PKA65160.1,PKA66177.1		XP_020692288.1,XP_020702896.1,XP_028547513.1,XP_028550183.1	TRINITY_MR_DN5963_c0_g1_i1,TRINITY_MR_DN72671_c0_g1_i1
OG0000331	PKA46439.1,PKA58411.1,PKA59591.1,PKA60166.1,PKA64143.1	XP_003575238.1,XP_003575240.2,XP_003575365.1,XP_003575396.1,XP_003575400.1,XP_003575403.1,XP_003575404.1,XP_003580144.1	XP_020702280.1,XP_020704813.1	TRINITY_FL_DN11101_c0_g1_i1,TRINITY_MR_DN53744_c0_g1_i3	GWHPAAEX006509,GWHPAAEX007691,GWHPAAEX007694,GWHPAAEX018664	TRINITY_FL_DN20322_c0_g2_i7,TRINITY_FL_DN20322_c0_g3_i2,TRINITY_ST_DN30382_c0_g5_i1	NP_001047481.1,NP_001047482.1,NP_001047483.2,NP_001047484.1,NP_001053324.1,NP_001053326.1,NP_001055608.1	XP_020579635.1,XP_020589738.1	NP_001105334.2,NP_001141469.2,NP_001147433.2,NP_001147922.2,NP_001151482.1,NP_001168086.1,XP_008645952.1,XP_008668474.2
OG0000332	PKA46503.1,PKA50851.1	XP_014751376.1,XP_014751377.1,XP_014751378.1,XP_014751379.1,XP_024311320.1,XP_024318301.1	XP_020687679.1,XP_020687680.1,XP_020687681.1,XP_020687682.1,XP_020687683.1,XP_020703895.2,XP_028548507.1,XP_028555286.1,XP_028555314.1,XP_028555315.1,XP_028555316.1,XP_028555317.1,XP_028555318.1	TRINITY_ST_DN18287_c0_g4_i2,TRINITY_ST_DN18654_c2_g2_i1,TRINITY_ST_DN18820_c2_g2_i2	GWHPAAEX007417,GWHPAAEX010036	TRINITY_FL_DN15362_c0_g1_i1,TRINITY_MR_DN16131_c0_g1_i2,TRINITY_MR_DN17497_c2_g2_i1,TRINITY_MR_DN17722_c4_g1_i3	NP_001060171.2,NP_001064063.1,NP_001175494.1	XP_020570924.1,XP_020570925.1,XP_020570926.1,XP_020570927.1,XP_020570928.1	XP_008678461.1,XP_020402262.1,XP_020402263.1
OG0000333	PKA46672.1,PKA48435.1,PKA62438.1	XP_003560341.1,XP_003564254.1,XP_003580532.1,XP_014751233.1	XP_020673206.1,XP_020698273.2,XP_020699302.1,XP_020700046.2,XP_020701294.1,XP_028553127.1	TRINITY_FL_DN10943_c0_g1_i1,TRINITY_FL_DN17199_c2_g1_i2,TRINITY_MR_DN20674_c0_g1_i1	GWHPAAEX011380,GWHPAAEX015392,GWHPAAEX018703	TRINITY_FL_DN18055_c0_g1_i4,TRINITY_FL_DN18460_c0_g1_i2,TRINITY_FL_DN18742_c2_g5_i4,TRINITY_FL_DN20418_c8_g4_i1,TRINITY_MR_DN16042_c3_g8_i1,TRINITY_MR_DN16651_c3_g1_i1	NP_001053846.1,NP_001054058.2,NP_001056927.1,NP_001058178.1	XP_020590236.1,XP_020590451.1,XP_020590483.1,XP_020590957.1,XP_020596579.1	NP_001141199.2,NP_001144590.2,NP_001148182.1,NP_001149720.1,NP_001152394.1,NP_001288371.1,XP_020393733.1
OG0000334	PKA46780.1,PKA53838.1,PKA61308.1,PKA64683.1	XP_003558754.1,XP_003563676.1,XP_003571537.1,XP_003573926.1,XP_003577407.1	XP_020676283.1,XP_020679246.1,XP_020685827.1,XP_020685828.1,XP_020688871.1,XP_020701831.1	TRINITY_ST_DN15468_c0_g1_i2,TRINITY_ST_DN16620_c0_g1_i1,TRINITY_ST_DN18448_c0_g1_i1	GWHPAAEX003293,GWHPAAEX015891	TRINITY_FL_DN19352_c0_g1_i7,TRINITY_FL_DN19352_c0_g1_i8,TRINITY_FL_DN19352_c0_g4_i1,TRINITY_MR_DN16668_c0_g1_i1,TRINITY_ST_DN27935_c0_g1_i4	NP_001046250.1,NP_001049053.1,NP_001056391.1,NP_001057996.1,NP_001064606.2,NP_001068184.1	XP_020572568.1,XP_020586105.1,XP_020588155.1,XP_020592664.1	NP_001149035.1,NP_001151591.2,NP_001266579.2,XP_008644844.1,XP_008650048.1,XP_020408046.1
OG0000335	PKA47093.1,PKA50565.1,PKA56776.1,PKA67220.1	XP_003564501.1,XP_003566990.1,XP_003568245.1,XP_010228562.1,XP_024315933.1	XP_020685097.1,XP_020692468.1,XP_020693956.1	TRINITY_FL_DN13111_c0_g1_i1,TRINITY_FL_DN9435_c0_g1_i1,TRINITY_MR_DN41154_c0_g1_i1,TRINITY_MR_DN41154_c0_g1_i3	GWHPAAEX000177,GWHPAAEX003880,GWHPAAEX007456,GWHPAAEX008819	TRINITY_FL_DN18356_c0_g1_i1,TRINITY_FL_DN18799_c2_g2_i5,TRINITY_FL_DN18886_c0_g1_i1,TRINITY_FL_DN3131_c0_g1_i1,TRINITY_ST_DN23849_c0_g1_i2,TRINITY_ST_DN5094_c0_g1_i2	NP_001042719.2,NP_001044656.1,NP_001048101.1,NP_001050041.1,NP_001055842.1	XP_020571641.1,XP_020575602.1,XP_020583030.1,XP_020592044.1	NP_001105040.1,NP_001105042.1,XP_008648280.1,XP_008673898.1,XP_008673899.1,XP_020408345.1
OG0000336	PKA47215.1,PKA47913.1,PKA55578.1,PKA58203.1	XP_003562323.1,XP_003562898.1,XP_003578592.1,XP_010231015.1,XP_010231410.1,XP_010235395.1,XP_010237260.1	XP_020681263.1,XP_020681934.1,XP_020681935.1,XP_020689536.1,XP_020692087.1,XP_020702401.2,XP_020702966.1			TRINITY_FL_DN23680_c0_g1_i1	NP_001043493.1,NP_001044090.1,NP_001050586.1,NP_001059991.1,NP_001062939.1	XP_020573436.1,XP_020577488.1,XP_020590660.1,XP_020598073.1,XP_020599270.1	NP_001105427.2,NP_001105545.2,NP_001142284.1,NP_001147639.2,NP_001148271.1,NP_001148439.1,NP_001150523.1,XP_008665042.1,XP_008675448.1,XP_008675450.1,XP_008675451.1,XP_020393526.1
OG0000337	PKA47224.1,PKA49317.1,PKA57468.1,PKA62021.1,PKA62023.1	XP_003563864.1,XP_003569420.1,XP_003569501.1,XP_003569502.1,XP_003570194.1,XP_010230972.1,XP_024314815.1	XP_020689860.1,XP_020690181.1,XP_020690182.1,XP_020694307.1,XP_020704219.1,XP_028552321.1		GWHPAAEX002719,GWHPAAEX008579,GWHPAAEX014156	TRINITY_FL_DN16054_c0_g1_i1,TRINITY_FL_DN26769_c0_g1_i1	NP_001043662.1,NP_001047870.1,NP_001056421.1,NP_001059528.1	XP_020572564.1,XP_020572565.1,XP_020573085.1,XP_020573086.1,XP_020585159.1,XP_020590756.1,XP_020595489.1	NP_001147389.1,NP_001147409.1,NP_001148292.1,NP_001151113.1,NP_001151347.1,NP_001152625.1,XP_020408986.1
OG0000338	PKA48161.1,PKA55496.1,PKA66689.1	XP_003573326.1,XP_003573327.1,XP_003575989.3,XP_003579910.1,XP_014754068.1	XP_020677309.1,XP_020689208.1,XP_020696645.1	TRINITY_FL_DN11313_c0_g1_i1,TRINITY_FL_DN13806_c0_g1_i1,TRINITY_FL_DN14154_c0_g2_i1	GWHPAAEX007165	TRINITY_FL_DN16042_c0_g1_i1utrorf,TRINITY_FL_DN19928_c3_g1_i2,TRINITY_MR_DN15391_c0_g1_i1,TRINITY_MR_DN9401_c0_g1_i1,TRINITY_ST_DN29187_c0_g1_i2	NP_001053002.2,NP_001060901.1,NP_001066488.1	XP_020571952.1,XP_020572069.1,XP_020576963.1,XP_020593357.1	NP_001141364.1,NP_001141837.1,NP_001147827.1,NP_001149518.1,NP_001152139.1,NP_001170379.1,XP_008647548.2,XP_008647549.1,XP_008648428.1,XP_008649457.1,XP_008662066.1,XP_008669315.1,XP_020394430.1,XP_020394431.1
OG0000339	PKA48289.1,PKA58663.1,PKA60571.1	XP_003566273.1,XP_003566485.4,XP_024315065.1,XP_024315066.1,XP_024315067.1,XP_024315068.1,XP_024315069.1,XP_024315070.1	XP_020674775.1,XP_020684873.1,XP_020689342.1,XP_028547653.1,XP_028555217.1	TRINITY_FL_DN11657_c0_g1_i1,TRINITY_MR_DN52948_c0_g1_i1,TRINITY_ST_DN14439_c0_g1_i1,TRINITY_ST_DN16084_c0_g1_i2	GWHPAAEX004741,GWHPAAEX005523,GWHPAAEX006578,GWHPAAEX013424,GWHPAAEX013425,GWHPAAEX013427	TRINITY_MR_DN11408_c0_g1_i1,TRINITY_MR_DN11408_c0_g3_i1,TRINITY_MR_DN16741_c4_g6_i1,TRINITY_MR_DN17726_c0_g1_i1,TRINITY_MR_DN9982_c0_g1_i1	NP_001046686.1,NP_001174412.1	XP_020574583.1,XP_020575614.1,XP_020584815.1,XP_020586153.1	NP_001147934.1,XP_008667926.1,XP_008669066.1,XP_020403299.1
OG0000340	PKA49083.1	XP_003581375.1,XP_010234694.1	XP_020672392.1	TRINITY_MR_DN23363_c0_g1_i1,TRINITY_MR_DN36358_c0_g1_i1,TRINITY_MR_DN49239_c0_g4_i1,TRINITY_MR_DN52554_c0_g1_i1	GWHPAAEX002639	TRINITY_FL_DN17196_c0_g1_i2,TRINITY_ST_DN14451_c0_g1_i1,TRINITY_ST_DN17763_c0_g1_i1,TRINITY_ST_DN50091_c0_g1_i1	NP_001055111.1,NP_001064439.1	XP_020586628.1	NP_001105373.1,NP_001132207.1,XP_008657914.1,XP_008663049.1,XP_008663050.1,XP_008663051.1,XP_008663052.1,XP_008663053.1,XP_008663055.1,XP_008668640.1,XP_008668641.1,XP_008668642.1,XP_008680608.1,XP_008681167.1,XP_008681168.1,XP_008681170.1,XP_020397947.1,XP_020401491.1,XP_020401492.1,XP_020401493.1,XP_020401494.1,XP_020401495.1,XP_020401496.1,XP_020403603.1,XP_020403604.1
OG0000341	PKA49372.1,PKA58268.1	XP_003571793.1,XP_010229167.1,XP_014752244.1,XP_014752245.1	XP_020672538.1,XP_020672539.1,XP_020672541.1,XP_020672542.1,XP_020698182.1,XP_020698242.1,XP_028551091.1,XP_028551092.1,XP_028551093.1,XP_028551094.1,XP_028551095.1,XP_028551096.1,XP_028551097.1,XP_028551098.1	TRINITY_FL_DN17155_c0_g1_i1	GWHPAAEX005339,GWHPAAEX012150	TRINITY_FL_DN18909_c4_g1_i2,TRINITY_MR_DN16456_c3_g6_i1	NP_001048672.1,NP_001049041.2,NP_001064627.1	XP_020586033.1,XP_020586034.1,XP_020591721.1,XP_020591722.1,XP_020591723.1	XP_008644836.1,XP_008644837.1,XP_008664951.2,XP_020393898.1,XP_020402374.1,XP_020402375.1,XP_020402376.1,XP_020402377.1
OG0000342	PKA50255.1,PKA52491.1,PKA58791.1	XP_003563207.1,XP_003563264.1,XP_010228830.1,XP_010235085.1,XP_010235086.1,XP_014756885.1,XP_024316889.1,XP_024316896.1	XP_020677747.1,XP_020682922.1,XP_020682924.1,XP_020682926.1,XP_020682927.1,XP_020682929.1,XP_020682930.1,XP_020699618.1,XP_028549508.1,XP_028549509.1,XP_028549510.1,XP_028549511.1	TRINITY_ST_DN15079_c0_g1_i3	GWHPAAEX005282,GWHPAAEX006707,GWHPAAEX007222	TRINITY_FL_DN16900_c0_g1_i4,TRINITY_MR_DN17163_c5_g1_i3,TRINITY_ST_DN28561_c6_g1_i3,TRINITY_ST_DN28897_c4_g1_i5	NP_001049650.1,NP_001058614.1,NP_001061706.1	XP_020576548.1,XP_020576550.1,XP_020579091.1	NP_001148693.2,NP_001149397.1,XP_020407139.1,XP_020407140.1
OG0000343	PKA50344.1,PKA55929.1,PKA56677.1,PKA56681.1,PKA59878.1	XP_003571510.2,XP_014752266.1,XP_024313640.1,XP_024313641.1,XP_024313677.1,XP_024313678.1,XP_024313679.1,XP_024313680.1	XP_020671823.2,XP_020671824.1,XP_020671828.1,XP_028554562.1	TRINITY_MR_DN46774_c0_g1_i2	GWHPAAEX001398,GWHPAAEX017294	TRINITY_FL_DN19804_c0_g1_i1,TRINITY_FL_DN19804_c0_g1_i2	NP_001051320.2,NP_001051321.2,NP_001051322.1,NP_001051324.1,NP_001051326.1,NP_001064367.2,NP_001176084.1,NP_001176085.1	XP_020580405.1,XP_020580408.1,XP_020593772.1	NP_001131902.2,NP_001168592.1,NP_001169791.2,NP_001303987.1,XP_008646498.1,XP_008678426.1,XP_020402536.1,XP_020407909.1
OG0000344	PKA51617.1,PKA64687.1	XP_024316502.1,XP_024316503.1,XP_024316504.1,XP_024316505.1,XP_024316506.1,XP_024316507.1,XP_024316508.1	XP_020685657.1,XP_020688905.1,XP_020688906.1,XP_020688907.1,XP_028553401.1	TRINITY_FL_DN16749_c0_g1_i3,TRINITY_MR_DN35593_c0_g1_i1	GWHPAAEX001458,GWHPAAEX011440	TRINITY_MR_DN17199_c5_g2_i3,TRINITY_ST_DN13763_c0_g1_i2	NP_001058001.1	XP_020583685.1,XP_020583686.1,XP_020590385.1,XP_020598362.1,XP_020598363.1	NP_001132464.1,XP_008649109.1,XP_008649110.1,XP_008649111.1,XP_008649112.1,XP_008649114.1,XP_008649115.1,XP_008658130.1,XP_008658131.1,XP_008658132.1,XP_008658133.1,XP_020394988.1,XP_020394990.1,XP_020394991.1,XP_020399077.1
OG0000345	PKA53246.1,PKA55730.1,PKA58849.1	XP_003571453.1,XP_010235844.1,XP_010235845.1	XP_020695976.1,XP_020695977.1,XP_020703160.1,XP_020703161.1,XP_020703162.1,XP_020703163.1,XP_020703164.1,XP_020703977.1	TRINITY_FL_DN13525_c0_g1_i2,TRINITY_FL_DN15906_c0_g1_i2,TRINITY_FL_DN15906_c0_g2_i1	GWHPAAEX006651,GWHPAAEX011760	TRINITY_FL_DN18670_c3_g4_i1,TRINITY_FL_DN19478_c5_g3_i2,TRINITY_MR_DN17442_c5_g4_i1	NP_001061047.1,NP_001063097.1	XP_020572129.1,XP_020572130.1,XP_020572131.1,XP_020574814.1,XP_020574815.1,XP_020574816.1,XP_020582968.1	NP_001132886.1,NP_001147919.1,NP_001170161.1,NP_001183884.1,NP_001308696.1,XP_008661896.1,XP_008677666.1,XP_008677668.1,XP_008677669.1,XP_008681251.1
OG0000346	PKA54163.1,PKA60593.1	XP_003570969.1,XP_003572926.1,XP_014752497.1,XP_024317825.1	XP_020692785.1,XP_020692786.1,XP_028551995.1,XP_028551996.1,XP_028551997.1	TRINITY_FL_DN11762_c0_g1_i1,TRINITY_FL_DN3943_c0_g1_i1,TRINITY_MR_DN61398_c0_g1_i1	GWHPAAEX012815,GWHPAAEX013055	TRINITY_FL_DN18256_c2_g5_i1	NP_001053954.1,NP_001058377.1	XP_020573794.1,XP_020574862.1,XP_020574872.1,XP_020574882.1,XP_020574890.1	NP_001152127.1,XP_008643842.1,XP_008645274.1,XP_008648482.1,XP_008657778.1,XP_008662703.1,XP_008668842.2,XP_008668845.2,XP_020398173.1,XP_020398174.1,XP_020398175.1,XP_020401375.1,XP_020403705.1,XP_020404348.1,XP_020404842.1,XP_020407553.1,XP_023158144.1
OG0000347	PKA55252.1,PKA63806.1	XP_003579619.1,XP_010228156.1,XP_014751516.1,XP_024314608.1	XP_020691063.1,XP_020691064.1,XP_020691065.1,XP_020691066.1,XP_020696351.1,XP_020696352.1,XP_028552132.1,XP_028552133.1	TRINITY_FL_DN16128_c0_g2_i1,TRINITY_ST_DN18578_c0_g1_i1	GWHPAAEX002030,GWHPAAEX012523	TRINITY_FL_DN18432_c0_g1_i1	NP_001046929.1,NP_001050318.1,NP_001052633.1	XP_020583225.1,XP_020583233.1,XP_020583242.1,XP_020583249.1,XP_020586160.1,XP_020586161.1,XP_020586162.1,XP_020589495.1,XP_020589496.1	NP_001130345.1,NP_001182861.1,NP_001336961.1,NP_001336962.1,XP_008663253.1,XP_008663254.1,XP_008668520.1,XP_008668521.1,XP_008668522.1,XP_020403537.1
OG0000348	PKA55694.1	XP_003566423.1,XP_010231594.1,XP_014755236.1,XP_014755237.1,XP_014755238.1,XP_024315442.1	XP_028547781.1,XP_028547782.1,XP_028547783.1,XP_028547784.1,XP_028553583.1,XP_028553585.1,XP_028553586.1,XP_028553587.1,XP_028553588.1,XP_028553589.1	TRINITY_MR_DN20975_c0_g1_i1	GWHPAAEX015456	TRINITY_FL_DN18532_c3_g8_i1	NP_001054921.1	XP_020576799.1,XP_020576800.1,XP_020576801.1,XP_020576802.1,XP_020576803.1,XP_020576804.1,XP_020576805.1,XP_020577306.1,XP_020577307.1,XP_020577308.1,XP_020577309.1	NP_001131644.1,NP_001136850.1,XP_008654493.1,XP_008654494.1,XP_008654495.1,XP_008654496.1,XP_008654497.1,XP_008654498.1,XP_020405053.1
OG0000349	PKA55919.1,PKA66675.1	XP_003563742.1,XP_003569307.1,XP_003571753.3,XP_010227595.1,XP_010231984.1,XP_024315072.1,XP_024316594.1	XP_020683975.1,XP_020685294.1,XP_020702748.1,XP_020702756.1,XP_028553475.1	TRINITY_FL_DN16124_c0_g1_i1,TRINITY_ST_DN16349_c0_g1_i1	GWHPAAEX015755	TRINITY_FL_DN18774_c1_g2_i1,TRINITY_MR_DN17090_c3_g2_i1	NP_001046333.1,NP_001057879.1	XP_020581915.1,XP_020581916.1,XP_020581917.1,XP_020581918.1,XP_020589521.1,XP_020589523.1,XP_020589524.1,XP_020599698.1,XP_020599699.1	NP_001130293.1,NP_001130887.1,NP_001132258.1,NP_001169262.1,XP_008654223.1,XP_008658029.1,XP_008676585.1,XP_008676586.1,XP_008676587.1,XP_023157922.1,XP_023157923.1
OG0000350	PKA56052.1	XP_003581672.1,XP_010240425.2,XP_014751226.1,XP_024316452.1	XP_020696147.1,XP_028556759.1,XP_028556889.1,XP_028557011.1,XP_028557015.1,XP_028557016.1	TRINITY_FL_DN17417_c0_g1_i2,TRINITY_ST_DN15624_c0_g1_i1	GWHPAAEX013606	TRINITY_FL_DN19417_c2_g3_i1	NP_001052392.1,NP_001053876.1,NP_001053878.2,NP_001053880.1,NP_001053881.1,NP_001055034.1,NP_001055037.1,NP_001055040.2,NP_001061215.1,NP_001061222.1,NP_001061223.1,NP_001061225.1,NP_001175432.1	XP_020586289.1	XP_008662731.2,XP_008662732.1,XP_008663594.1,XP_008663597.1,XP_008663598.1,XP_008663599.1,XP_020401160.1,XP_020401161.1,XP_020403532.1,XP_020403533.1,XP_020403534.1,XP_020403714.1
OG0000351	PKA56750.1	XP_003575393.1,XP_003579874.1,XP_010235581.1,XP_024312134.1	XP_020678783.1,XP_020678784.1,XP_020678785.1,XP_020678786.1,XP_020691141.1,XP_020691142.1,XP_020691143.1,XP_020695999.1,XP_020696000.1	TRINITY_MR_DN49548_c0_g1_i3		TRINITY_MR_DN16738_c1_g1_i8,TRINITY_ST_DN25_c0_g1_i1,TRINITY_ST_DN26462_c0_g1_i2,TRINITY_ST_DN26462_c0_g2_i1	NP_001047200.1,NP_001052950.1,NP_001173082.1	XP_020574113.1,XP_020574114.1,XP_020575643.1,XP_020580874.1,XP_020580876.1,XP_020594893.1	NP_001132651.1,NP_001170477.1,NP_001183937.1,NP_001335934.1,XP_008644161.1,XP_008644162.1,XP_008667261.1,XP_008667262.1,XP_008677763.1,XP_008677764.1,XP_020399193.1,XP_020399194.1,XP_023156744.1
OG0000352	PKA58578.1	XP_003569324.2,XP_010232796.1,XP_010232797.1,XP_010232805.1,XP_014755013.1,XP_014755124.1,XP_024313961.1	XP_020676718.1,XP_020690990.1,XP_020690995.1,XP_020690997.1,XP_020690998.1,XP_020691009.1,XP_020699651.1	TRINITY_MR_DN46291_c0_g1_i2		TRINITY_MR_DN16756_c0_g1_i1	NP_001044052.1,NP_001045356.1,NP_001045357.1,NP_001045358.1,NP_001045359.1,NP_001045360.2,NP_001045371.2,NP_001045372.1,NP_001045373.2,NP_001045384.2,NP_001045385.1,NP_001045386.1,NP_001045388.1	XP_020572536.1,XP_020572900.1,XP_020584216.1,XP_020585877.1,XP_020585878.1,XP_020585882.1,XP_020585937.1,XP_020600039.1	NP_001105734.2,NP_001140332.2,XP_020405129.1
OG0000353	PKA62855.1	XP_003563599.1,XP_003563600.1,XP_003563601.1,XP_003578338.1,XP_014755202.1,XP_014758804.1,XP_014758805.1,XP_024313563.1,XP_024318834.1,XP_024318835.1,XP_024318836.1	XP_020683298.1,XP_020692024.1,XP_020693274.1,XP_020693275.1,XP_020701990.1,XP_020701993.2	TRINITY_FL_DN7984_c0_g2_i1	GWHPAAEX012924,GWHPAAEX015379,GWHPAAEX015425	TRINITY_MR_DN16126_c3_g3_i1	NP_001058104.1,NP_001058105.1,NP_001175919.1,NP_001175920.1,NP_001175922.1	XP_020596809.1,XP_020596811.1	NP_001131614.1,NP_001132443.1,NP_001148612.1,NP_001148831.1,NP_001150558.1,NP_001151213.1,NP_001266837.1,XP_008659818.1,XP_008670288.1,XP_020399076.1,XP_020399625.1
OG0000354	PKA64785.1	XP_003568372.1,XP_003573256.1,XP_003578872.1,XP_003580872.1,XP_010232609.1	XP_020693722.1,XP_020693723.1,XP_020693725.1,XP_020693726.1,XP_020705976.1,XP_020705977.1,XP_028547865.1,XP_028547866.1,XP_028547867.1,XP_028547868.1,XP_028547869.1,XP_028547870.1	TRINITY_FL_DN14871_c0_g2_i2,TRINITY_MR_DN51085_c0_g1_i2utrorf	GWHPAAEX004010	TRINITY_FL_DN19077_c3_g9_i1	NP_001044910.1,NP_001054335.1,NP_001055656.1,NP_001060771.1,NP_001066230.1	XP_020598105.1,XP_020598106.1,XP_020598107.1,XP_020598745.1	NP_001130799.1,NP_001147678.1,NP_001147882.1,NP_001345602.1,XP_008661891.1,XP_008661892.1,XP_008661893.1,XP_008661894.1,XP_008672051.1,XP_008672052.1
OG0000355	PKA65545.1	XP_003561342.1,XP_003562035.1,XP_003575568.1,XP_010229144.1,XP_010229148.1,XP_010236965.1,XP_010236966.1,XP_014752493.1,XP_024310576.1,XP_024310580.1	XP_020697623.1,XP_020697624.1,XP_020697625.1,XP_028556281.1,XP_028556282.1,XP_028556283.1	TRINITY_ST_DN17518_c0_g1_i2	GWHPAAEX015043	TRINITY_FL_DN2165_c0_g1_i2	NP_001049067.1,NP_001050904.1,NP_001067363.1	XP_020578415.1,XP_020578475.1,XP_020578477.1,XP_020578478.1	NP_001131173.1,NP_001147963.2,NP_001342700.1,XP_008644604.1,XP_008675002.1,XP_008675010.1,XP_008675015.1,XP_008677487.1,XP_020393490.1,XP_020406839.1,XP_023157783.1,XP_023157785.1,XP_023157786.1,XP_023157787.1
OG0000356		XP_003569865.1,XP_010230334.1,XP_024315291.1,XP_024315292.1,XP_024315293.1,XP_024315294.1	XP_020678157.1,XP_028552381.1	TRINITY_MR_DN53213_c0_g2_i1	GWHPAAEX008458	TRINITY_FL_DN17900_c0_g1_i1,TRINITY_FL_DN17900_c0_g2_i1	NP_001054378.1,NP_001172121.1	XP_020573088.1,XP_020600294.1,XP_020600295.1,XP_020600296.1	NP_001149369.1,NP_001150013.2,NP_001150193.1,XP_008647884.1,XP_008647885.1,XP_008647886.1,XP_008655022.1,XP_008655023.1,XP_008655024.1,XP_008655025.1,XP_008655027.1,XP_008655028.1,XP_008655029.1,XP_008655030.1,XP_008655031.1,XP_008655032.1,XP_008655033.1,XP_008655034.1,XP_008672936.1,XP_020397744.1,XP_020397745.1,XP_020397746.1,XP_020405353.1
OG0000357		XP_010230636.1,XP_010230637.1,XP_010230638.1,XP_010230639.1,XP_014755214.1,XP_014755215.1,XP_014755216.1,XP_024315443.1,XP_024315444.1,XP_024315445.1	XP_020678585.1,XP_020678587.1,XP_020678591.1,XP_020678592.1,XP_020678593.1,XP_028557165.1,XP_028557166.1,XP_028557167.1,XP_028557168.1,XP_028557169.1,XP_028557170.1,XP_028557171.1,XP_028557172.1,XP_028557173.1	TRINITY_ST_DN10546_c0_g1_i1	GWHPAAEX017981	TRINITY_FL_DN14847_c0_g1_i1	NP_001042439.1	XP_020589152.1,XP_020589154.1,XP_020589155.1,XP_020589156.1,XP_020589157.1,XP_020589158.1,XP_020589159.1,XP_020589160.1,XP_020589161.1,XP_020589162.1,XP_020589163.1	NP_001147872.1,NP_001307177.1
OG0000358	PKA46980.1,PKA51716.1	XP_003564719.1,XP_024315785.1	XP_020684633.1,XP_020695141.1,XP_020705399.1,XP_020705400.1,XP_020705401.1,XP_020705402.1,XP_020705403.1,XP_020705404.1	TRINITY_FL_DN11954_c0_g1_i1	GWHPAAEX003624,GWHPAAEX016294	TRINITY_MR_DN15165_c0_g1_i1,TRINITY_MR_DN16607_c0_g2_i2	NP_001044935.1,NP_001066271.1,NP_001173706.1	XP_020588326.1,XP_020588328.1,XP_020588329.1,XP_020588330.1,XP_020596279.1,XP_020596286.1	NP_001149015.1,NP_001149728.2,NP_001170737.1,XP_008661942.1,XP_008661943.1,XP_008661944.1,XP_008661945.1,XP_008673298.1,XP_008673299.1,XP_020397739.1,XP_020397740.1,XP_020400195.1,XP_020405552.1,XP_023156907.1
OG0000359	PKA47933.1	XP_003559651.3,XP_003564365.1,XP_003566068.1,XP_003567183.1,XP_010232439.1,XP_014754199.1,XP_024315919.1,XP_024315920.1	XP_020685750.1,XP_020685752.1,XP_020695828.1,XP_020695847.1,XP_020696488.1,XP_028547367.1,XP_028548329.1,XP_028555143.1	TRINITY_ST_DN17976_c0_g1_i1	GWHPAAEX015200	TRINITY_MR_DN15709_c0_g1_i1,TRINITY_ST_DN23094_c0_g1_i1	NP_001044460.1,NP_001044463.1,NP_001050479.1,NP_001055970.1	XP_020572999.1,XP_020573000.1,XP_020588520.1,XP_020589353.1,XP_020589354.1,XP_020589357.1,XP_020589358.1	NP_001168535.1,NP_001288457.1,NP_001340432.1,XP_008651809.1,XP_008664739.1,XP_008674953.1,XP_008674954.1,XP_020406032.1
OG0000360	PKA48555.1,PKA56400.1,PKA61901.1	XP_003559235.2,XP_003561779.1,XP_010231760.1,XP_010237142.2,XP_014753831.1,XP_014753832.1,XP_024312545.1	XP_020694770.1,XP_020698788.1,XP_020703512.1	TRINITY_FL_DN9417_c0_g1_i2,TRINITY_FL_DN9940_c0_g1_i1	GWHPAAEX002350,GWHPAAEX009083	TRINITY_FL_DN18668_c2_g4_i1,TRINITY_ST_DN15382_c0_g1_i1,TRINITY_ST_DN15382_c0_g2_i1	NP_001051725.1,NP_001054450.1,NP_001059247.1	XP_020577779.1,XP_020577780.1,XP_020596536.1	NP_001140917.1,NP_001141540.1,NP_001143068.1,NP_001182831.1,NP_001307851.1,NP_001333785.1,XP_008646781.1,XP_008646787.1,XP_008648640.1,XP_008669607.1,XP_020393186.1,XP_020399136.1,XP_020399137.1,XP_020399138.1
OG0000361	PKA48742.1	XP_003569512.1,XP_010227679.1,XP_010230984.1,XP_010232053.1,XP_010232054.1,XP_010232111.1	XP_020671910.1,XP_020673855.1,XP_020673860.1,XP_020673866.1,XP_020673872.1,XP_020702152.1,XP_020702153.1,XP_028554465.1	TRINITY_FL_DN9670_c0_g1_i1	GWHPAAEX014577,GWHPAAEX018538	TRINITY_FL_DN18871_c0_g1_i1,TRINITY_FL_DN18871_c0_g1_i3,TRINITY_FL_DN18871_c0_g2_i1	NP_001043642.1,NP_001043794.1,NP_001056342.1,NP_001057613.1	XP_020574332.1,XP_020589282.1,XP_020592861.1,XP_020592862.1	NP_001130334.1,NP_001288504.1,XP_008654767.1,XP_008656722.1,XP_008656723.1,XP_008672726.1,XP_008672727.1,XP_008672728.1,XP_020397633.1,XP_020397894.1,XP_020405263.1
OG0000362	PKA49230.1,PKA62446.1	XP_003558327.1,XP_003573449.1	XP_020672311.1,XP_020674049.1,XP_020688370.1,XP_020692529.1,XP_020704063.2,XP_028556763.1,XP_028556764.1	TRINITY_FL_DN16538_c0_g1_i1,TRINITY_FL_DN17727_c0_g1_i2,TRINITY_FL_DN17727_c0_g2_i4,TRINITY_ST_DN18665_c0_g1_i4	GWHPAAEX004703,GWHPAAEX007256,GWHPAAEX014842,GWHPAAEX014957	TRINITY_FL_DN18498_c0_g1_i1,TRINITY_FL_DN19816_c2_g13_i3,TRINITY_FL_DN19816_c2_g7_i1,TRINITY_FL_DN19816_c2_g8_i1	NP_001049587.1,NP_001061055.1	XP_020579357.1,XP_020581152.1,XP_020581153.1,XP_020595497.1,XP_020597093.1,XP_020597094.1,XP_020598903.1,XP_020598905.1,XP_020598906.1,XP_020598907.1	NP_001167872.2,NP_001306142.1,XP_020404820.1,XP_020404822.1,XP_020404826.1
OG0000363	PKA49246.1	XP_003567941.1,XP_003577385.1,XP_024315590.1,XP_024315591.1,XP_024315592.1,XP_024315593.1,XP_024315594.1,XP_024315595.1,XP_024315596.1,XP_024315597.1,XP_024315598.1,XP_024315599.1,XP_024315600.1,XP_024315601.1,XP_024315602.1,XP_024315603.1,XP_024315604.1,XP_024315605.1,XP_024315606.1,XP_024315607.1,XP_024315608.1,XP_024315609.1,XP_024315610.1,XP_024315611.1,XP_024315612.1,XP_024315614.1,XP_024315…	XP_020703620.1,XP_020703628.1	TRINITY_FL_DN16927_c8_g1_i1	GWHPAAEX009020,GWHPAAEX009022	TRINITY_FL_DN19622_c1_g2_i1	NP_001041907.1,NP_001063081.2	XP_020578777.1	NP_001140476.1,NP_001140535.1
OG0000364	PKA49267.1,PKA61729.1	XP_003565250.1,XP_003566867.1,XP_003567573.1,XP_003569123.1,XP_010230375.1,XP_014754189.1,XP_014754190.1,XP_014754191.1,XP_014754192.1,XP_014754608.1,XP_024315315.1	XP_020688751.1,XP_020688752.1,XP_020688753.1,XP_020688754.2,XP_020692588.1,XP_020695142.1		GWHPAAEX007940,GWHPAAEX007943		NP_001041818.1,NP_001041821.2,NP_001041824.1,NP_001041828.2,NP_001041830.1,NP_001041832.1,NP_001041834.1,NP_001041836.1,NP_001041839.2,NP_001041844.2,NP_001041846.1,NP_001041848.1,NP_001041850.1,NP_001041852.1,NP_001041854.1,NP_001172144.1		NP_001105659.1,XP_008655567.2,XP_008663027.1
OG0000365	PKA49838.1,PKA59932.1	XP_014753172.1	XP_020682502.1,XP_020682530.1,XP_020690379.1,XP_020690380.1,XP_020690403.1,XP_028549162.1,XP_028551924.1	TRINITY_FL_DN14002_c0_g1_i1,TRINITY_ST_DN15612_c0_g1_i1,TRINITY_ST_DN16365_c3_g1_i1	GWHPAAEX014106,GWHPAAEX014107	TRINITY_FL_DN23962_c0_g1_i1,TRINITY_FL_DN8397_c0_g1_i1,TRINITY_MR_DN15082_c0_g3_i1,TRINITY_ST_DN16541_c0_g1_i1	NP_001060899.1	XP_020580175.1,XP_020580176.1,XP_020580177.1,XP_020580178.1,XP_020580253.1,XP_020580254.1,XP_020580255.1,XP_020580256.1,XP_020580257.1,XP_020580259.1,XP_020585716.1,XP_020585717.1,XP_020592049.1,XP_020592051.1,XP_020592054.1,XP_020592055.1,XP_020592056.1,XP_020592057.1	NP_001140295.1,XP_008658220.1
OG0000366	PKA50009.1,PKA50187.1,PKA51773.1,PKA63724.1	XP_003560152.2,XP_003573391.1,XP_003580589.1,XP_010228483.1,XP_010240455.1	XP_020674638.1,XP_020674639.1,XP_020677855.1,XP_020688654.1,XP_020688656.1,XP_028552988.1	TRINITY_FL_DN11658_c0_g1_i1,TRINITY_MR_DN49674_c0_g1_i2	GWHPAAEX001586,GWHPAAEX002553,GWHPAAEX015211	TRINITY_FL_DN16928_c0_g1_i1,TRINITY_FL_DN16928_c0_g2_i1,TRINITY_FL_DN20157_c4_g2_i2,TRINITY_ST_DN29076_c1_g7_i1	NP_001050516.1,NP_001053941.1,NP_001175224.1	XP_020577381.1,XP_020593973.1,XP_020595840.1	NP_001142233.1,NP_001168324.1,NP_001168401.1,NP_001297262.1,NP_001344772.1,XP_008646958.1,XP_008661406.2,XP_008676816.1,XP_020393867.1,XP_020398694.1
OG0000367	PKA50017.1,PKA53018.1	XP_010240351.1,XP_010240352.1,XP_010240611.1,XP_010240612.1,XP_010240613.1,XP_014750991.1,XP_014750992.1	XP_020696849.1,XP_020696850.1,XP_020696851.1,XP_020696853.1,XP_020704320.1,XP_020704321.1,XP_028548280.1,XP_028548281.1,XP_028548282.1,XP_028548283.1,XP_028548284.1,XP_028556175.1	TRINITY_FL_DN16982_c0_g1_i1	GWHPAAEX001945	TRINITY_FL_DN16935_c0_g1_i2,TRINITY_FL_DN20141_c2_g1_i10	NP_001041845.2,NP_001053733.1,NP_001054268.1	XP_020571589.1,XP_020571590.1,XP_020585117.1	XP_008663551.2,XP_008668683.1,XP_008668684.1,XP_008668685.1,XP_008668686.1,XP_008668687.1,XP_020401173.1,XP_020403647.1,XP_020403648.1
OG0000368	PKA50488.1	XP_003563633.1,XP_003576664.1	XP_020671913.1,XP_020673492.2,XP_020674947.1,XP_020675776.2,XP_020678723.1,XP_020679077.1,XP_020681713.1,XP_020681744.1,XP_020683345.1,XP_020685542.1,XP_020691969.1,XP_020692286.1,XP_020693252.1,XP_020694287.1,XP_020699650.1,XP_020702881.2,XP_020703719.1,XP_020705618.1,XP_028548346.1,XP_028549745.1,XP_028550683.1,XP_028550817.1,XP_028552219.1,XP_028553755.1,XP_028554946.1,XP_028556886.1	TRINITY_MR_DN12539_c0_g2_i1,TRINITY_ST_DN12996_c0_g1_i1	GWHPAAEX005576	TRINITY_MR_DN10048_c0_g1_i1	NP_001058055.1,NP_001063501.1	XP_020587958.1	NP_001141706.1,NP_001168472.1,XP_008648080.1,XP_008652856.1
OG0000369	PKA50507.1	XP_003576652.1,XP_010237007.1,XP_010237008.1,XP_010238275.1,XP_010239002.1,XP_010240004.1,XP_010240010.1,XP_014757553.1,XP_014757554.1,XP_014757555.1,XP_014757556.1,XP_014757989.1,XP_014758567.1,XP_014758568.1,XP_024310295.1,XP_024310977.1,XP_024313497.1,XP_024319009.1,XP_024319010.1,XP_024319011.1,XP_024319012.1,XP_024319013.1,XP_024319014.1,XP_024319015.1,XP_024319016.1,XP_024319017.1,XP_024319…				TRINITY_FL_DN21600_c0_g1_i1	NP_001063476.1,NP_001063682.1,NP_001064530.1,NP_001173436.1		NP_001141678.1,NP_001151486.1,XP_008658278.1,XP_008668111.1,XP_008668112.1,XP_008668113.1,XP_008668114.1
OG0000370	PKA51044.1,PKA56519.1,PKA66454.1	XP_003580941.1,XP_010234589.1	XP_020681512.1,XP_020681513.1,XP_020689033.1,XP_020689119.1,XP_020699703.2,XP_028555582.1	TRINITY_FL_DN17739_c0_g1_i4,TRINITY_MR_DN54110_c0_g1_i1,TRINITY_MR_DN54413_c2_g1_i8	GWHPAAEX002967,GWHPAAEX003428,GWHPAAEX009277	TRINITY_ST_DN16114_c0_g1_i1,TRINITY_ST_DN27882_c0_g1_i2,TRINITY_ST_DN30014_c0_g1_i2,TRINITY_ST_DN30296_c0_g2_i5,TRINITY_ST_DN49506_c0_g1_i1,TRINITY_ST_DN835_c0_g1_i1	NP_001052184.1,NP_001052187.2,NP_001052188.2,NP_001052189.2,NP_001064191.2,NP_001173773.1	XP_020580787.1,XP_020581243.1,XP_020584088.1,XP_020587270.1,XP_020587271.1,XP_020587276.1,XP_020587284.1,XP_020591410.1,XP_020599292.1	XP_020403961.1,XP_020404524.1
OG0000371	PKA51927.1,PKA63242.1	XP_003558215.1,XP_003568288.1,XP_003569004.1	XP_020676074.1,XP_020676076.1,XP_020680014.1	TRINITY_FL_DN17334_c0_g3_i2,TRINITY_FL_DN24325_c0_g1_i1,TRINITY_MR_DN47684_c0_g1_i2,TRINITY_MR_DN54189_c1_g1_i5,TRINITY_MR_DN54189_c1_g1_i8,TRINITY_MR_DN54189_c2_g1_i1	GWHPAAEX002357,GWHPAAEX002358,GWHPAAEX013206,GWHPAAEX017156,GWHPAAEX017187	TRINITY_FL_DN19028_c1_g2_i12,TRINITY_FL_DN19028_c1_g2_i4,TRINITY_FL_DN19028_c1_g2_i5,TRINITY_FL_DN19028_c1_g2_i9,TRINITY_FL_DN19538_c0_g9_i1,TRINITY_MR_DN17187_c1_g1_i10,TRINITY_MR_DN17531_c4_g4_i1,TRINITY_MR_DN17574_c0_g1_i1,TRINITY_ST_DN14112_c0_g1_i1,TRINITY_ST_DN28591_c0_g4_i2,TRINITY_ST_DN36873_c0_g1_i1	NP_001043136.1,NP_001049731.1,NP_001054458.1	XP_020571691.1,XP_020579638.1,XP_020579639.1	NP_001183439.1,NP_001183510.1,NP_001281214.1,NP_001288376.1
OG0000372	PKA52354.1,PKA53567.1,PKA62001.1	XP_003557649.2	XP_020673786.2,XP_020673787.2,XP_020675099.1,XP_020679251.2,XP_020703327.1,XP_028549692.1,XP_028549693.1,XP_028551208.1,XP_028551210.1,XP_028551220.1,XP_028551222.1	TRINITY_ST_DN12308_c0_g1_i1	GWHPAAEX004612,GWHPAAEX007861	TRINITY_FL_DN15982_c0_g1_i1,TRINITY_MR_DN14531_c0_g1_i2,TRINITY_ST_DN18094_c0_g2_i1	NP_001058905.1	XP_020574888.1,XP_020574889.1,XP_020574891.1,XP_020574892.1,XP_020574893.1,XP_020574894.1,XP_020580520.1,XP_020580521.1,XP_020580522.1,XP_020580523.1,XP_020586920.1,XP_020586921.1,XP_020586922.1,XP_020586923.1,XP_020586924.1,XP_020586925.1	NP_001336965.1,XP_020396804.1
OG0000373	PKA54306.1,PKA56232.1,PKA59281.1	XP_003564815.1,XP_003568446.1,XP_010231373.1,XP_010232675.1,XP_024314121.1,XP_024314122.1	XP_020676861.1,XP_020676862.1,XP_020698423.1,XP_020702209.1,XP_020702210.1,XP_020702211.1,XP_028551170.1	TRINITY_FL_DN17929_c3_g1_i2,TRINITY_FL_DN6888_c0_g1_i3,TRINITY_MR_DN34370_c0_g1_i1,TRINITY_MR_DN37950_c0_g1_i1	GWHPAAEX001848,GWHPAAEX010554,GWHPAAEX013149	TRINITY_FL_DN18009_c1_g1_i1,TRINITY_FL_DN18009_c1_g2_i1,TRINITY_FL_DN19555_c2_g5_i1,TRINITY_FL_DN6239_c0_g1_i1	NP_001045046.1,NP_001055559.1	XP_020579153.1,XP_020579154.1,XP_020587814.1,XP_020596067.1	NP_001105838.1,NP_001105986.2,NP_001168375.1,XP_008643991.1,XP_008673456.1,XP_008673457.1,XP_020405662.1
OG0000374	PKA54440.1,PKA56657.1,PKA63774.1	XP_003566789.1,XP_003567042.1,XP_003572294.1,XP_003578226.1,XP_010236398.1,XP_024315232.1	XP_020675140.1,XP_020680601.1,XP_020680696.1,XP_020702260.1,XP_028549608.1	TRINITY_FL_DN21340_c0_g1_i1,TRINITY_FL_DN24447_c0_g1_i1,TRINITY_MR_DN56482_c0_g1_i1	GWHPAAEX000526,GWHPAAEX009449	TRINITY_FL_DN20556_c0_g1_i1,TRINITY_ST_DN30489_c0_g1_i1	NP_001043364.2,NP_001044022.1,NP_001063357.1,NP_001175356.1	XP_020591263.1,XP_020599260.1,XP_020599752.1	NP_001136892.1,NP_001147658.1,NP_001168866.1,NP_001169147.1,XP_008648092.1,XP_008648093.1,XP_008656601.1,XP_008672098.1,XP_008672099.1,XP_008675120.1,XP_008675121.1,XP_020408113.1
OG0000375	PKA55135.1,PKA55518.1	NP_001266836.1,XP_010230996.1,XP_010232078.2,XP_014755089.1	XP_020691931.1,XP_020691932.1,XP_020697014.1,XP_020697015.1,XP_020697016.1,XP_020697017.1,XP_028555019.1,XP_028555020.1,XP_028556753.1,XP_028556754.1	TRINITY_FL_DN17629_c0_g2_i1,TRINITY_FL_DN17629_c0_g3_i1,TRINITY_ST_DN16629_c0_g2_i3	GWHPAAEX001527,GWHPAAEX003287	TRINITY_FL_DN15878_c0_g1_i2,TRINITY_FL_DN15878_c0_g2_i1	NP_001043694.1,NP_001045815.1,NP_001056404.1,NP_001058530.1	XP_020581143.1,XP_020581144.1,XP_020581145.1,XP_020583645.1,XP_020593004.1	NP_001130402.1,NP_001146196.1,NP_001152313.1,XP_008647726.1,XP_008647727.1,XP_008656705.1,XP_020394500.1,XP_020409010.1
OG0000376	PKA56742.1	XP_003559306.3,XP_010228267.1,XP_014752922.1,XP_024312672.1	XP_028551876.1	TRINITY_MR_DN37693_c0_g1_i1	GWHPAAEX018406	TRINITY_FL_DN18455_c0_g1_i2	NP_001051569.1,NP_001059052.1	XP_020578797.1,XP_020578798.1	XP_008651840.2,XP_008651842.2,XP_008651843.2,XP_008651844.2,XP_008651845.2,XP_008652098.1,XP_008652100.1,XP_008652102.1,XP_008652103.1,XP_008652107.1,XP_008652108.1,XP_008652109.1,XP_008652110.1,XP_008652111.1,XP_008652112.1,XP_020396502.1,XP_020396503.1,XP_020396505.1,XP_020396506.1,XP_020396507.1,XP_020396508.1,XP_020396509.1,XP_020396510.1,XP_023156421.1,XP_023156422.1,XP_023156423.1,XP_023156…
OG0000377	PKA57082.1,PKA61523.1	XP_003577790.1,XP_003578866.1,XP_010238687.1,XP_024319367.1,XP_024319368.1,XP_024319369.1,XP_024319370.1,XP_024319371.1	XP_020683099.1,XP_028553579.1,XP_028553580.1,XP_028553581.1	TRINITY_FL_DN16282_c0_g1_i2	GWHPAAEX012752	TRINITY_FL_DN15170_c0_g1_i4	NP_001065839.2,NP_001066237.2	XP_020593382.1,XP_020593383.1	NP_001170566.1,XP_008644481.2,XP_008674445.1,XP_008674446.1,XP_008679700.1,XP_008679701.1,XP_008679702.1,XP_008679703.1,XP_020400791.1,XP_020400792.1,XP_020400793.1,XP_020404948.1,XP_020405916.1,XP_020408429.1,XP_020408430.1,XP_020408431.1,XP_020408432.1,XP_020408433.1,XP_020408434.1
OG0000378	PKA60402.1	XP_003566320.1,XP_010231487.1,XP_010231488.1,XP_010231489.1,XP_010231490.1,XP_024315171.1,XP_024315172.1,XP_024315173.1,XP_024315174.1,XP_024315175.1,XP_024315176.1,XP_024315177.1,XP_024315178.1,XP_024315179.1,XP_024315180.1,XP_024315181.1,XP_024315182.1,XP_024315183.1,XP_024315184.1	XP_020678576.1,XP_020678577.1,XP_020678584.1,XP_028557153.1,XP_028557154.1,XP_028557155.1,XP_028557156.1,XP_028557157.1,XP_028557158.1,XP_028557159.1,XP_028557160.1	TRINITY_ST_DN2441_c0_g1_i1	GWHPAAEX008100	TRINITY_FL_DN16263_c0_g3_i1	NP_001055349.1	XP_020586897.1	XP_008649501.1,XP_008649502.1,XP_008649503.1,XP_008649504.1
OG0000379	PKA64972.1	XP_024312618.1,XP_024312619.1	XP_020694064.1,XP_028551122.1,XP_028551123.1	TRINITY_FL_DN13966_c0_g1_i1	GWHPAAEX014487	TRINITY_MR_DN14015_c0_g1_i1	NP_001043994.1	XP_020592288.1,XP_020592289.1,XP_020592290.1,XP_020599233.1	NP_001338731.1,XP_008665674.1,XP_008665675.1,XP_008665676.1,XP_008665677.1,XP_008665678.1,XP_008665679.1,XP_020402609.1,XP_020402610.1,XP_020402611.1,XP_020402612.1,XP_020402613.1,XP_020402614.1,XP_020402615.1,XP_020402616.1,XP_020402617.1,XP_020402618.1,XP_023158238.1,XP_023158239.1,XP_023158240.1,XP_023158241.1,XP_023158242.1,XP_023158243.1,XP_023158244.1,XP_023158245.1,XP_023158246.1
OG0000380		XP_003574408.1,XP_003578793.1,XP_010235063.1,XP_010235064.1,XP_010235072.1,XP_010238623.1,XP_010238624.1,XP_010238625.1,XP_014756764.1,XP_024317445.1,XP_024317446.1,XP_024317448.1	XP_028554897.1	TRINITY_FL_DN15975_c0_g1_i5	GWHPAAEX005696	TRINITY_FL_DN18633_c10_g1_i1	NP_001046609.1	XP_020576402.1,XP_020576403.1,XP_020576404.1,XP_020576405.1,XP_020576406.1,XP_020576407.1	NP_001132509.1,XP_020403017.1,XP_020403018.1,XP_020403019.1,XP_020403020.1,XP_020403021.1,XP_020403022.1,XP_020403024.1,XP_020403751.1,XP_020403752.1,XP_020403753.1,XP_020403754.1,XP_020403755.1,XP_020403756.1,XP_020403757.1,XP_020403758.1,XP_023157217.1
OG0000381		XP_014757058.1,XP_014757059.1,XP_014757060.1,XP_014757061.1,XP_014757062.1,XP_014757063.1,XP_014757064.1,XP_014757065.1,XP_014757066.1,XP_014757067.1,XP_014757068.1,XP_014757069.1,XP_014757070.1,XP_014757071.1,XP_014757072.1,XP_014757075.1,XP_024317079.1,XP_024317080.1,XP_024317081.1,XP_024317082.1,XP_024317083.1,XP_024317084.1,XP_024317085.1,XP_024317086.1,XP_024317087.1					NP_001048572.1		XP_008664462.1,XP_008664464.1,XP_008679125.1,XP_008679128.1,XP_008679130.1,XP_008679131.1,XP_008679132.1,XP_008679134.1,XP_008679135.1,XP_020408279.1,XP_020408280.1,XP_020408281.1,XP_020408283.1,XP_020408284.1
OG0000382		XP_024311258.1	XP_020673016.1,XP_020674420.1,XP_020675395.2,XP_020679437.1,XP_020685009.1,XP_020694453.1,XP_020699410.1,XP_020700087.2,XP_020705425.2,XP_028547755.1,XP_028548191.1,XP_028548374.1,XP_028548375.1,XP_028548585.1,XP_028553815.1,XP_028555977.1,XP_028557326.1	TRINITY_FL_DN5899_c0_g1_i1,TRINITY_MR_DN39960_c0_g1_i2,TRINITY_MR_DN44470_c1_g2_i1,TRINITY_MR_DN45233_c0_g1_i1,TRINITY_MR_DN45233_c2_g1_i1,TRINITY_MR_DN54730_c0_g5_i1,TRINITY_ST_DN17517_c1_g1_i1,TRINITY_ST_DN17517_c4_g2_i1,TRINITY_ST_DN18009_c2_g1_i1,TRINITY_ST_DN8659_c0_g1_i1		TRINITY_MR_DN14541_c0_g1_i1,TRINITY_MR_DN14541_c0_g1_i2,TRINITY_MR_DN16771_c4_g1_i1,TRINITY_MR_DN17619_c0_g1_i1,TRINITY_MR_DN791_c0_g1_i1,TRINITY_ST_DN32946_c0_g1_i1,TRINITY_ST_DN39877_c0_g1_i1		XP_020576144.1,XP_020591231.1,XP_020592712.1,XP_020595548.1,XP_020599938.1
OG0000383	PKA45760.1,PKA46651.1,PKA46655.1,PKA48258.1,PKA51545.1,PKA57505.1,PKA59868.1,PKA64106.1,PKA64799.1,PKA66487.1		XP_020688293.1,XP_020690391.1,XP_020697136.1,XP_020700061.1,XP_020702435.1,XP_020702851.1,XP_028551561.1	TRINITY_FL_DN16781_c8_g5_i1,TRINITY_MR_DN43090_c1_g1_i1,TRINITY_MR_DN50097_c2_g2_i14,TRINITY_MR_DN53690_c1_g1_i7,TRINITY_MR_DN55191_c0_g1_i1,TRINITY_MR_DN55248_c0_g3_i6,TRINITY_ST_DN16769_c6_g1_i6,TRINITY_ST_DN18081_c1_g1_i2,TRINITY_ST_DN18081_c1_g1_i4,TRINITY_ST_DN19073_c4_g3_i1		TRINITY_FL_DN20106_c2_g2_i2,TRINITY_FL_DN20150_c2_g2_i5,TRINITY_MR_DN16815_c0_g1_i1,TRINITY_MR_DN17385_c3_g1_i2utrorf,TRINITY_MR_DN17727_c0_g7_i1,TRINITY_MR_DN17993_c4_g1_i8,TRINITY_ST_DN8818_c0_g1_i1	NP_001046981.1	XP_020585002.1,XP_020585003.1,XP_020595983.1,XP_020598955.1
OG0000384	PKA46708.1,PKA46843.1,PKA52594.1,PKA65347.1	XP_003566034.1,XP_003567072.1,XP_003578892.1	XP_020674267.1,XP_020674268.1,XP_020676461.1,XP_020676491.2,XP_020680121.1,XP_020685533.1,XP_020691255.1	TRINITY_FL_DN7489_c0_g1_i1,TRINITY_FL_DN8946_c0_g1_i1,TRINITY_MR_DN43244_c0_g1_i2	GWHPAAEX009618,GWHPAAEX010683,GWHPAAEX011404	TRINITY_FL_DN18150_c0_g1_i1,TRINITY_FL_DN18699_c1_g4_i1,TRINITY_FL_DN18699_c1_g4_i2,TRINITY_FL_DN19374_c0_g1_i1	NP_001044123.1,NP_001044239.1,NP_001056059.1,NP_001065784.1,NP_001066195.1,NP_001172549.1	XP_020581561.1,XP_020589643.1,XP_020593544.1,XP_020599098.1	NP_001308344.1,NP_001308540.1,XP_008656829.1,XP_020398407.1,XP_020401773.1
OG0000385	PKA47964.1,PKA51065.1,PKA64560.1	XP_003563626.1,XP_003568395.1,XP_003580895.1,XP_010227498.2,XP_010240022.2,XP_014752827.1	XP_020681129.1,XP_020684706.1,XP_020704309.1,XP_020704318.1	TRINITY_FL_DN16095_c0_g1_i1,TRINITY_FL_DN16725_c0_g1_i2,TRINITY_MR_DN53265_c0_g1_i1	GWHPAAEX016450,GWHPAAEX017955	TRINITY_FL_DN18736_c8_g5_i1,TRINITY_FL_DN19340_c5_g3_i1	NP_001053064.1,NP_001054362.1,NP_001055351.1,NP_001055620.1,NP_001058075.1	XP_020579890.1,XP_020585258.1,XP_020585259.1,XP_020592828.1	NP_001148072.2,NP_001152102.2,NP_001152458.2,NP_001182939.2,NP_001310219.1,XP_008647971.1,XP_008649064.1,XP_008658284.1,XP_008658285.1,XP_008658286.1
OG0000386	PKA48187.1,PKA48482.1,PKA56974.1,PKA57614.1,PKA57929.1,PKA59614.1,PKA59764.1,PKA60731.1,PKA61761.1,PKA62565.1,PKA63260.1,PKA63373.1,PKA63813.1,PKA64096.1,PKA64375.1,PKA65092.1,PKA66986.1		XP_020672421.1,XP_020672891.1,XP_020676196.1,XP_020676197.1,XP_028548659.1	TRINITY_FL_DN17355_c1_g1_i1,TRINITY_FL_DN17918_c1_g1_i1,TRINITY_FL_DN17953_c1_g1_i1,TRINITY_FL_DN2343_c0_g1_i1,TRINITY_FL_DN9012_c1_g1_i1,TRINITY_FL_DN9012_c1_g1_i2,TRINITY_MR_DN35789_c0_g1_i1,TRINITY_MR_DN50942_c0_g3_i1,TRINITY_MR_DN51583_c5_g1_i2,TRINITY_MR_DN51583_c5_g1_i4,TRINITY_MR_DN54726_c0_g7_i1,TRINITY_MR_DN55324_c0_g2_i2,TRINITY_ST_DN19120_c1_g1_i2utrorf,TRINITY_ST_DN19126_c2_g1_i2utrorf		TRINITY_MR_DN17627_c1_g1_i1		XP_020586357.1,XP_020597091.1
OG0000387	PKA48562.1,PKA51956.1	XP_003559697.1,XP_003566895.1,XP_003569414.1,XP_003569416.1,XP_010232023.1,XP_010234408.1,XP_010234409.1,XP_010234410.1,XP_014755599.1,XP_024314013.1,XP_024314014.1	XP_020694724.1,XP_028552384.1,XP_028552385.1,XP_028552386.1	TRINITY_MR_DN42035_c1_g1_i4,TRINITY_MR_DN52130_c0_g2_i1	GWHPAAEX002244,GWHPAAEX016774	TRINITY_FL_DN19211_c3_g1_i1,TRINITY_MR_DN15816_c0_g1_i1	NP_001041898.1,NP_001043655.1	XP_020577471.1,XP_020577481.1,XP_020577489.1,XP_020597085.1,XP_020597086.1,XP_020597087.1,XP_020597088.1	NP_001146275.1,NP_001168342.1,NP_001169159.1,XP_008673153.1,XP_020402392.1,XP_020402393.1,XP_023157645.1
OG0000388	PKA49338.1,PKA52538.1,PKA57427.1,PKA58253.1,PKA59409.1	XP_003557404.1,XP_003562853.1,XP_003564121.2,XP_010234209.1,XP_010234210.1,XP_024316877.1,XP_024316878.1	XP_020678086.1,XP_020691409.1,XP_020694144.1,XP_020698392.1,XP_020698409.1	TRINITY_FL_DN13275_c0_g1_i1,TRINITY_MR_DN53129_c0_g1_i2	GWHPAAEX001762,GWHPAAEX005306,GWHPAAEX008108,GWHPAAEX011899	TRINITY_FL_DN16079_c0_g1_i1,TRINITY_FL_DN18532_c3_g6_i1,TRINITY_MR_DN15868_c1_g1_i3,TRINITY_MR_DN15868_c1_g3_i3	NP_001059148.1,NP_001060067.1,NP_001062540.1	XP_020570948.1,XP_020574764.1,XP_020579032.1,XP_020586999.1	NP_001140425.1,NP_001145677.1,NP_001145986.1,NP_001152099.1,XP_023157675.1
OG0000389	PKA50153.1,PKA51274.1,PKA52123.1,PKA64055.1	XP_003574020.1,XP_003578602.1	XP_020677020.1,XP_020678719.1,XP_020680976.1,XP_020682649.1,XP_028549272.1,XP_028551524.1	TRINITY_FL_DN16865_c0_g3_i1utrorf,TRINITY_FL_DN17149_c2_g2_i1,TRINITY_ST_DN18206_c0_g1_i1	GWHPAAEX008013,GWHPAAEX016934	TRINITY_FL_DN15826_c0_g1_i2,TRINITY_FL_DN17156_c0_g1_i3,TRINITY_FL_DN17714_c0_g1_i1,TRINITY_FL_DN18609_c1_g8_i2	NP_001064796.1,NP_001172908.1	XP_020575100.1,XP_020584512.1,XP_020584523.1,XP_020586453.1,XP_020586454.1,XP_020595244.1	NP_001132804.1,NP_001333185.1,XP_008647996.1,XP_008647998.1,XP_008664896.1,XP_008664897.1,XP_008676635.1,XP_008676636.1,XP_020394626.1,XP_023156068.1
OG0000390	PKA51932.1,PKA52463.1,PKA61894.1,PKA63159.1,PKA64378.1	XP_003571168.4,XP_010236350.1	XP_020675458.1,XP_020675459.1,XP_020675460.1,XP_020676759.1,XP_020677669.1,XP_020682891.1,XP_020694715.1,XP_020703518.1,XP_020704907.1	TRINITY_MR_DN33679_c0_g1_i1,TRINITY_MR_DN48638_c0_g2_i1,TRINITY_MR_DN50205_c0_g1_i1,TRINITY_MR_DN53552_c2_g3_i1,TRINITY_MR_DN6109_c0_g1_i1,TRINITY_MR_DN63479_c0_g1_i1	GWHPAAEX000270,GWHPAAEX017150	TRINITY_FL_DN25238_c0_g1_i1,TRINITY_MR_DN22090_c0_g1_i1,TRINITY_ST_DN1907_c0_g1_i1,TRINITY_ST_DN28856_c4_g12_i1	NP_001066681.1,NP_001176932.1	XP_020574362.1,XP_020580744.1,XP_020585408.1,XP_020599031.1	NP_001146951.1,XP_008646765.1,XP_008646926.1,XP_008657374.1,XP_008679791.1
OG0000391	PKA52047.1	XP_003569946.2,XP_003569948.1,XP_003574096.1,XP_003580175.1,XP_003580177.1	XP_020677878.1,XP_020677879.1,XP_020688816.1,XP_028552914.1,XP_028552915.1,XP_028552918.1	TRINITY_FL_DN5060_c0_g1_i1,TRINITY_FL_DN9514_c0_g1_i1,TRINITY_MR_DN19914_c0_g1_i1,TRINITY_MR_DN30299_c0_g1_i1	GWHPAAEX001045,GWHPAAEX011955	TRINITY_MR_DN17500_c1_g1_i1,TRINITY_MR_DN17500_c1_g3_i2	NP_001047524.1,NP_001047525.1,NP_001053364.1,NP_001053365.1,NP_001064915.2	XP_020593663.1,XP_020599630.1	NP_001140750.1,NP_001147663.1,NP_001147706.1,NP_001151980.1,NP_001288377.1,NP_001309986.1,XP_008645223.1,XP_008663399.1,XP_008664831.2,XP_008669133.1,XP_008670024.1,XP_008678855.1
OG0000392	PKA52711.1,PKA52712.1,PKA53424.1	XP_003565764.1,XP_003567694.1,XP_003567695.1,XP_003567701.1,XP_003574468.1,XP_003574469.1,XP_010232378.1	XP_020683168.1,XP_020683199.1,XP_020705643.1,XP_020705644.1,XP_028552545.1	TRINITY_FL_DN10603_c0_g1_i1,TRINITY_FL_DN13781_c0_g1_i2,TRINITY_FL_DN16336_c0_g1_i1,TRINITY_FL_DN2442_c0_g1_i2,TRINITY_MR_DN42473_c0_g1_i2	GWHPAAEX005495,GWHPAAEX009672,GWHPAAEX009675,GWHPAAEX014830,GWHPAAEX014831	TRINITY_FL_DN1998_c0_g1_i1,TRINITY_FL_DN20362_c3_g2_i2,TRINITY_MR_DN17676_c0_g2_i6,TRINITY_MR_DN17676_c0_g5_i2utrorf	NP_001043056.1,NP_001043059.1,NP_001043060.1,NP_001043061.1,NP_001043064.1,NP_001043071.1,NP_001044339.1,NP_001054652.1	XP_020578087.1	NP_001105412.1
OG0000393	PKA55074.1	XP_014751754.1,XP_014757876.1	XP_020671938.1,XP_020673361.1,XP_020679499.1,XP_020689369.1,XP_020698062.1,XP_020698067.1	TRINITY_FL_DN15915_c5_g1_i3,TRINITY_FL_DN16483_c2_g1_i1,TRINITY_FL_DN16483_c2_g1_i2,TRINITY_FL_DN16783_c8_g3_i1utrorf,TRINITY_FL_DN17811_c4_g2_i1,TRINITY_MR_DN24765_c1_g1_i1,TRINITY_MR_DN24765_c2_g1_i1,TRINITY_MR_DN33221_c0_g1_i1,TRINITY_MR_DN51812_c1_g2_i1,TRINITY_MR_DN52338_c4_g4_i2,TRINITY_MR_DN52338_c4_g4_i9,TRINITY_MR_DN55122_c3_g1_i2,TRINITY_ST_DN16984_c1_g1_i2,TRINITY_ST_DN18812_c7_g3_i1,T…		TRINITY_FL_DN20439_c0_g3_i1,TRINITY_MR_DN17386_c6_g1_i1utrorf,TRINITY_MR_DN17386_c6_g1_i3,TRINITY_MR_DN2406_c0_g1_i1			XP_020393426.1,XP_020395645.1,XP_020397698.1,XP_020400240.1,XP_020400302.1,XP_020400383.1,XP_020401098.1,XP_020401774.1,XP_020401815.1,XP_020407744.1
OG0000394	PKA55492.1	XP_003578738.1	XP_020675845.1,XP_028552100.1,XP_028552106.1,XP_028556836.1	TRINITY_ST_DN14965_c0_g1_i1,TRINITY_ST_DN18321_c1_g1_i2	GWHPAAEX005572,GWHPAAEX014254	TRINITY_FL_DN19286_c2_g2_i2,TRINITY_MR_DN17005_c2_g1_i2	NP_001066471.1,NP_001066472.1	XP_020571910.1,XP_020571911.1,XP_020571912.1,XP_020571913.1,XP_020571914.1,XP_020571915.1,XP_020595531.1,XP_020595532.1,XP_020595533.1	XP_008662601.1,XP_008662602.1,XP_008662603.1,XP_008674167.1,XP_008674168.1,XP_008674169.1,XP_008674170.1,XP_008674171.1,XP_008674227.1,XP_008674228.1,XP_008674229.1,XP_020405837.1,XP_020405838.1,XP_020405839.1,XP_020405840.1,XP_020405841.1
OG0000395	PKA55900.1	XP_003567856.1,XP_010232100.1,XP_024313981.1,XP_024313982.1	XP_020675180.2,XP_020696546.1,XP_020696548.1,XP_028547363.1,XP_028547508.1,XP_028556509.1,XP_028556718.1,XP_028556939.1,XP_028557147.1	TRINITY_MR_DN49850_c1_g3_i2	GWHPAAEX003588,GWHPAAEX003590	TRINITY_FL_DN19509_c4_g7_i1,TRINITY_MR_DN17488_c2_g1_i14	NP_001043766.1,NP_001056362.1	XP_020599305.1,XP_020599306.1,XP_020599308.1,XP_020599309.1,XP_020599310.1,XP_020599311.1,XP_020599312.1,XP_020599313.1,XP_020599314.1,XP_020599822.1,XP_020599830.1,XP_020599838.1,XP_020599844.1	NP_001105272.2,NP_001130428.1,XP_008648295.1,XP_008648296.1,XP_023156092.1
OG0000396	PKA56420.1,PKA63131.1	XP_003564611.1,XP_003568330.2,XP_010228488.1,XP_014752054.1,XP_014755126.1,XP_024314759.1,XP_024314982.1	XP_020678914.1,XP_020702598.2,XP_020703534.1	TRINITY_FL_DN16859_c0_g1_i1,TRINITY_ST_DN3649_c0_g1_i1	GWHPAAEX002270,GWHPAAEX002842,GWHPAAEX007202	TRINITY_FL_DN20393_c3_g4_i3,TRINITY_FL_DN20471_c3_g3_i2,TRINITY_MR_DN14936_c0_g1_i5	NP_001044806.2,NP_001055720.1	XP_020577229.1,XP_020577230.1,XP_020590177.1,XP_020590178.1,XP_020590180.1,XP_020590331.1,XP_020599006.1	NP_001131619.1,NP_001131984.1,NP_001307008.1,XP_008657064.1,XP_008657065.1,XP_008672442.1,XP_008672443.1,XP_020398443.1,XP_020405157.1,XP_020405159.1
OG0000397	PKA56858.1	XP_003564996.1,XP_003575043.1,XP_024311960.1,XP_024315531.1,XP_024318366.1,XP_024318367.1,XP_024318368.1,XP_024318369.1,XP_024318370.1,XP_024318371.1,XP_024318372.1,XP_024318373.1,XP_024318374.1,XP_024318375.1,XP_024318376.1,XP_024318377.1,XP_024318378.1,XP_024318379.1,XP_024318380.1,XP_024318381.1,XP_024318382.1,XP_024318383.1,XP_024318384.1,XP_024318385.1,XP_024318386.1,XP_024318387.1,XP_024318…	XP_020704052.1		GWHPAAEX007647	TRINITY_ST_DN19996_c0_g1_i1	NP_001045288.2,NP_001046966.1,NP_001046968.1,NP_001052689.1	XP_020592769.1	NP_001309036.1,NP_001344778.1
OG0000398	PKA60459.1	XP_003558352.1,XP_003573807.1,XP_003576588.1,XP_024317210.1	XP_020675483.1,XP_020681136.1,XP_020687123.1,XP_020691440.1,XP_020691456.2,XP_020691466.1,XP_020693468.2,XP_020700930.2	TRINITY_FL_DN15615_c0_g1_i1,TRINITY_MR_DN50184_c0_g1_i2,TRINITY_ST_DN16414_c0_g2_i1	GWHPAAEX007462,GWHPAAEX007465,GWHPAAEX007467,GWHPAAEX009204,GWHPAAEX009223,GWHPAAEX010831,GWHPAAEX010832		NP_001049554.2,NP_001049555.1,NP_001061284.2,NP_001063313.2,NP_001064214.2,NP_001064217.2,NP_001064221.1,NP_001064222.2	XP_020592817.1,XP_020595723.1,XP_020597696.1,XP_020597702.1	NP_001141409.1,NP_001168348.1,NP_001169124.1,XP_008653482.1
OG0000399	PKA61091.1	XP_003570031.4,XP_003570032.1,XP_003578832.1,XP_003580287.1,XP_010232132.1,XP_010235795.1,XP_010238652.1,XP_014755889.1,XP_024312657.1	XP_020673023.1,XP_020677436.1,XP_020701284.2		GWHPAAEX007714,GWHPAAEX010488,GWHPAAEX010489		NP_001047637.1,NP_001047638.1,NP_001050762.1,NP_001053501.2,NP_001053502.1,NP_001055015.1	XP_020594240.1,XP_020596892.1,XP_020598978.1	NP_001105043.1,NP_001132023.1,NP_001141406.1,NP_001148284.1,NP_001148493.1,NP_001148569.1,NP_001150293.2,XP_008663530.1,XP_008664286.1,XP_008678905.1,XP_008681260.1,XP_020400035.1,XP_020408933.1,XP_023158126.1
OG0000400	PKA62802.1	XP_003568152.1,XP_003579196.1,XP_010231196.1,XP_010231197.1,XP_010232417.1,XP_014754520.1,XP_024314781.1,XP_024314782.1,XP_024314783.1	XP_020676734.1,XP_020676736.1,XP_028552552.1,XP_028552553.1,XP_028555734.1,XP_028555735.1,XP_028555736.1	TRINITY_FL_DN14194_c0_g1_i1	GWHPAAEX017824	TRINITY_FL_DN19124_c3_g1_i1,TRINITY_FL_DN19124_c3_g2_i1,TRINITY_MR_DN17820_c0_g5_i2	NP_001044408.2,NP_001055997.1	XP_020580007.1,XP_020580008.1,XP_020580009.1,XP_020580010.1,XP_020580011.1,XP_020587073.1	XP_008648028.1,XP_008648029.1,XP_008661730.1,XP_008673354.1,XP_008673356.1,XP_008676257.2,XP_020397845.1,XP_020402114.1,XP_020406038.1
OG0000401		XP_003560362.2,XP_010239509.1,XP_014755123.2,XP_014755969.2,XP_024310182.1,XP_024319354.1,XP_024319355.1,XP_024319356.1				TRINITY_ST_DN28637_c5_g1_i2	NP_001047502.2,NP_001047504.2,NP_001052083.1,NP_001052376.2,NP_001052422.1,NP_001052424.1,NP_001052554.2,NP_001052555.1,NP_001054571.1,NP_001062165.1,NP_001172339.1,NP_001173087.1,NP_001173088.1,NP_001173858.1,NP_001173862.1,NP_001176046.1,NP_001176885.1		NP_001147793.1,XP_008663167.1,XP_008663174.1,XP_008663245.1,XP_008663283.1,XP_008663303.1,XP_008663441.1,XP_008666480.1,XP_020402182.1,XP_020402185.1,XP_020402187.1,XP_020402189.1,XP_020402192.1
OG0000402		XP_010234948.1,XP_014756068.2,XP_024311574.1,XP_024311840.1,XP_024316714.1	XP_020691217.1,XP_028549847.1,XP_028549851.1,XP_028549852.1	TRINITY_FL_DN9011_c0_g1_i2,TRINITY_MR_DN33884_c1_g1_i1	GWHPAAEX001403,GWHPAAEX012978,GWHPAAEX015485	TRINITY_MR_DN13630_c0_g1_i1,TRINITY_MR_DN13630_c0_g2_i1,TRINITY_MR_DN28770_c0_g1_i1	NP_001047759.1,NP_001053657.2,NP_001053659.1,NP_001065175.1,NP_001174062.1,NP_001174063.1	XP_020581846.1	XP_008652374.1,XP_008657978.1,XP_008663444.1,XP_008663445.1,XP_008663447.1,XP_008670661.2,XP_020396783.1,XP_020397029.1,XP_020402007.1,XP_020403761.1,XP_020403762.1,XP_020403763.1,XP_020403764.1,XP_020403765.1,XP_023157370.1
OG0000403		XP_014753819.2,XP_024315505.1	XP_020672578.1,XP_020680194.1,XP_020684787.2,XP_020684794.2,XP_020684797.2,XP_020695313.1,XP_020695318.1,XP_020696741.2,XP_028547420.1,XP_028547852.1,XP_028547853.1,XP_028547854.1,XP_028550813.1,XP_028551431.1,XP_028551563.1,XP_028551564.1,XP_028553958.1,XP_028553959.1,XP_028553960.1,XP_028553961.1,XP_028553962.1,XP_028553963.1,XP_028553964.1,XP_028553965.1,XP_028553966.1,XP_028553967.1,XP_028554…			TRINITY_FL_DN14219_c0_g1_i1	NP_001043207.1		XP_008679566.1
OG0000404			XP_020689234.1,XP_028552114.1,XP_028552117.1,XP_028552119.1,XP_028552121.1,XP_028552124.1,XP_028552125.1,XP_028552131.1,XP_028552134.1,XP_028552140.1,XP_028552143.1,XP_028552150.1,XP_028552154.1,XP_028552161.1,XP_028552164.1,XP_028552166.1,XP_028552170.1,XP_028552173.1,XP_028552179.1,XP_028552181.1,XP_028552183.1,XP_028552185.1,XP_028552191.1,XP_028552195.1,XP_028552198.1	TRINITY_MR_DN54909_c0_g1_i1,TRINITY_ST_DN18955_c0_g3_i13	GWHPAAEX007567	TRINITY_ST_DN27982_c0_g1_i1		XP_020571924.1,XP_020571925.1,XP_020571926.1,XP_020571927.1,XP_020571928.1,XP_020571929.1,XP_020571930.1,XP_020571931.1,XP_020571932.1,XP_020571933.1
OG0000405	PKA45741.1,PKA54572.1,PKA65031.1	XP_003564797.1,XP_003575174.1,XP_010234150.1,XP_024316815.1	XP_020679011.1,XP_020679012.1,XP_020694840.1,XP_020704709.1,XP_028549318.1,XP_028549319.1	TRINITY_FL_DN8448_c0_g1_i1	GWHPAAEX003548,GWHPAAEX014606,GWHPAAEX017089	TRINITY_FL_DN16228_c0_g1_i1,TRINITY_FL_DN18613_c5_g2_i1,TRINITY_MR_DN15929_c1_g1_i1	NP_001045031.1,NP_001047160.2	XP_020584668.1,XP_020588383.1,XP_020588384.1,XP_020589094.1,XP_020589095.1,XP_020589096.1,XP_020589097.1	NP_001147507.1,NP_001304322.1,NP_001305985.1,XP_020397583.1,XP_020406930.1,XP_020406931.1,XP_020406932.1,XP_020408906.1,XP_020408907.1
OG0000406	PKA45758.1,PKA46303.1,PKA48993.1,PKA54800.1,PKA59358.1,PKA64906.1,PKA64907.1,PKA65082.1	XP_024311243.1,XP_024311554.1	XP_028554222.1,XP_028554352.1		GWHPAAEX000955,GWHPAAEX007526				NP_001306636.1,XP_020395314.1,XP_020395315.1,XP_020395317.1,XP_020395389.1,XP_020401891.1,XP_020401893.1,XP_020401899.1,XP_020401932.1,XP_023156169.1,XP_023156204.1,XP_023156982.1,XP_023157032.1,XP_023157033.1,XP_023157038.1,XP_023157039.1,XP_023157040.1,XP_023157041.1,XP_023157042.1,XP_023157052.1,XP_023157053.1,XP_023157054.1,XP_023157055.1,XP_023157428.1
OG0000407	PKA46625.1,PKA59151.1,PKA62461.1	XP_003557682.1,XP_003561505.1,XP_003572790.1,XP_024318060.1	XP_020674865.1,XP_020674866.1,XP_020677899.1,XP_020677900.1,XP_020698372.1,XP_028552905.1	TRINITY_FL_DN16902_c0_g2_i1,TRINITY_FL_DN18014_c0_g1_i1,TRINITY_MR_DN51899_c0_g3_i1,TRINITY_ST_DN18031_c0_g3_i2,TRINITY_ST_DN5642_c0_g1_i1	GWHPAAEX004697,GWHPAAEX011547,GWHPAAEX011548,GWHPAAEX015134	TRINITY_FL_DN18275_c0_g1_i3,TRINITY_FL_DN18555_c0_g3_i1,TRINITY_FL_DN18555_c0_g6_i1,TRINITY_ST_DN30043_c0_g6_i1	NP_001046709.1,NP_001058717.2,NP_001058718.1	XP_020573999.1,XP_020578275.1,XP_020579456.1	NP_001132168.1,NP_001132406.1,NP_001288469.1,NP_001304764.1,XP_008651946.1,XP_020396325.1
OG0000408	PKA46814.1	XP_003563703.1,XP_003572173.1,XP_003576447.1,XP_024318399.1,XP_024318400.1	XP_020683136.1,XP_020703483.2,XP_028551905.1,XP_028551906.1,XP_028551907.1,XP_028551908.1	TRINITY_MR_DN51731_c1_g1_i1,TRINITY_ST_DN18049_c0_g5_i1	GWHPAAEX012230	TRINITY_FL_DN19878_c0_g1_i2	NP_001057960.1,NP_001061743.1,NP_001175565.1	XP_020582487.1,XP_020582488.1,XP_020582489.1,XP_020582490.1	XP_008645655.1,XP_008649131.1,XP_008649132.1,XP_008652603.1,XP_008652604.1,XP_008678547.1,XP_020408483.1,XP_020408484.1,XP_020408485.1,XP_020408486.1,XP_020408487.1,XP_020408488.1,XP_020408489.1,XP_020408490.1,XP_020408491.1
OG0000409	PKA47139.1,PKA62634.1,PKA64583.1	XP_003564038.1,XP_003570666.2,XP_003577875.2,XP_010232076.1	XP_020687228.1,XP_020698148.1,XP_020701127.1,XP_020702573.1,XP_020702581.1	TRINITY_FL_DN14377_c0_g1_i1,TRINITY_MR_DN52176_c0_g1_i1,TRINITY_ST_DN17913_c0_g1_i2	GWHPAAEX008626,GWHPAAEX012906,GWHPAAEX015841,GWHPAAEX017251	TRINITY_FL_DN19776_c3_g4_i1,TRINITY_FL_DN19776_c3_g7_i1,TRINITY_MR_DN16802_c1_g1_i6,TRINITY_MR_DN18070_c6_g5_i1	NP_001043692.1,NP_001048095.1,NP_001057227.1,NP_001065693.1,NP_001066091.1	XP_020577121.1,XP_020577122.1,XP_020578026.1,XP_020586074.1,XP_020588146.1	NP_001152108.2,NP_001169667.1,NP_001309394.1,XP_008646250.1,XP_008679312.1
OG0000410	PKA47597.1,PKA53899.1,PKA56877.1	XP_003572459.3	XP_020683181.1,XP_020683182.1,XP_020683183.1,XP_028551142.1,XP_028551143.1,XP_028551145.1,XP_028551146.1,XP_028551147.1,XP_028551148.1,XP_028551149.1,XP_028551150.1,XP_028551151.1,XP_028551152.1,XP_028551153.1,XP_028551154.1,XP_028551155.1,XP_028551156.1,XP_028551157.1	TRINITY_FL_DN14177_c0_g1_i3,TRINITY_MR_DN32836_c0_g1_i1	GWHPAAEX009686	TRINITY_FL_DN27926_c0_g1_i1	NP_001054100.1,NP_001062367.1	XP_020580117.1,XP_020580118.1,XP_020581311.1,XP_020581312.1,XP_020581313.1,XP_020581314.1,XP_020581315.1,XP_020581316.1,XP_020581317.1	NP_001137084.1
OG0000411	PKA47604.1,PKA60258.1,PKA64348.1	XP_003578401.1,XP_003579654.1,XP_010235467.1,XP_024310256.1,XP_024310257.1	XP_020672227.1,XP_020672228.1,XP_020679544.1,XP_020687844.1	TRINITY_FL_DN13850_c0_g1_i1,TRINITY_FL_DN8252_c0_g1_i2,TRINITY_FL_DN8930_c0_g1_i2	GWHPAAEX013813,GWHPAAEX016053	TRINITY_FL_DN18672_c3_g1_i1,TRINITY_FL_DN19051_c4_g7_i1,TRINITY_MR_DN18051_c2_g3_i1,TRINITY_ST_DN28978_c16_g1_i8	NP_001046954.1,NP_001052655.1,NP_001063628.1	XP_020573280.1,XP_020581527.1,XP_020581528.1	NP_001145352.1,NP_001170547.1,NP_001183041.2,XP_008645720.1,XP_008661788.1,XP_008668498.1,XP_008678644.2,XP_020400591.1,XP_020403524.1,XP_020403525.1,XP_020403526.1
OG0000412	PKA47632.1,PKA50952.1	XP_003574454.1,XP_003578020.1,XP_010235108.1,XP_010235109.1,XP_010238201.1,XP_010238202.1,XP_024310577.1	XP_020692304.1,XP_020692314.1,XP_028553627.1,XP_028553628.1,XP_028553629.1	TRINITY_FL_DN11839_c0_g1_i1,TRINITY_FL_DN6023_c0_g1_i1	GWHPAAEX000311,GWHPAAEX000312	TRINITY_FL_DN12796_c0_g1_i1,TRINITY_FL_DN18605_c0_g3_i3	NP_001056492.1,NP_001061744.1,NP_001062981.2,NP_001064791.1	XP_020597264.1,XP_020597277.1	NP_001104972.1,NP_001105623.1,NP_001335577.1,NP_001335578.1,NP_001335579.1,XP_008648274.1,XP_008648275.1,XP_008648276.1,XP_008648277.1,XP_008648278.1,XP_023158001.1,XP_023158002.1
OG0000413	PKA48808.1,PKA58982.1,PKA64398.1	XP_003557472.1,XP_010228292.1,XP_010228293.1,XP_010234740.1,XP_014754610.1,XP_024313196.1,XP_024314977.1	XP_020673730.1,XP_020702258.1,XP_028550461.1,XP_028550462.1	TRINITY_MR_DN49212_c0_g1_i4	GWHPAAEX000352,GWHPAAEX007079	TRINITY_MR_DN15599_c1_g1_i11,TRINITY_ST_DN22026_c0_g1_i1	NP_001049047.1,NP_001051552.1,NP_001057889.1,NP_001059028.1,NP_001064617.1	XP_020583705.1,XP_020583706.1,XP_020586087.1,XP_020599767.1,XP_020599768.1	NP_001146716.1,NP_001147128.1,NP_001147891.1,NP_001150022.1,XP_008673662.1,XP_008673666.1,XP_008673672.1,XP_008673680.1,XP_008673683.1
OG0000414	PKA49018.1,PKA59389.1	XP_003565184.1,XP_003568370.1,XP_003569005.1,XP_003571770.1,XP_003580869.1,XP_010235863.1	XP_028555607.1	TRINITY_FL_DN11194_c0_g1_i1,TRINITY_FL_DN15561_c0_g1_i1	GWHPAAEX004013,GWHPAAEX008676	TRINITY_FL_DN19081_c1_g1_i1,TRINITY_FL_DN20360_c8_g1_i2,TRINITY_ST_DN29943_c3_g1_i1	NP_001044907.1,NP_001047863.1,NP_001054331.1,NP_001054459.1,NP_001055658.1,NP_001064561.1	XP_020585472.1,XP_020596388.1	NP_001104889.1,NP_001136694.1,NP_001140260.1,NP_001149146.1,NP_001150555.1,NP_001170012.1,XP_008644122.1,XP_008644123.1,XP_008644124.1,XP_008644125.1,XP_008644851.1,XP_008661952.1,XP_008661953.1,XP_008668607.1
OG0000415	PKA49175.1,PKA51209.1	XP_003563642.1,XP_003564850.1,XP_003577910.1,XP_010227522.1,XP_010232698.1,XP_010237993.2,XP_010237994.1	XP_020700181.1,XP_020704992.1	TRINITY_MR_DN44782_c0_g1_i2	GWHPAAEX007371,GWHPAAEX012975	TRINITY_FL_DN14651_c0_g1_i1,TRINITY_FL_DN18503_c5_g1_i14	NP_001058040.1,NP_001062723.1	XP_020584315.1,XP_020584316.1,XP_020584317.1,XP_020588761.1,XP_020588767.1	NP_001130288.1,NP_001147424.1,NP_001152491.1,NP_001296750.1,XP_008654219.1,XP_008672012.1,XP_008672013.1,XP_008672014.1,XP_008673975.1,XP_008673980.1,XP_008673987.1,XP_008673991.1,XP_020397421.1,XP_020405019.1,XP_020406424.1
OG0000416	PKA49177.1	XP_014752614.1,XP_014752615.1,XP_014752617.1,XP_014752618.1,XP_014752619.1,XP_014752620.1,XP_014752621.1,XP_014752623.1,XP_014752624.1,XP_014752625.1,XP_014752626.1,XP_014752627.1,XP_014752628.1,XP_014752629.1,XP_014752630.1,XP_014752631.1,XP_024312114.1,XP_024312117.1,XP_024312129.1,XP_024312138.1	XP_020692567.1	TRINITY_FL_DN7583_c0_g2_i2		TRINITY_ST_DN23380_c0_g1_i1	NP_001050613.2	XP_020595360.1,XP_020599735.1,XP_020599736.1,XP_020599737.1,XP_020599738.1	NP_001132674.1,NP_001145117.1,XP_008671993.1,XP_008671994.1,XP_008671995.1,XP_008681231.1,XP_008681232.1,XP_008681233.1
OG0000417	PKA49947.1,PKA54768.1,PKA55803.1	XP_003562475.1,XP_003578428.1,XP_014756456.1,XP_014756458.1,XP_014756459.1,XP_024316457.1	XP_020690412.1,XP_020697191.1,XP_020697192.1,XP_020697193.1,XP_020697194.1,XP_028548004.1,XP_028548005.1,XP_028553864.1,XP_028553865.1,XP_028553866.1	TRINITY_FL_DN13727_c0_g1_i2,TRINITY_FL_DN16108_c0_g2_i2	GWHPAAEX001870,GWHPAAEX002800,GWHPAAEX005296	TRINITY_FL_DN18863_c10_g1_i2,TRINITY_FL_DN18863_c10_g1_i5	NP_001045098.1,NP_001051870.1	XP_020584203.1,XP_020584205.1,XP_020590924.1,XP_020599208.1	NP_001105273.2,NP_001141426.1,NP_001296808.1,XP_008664425.1,XP_008674700.2,XP_023156335.1
OG0000418	PKA50374.1,PKA51461.1,PKA62871.1,PKA63011.1,PKA63639.1	XP_010230168.1,XP_010233014.1,XP_010236325.1,XP_014751193.1,XP_014758786.1,XP_024318899.1	XP_020673100.1,XP_020675000.2,XP_020679809.2,XP_020682798.1,XP_020684917.2,XP_020689363.1,XP_020690957.2,XP_020692707.1,XP_020693242.1,XP_020696824.2,XP_020698249.1,XP_028554509.1		GWHPAAEX004424,GWHPAAEX013962,GWHPAAEX017749	TRINITY_FL_DN10043_c0_g1_i1,TRINITY_FL_DN11206_c0_g1_i1,TRINITY_MR_DN21488_c0_g1_i1,TRINITY_MR_DN24052_c0_g1_i1,TRINITY_MR_DN29059_c0_g1_i1,TRINITY_MR_DN3075_c0_g1_i1,TRINITY_ST_DN17046_c0_g1_i1,TRINITY_ST_DN27719_c0_g2_i3,TRINITY_ST_DN29052_c0_g1_i1,TRINITY_ST_DN30225_c1_g4_i1,TRINITY_ST_DN46856_c0_g1_i1		XP_020592127.1
OG0000419	PKA50474.1	XP_010229501.1,XP_010233195.1,XP_010236511.1,XP_010236599.1,XP_010236775.1,XP_010236863.1,XP_010239172.1,XP_014753206.1,XP_014756238.1,XP_024310299.1,XP_024313555.1,XP_024313569.1,XP_024313911.1,XP_024314565.1,XP_024315200.1,XP_024317139.1,XP_024318549.1	XP_020682407.1			TRINITY_MR_DN14972_c1_g1_i4,TRINITY_ST_DN36943_c0_g1_i1	NP_001053969.1,NP_001173508.1,NP_001176495.1	XP_020577801.1,XP_020581374.1,XP_020585681.1,XP_020585691.1,XP_020597927.1,XP_020598841.1,XP_020599548.1	NP_001169825.1,XP_008652646.1,XP_008656854.2,XP_008660798.2,XP_020393650.1,XP_020397168.1,XP_023156144.1
OG0000420	PKA50662.1	XP_003563363.1	XP_020691966.1,XP_020691967.1,XP_028556758.1,XP_028556760.1	TRINITY_FL_DN14366_c0_g1_i2	GWHPAAEX015958	TRINITY_FL_DN18730_c4_g3_i12,TRINITY_MR_DN14676_c0_g1_i4	NP_001058293.1	XP_020577725.1,XP_020577726.1,XP_020577727.1	NP_001182809.1,XP_008648996.1,XP_008648997.1,XP_008648998.1,XP_008649000.1,XP_008649001.1,XP_008649002.1,XP_008649004.1,XP_020394730.1,XP_020394731.1,XP_020394732.1,XP_020394928.1,XP_020394930.1,XP_020394931.1,XP_020394932.1,XP_020394933.1,XP_020394934.1,XP_020394935.1,XP_020394936.1,XP_020394937.1,XP_020394938.1,XP_020394939.1,XP_020394940.1,XP_023156089.1
OG0000421	PKA50842.1	XP_003580836.1,XP_014750931.1	XP_020686246.1,XP_028550729.1,XP_028550730.1	TRINITY_FL_DN15273_c0_g1_i1	GWHPAAEX014866	TRINITY_FL_DN18688_c4_g3_i2	NP_001054284.1	XP_020581219.1,XP_020581220.1,XP_020584028.1	XP_020403624.1,XP_020403625.1,XP_020403626.1,XP_020403627.1,XP_020403628.1,XP_020403629.1,XP_020403630.1,XP_020403631.1,XP_020403632.1,XP_020403633.1,XP_020403634.1,XP_020403635.1,XP_020403636.1,XP_020403637.1,XP_020403638.1,XP_020403639.1,XP_020403640.1,XP_020403641.1,XP_020403642.1,XP_020403643.1,XP_020403644.1,XP_023157339.1,XP_023157340.1,XP_023157341.1,XP_023157343.1
OG0000422	PKA50948.1,PKA52083.1,PKA57317.1,PKA57982.1,PKA59250.1	XP_003569282.1,XP_003574067.1,XP_003575405.1,XP_003581433.2	XP_020675679.1,XP_020686675.1,XP_020692255.1,XP_020701012.1,XP_028551301.1,XP_028554568.1	TRINITY_MR_DN38741_c0_g2_i1,TRINITY_ST_DN1663_c0_g1_i1,TRINITY_ST_DN20608_c0_g1_i1	GWHPAAEX000315,GWHPAAEX004574	TRINITY_FL_DN18969_c2_g1_i2,TRINITY_FL_DN18969_c2_g2_i1,TRINITY_FL_DN18969_c2_g3_i1,TRINITY_FL_DN19919_c2_g2_i3,TRINITY_MR_DN16634_c2_g2_i4	NP_001043439.1,NP_001048706.1,NP_001053328.1,NP_001056491.2,NP_001064868.1	XP_020587449.1,XP_020596426.1,XP_020597276.1	NP_001148891.1,NP_001149622.1,NP_001169307.1,NP_001336986.1,XP_008669155.1
OG0000423	PKA51291.1,PKA56936.1,PKA59397.1	XP_003567378.1,XP_003567768.1,XP_010232716.1,XP_010232717.1,XP_024315864.1,XP_024315869.1,XP_024315870.1	XP_020683665.1,XP_020683666.1,XP_020687240.1,XP_028548892.1,XP_028548893.1	TRINITY_ST_DN14914_c0_g1_i1		TRINITY_FL_DN19401_c5_g3_i1,TRINITY_ST_DN28700_c1_g4_i3utrorf	NP_001045151.1,NP_001056523.1	XP_020571481.1,XP_020571482.1,XP_020581484.1,XP_020581485.1,XP_020581486.1,XP_020581487.1,XP_020581488.1	NP_001105065.1,NP_001105402.2,NP_001105631.1,NP_001334129.1,XP_008655442.1,XP_008657276.2,XP_008669259.1,XP_020395433.1,XP_020398897.1,XP_020403620.1,XP_020405639.1
OG0000424	PKA51315.1,PKA60470.1,PKA66624.1	XP_003570649.1,XP_010236116.1	XP_020674830.2,XP_020674832.2,XP_020695289.1,XP_020695290.1,XP_020696644.1,XP_020702817.1,XP_020702818.1,XP_028547736.1	TRINITY_FL_DN10877_c0_g1_i3,TRINITY_FL_DN16172_c0_g2_i1,TRINITY_ST_DN10658_c0_g1_i1,TRINITY_ST_DN13133_c0_g1_i2	GWHPAAEX006024,GWHPAAEX008784	TRINITY_FL_DN18670_c3_g7_i1,TRINITY_FL_DN18670_c3_g8_i3,TRINITY_FL_DN20255_c3_g1_i5,TRINITY_MR_DN15875_c9_g3_i3		XP_020572799.1,XP_020572800.1,XP_020575469.1,XP_020575470.1,XP_020575471.1,XP_020575472.1,XP_020580976.1,XP_020580977.1,XP_020580978.1,XP_020580979.1,XP_020583255.1	NP_001168670.1,XP_008677554.1,XP_008677555.1,XP_008677556.1
OG0000425	PKA51360.1,PKA58618.1	XP_003573800.1,XP_010234635.1,XP_010234637.1,XP_010236015.1,XP_010236016.1,XP_014756945.1	XP_020699069.1,XP_020699072.1,XP_020701496.2,XP_020704836.1,XP_028548419.1,XP_028554505.1	TRINITY_FL_DN11015_c0_g1_i1,TRINITY_ST_DN13847_c0_g1_i2	GWHPAAEX002133,GWHPAAEX003717,GWHPAAEX004628	TRINITY_MR_DN16968_c4_g1_i12,TRINITY_ST_DN28340_c3_g2_i3	NP_001047963.1,NP_001061591.1	XP_020579347.1,XP_020579348.1,XP_020579349.1,XP_020584344.1,XP_020584345.1,XP_020596980.1,XP_020597551.1	NP_001168110.1,NP_001345516.1,XP_008643963.1,XP_008643964.1,XP_008676495.1,XP_008676496.1,XP_008676497.1,XP_020409054.1
OG0000426	PKA54507.1,PKA57770.1,PKA65849.1	XP_003568117.1,XP_003572524.1,XP_010235373.1,XP_010235374.1,XP_010235375.1,XP_014756893.1,XP_024317471.1,XP_024317472.1,XP_024317473.1,XP_024318243.1	XP_020694941.1,XP_028553199.1,XP_028553200.1,XP_028553201.1,XP_028553202.1,XP_028553203.1,XP_028553204.1	TRINITY_MR_DN48408_c0_g1_i1,TRINITY_ST_DN13223_c0_g1_i5	GWHPAAEX008131,GWHPAAEX010109	TRINITY_FL_DN17599_c0_g1_i1,TRINITY_FL_DN20591_c0_g1_i1	NP_001044420.2,NP_001046837.1,NP_001052486.1,NP_001052489.1,NP_001173875.1,NP_001173876.1	XP_020575038.1,XP_020577909.1,XP_020577910.1	NP_001151415.1,NP_001169558.1,XP_008675402.1
OG0000427	PKA54579.1,PKA65029.1	XP_003576959.1,XP_003577650.1,XP_010238615.1,XP_014758648.1,XP_024310617.1,XP_024310618.1,XP_024310619.1	XP_020696870.1,XP_020696872.1,XP_020696874.1,XP_028555174.1,XP_028556019.1,XP_028556020.1,XP_028556021.1,XP_028556022.1,XP_028556023.1,XP_028556024.1,XP_028556247.1,XP_028556248.1,XP_028556249.1,XP_028556250.1	TRINITY_ST_DN14939_c0_g1_i2	GWHPAAEX003542,GWHPAAEX010182	TRINITY_MR_DN15484_c0_g1_i2	NP_001066394.1,NP_001176455.1	XP_020579318.1	NP_001146598.1,XP_008661836.1,XP_008661837.1,XP_008674972.1,XP_008674973.1,XP_008674975.1,XP_020400606.1,XP_020406035.1
OG0000428	PKA55457.1,PKA57086.1	XP_003575194.1,XP_003578238.1,XP_003581291.1,XP_010228539.1,XP_010239966.1,XP_024318815.1	XP_020681576.1,XP_020702919.1,XP_020704369.1	TRINITY_FL_DN15349_c0_g1_i1,TRINITY_FL_DN17555_c0_g2_i1	GWHPAAEX001961,GWHPAAEX013533	TRINITY_FL_DN19749_c4_g7_i1,TRINITY_MR_DN16769_c1_g2_i2	NP_001047178.1,NP_001063382.1	XP_020575659.1,XP_020575660.1,XP_020582876.1,XP_020584800.1	NP_001141493.1,NP_001146789.1,NP_001149520.1,NP_001151313.2,NP_001152457.1,NP_001170543.1,XP_008646491.1,XP_008646497.1,XP_008658740.1,XP_008658741.1,XP_008658742.1,XP_008677561.1,XP_008677562.1,XP_008677563.1,XP_008677564.1
OG0000429	PKA55691.1,PKA55960.1,PKA56436.1	XP_003571754.1,XP_003573287.1	XP_020673342.1,XP_020673343.1,XP_020694382.1,XP_020694383.1,XP_020694384.1,XP_020694385.1,XP_020695877.1,XP_020699785.1	TRINITY_FL_DN9291_c0_g1_i1,TRINITY_MR_DN22728_c0_g3_i1,TRINITY_MR_DN49742_c0_g1_i1,TRINITY_MR_DN54474_c0_g3_i4	GWHPAAEX000984,GWHPAAEX006139,GWHPAAEX006520	TRINITY_FL_DN19785_c3_g3_i4,TRINITY_MR_DN15739_c1_g1_i4,TRINITY_MR_DN16568_c3_g1_i4,TRINITY_ST_DN28746_c5_g1_i5,TRINITY_ST_DN28838_c3_g2_i4,TRINITY_ST_DN28838_c3_g3_i1	NP_001046334.1	XP_020576771.1,XP_020584429.1,XP_020584430.1,XP_020587857.1,XP_020599104.1	NP_001130556.1,NP_001141507.1,NP_001146241.1,NP_001339700.1,XP_020397979.1,XP_020408601.1
OG0000430	PKA56262.1,PKA57449.1	XP_003580037.1,XP_010229558.1,XP_014750934.1	XP_020703886.1,XP_020703887.1	TRINITY_ST_DN17051_c0_g5_i1	GWHPAAEX000081,GWHPAAEX000972	TRINITY_FL_DN19681_c0_g1_i3,TRINITY_FL_DN19930_c5_g1_i2,TRINITY_ST_DN23237_c0_g1_i3	NP_001051340.1,NP_001053182.1	XP_020578045.1,XP_020578046.1,XP_020578047.1,XP_020579991.1,XP_020579993.1,XP_020579994.1,XP_020579995.1,XP_020579996.1,XP_020598677.1,XP_020598678.1,XP_020598679.1	NP_001132848.1,NP_001142090.1,NP_001295300.1,XP_008661440.1,XP_008667302.1,XP_008667303.1,XP_008667304.1,XP_008667305.1,XP_020400481.1,XP_020400482.1,XP_020403042.1,XP_020403043.1
OG0000431	PKA56930.1	XP_003572572.1,XP_003576000.1,XP_003576001.3,XP_003576002.2,XP_003579658.1,XP_003581167.1,XP_003581168.1	XP_020677935.1,XP_020683698.1,XP_020686441.1,XP_028548816.1	TRINITY_FL_DN12144_c0_g1_i1,TRINITY_ST_DN12179_c0_g1_i1,TRINITY_ST_DN18858_c2_g1_i9	GWHPAAEX007632,GWHPAAEX016181	TRINITY_FL_DN13445_c0_g1_i1,TRINITY_FL_DN20094_c9_g5_i1,TRINITY_MR_DN16167_c2_g1_i2,TRINITY_ST_DN18672_c0_g1_i3	NP_001046988.1,NP_001052694.1,NP_001052696.1,NP_001176584.1	XP_020581457.1,XP_020586403.1,XP_020592947.1,XP_020595337.1,XP_020595338.1	NP_001131581.1,NP_001136869.1,NP_001148464.2,NP_001148476.1,NP_001308335.1,XP_008669384.1,XP_008671527.2,XP_020401682.1
OG0000432	PKA56986.1	XP_003558062.2,XP_014752451.1	XP_020672945.1,XP_020672947.1,XP_020701457.1,XP_020701458.1,XP_020701459.1,XP_020701460.1,XP_020701461.1,XP_028550096.1,XP_028550097.1,XP_028550098.1,XP_028550099.1,XP_028553209.1,XP_028553210.1,XP_028553211.1,XP_028553212.1	TRINITY_FL_DN14937_c0_g1_i2	GWHPAAEX013087	TRINITY_FL_DN16290_c0_g1_i2	NP_001051496.1	XP_020574385.1,XP_020574386.1,XP_020574387.1,XP_020574389.1,XP_020574390.1,XP_020574391.1	NP_001150406.1,XP_008678037.1,XP_008678043.1,XP_008678050.1,XP_008678052.1,XP_008678058.1,XP_008678071.1,XP_008678077.1,XP_020408068.1,XP_023158275.1
OG0000433	PKA57218.1,PKA59027.1,PKA63667.1,PKA64224.1	XP_003564328.1,XP_003564709.1,XP_003566456.1,XP_003568068.1	XP_020687355.1,XP_020687363.1,XP_020691126.1,XP_020691128.1,XP_028551792.1	TRINITY_FL_DN7713_c0_g1_i1	GWHPAAEX004156,GWHPAAEX014925	TRINITY_FL_DN18080_c0_g1_i1,TRINITY_FL_DN18080_c0_g2_i1,TRINITY_FL_DN18080_c0_g3_i2	NP_001042273.1,NP_001056090.1	XP_020583879.1,XP_020583880.1,XP_020588113.1,XP_020588114.1,XP_020588115.1,XP_020588117.1,XP_020588118.1,XP_020588119.1,XP_020599515.1	NP_001147854.1,NP_001147976.1,NP_001148080.1,NP_001151911.1,NP_001334800.1,XP_008648820.1,XP_008649450.1,XP_008649908.1
OG0000434	PKA57952.1	XP_003563580.1,XP_010227478.1,XP_010236770.1,XP_010239741.1,XP_014755757.1,XP_014756486.1,XP_014756498.1,XP_024313889.1,XP_024313890.1,XP_024313891.1,XP_024313892.1,XP_024313893.1,XP_024313894.1,XP_024313895.1,XP_024313896.1,XP_024313897.1,XP_024313898.1	XP_020674870.2,XP_020674871.2,XP_020697727.2,XP_028550071.1	TRINITY_FL_DN8604_c0_g1_i1,TRINITY_MR_DN46160_c0_g1_i1	GWHPAAEX011491,GWHPAAEX011492	TRINITY_MR_DN16695_c3_g12_i2,TRINITY_ST_DN30284_c1_g3_i2	NP_001058141.2,NP_001062321.1	XP_020573711.1,XP_020589898.1,XP_020599594.1	NP_001149002.1,XP_008678389.1,XP_020407416.2,XP_023157510.1,XP_023158113.1
OG0000435	PKA58754.1	XP_010236113.1,XP_024317056.1,XP_024317057.1,XP_024317058.1,XP_024317059.1	XP_020679335.1,XP_020679336.1,XP_020679337.1,XP_020679338.1	TRINITY_FL_DN17479_c1_g1_i5,TRINITY_MR_DN52017_c2_g3_i1	GWHPAAEX001103	TRINITY_FL_DN18726_c0_g1_i4	NP_001046589.1,NP_001062802.1	XP_020593633.1,XP_020593634.1	XP_008663091.1,XP_008663092.1,XP_008663093.1,XP_020401723.1,XP_020403948.1,XP_020403949.1,XP_020403951.1,XP_020403952.1,XP_023157400.1,XP_023157401.1,XP_023157402.1,XP_023157403.1,XP_023157404.1,XP_023157405.1,XP_023157406.1,XP_023157407.1,XP_023157408.1,XP_023157409.1,XP_023157410.1,XP_023157411.1
OG0000436	PKA58784.1,PKA60196.1	XP_014756386.1	XP_020691888.1,XP_020691889.1,XP_020698502.1,XP_020698503.1,XP_020698504.1,XP_028551565.1,XP_028556345.1,XP_028556346.1,XP_028556347.1,XP_028556348.1	TRINITY_FL_DN16853_c0_g3_i2,TRINITY_FL_DN17453_c0_g2_i2	GWHPAAEX003679,GWHPAAEX011853	TRINITY_FL_DN19294_c3_g1_i3	NP_001048536.1	XP_020589184.1,XP_020589185.1,XP_020589186.1,XP_020592508.1,XP_020592516.1,XP_020592533.1,XP_020592539.1,XP_020592549.1,XP_020593828.1,XP_020593834.1	NP_001146659.1,NP_001310985.1,XP_008643525.1,XP_008643526.1,XP_008643527.1,XP_008643528.1,XP_008677079.1,XP_023158249.1,XP_023158250.1
OG0000437	PKA58792.1	XP_003570420.1,XP_010235989.1,XP_010235990.1,XP_010235991.1,XP_010235993.1	XP_020682967.1,XP_020682968.1,XP_020682969.1,XP_020698522.1,XP_028555838.1	TRINITY_FL_DN10568_c0_g1_i1	GWHPAAEX011841	TRINITY_FL_DN19796_c1_g1_i1	NP_001064147.1,NP_001067717.1	XP_020574491.1,XP_020574492.1,XP_020574493.1,XP_020574494.1,XP_020596097.1,XP_020596105.1	NP_001132414.1,NP_001132873.1,NP_001148273.1,XP_008675675.1,XP_008675681.1,XP_008675686.1,XP_008675693.1,XP_008675700.1,XP_008681249.1,XP_020408685.1,XP_020408686.1,XP_020408687.1,XP_020408688.1,XP_020408689.1,XP_020408690.1,XP_023158184.1
OG0000438	PKA59872.1,PKA59873.1	XP_024313251.1,XP_024313252.1,XP_024313253.1,XP_024313254.1,XP_024313255.1,XP_024313256.1,XP_024313257.1,XP_024313258.1	XP_020695858.1,XP_028552616.1,XP_028556259.1	TRINITY_FL_DN179_c0_g1_i1,TRINITY_ST_DN5655_c0_g1_i1	GWHPAAEX003943,GWHPAAEX015052	TRINITY_MR_DN26179_c0_g1_i1,TRINITY_MR_DN28497_c0_g1_i1	NP_001049348.2	XP_020578346.1,XP_020582175.1	NP_001132191.1,NP_001144423.1,NP_001145483.1,XP_008646772.1,XP_008658459.1,XP_008671206.1,XP_008671213.1,XP_008671220.1,XP_008671225.1,XP_008671232.1,XP_008671239.1,XP_008671244.1,XP_008671249.1,XP_008671253.1,XP_008681160.1,XP_008681161.1
OG0000439	PKA60090.1,PKA60841.1	XP_010228054.1,XP_010235817.1,XP_010235818.1,XP_010240286.1,XP_010240287.1	XP_020690152.1,XP_020690960.1,XP_020690961.1	TRINITY_FL_DN16479_c0_g1_i3,TRINITY_ST_DN18144_c1_g4_i3	GWHPAAEX008913,GWHPAAEX010512	TRINITY_FL_DN18786_c3_g3_i9,TRINITY_FL_DN18786_c3_g5_i2,TRINITY_MR_DN17706_c3_g2_i1	NP_001053611.2,NP_001056681.2	XP_020571947.1,XP_020571948.1,XP_020571949.1	NP_001183461.1,XP_008644213.1,XP_008644214.1,XP_008659346.1,XP_008659347.1,XP_008667205.1,XP_008667206.1,XP_008667210.1,XP_008667212.1,XP_008667214.1,XP_020394737.1,XP_020401706.1,XP_020402997.1,XP_020402998.1,XP_020402999.1,XP_020403000.1
OG0000440	PKA60194.1	XP_003575148.1,XP_003579813.2	XP_020672522.1,XP_020672674.1,XP_020672675.1,XP_020681793.2,XP_028549173.1,XP_028549174.1,XP_028549192.1,XP_028549751.1,XP_028549752.1,XP_028549754.1,XP_028549755.1,XP_028549756.1,XP_028555905.1,XP_028555906.1	TRINITY_MR_DN45083_c0_g2_i3		TRINITY_FL_DN19006_c0_g1_i1,TRINITY_FL_DN19006_c0_g1_i10,TRINITY_MR_DN16480_c2_g3_i1	NP_001047136.1	XP_020581610.1,XP_020581611.1,XP_020581622.1,XP_020581623.1,XP_020581627.1,XP_020581629.1,XP_020585685.1,XP_020585702.1,XP_020585703.1	NP_001131755.1,NP_001148533.1,XP_008643652.1,XP_008676524.1,XP_020406866.1,XP_020406867.1,XP_020406868.1
OG0000441	PKA60944.1,PKA61260.1	XP_003564936.1,XP_003578378.1,XP_010235330.1,XP_014755854.1,XP_024316246.1,XP_024316247.1,XP_024317263.1,XP_024318685.1,XP_024318686.1	XP_020697338.1,XP_020697344.1,XP_028554672.1	TRINITY_FL_DN10146_c0_g1_i1,TRINITY_FL_DN12726_c0_g1_i2	GWHPAAEX009463,GWHPAAEX010260	TRINITY_FL_DN24968_c0_g1_i1,TRINITY_MR_DN17212_c3_g1_i3,TRINITY_MR_DN17212_c3_g2_i1	NP_001045211.1,NP_001063596.2	XP_020584410.1,XP_020598196.1	NP_001132715.1,NP_001148999.1,NP_001183915.1,XP_008667278.1,XP_008667279.1,XP_008667280.1,XP_008673393.1,XP_008673394.1,XP_020396121.1,XP_020403032.1,XP_020403033.1,XP_020405595.1,XP_023157698.1
OG0000442	PKA61779.1,PKA63762.1	XP_003568199.1,XP_003577492.1	XP_020684021.1,XP_020685195.1,XP_020685196.1,XP_020685197.1,XP_020685710.1,XP_028550028.1,XP_028554868.1,XP_028554869.1	TRINITY_FL_DN17567_c1_g1_i2	GWHPAAEX000117,GWHPAAEX002583,GWHPAAEX017577	TRINITY_MR_DN16149_c0_g1_i4,TRINITY_MR_DN16562_c2_g2_i6	NP_001055923.1,NP_001068055.1	XP_020580055.1,XP_020580057.1,XP_020580310.1,XP_020580311.1,XP_020586770.1,XP_020586771.1,XP_020594334.1,XP_020598076.1	NP_001105089.1,NP_001150607.1,NP_001159016.1,XP_008647936.1,XP_008668194.1,XP_008668196.1,XP_008677777.1,XP_020403401.1,XP_020403402.1,XP_020407341.1
OG0000443	PKA62899.1	XP_003571241.1,XP_003576380.1,XP_010233971.1,XP_010238296.1,XP_024318456.1,XP_024318457.1	XP_020671699.1,XP_020671700.1,XP_020700798.1,XP_020700799.1,XP_020700800.1,XP_028552892.1	TRINITY_MR_DN45479_c0_g1_i1	GWHPAAEX007288,GWHPAAEX016657	TRINITY_MR_DN12861_c0_g1_i1,TRINITY_ST_DN28625_c4_g8_i1	NP_001046182.2,NP_001062765.1,NP_001063534.1	XP_020579426.1,XP_020579427.1,XP_020582319.1,XP_020582320.1,XP_020582321.1,XP_020582322.1,XP_020582323.1,XP_020582324.1	NP_001140874.1,NP_001170494.1,XP_008645438.1,XP_008645439.1,XP_008645440.1,XP_008651077.1,XP_008668491.1,XP_020404028.1,XP_020404029.1
[truncated: 17,815 more rows]
