# Supplementary material for: The Genomic Impact of Mycoheterotrophy in Orchids
Source: Front Plant Sci. 2021 Jun 9;12:632033. doi: 10.3389/fpls.2021.632033 (PMC8220222; doi:10.3389/fpls.2021.632033)
Supplement: Supplementary Figure 1 — The effect of heat on the flowers of N. nidus-avis. [file Data_Sheet_1.zip › Supplementary Data 4.XLSX]

## Sheet: Legend
Legend
ID	ID of the orthogroup
GE	genes of G. elata belonging to the orthogroup
EA	genes of E. aphyllum belonging to the orthogroup
NNA	genes of N. nidus-avis belonging to the orthogroup
KEGG orthologs	union of the KEGG orthologues associated with the orthogroup
KEGG pathways	union of the KEEG pathways associated with the orthogroup
Mapman bins	union of the Mapman bins associated with the orthogroup
Biological Processes	union of the terms of the gene ontology "Biological Processes" associated with the orthogroup
Molecular Functions	union of the terms of the gene ontology "Molecular Functions" associated with the orthogroup
Cellular Compartments	union of the terms of the gene ontology "Cellular Compartments" associated with the orthogroup

## Sheet: Feuil1
ID	GE	EA	NNA	KEGG orthologues	KEGG pathways	Mapman bins	Biological Processes	Molecular Functions	Cellular Compartments
OG0012575	GWHPAAEX014109,GWHPAAEX014110	TRINITY_MR_DN20948_c0_g1_i1,TRINITY_MR_DN32313_c0_g1_i1,TRINITY_MR_DN45764_c0_g2_i1	TRINITY_ST_DN21379_c0_g1_i2,TRINITY_ST_DN3826_c0_g1_i2	K01469: OPLAH, OXP1, oplAH; 5-oxoprolinase (ATP-hydrolysing) [EC:3.5.2.9]	Glutathione metabolism -/- Metabolic pathways	Redox homeostasis.low-molecular-weight scavengers.glutathione metabolism.glutathione degradation.oxoprolinase	GO:0006749 glutathione metabolic process; GO:1990748 cellular detoxification	GO:0003824 catalytic activity; GO:0017168 5-oxoprolinase (ATP-hydrolyzing) activity	GO:0005829 cytosol
OG0011920	GWHPAAEX010165	TRINITY_MR_DN24252_c0_g1_i1,TRINITY_MR_DN28618_c0_g1_i1,TRINITY_MR_DN38845_c0_g1_i1,TRINITY_MR_DN38845_c0_g1_i6,TRINITY_MR_DN71601_c0_g1_i1	TRINITY_ST_DN16442_c0_g3_i1,TRINITY_ST_DN31490_c0_g1_i1	K05665: ABCC1; ATP-binding cassette, subfamily C (CFTR/MRP), member 1 [EC:7.6.2.3] -/- K05666: ABCC2; ATP-binding cassette, subfamily C (CFTR/MRP), member 2	ABC transporters		GO:0006691 leukotriene metabolic process; GO:0006855 cobalamin metabolic process; GO:0009235 drug transmembrane transport; GO:0009636 response to drug; GO:0034775 response to toxic substance; GO:0036246 glutathione transmembrane transport; GO:0042493 phytochelatin 2 import into vacuole; GO:0042908 xenobiotic transport; GO:0045332 phospholipid translocation; GO:0055085 transmembrane transport; GO:…	GO:0004012 ATPase activity, coupled to transmembrane movement of substances; GO:0005215 phospholipid-translocating ATPase activity; GO:0005524 transporter activity; GO:0008514 ATP binding; GO:0008559 ATPase activity; GO:0015420 organic anion transmembrane transporter activity; GO:0016887 xenobiotic transmembrane transporting ATPase activity; GO:0034634 cobalamin-transporting ATPase activity; GO:0…	GO:0000324 plasma membrane; GO:0005774 integral component of membrane; GO:0005886 fungal-type vacuole; GO:0005887 membrane; GO:0016020 integral component of plasma membrane; GO:0016021 vacuolar membrane; GO:0016323 basolateral plasma membrane; GO:0016324 apical plasma membrane; GO:0070062 extracellular exosome
OG0016407	GWHPAAEX002489	TRINITY_MR_DN54008_c1_g1_i9	TRINITY_FL_DN20052_c1_g2_i4	K02927: RP-L40e, RPL40; large subunit ribosomal protein L40e	Ribosome			GO:0005515 protein binding	GO:0005634 nucleus; GO:0005737 cytoplasm
OG0016358	GWHPAAEX004029	TRINITY_MR_DN24172_c0_g1_i1	TRINITY_MR_DN13425_c0_g2_i2utrorf	K00873: PK, pyk; pyruvate kinase [EC:2.7.1.40]	Purine metabolism -/- Biosynthesis of secondary metabolites -/- Carbon metabolism -/- Glycolysis / Gluconeogenesis -/- Biosynthesis of amino acids -/- Pyruvate metabolism -/- Metabolic pathways		GO:0006096 glycolytic process; GO:0006629 lipid metabolic process; GO:0006633 fatty acid biosynthetic process; GO:0010431 seed maturation; GO:0032869 response to cadmium ion; GO:0046686 cellular response to insulin stimulus; GO:0048316 seed development	GO:0000287 magnesium ion binding; GO:0004743 pyruvate kinase activity; GO:0005524 ATP binding; GO:0016301 kinase activity; GO:0030955 potassium ion binding	GO:0005737 mitochondrion; GO:0005739 cytoplasm; GO:0009507 chloroplast; GO:0009570 chloroplast stroma
OG0014046	GWHPAAEX002715	TRINITY_MR_DN54930_c0_g1_i5,TRINITY_MR_DN54930_c0_g1_i7	TRINITY_MR_DN17416_c0_g1_i5,TRINITY_ST_DN30386_c2_g1_i1	K09833: HPT, HGGT, ubiA; homogentisate phytyltransferase / homogentisate geranylgeranyltransferase [EC:2.5.1.115 2.5.1.116]	Biosynthesis of secondary metabolites -/- Ubiquinone and other terpenoid-quinone biosynthesis -/- Metabolic pathways	Redox homeostasis.low-molecular-weight scavengers.tocopherol biosynthesis.homogentisate phytyltransferase (VTE2/HPT)	GO:0010189 vitamin E biosynthetic process	GO:0016765 transferase activity, transferring alkyl or aryl (other than methyl) groups	GO:0009535 integral component of membrane; GO:0016021 chloroplast thylakoid membrane
OG0016426	GWHPAAEX014318	TRINITY_ST_DN15017_c0_g2_i1	TRINITY_MR_DN17455_c1_g1_i2			Cell cycle organisation.cell cycle control.cyclin-dependent regulation.cyclin-dependent protein kinase inhibitor activities.inhibitor (SIM)	GO:0007049 cell cycle; GO:0045786 negative regulation of cell cycle; GO:0045839 negative regulation of mitotic nuclear division	GO:0004860 protein kinase inhibitor activity	GO:0005634 nucleus
OG0014037	GWHPAAEX005512	TRINITY_MR_DN44149_c0_g5_i1,TRINITY_MR_DN49438_c0_g2_i2,TRINITY_MR_DN54304_c4_g2_i1	TRINITY_ST_DN29183_c0_g1_i1			Lipid metabolism.lipid trafficking.endoplasmic reticulum-plastid lipid transfer.phospholipid transverse translocation.ALA-ALIS flippase complex.active component ALA	GO:0000749 response to pheromone triggering conjugation with cellular fusion; GO:0006886 intracellular protein transport; GO:0006897 endocytosis; GO:0007030 Golgi organization; GO:0007163 establishment or maintenance of cell polarity; GO:0045332 phospholipid translocation; GO:0048194 Golgi vesicle budding	GO:0000287 magnesium ion binding; GO:0004012 phospholipid-translocating ATPase activity; GO:0005524 ATP binding	GO:0000139 plasma membrane; GO:0005622 Golgi membrane; GO:0005783 intracellular; GO:0005789 integral component of membrane; GO:0005794 endoplasmic reticulum; GO:0005802 endoplasmic reticulum membrane; GO:0005886 Golgi apparatus; GO:0016021 trans-Golgi network; GO:0016324 apical plasma membrane; GO:0032420 stereocilium; GO:0070867 mating projection tip membrane; GO:1990531 phospholipid-translocati…
OG0014960	GWHPAAEX018913	TRINITY_FL_DN13739_c0_g1_i1,TRINITY_FL_DN2485_c0_g1_i1	TRINITY_FL_DN18907_c8_g1_i1			Phytohormone action.signalling peptides.CRP (cysteine-rich-peptide) category.RALF/RALFL-peptide activity.RALF/RALFL-precursor polypeptide	GO:0007267 cell-cell signaling; GO:0010469 calcium-mediated signaling; GO:0019722 regulation of signaling receptor activity	GO:0005179 hormone activity; GO:0048018 receptor ligand activity	GO:0005576 intracellular; GO:0005622 extracellular region; GO:0048046 apoplast
OG0014013	GWHPAAEX011294	TRINITY_FL_DN19566_c0_g1_i1,TRINITY_MR_DN45594_c0_g3_i1,TRINITY_MR_DN50315_c0_g1_i2	TRINITY_FL_DN11139_c0_g1_i1			Solute transport.primary active transport.P-type ATPase superfamily.P2 family.P2A-type calcium cation-transporting ATPase (ECA)	GO:0006874 cellular calcium ion homeostasis; GO:0070588 calcium ion transmembrane transport	GO:0005388 calcium-transporting ATPase activity; GO:0005524 metal ion binding; GO:0008553 ATP binding; GO:0046872 proton-exporting ATPase activity, phosphorylative mechanism	GO:0016021 integral component of membrane; GO:0033017 sarcoplasmic reticulum membrane
OG0016328	GWHPAAEX007144	TRINITY_FL_DN16607_c0_g2_i1	TRINITY_FL_DN18475_c0_g1_i4
OG0014009	GWHPAAEX010071	TRINITY_FL_DN16620_c0_g3_i1,TRINITY_MR_DN51877_c3_g1_i1	TRINITY_MR_DN16924_c2_g2_i1,TRINITY_MR_DN28385_c0_g1_i1
OG0016371	GWHPAAEX002079	TRINITY_MR_DN36897_c0_g1_i1	TRINITY_FL_DN10463_c0_g1_i1
OG0012584	GWHPAAEX011503,GWHPAAEX012880,GWHPAAEX012883	TRINITY_MR_DN46026_c1_g1_i1,TRINITY_MR_DN46299_c0_g1_i2	TRINITY_FL_DN13834_c0_g1_i1,TRINITY_ST_DN4141_c0_g1_i1
OG0014974	GWHPAAEX002317	TRINITY_MR_DN1670_c0_g1_i1,TRINITY_ST_DN6190_c0_g1_i1	TRINITY_FL_DN15130_c0_g1_i1
OG0006122	GWHPAAEX000043	TRINITY_FL_DN12323_c0_g1_i1,TRINITY_FL_DN12323_c0_g2_i1,TRINITY_FL_DN5701_c0_g1_i1,TRINITY_FL_DN5735_c0_g1_i1,TRINITY_FL_DN6273_c0_g1_i1,TRINITY_FL_DN7876_c0_g1_i1	TRINITY_FL_DN16514_c0_g1_i2,TRINITY_FL_DN20668_c0_g1_i1,TRINITY_FL_DN20772_c0_g1_i1,TRINITY_FL_DN21934_c0_g1_i1,TRINITY_FL_DN23628_c0_g1_i1,TRINITY_FL_DN6511_c0_g1_i1,TRINITY_MR_DN27928_c0_g1_i1
OG0016341	GWHPAAEX001730	TRINITY_FL_DN5242_c0_g1_i2	TRINITY_FL_DN1782_c0_g1_i1
OG0014994	GWHPAAEX006731	TRINITY_MR_DN44537_c0_g1_i1,TRINITY_ST_DN17801_c0_g1_i8	TRINITY_FL_DN18138_c0_g1_i4
OG0007923	GWHPAAEX010945	TRINITY_MR_DN38920_c0_g2_i1,TRINITY_MR_DN48902_c0_g2_i1	TRINITY_FL_DN19345_c6_g5_i1,TRINITY_MR_DN11225_c1_g1_i1,TRINITY_MR_DN12164_c0_g1_i2,TRINITY_MR_DN16372_c2_g1_i6,TRINITY_MR_DN16475_c1_g1_i1,TRINITY_MR_DN17244_c0_g1_i10,TRINITY_MR_DN17244_c0_g4_i3,TRINITY_MR_DN8387_c0_g1_i1,TRINITY_ST_DN23396_c0_g1_i1
OG0015013	GWHPAAEX017458	TRINITY_ST_DN18288_c0_g1_i2utrorf	TRINITY_FL_DN19360_c3_g5_i1utrorf,TRINITY_FL_DN19360_c3_g5_i2utrorf				GO:0006468 intracellular signal transduction; GO:0010468 protein phosphorylation; GO:0035556 regulation of gene expression	GO:0004672 protein kinase activity; GO:0004674 protein serine/threonine kinase activity; GO:0004693 cyclin-dependent protein serine/threonine kinase activity; GO:0005524 ATP binding; GO:0008353 RNA polymerase II CTD heptapeptide repeat kinase activity	GO:0005634 nucleus; GO:0005737 cytoplasm
OG0016413	GWHPAAEX007254	TRINITY_MR_DN58436_c0_g1_i1	TRINITY_FL_DN19532_c2_g7_i1
OG0016423	GWHPAAEX015112	TRINITY_ST_DN11503_c0_g1_i1	TRINITY_FL_DN19994_c2_g2_i9
OG0014006	GWHPAAEX008591	TRINITY_FL_DN15944_c0_g2_i1utrorf,TRINITY_MR_DN72508_c0_g1_i1	TRINITY_FL_DN21043_c0_g1_i1,TRINITY_MR_DN9814_c0_g1_i1				GO:0006397 mRNA processing; GO:0009451 RNA modification; GO:0016556 mRNA modification	GO:0004519 endonuclease activity; GO:0008270 zinc ion binding	GO:0005739 mitochondrion; GO:0009507 chloroplast
OG0016436	GWHPAAEX002134	TRINITY_ST_DN26479_c0_g1_i1	TRINITY_FL_DN23212_c0_g1_i1
OG0016411	GWHPAAEX011150	TRINITY_MR_DN55190_c0_g1_i1	TRINITY_FL_DN431_c0_g1_i1				GO:0007498 mesoderm development; GO:0030239 myofibril assembly	GO:0003774 motor activity	GO:0016459 myosin complex; GO:0030016 myofibril; GO:0032982 myosin filament
OG0016320	GWHPAAEX009934	TRINITY_FL_DN11891_c0_g1_i1	TRINITY_FL_DN7751_c0_g1_i1
OG0011922	GWHPAAEX018021	TRINITY_MR_DN54466_c1_g3_i3,TRINITY_ST_DN14740_c0_g2_i1	TRINITY_FL_DN7849_c0_g1_i1,TRINITY_MR_DN18122_c0_g1_i3,TRINITY_ST_DN28686_c2_g1_i1utrorf,TRINITY_ST_DN30449_c3_g2_i1,TRINITY_ST_DN40156_c0_g1_i1
OG0016354	GWHPAAEX001844	TRINITY_MR_DN18856_c0_g1_i1	TRINITY_MR_DN10672_c0_g2_i1				GO:0009793 embryo development ending in seed dormancy		GO:0005739 mitochondrion; GO:0009507 chloroplast
OG0014961	GWHPAAEX013797	TRINITY_FL_DN15782_c10_g1_i1,TRINITY_MR_DN25341_c1_g2_i1	TRINITY_MR_DN1383_c0_g1_i1				GO:0006310 DNA recombination; GO:0015074 DNA integration	GO:0003676 nucleic acid binding; GO:0003964 RNA-directed DNA polymerase activity; GO:0004190 aspartic-type endopeptidase activity; GO:0004519 endonuclease activity; GO:0046872 metal ion binding	GO:0000943 retrotransposon nucleocapsid
OG0016437	GWHPAAEX009118	TRINITY_ST_DN4612_c0_g2_i1	TRINITY_MR_DN14734_c0_g1_i2				GO:0080188 RNA-directed DNA methylation	GO:0008270 zinc ion binding; GO:0018024 histone-lysine N-methyltransferase activity	GO:0005634 nucleus; GO:0005694 chromosome
OG0016373	GWHPAAEX000053	TRINITY_MR_DN37526_c0_g1_i1	TRINITY_MR_DN16009_c5_g8_i3
OG0015012	GWHPAAEX001800	TRINITY_ST_DN14430_c0_g2_i1,TRINITY_ST_DN18098_c1_g2_i1	TRINITY_MR_DN16266_c6_g5_i1
OG0015014	GWHPAAEX012708	TRINITY_ST_DN23314_c0_g1_i1	TRINITY_MR_DN16858_c2_g1_i2,TRINITY_MR_DN16858_c2_g1_i3
OG0014002	GWHPAAEX014385	TRINITY_FL_DN10516_c0_g1_i2,TRINITY_FL_DN8450_c0_g1_i1,TRINITY_FL_DN8450_c0_g2_i1	TRINITY_MR_DN5010_c0_g1_i1
OG0016326	GWHPAAEX003172	TRINITY_FL_DN16366_c0_g2_i5	TRINITY_ST_DN10439_c0_g1_i1				GO:0042351 'de novo' GDP-L-fucose biosynthetic process	GO:0016779 nucleotidyltransferase activity; GO:0016853 isomerase activity; GO:0050577 GDP-L-fucose synthase activity; GO:0050662 coenzyme binding
OG0016319	GWHPAAEX002072	TRINITY_FL_DN11250_c0_g1_i2	TRINITY_ST_DN11868_c0_g1_i1
OG0014957	GWHPAAEX018583	TRINITY_FL_DN13338_c0_g2_i1,TRINITY_FL_DN7828_c0_g1_i1	TRINITY_ST_DN27305_c0_g1_i1
OG0016416	GWHPAAEX012274	TRINITY_MR_DN604_c0_g1_i1	TRINITY_ST_DN33858_c0_g1_i1
OG0016401	GWHPAAEX004365	TRINITY_MR_DN53199_c0_g1_i1	TRINITY_ST_DN4918_c0_g1_i1
