# Supplementary material for: The Genomic Impact of Mycoheterotrophy in Orchids
Source: Front Plant Sci. 2021 Jun 9;12:632033. doi: 10.3389/fpls.2021.632033 (PMC8220222; doi:10.3389/fpls.2021.632033)
Supplement: Supplementary Figure 1 — The effect of heat on the flowers of N. nidus-avis. [file Data_Sheet_1.zip › Supplementary Data 5.XLSX]

## Sheet: Legend
Legend
EA_diff	differential expression analysis of E. aphyllum
NNA_diff	differential expression analysis of N. nidus-avis
ID	contig ID
logFC_ST_FL	log2 fold-change of the stem/flower expression ratio. A positive value indicates a higher expression in the stem compared to the flower and the opposite for a negative value.
BH_ST_FL	adjusted pvalue of logFC_ST_FL. Contigs with an adjusted pvalue <0.05 are considered to be differentially expressed.
logFC_MR_FL	log2 fold-change of the underground organ/flower expression ratio.A positive value indicates a higher expression in the underground organ compared to the flower and the opposite for a negative value.
BH_MR_FL	adjusted pvalue of logFC_MR_FL. Contigs with an adjusted pvalue <0.05 are considered to be differentially expressed.
logFC_MR_ST	log2 fold-change of the underground organ/stem expression ratio. A positive value indicates a higher expression in the underground organ compared to the stem and the opposite for a negative value.
BH_MR_ST	adjusted pvalue of logFC_MR_ST. Contigs with an adjusted pvalue <0.05 are considered to be differentially expressed.
EA_spe	list of organ specific contigs in E. aphyllum. The organ in which the contig was expressed in shown in the "organ" colum
NNA_spe	list of organ specific contigs in N. nidus-avis. The organ in which the contig was expressed in shown in the "organ" colum
MR	mycorrhizal underground organ
ST	stem
FL	flower

## Sheet: EA_diff
ID	logFC_ST_FL	BH_ST_FL	logFC_MR_FL	BH_MR_FL	logFC_MR_ST	BH_MR_ST
TRINITY_FL_DN10000_c0_g1_i1	-0.64222800107272	0.384613477630795	0.0553291291364235	0.952477639338353	0.697557130209143	0.304519676061955
TRINITY_FL_DN10001_c0_g1_i1	-0.0137760332541014	0.990572531622542	0.716282349833448	0.390996522964772	0.73005838308755	0.386839105854349
TRINITY_FL_DN10002_c0_g1_i1	-0.620090806738979	0.48058737231418	0.481724588753422	0.5762908852738	1.1018153954924	0.12962950825277
TRINITY_FL_DN10007_c0_g1_i1	0.929545235808687	0.20078420601235	-1.49651820229678	0.0217952765327525	-2.42606343810547	4.49153706141652e-05
TRINITY_FL_DN10008_c0_g1_i2	0.147765561770438	0.878361707430353	0.335793239672702	0.675767459734908	0.188027677902264	0.828153411198338
TRINITY_FL_DN10010_c0_g1_i1	0.391203458347001	0.650575038779487	0.10386691473082	0.913861449848286	-0.287336543616181	0.732023308040878
TRINITY_FL_DN10011_c0_g1_i2	1.32457172039931	0.0320649582422643	-0.844605534306552	0.187230487241601	-2.16917725470587	7.23553491714601e-05
TRINITY_FL_DN10013_c0_g1_i1	1.62435426904835	0.0598466070734568	1.02920437949816	0.250075841022861	-0.595149889550196	0.496215039808997
TRINITY_FL_DN10013_c0_g1_i2	1.82556260820442	0.0259117500687943	1.47851634585575	0.0705662449496166	-0.347046262348671	0.72508116361213
TRINITY_FL_DN10014_c0_g1_i1	-0.60431403376058	0.436396159456373	-0.433975751655079	0.572145827240237	0.170338282105501	0.847655346748712
TRINITY_FL_DN10016_c0_g1_i1	6.14493805993289	8.74079860739651e-17	-2.97929981391854	1.3762619743341e-05	-9.12423787385143	1.36865400954621e-28
TRINITY_FL_DN10020_c0_g1_i1	-9.75194508996913	2.68869039517516e-22	-10.0845700839657	1.18897724333139e-23	-0.332624993996609	0.89239314915608
TRINITY_FL_DN10023_c0_g1_i1	0.0809787883139205	0.929777735570311	0.275016858764202	0.723978493853117	0.194038070450281	0.812321919686454
TRINITY_FL_DN10025_c0_g1_i1	1.11932878502556	0.498259504204048	-0.80424303806533	0.66430255450887	-1.92357182309089	0.153605536561438
TRINITY_FL_DN10025_c0_g2_i1	2.072484267728	0.0259721040395524	-0.638280586330601	0.661553181535546	-2.7107648540586	0.000593271743408716
TRINITY_FL_DN10029_c0_g1_i2	-0.321907042834704	0.743796854557555	-0.0378856909705601	0.972323533329765	0.284021351864144	0.764949994162096
TRINITY_FL_DN10030_c0_g1_i1	0.0705282224693276	0.946454825581646	-0.356157609925877	0.688897113670218	-0.426685832395204	0.61721048511117
TRINITY_FL_DN10031_c0_g1_i1	2.24434929619992	0.00170434978858204	-3.72067978088989	7.9544060120252e-06	-5.96502907708981	4.15546465319319e-14
TRINITY_FL_DN10032_c0_g1_i1	-0.528388855068268	0.498545826537712	0.772594801665995	0.246951378798023	1.30098365673426	0.0307231297614567
TRINITY_FL_DN10034_c0_g1_i1	-1.25828772811146	0.049648631750337	-1.42672664120329	0.0155921389139169	-0.168438913091832	0.843517867867263
TRINITY_FL_DN10036_c1_g1_i1	-0.988424329413194	0.360844492412069	-1.17580201194999	0.202791400159384	-0.187377682536798	0.888636226982785
TRINITY_FL_DN10038_c0_g1_i1	0.644439826167599	0.432783357662842	-0.153794774116483	0.871220821167725	-0.798234600284081	0.271391283152222
TRINITY_FL_DN10039_c0_g1_i2	0.91972024685712	0.17613990911604	-1.10659763499033	0.074611758675526	-2.02631788184745	0.000312048463529188
TRINITY_FL_DN1003_c0_g1_i1	2.56146652248552	0.135044812829453	1.16072048836832	0.520027790967863	-1.40074603411721	0.415744459346114
TRINITY_FL_DN10040_c0_g1_i1	-2.08316789325174	0.000525445940416845	0.335188007784264	0.673412330694378	2.41835590103601	2.70787405503487e-05
TRINITY_FL_DN10041_c0_g1_i1	-1.1818338258715	0.120380227765748	-1.57798878761037	0.0200644744356739	-0.396154961738868	0.66433380309142
TRINITY_FL_DN10044_c0_g1_i1	0.180411395470118	0.846596020074606	0.892870641762408	0.16561132359489	0.71245924629229	0.288885611447608
TRINITY_FL_DN10045_c0_g1_i1	-0.5365838358261	0.653423641616857	2.1986313174493	0.0150402763923477	2.7352151532754	0.00230369821017267
TRINITY_FL_DN10048_c0_g1_i1	-0.919682095091568	0.166529817701296	-0.289680031644245	0.706574890054406	0.630002063447323	0.350534973565559
TRINITY_FL_DN10052_c0_g1_i2	0.0490048086023742	0.960623103208387	0.160181290672843	0.860913992536955	0.111176482070469	0.90464915823115
TRINITY_FL_DN10055_c0_g1_i1	-3.7752978358945	1.27390167154963e-06	0.478765331270171	0.598363187342764	4.25406316716467	2.13504724710797e-08
TRINITY_FL_DN10058_c0_g1_i2	0.296245573945623	0.755160226779693	-0.0380168126892337	0.970449077975707	-0.334262386634857	0.695070815243898
TRINITY_FL_DN10062_c0_g1_i2	-0.404989131797775	0.608113311333472	0.287709250663237	0.712136001155679	0.692698382461012	0.301640473476507
TRINITY_FL_DN10063_c0_g1_i1	-0.684395311351697	0.366087213098782	0.0597370651955535	0.950244659608253	0.74413237654725	0.279898110989064
TRINITY_FL_DN10064_c0_g1_i2	0.251884500108543	0.757097445033087	0.512970933616041	0.441608925229053	0.261086433507498	0.729449791550072
TRINITY_FL_DN10065_c0_g1_i1	-0.883354629110328	0.2172188627251	1.23924794476163	0.04975809852479	2.12260257387196	0.000279217960851608
TRINITY_FL_DN10066_c0_g1_i1	1.65450837064493	0.0248340199748204	0.876815504063401	0.266444647557112	-0.77769286658153	0.325487341510577
TRINITY_FL_DN10068_c0_g1_i1	-0.240227952228713	0.78745296628891	-0.270406676773811	0.734952382788339	-0.0301787245450978	0.972940506077523
TRINITY_FL_DN1006_c0_g1_i1	-0.0740776178159678	0.938818708842828	0.350972216715078	0.661553181535546	0.425049834531046	0.584361090437522
TRINITY_FL_DN10070_c0_g1_i2	0.221521608314875	0.812386523026408	-1.56106804196057	0.0101874733525608	-1.78258965027544	0.0027115978476939
TRINITY_FL_DN10072_c0_g1_i1	-0.499725936565085	0.650575038779487	1.02073384742893	0.261288370647455	1.52045978399401	0.0809364675202187
TRINITY_FL_DN10073_c0_g1_i1	-0.722008282487428	0.321967898325323	-0.681053961880455	0.321007343825775	0.0409543206069737	0.964041777852225
TRINITY_FL_DN10074_c0_g1_i1	-4.87551132036896	8.62334432752667e-11	-2.38322691578998	0.00101101829810609	2.49228440457898	0.000809455369674595
TRINITY_FL_DN10075_c0_g1_i2	-1.99277597487403	0.00217435302909052	1.3098383522166	0.0462830357900642	3.30261432709063	7.25197536282043e-08
TRINITY_FL_DN10076_c0_g1_i1	-2.118166199293	0.00548777022387122	-4.09810639815036	6.07907951034537e-08	-1.97994019885735	0.0173788485330206
TRINITY_FL_DN10077_c2_g1_i1	-0.805689230461351	0.239138378371775	-0.602172682943218	0.371523639720438	0.203516547518133	0.802019396686337
TRINITY_FL_DN10078_c0_g1_i1	0.214633213918638	0.819880994104102	0.580102077108531	0.422381090250398	0.365468863189893	0.64550577152307
TRINITY_FL_DN1007_c0_g1_i1	-0.211400829624994	0.896710482469508	-1.1500882542707	0.355746334016508	-0.938687424645701	0.454002855209344
TRINITY_FL_DN10080_c0_g2_i1	-0.683180509163579	0.399939964855262	-0.614326314416999	0.408707767480641	0.0688541947465795	0.942295944682502
TRINITY_FL_DN10080_c0_g2_i2	-0.97972462538424	0.137514638736197	-1.06271959241545	0.0812310581206515	-0.0829949670312142	0.922915181577798
TRINITY_FL_DN10082_c0_g1_i1	-0.49968297607829	0.54276205250352	0.29530591950781	0.724359085373128	0.7949888955861	0.263797707159799
TRINITY_FL_DN10083_c1_g1_i1	0.540150093776341	0.654219819117239	0.600818411609774	0.567611455148627	0.0606683178334328	0.957806601604302
TRINITY_FL_DN10086_c0_g2_i1	-0.707814684565661	0.611941385613812	-1.62349702796506	0.133889765049003	-0.915682343399403	0.470548132544986
TRINITY_FL_DN10091_c0_g1_i2	-0.262423428896478	0.802344759412124	-1.35714948733568	0.064029571639382	-1.0947260584392	0.149067662333088
TRINITY_FL_DN10092_c0_g1_i1	-0.379578744321544	0.720752354060097	-0.594856610666527	0.505944315335933	-0.215277866344983	0.835011377146536
TRINITY_FL_DN10094_c0_g1_i2	-0.244805436454198	0.806739715111786	1.07010158426109	0.126339233586155	1.31490702071529	0.0489715254468256
TRINITY_FL_DN10098_c0_g1_i3	-1.00159079839648	0.239222831992772	-0.580957728337937	0.506156955156916	0.420633070058546	0.658017451306808
TRINITY_FL_DN10099_c0_g1_i1	-0.125191390544993	0.893074310047046	0.0576139826462473	0.95037550031911	0.18280537319124	0.826167923428887
TRINITY_FL_DN10100_c0_g1_i1	-2.68454965672116	0.000612583258327497	-1.69606100887604	0.0226246773772347	0.988488647845121	0.304183079392066
TRINITY_FL_DN10101_c0_g1_i2	0.16761743554372	0.855125307024744	-0.0909418591217382	0.919139728733678	-0.258559294665458	0.745059700317875
TRINITY_FL_DN10107_c0_g1_i2	-0.128394096980318	0.888482827770699	-0.40438433301342	0.577122567384771	-0.275990236033102	0.722425496762594
TRINITY_FL_DN10108_c0_g1_i4	0.962522712652737	0.178913031422448	0.389618661692758	0.620805752429541	-0.572904050959979	0.43314046840685
TRINITY_FL_DN10109_c0_g1_i2	-2.96001361986213	0.000143594800188095	-4.85639012214551	5.36120270820771e-10	-1.89637650228339	0.022981631404267
TRINITY_FL_DN10120_c0_g1_i2	-0.522167407377177	0.527276050003871	-0.348240182453081	0.672851206848631	0.173927224924096	0.848211466664515
TRINITY_FL_DN10121_c0_g1_i1	2.67749897565204	0.0470810376425746	3.07621085285134	0.0134193983962163	0.398711877199306	0.835797801123636
TRINITY_FL_DN10122_c0_g1_i1	-0.425288745394754	0.573436619420074	0.227294159966279	0.77259079992078	0.652582905361032	0.318258852949388
TRINITY_FL_DN10123_c0_g1_i1	-2.8727208514342	0.00342289244180663	-6.58425766873194	2.83591442216282e-11	-3.71153681729774	0.000146302435751388
TRINITY_FL_DN10124_c0_g1_i1	-0.734806391353428	0.298182165779005	0.360603038696904	0.627067602787585	1.09540943005033	0.0699284832276992
TRINITY_FL_DN10125_c0_g1_i2	-5.28031286228616	3.55863309889933e-14	-5.23778357788096	1.12978748551411e-14	0.0425292844051965	0.969568431445965
TRINITY_FL_DN10126_c0_g1_i1	-0.203476342963268	0.843634406330434	0.0916040747030204	0.928601797496278	0.295080417666288	0.744310225340003
TRINITY_FL_DN10128_c0_g1_i1	0.221509480623376	0.812924444324112	0.445423201009584	0.558056585730054	0.223913720386207	0.78951925879814
TRINITY_FL_DN10129_c0_g1_i2	0.100066556273215	0.922093070662211	-0.75149793353223	0.313652320966177	-0.851564489805445	0.23665277264401
TRINITY_FL_DN10130_c0_g1_i2	-1.75699008833759	0.0022319793081254	0.606427598320998	0.359353737089209	2.36341768665859	1.04021364004808e-05
TRINITY_FL_DN10131_c0_g1_i2	-0.474286474076924	0.525116211732842	0.229111571542858	0.770358761302304	0.703398045619782	0.272850666100492
TRINITY_FL_DN10132_c0_g1_i1	-1.41502781165987	0.0522807701801603	-3.82920460690342	7.56500824216539e-09	-2.41417679524356	0.000441921424721662
TRINITY_FL_DN10133_c0_g1_i1	0.350562048162707	0.682606805670263	1.73990834035602	0.00325126815276902	1.38934629219331	0.0214180455753208
TRINITY_FL_DN10134_c0_g1_i3	0.0891469332979375	0.928283295442846	0.117787316958872	0.901294223805577	0.0286403836609342	0.975712129883821
TRINITY_FL_DN10145_c0_g2_i1	-4.31310547404938	4.53641513957276e-06	-8.08802386262972	9.05499345698724e-11	-3.77491838858033	0.0903241152314017
TRINITY_FL_DN10146_c0_g1_i1	-0.276537016960912	0.755275508202725	0.281087333633913	0.72994548920898	0.557624350594824	0.440172749059416
TRINITY_FL_DN10147_c0_g1_i1	-0.675759309840555	0.532455273835737	1.84751296539298	0.0390247061671449	2.52327227523353	0.00330921808131953
TRINITY_FL_DN10148_c0_g1_i6	1.08649991599924	0.0958645441441447	-0.854664303534387	0.181353299681455	-1.94116421953363	0.000485853892103
TRINITY_FL_DN10149_c0_g1_i1	-0.56966747454584	0.636376186128206	-5.20243663499904	1.19010139519139e-06	-4.63276916045321	2.96280296487262e-05
TRINITY_FL_DN10149_c0_g1_i2	-0.267760641136628	0.800948962666029	-2.93438769466257	0.000108551875369599	-2.66662705352595	0.000479259179480026
TRINITY_FL_DN10153_c0_g1_i1	-0.38775263853093	0.700686182360434	0.855975654946031	0.299807368352534	1.24372829347696	0.106193916299937
TRINITY_FL_DN10154_c0_g1_i1	-0.483785567974641	0.535137404069243	0.386636069622271	0.611023575723802	0.870421637596912	0.182498153847927
TRINITY_FL_DN10157_c0_g1_i1	0.039525619116879	0.966279489793004	-0.114917940417018	0.901235688905207	-0.154443559533897	0.861807183679961
TRINITY_FL_DN10158_c0_g1_i1	-1.12201181033424	0.641960052697683	-1.92224671683706	0.31773275653419	-0.800234906502812	0.756462779528672
TRINITY_FL_DN10158_c0_g1_i3	0.635930637466275	0.527194752345701	0.485727999829235	0.61211049147429	-0.150202637637039	0.878871550952389
TRINITY_FL_DN10160_c0_g1_i1	-1.67298050725303	0.0930473127614215	-2.53532208009018	0.00457550683460982	-0.86234157283715	0.470789319083054
TRINITY_FL_DN10163_c0_g1_i1	-8.12870919648909	1.01786600668102e-18	-11.9196230688405	4.12455472767689e-24	-3.7909138723514	0.091721987119631
TRINITY_FL_DN10164_c0_g1_i1	-1.61901739690319	0.0211401716217806	-3.8609605812724	1.185898587963e-09	-2.24194318436921	0.00046769317402169
TRINITY_FL_DN10165_c0_g1_i1	0.751508549744399	0.341701248776409	1.34587225191789	0.0447406355649096	0.59436370217349	0.441296344336251
TRINITY_FL_DN10166_c0_g1_i1	-0.726077757195219	0.322068084116488	-0.894732204676486	0.173643287838342	-0.168654447481267	0.845351588103932
TRINITY_FL_DN10167_c0_g1_i1	0.722920813567723	0.331441315616855	1.28434644953062	0.0377106100157761	0.561425635962898	0.432735658836711
TRINITY_FL_DN10168_c0_g1_i3	0.773175817375291	0.294530722179013	0.425997468037421	0.582035225463421	-0.34717834933787	0.663952257191214
TRINITY_FL_DN10171_c0_g1_i1	0.383651893733093	0.635970469219642	0.939514595251672	0.136393434513514	0.555862701518579	0.425010494495943
TRINITY_FL_DN10172_c0_g1_i1	0.802540071326219	0.372561742320466	0.114021797304552	0.917822417657407	-0.688518274021667	0.419574956891989
TRINITY_FL_DN10173_c0_g1_i1	-0.194673799247051	0.831308274079939	0.171597125416911	0.837996650068833	0.366270924663962	0.629043763681834
TRINITY_FL_DN10174_c0_g1_i1	4.45245068493831	1.44568739826334e-09	-1.8264699151237	0.0145648246492994	-6.27892060006202	3.41004208315077e-16
TRINITY_FL_DN10175_c0_g1_i2	-0.046769701299933	0.964680039456989	1.46308842069201	0.0381792041462672	1.50985812199195	0.0298005344160705
TRINITY_FL_DN10176_c0_g1_i1	0.692225319763079	0.501377116261623	0.571365129948009	0.580119349530898	-0.12086018981507	0.920040712786976
TRINITY_FL_DN10177_c0_g1_i1	0.443639455177742	0.642890499082311	-1.10045894207495	0.14816895969365	-1.5440983972527	0.0295868465080029
TRINITY_FL_DN10178_c0_g1_i1	-1.74563636234318	0.0556278724042085	-1.52304569317764	0.0958157977159446	0.222590669165544	0.860293947011457
TRINITY_FL_DN10179_c0_g1_i1	0.664775860434129	0.369173676388013	2.57733518319059	4.01956188407521e-06	1.91255932275646	0.000821958084359639
TRINITY_FL_DN10180_c0_g1_i1	-0.449592012752097	0.624907788779867	3.17782633524403	6.91010589057705e-07	3.62741834799612	2.50090178459965e-08
TRINITY_FL_DN10181_c0_g1_i2	0.498972218933874	0.796132977108076	2.56929715594422	0.115718687492921	2.07032493701034	0.241712284768334
TRINITY_FL_DN10183_c0_g1_i1	-8.24663016240702	2.14766958422285e-22	-5.65699549738189	2.64069675764164e-15	2.58963466502513	0.00395628095158037
TRINITY_FL_DN10184_c0_g1_i3	-0.370600834506262	0.664236462983611	-0.0245900437971742	0.979465908757224	0.346010790709088	0.668676829409838
TRINITY_FL_DN10184_c0_g2_i1	0.972142693205454	0.345780882472811	1.02441622166767	0.282778344476057	0.0522735284622164	0.967403688188766
TRINITY_FL_DN10186_c0_g1_i1	-0.0951978518126904	0.929970345831163	-2.12942231487363	0.00177692704986637	-2.03422446306094	0.00277600091292615
TRINITY_FL_DN10187_c0_g1_i1	-0.900695504954594	0.545337676598995	-2.18312648584563	0.0916320639235105	-1.28243098089104	0.409466515207944
TRINITY_FL_DN10189_c0_g1_i1	0.699176487780271	0.351629323860311	0.330108105374419	0.681531378854346	-0.369068382405852	0.636758177793243
TRINITY_FL_DN10191_c0_g1_i1	0.807112500942399	0.239183041966439	0.84773254466947	0.181418279718296	0.0406200437270713	0.963214800584665
TRINITY_FL_DN10192_c0_g1_i2	-0.440737884442526	0.576433402811889	-0.29797728042163	0.705290586610352	0.142760604020896	0.869078307769439
TRINITY_FL_DN10194_c0_g1_i1	1.56748707699855	0.0160619894988279	-0.899838346224623	0.194100756675636	-2.46732542322317	2.77453324041131e-05
TRINITY_FL_DN10195_c0_g1_i1	-0.487914734530127	0.558166119379767	-0.872985739894524	0.210522286440424	-0.385071005364396	0.63860089904793
TRINITY_FL_DN10195_c0_g2_i2	-0.164543585156422	0.883180636192074	-0.456416783062741	0.605665024892274	-0.291873197906319	0.754834350978017
TRINITY_FL_DN10197_c0_g1_i2	0.346525305838243	0.687757472219336	0.0356955244207538	0.970937052634201	-0.31082978141749	0.70190903209781
TRINITY_FL_DN10198_c0_g1_i1	0.422849618614938	0.622841621268102	-0.112056377746937	0.908529665134069	-0.534905996361875	0.488006859742606
TRINITY_FL_DN10199_c0_g1_i1	-0.59583630737831	0.455233799751008	0.295525833548859	0.726955407610909	0.891362140927169	0.200776622074166
TRINITY_FL_DN10202_c0_g1_i1	-0.777687347650772	0.3919371081397	-0.117782426576625	0.917003713378463	0.659904921074147	0.455961952982255
TRINITY_FL_DN10204_c0_g1_i1	-0.263880554533753	0.765032687377237	0.244080264605771	0.769198613769617	0.507960819139524	0.489014989362802
TRINITY_FL_DN10206_c0_g1_i1	-4.8315161750116	0.00120993088956537	-8.66157472582459	1.75643251109839e-07	-3.83005855081299	0.0380378358466071
TRINITY_FL_DN10207_c0_g2_i1	-0.972315250451702	0.483711405512765	-3.77063168388873	0.000711968337778714	-2.79831643343703	0.0108274443628011
TRINITY_FL_DN10208_c0_g1_i1	-0.939043987711115	0.154593041997391	-0.226612252755729	0.776977605319622	0.712431734955386	0.275626297056341
TRINITY_FL_DN10212_c0_g1_i1	-0.551787344120065	0.479554977390414	-0.136131690746717	0.878454361011359	0.415655653373348	0.586729857642069
TRINITY_FL_DN10214_c0_g1_i1	0.0514379767337914	0.955494646472492	1.31613921160549	0.0276297549841981	1.26470123487169	0.0345213690477434
TRINITY_FL_DN10215_c0_g2_i1	-4.96237563811467	6.87336523401235e-07	-6.1895119372158	2.12185875709587e-09	-1.22713629910112	0.603932768842284
TRINITY_FL_DN10217_c0_g1_i2	-1.45247841205511	0.0337296149897079	0.150030650706962	0.869828132850248	1.60250906276207	0.0105317893552201
TRINITY_FL_DN10219_c0_g1_i1	-0.53010180398198	0.493985495816062	0.21194298691566	0.799367139636631	0.74204479089764	0.267849845064568
TRINITY_FL_DN1021_c0_g1_i1	-0.0904597436894845	0.925276478682434	0.500111377878804	0.497968282313983	0.590571121568289	0.407818222897095
TRINITY_FL_DN10220_c0_g1_i2	1.00396845792294	0.15753077599676	0.77461678118272	0.269638228067721	-0.22935167674022	0.788039089396358
TRINITY_FL_DN10221_c0_g1_i1	3.17629183856832	0.0383913541683687	3.19542182265942	0.0200608096488445	0.0191299840910998	0.99635814527614
TRINITY_FL_DN10222_c0_g1_i1	-0.176464222331857	0.864363001892681	-0.178208230672563	0.851461309924314	-0.00174400834070587	0.998415667220882
TRINITY_FL_DN10224_c0_g1_i1	1.07827645704469	0.129890903802344	-1.06216201423452	0.123103217878378	-2.14043847127921	0.00037210800610535
TRINITY_FL_DN10225_c0_g1_i1	0.454667084274741	0.582956414502082	0.645875502269741	0.374649327011592	0.191208417995	0.828581811246499
TRINITY_FL_DN10226_c0_g1_i2	0.0276924121239894	0.988515630144014	0.631457646758813	0.655736786017721	0.603765234634823	0.679791874913115
TRINITY_FL_DN10231_c0_g1_i1	-0.746477396894595	0.279130065985126	-0.834975030598945	0.184873731369258	-0.0884976337043497	0.917187513762962
TRINITY_FL_DN10232_c0_g1_i1	-2.49887079704845	0.000236131662898606	-0.147987409172508	0.875520057929446	2.35088338787594	0.000341845026507872
TRINITY_FL_DN10233_c0_g1_i1	-0.478744436696214	0.536540633008466	-0.730861673831708	0.273138626419316	-0.252117237135494	0.755261601171856
TRINITY_FL_DN10234_c0_g1_i1	0.205049587246658	0.85992556103949	0.25300763155619	0.813335187377018	0.0479580443095315	0.965931511750587
TRINITY_FL_DN10235_c0_g2_i1	-0.825783989618101	0.619057753296637	-0.267406025433886	0.880400641088511	0.558377964184214	0.753999443534815
TRINITY_FL_DN10236_c0_g1_i2	-0.311215937908317	0.742154049851008	-1.17931555036934	0.0915805935361009	-0.868099612461028	0.244512782271397
TRINITY_FL_DN10237_c0_g1_i1	0.258271445508272	0.759921309410579	-1.72016426107373	0.00220270227886434	-1.978435706582	0.000319133640603109
TRINITY_FL_DN10238_c0_g1_i1	-0.826475229262739	0.243247607201509	-0.72778728091938	0.282404083694731	0.0986879483433586	0.911445436669928
TRINITY_FL_DN10241_c0_g1_i4	-0.424890739464214	0.596654806400341	-0.165467947811343	0.848377364808915	0.259422791652871	0.75225023417963
TRINITY_FL_DN10244_c0_g1_i1	-0.468020902405744	0.577629399810779	-0.336613268981867	0.686832247562438	0.131407633423876	0.887405321353652
TRINITY_FL_DN10246_c0_g1_i1	2.55479110212426	3.76150811004214e-06	-0.234136980330513	0.76866273135733	-2.78892808245477	2.22832002777055e-07
TRINITY_FL_DN10247_c0_g1_i2	-0.851921602566947	0.211136658677366	-0.0846477950090657	0.925124877994569	0.767273807557881	0.236265243230428
TRINITY_FL_DN10249_c0_g1_i1	-0.69636974228163	0.379954797974556	-0.271612616229523	0.756154781110407	0.424757126052107	0.60156663213524
TRINITY_FL_DN10251_c0_g1_i2	0.00394315862798471	0.997820505322725	0.23905490152315	0.829954927946863	0.235111742895165	0.829595553201223
TRINITY_FL_DN10252_c0_g1_i1	-4.22307812506195	0.000991800714697893	-2.13642921016436	0.0734489525727699	2.08664891489759	0.150001897324725
TRINITY_FL_DN10254_c0_g1_i1	-0.669408363585698	0.465532643301023	1.44265456565656	0.0575084332931636	2.11206292924226	0.00289255254535654
TRINITY_FL_DN10255_c0_g1_i1	-0.404657011339789	0.608171368542385	0.479290602071835	0.501191188926589	0.883947613411624	0.16431369006417
TRINITY_FL_DN10256_c0_g1_i3	-0.553253203656042	0.454656056407463	-0.810307415824849	0.205215077759411	-0.257054212168807	0.745714786040635
TRINITY_FL_DN10257_c0_g1_i1	0.396215980027939	0.664889673737396	0.166328947753372	0.864404255467578	-0.229887032274567	0.804105146224679
TRINITY_FL_DN10258_c0_g1_i1	0.382677814131631	0.673910120370056	0.550530595753849	0.492013157333707	0.167852781622218	0.857537301717875
TRINITY_FL_DN10260_c0_g1_i6	0.770024516444305	0.319416957927518	-0.24747485931052	0.780648708512503	-1.01749937575482	0.130050459534593
TRINITY_FL_DN10261_c0_g1_i1	0.0933104505336702	0.918839981238532	0.158372109573477	0.849106145841006	0.0650616590398071	0.939952767115914
TRINITY_FL_DN10264_c0_g1_i1	-0.507183895684381	0.509164251520836	0.31281089958285	0.687218643520482	0.819994795267231	0.206205613714705
TRINITY_FL_DN10265_c0_g1_i1	-0.100254146015533	0.916749822203649	0.48323463006142	0.515723936172094	0.583488776076953	0.411779570195546
TRINITY_FL_DN10266_c0_g1_i1	-0.190669816979629	0.901085284751496	-1.76103011167122	0.118972942692094	-1.57036029469159	0.152438237419191
TRINITY_FL_DN10268_c0_g1_i1	-0.368090785095078	0.712731392140139	0.35430240873237	0.701950474638362	0.722393193827448	0.388084729036501
TRINITY_FL_DN10269_c0_g1_i1	2.1594052250116	0.0406973546181179	0.00133423229446823	0.999276673930713	-2.15807099271713	0.0362419575053419
TRINITY_FL_DN1026_c0_g1_i1	-5.39845585002942	1.65093201734396e-09	-2.64755500554788	6.09826405073767e-05	2.75090084448154	0.0183304209628461
TRINITY_FL_DN10271_c0_g1_i1	0.496810658128236	0.662194035088853	1.29716754144882	0.15173562445375	0.800356883320589	0.423305230785073
TRINITY_FL_DN10272_c0_g1_i2	1.40682799382214	0.0566462536850656	-0.00266707684634282	0.99781289426037	-1.40949507066848	0.0442613955004504
TRINITY_FL_DN10275_c0_g1_i1	-0.761394628002228	0.317933352072768	0.554597988102412	0.463271146072671	1.31599261610464	0.0411860583725705
TRINITY_FL_DN10278_c0_g1_i1	-0.706593466275911	0.3776902775201	0.567254497251925	0.466734059574349	1.27384796352784	0.0580905111402715
TRINITY_FL_DN10279_c0_g1_i2	-0.441956461564842	0.59118511577866	-0.503956624898994	0.502233703194356	-0.0620001633341525	0.946330011554005
TRINITY_FL_DN10281_c0_g1_i1	0.970767021073131	0.130462612437003	-1.14930550018622	0.0504240984886773	-2.12007252125935	7.5322337448776e-05
TRINITY_FL_DN10287_c0_g1_i1	-10.7452872528657	1.34342559028004e-18	-0.557551550330448	0.505288299426752	10.1877357025352	9.20622286729933e-17
TRINITY_FL_DN10291_c0_g1_i4	-0.957908419872602	0.417290338449628	-3.91257706847553	5.43171999164267e-05	-2.95466864860293	0.00397193085917504
TRINITY_FL_DN10292_c0_g1_i2	-0.461801974580283	0.561445515325825	-0.459908580672305	0.538622426834858	0.00189339390797818	0.998344154444075
TRINITY_FL_DN10293_c0_g1_i2	-3.53133741344753	4.04441788925512e-07	-0.200634104855944	0.842510574710451	3.33070330859158	1.49344754988529e-06
TRINITY_FL_DN10295_c0_g1_i1	0.450573702216782	0.579169162939855	-6.2573368351229	9.47943868485974e-22	-6.70791053733968	7.55106032666673e-24
TRINITY_FL_DN10296_c0_g1_i1	-5.82571052918958	0.000204643283982074	-3.24700798308914	0.0207824254452607	2.57870254610044	0.122457502792778
TRINITY_FL_DN10297_c0_g1_i1	0.102858510801457	0.919977318648327	-0.149462757997425	0.875123669321049	-0.252321268798881	0.780223662137104
TRINITY_FL_DN10298_c0_g1_i1	-0.155925822162863	0.892969595617405	0.387657707953594	0.692646238556797	0.543583530116458	0.554080125776987
TRINITY_FL_DN10300_c0_g1_i3	-1.12999473502601	0.0898416165254669	-0.817786296871048	0.215674731079762	0.312208438154966	0.694466563503525
TRINITY_FL_DN10301_c0_g1_i1	0.146828075315803	0.874448324213458	-0.844172894724727	0.191824225656016	-0.99100097004053	0.111728927805686
TRINITY_FL_DN10303_c0_g3_i1	-0.150084716936051	0.890776950680746	-0.109435186568515	0.916467186274683	0.040649530367536	0.967636124046889
TRINITY_FL_DN10305_c0_g1_i1	-1.37254563364516	0.0233844688033154	-0.527537035230522	0.43888935288075	0.845008598414635	0.177569052242241
TRINITY_FL_DN10307_c0_g1_i1	-0.457243386563724	0.537360167503571	-0.0195962867939393	0.982255362524549	0.437647099769785	0.530837977679062
TRINITY_FL_DN1030_c0_g1_i1	-0.374658759163176	0.675769499787018	0.388707653885737	0.634753495072821	0.763366413048913	0.299568913333787
TRINITY_FL_DN10310_c0_g1_i1	-0.900199229552212	0.40289097643666	2.57827179540035	0.00270098190715501	3.47847102495257	6.87476439467141e-05
TRINITY_FL_DN10313_c0_g1_i2	-0.28990999423662	0.734961135156859	0.359240899209313	0.637997039146868	0.649150893445933	0.34556138644357
TRINITY_FL_DN10314_c0_g1_i1	-1.42570768818304	0.0240727263501231	0.435146963884557	0.555162027695383	1.8608546520676	0.0011297266780897
TRINITY_FL_DN10316_c0_g1_i1	0.0418945523291034	0.962287173606663	0.612766427742567	0.346764969172988	0.570871875413463	0.38955332226892
TRINITY_FL_DN10317_c0_g1_i1	1.47972185710609	0.0368672768827737	-10.3433416339926	1.40116558144185e-32	-11.8230634910987	6.52772422644614e-39
TRINITY_FL_DN10319_c0_g1_i1	-9.91917550372465	1.33705700166596e-11	-5.35440053126248	4.50409867749572e-08	4.56477497246218	0.0471296919345761
TRINITY_FL_DN1031_c0_g1_i1	-1.60188729298057	0.444135932440748	-0.11222091894241	0.968950227939869	1.48966637403816	0.526751771679204
TRINITY_FL_DN10320_c0_g1_i3	0.550031465377212	0.668457068334608	-0.926954651231427	0.426654539776818	-1.47698611660864	0.163695847360989
TRINITY_FL_DN10321_c0_g1_i2	-2.15372126477524	0.00190969723481574	-1.06113820248869	0.149469891702005	1.09258306228655	0.146808592067189
TRINITY_FL_DN10322_c0_g1_i1	0.111609668648256	0.904254591402021	-0.536260352824362	0.44047420336604	-0.647870021472618	0.336111192549749
TRINITY_FL_DN10323_c0_g1_i2	0.276035699230194	0.748134199555672	0.128994099896839	0.882605660289368	-0.147041599333355	0.865784636142084
TRINITY_FL_DN10324_c0_g2_i1	-1.52880438769876	0.26396120633492	-3.82067112357291	0.00179859728923405	-2.29186673587414	0.0949993156022755
TRINITY_FL_DN10325_c0_g1_i1	1.02412876455358	0.132263397814268	-1.27653066042442	0.0390044875203912	-2.300659424978	4.87768576918842e-05
TRINITY_FL_DN10326_c0_g1_i1	-0.577045024493293	0.50208465741723	-0.567605934762863	0.476589836229305	0.00943908973042958	0.992821420556803
TRINITY_FL_DN10327_c0_g1_i1	-0.532200835766787	0.459104434457665	-0.102832868106095	0.90457203652419	0.429367967660693	0.536851568820862
TRINITY_FL_DN1032_c0_g1_i1	0.40631601908827	0.59470759970709	-1.24305119455979	0.0325036536705598	-1.64936721364806	0.00286658386026428
TRINITY_FL_DN10330_c0_g1_i2	-0.567511877552692	0.458259881062138	0.394244656147653	0.600500407612694	0.961756533700344	0.13350216222371
TRINITY_FL_DN10331_c0_g1_i1	0.256316835077315	0.766921142927046	0.304354868194543	0.696269563716007	0.0480380331172284	0.95671560938962
TRINITY_FL_DN10332_c0_g1_i2	0.224568577754644	0.802872548415074	-1.25553361575208	0.0390683493801374	-1.48010219350673	0.0115738681472476
TRINITY_FL_DN10333_c0_g1_i1	0.182705827805836	0.853130644218632	0.256024437369586	0.765622181787164	0.0733186095637503	0.936355743499884
TRINITY_FL_DN10339_c0_g1_i2	-0.479537901453362	0.524107539640678	-0.127374779681579	0.87987197761751	0.352163121771784	0.63396857012298
TRINITY_FL_DN10341_c0_g1_i1	-5.80160327613272	9.45346201696643e-10	-7.89234017944002	2.7694821074603e-13	-2.09073690330729	0.278133183334085
TRINITY_FL_DN10343_c0_g1_i1	-5.87360965060341	7.23255564119764e-09	3.36640357414517	4.05435665882769e-06	9.24001322474858	1.12529388313058e-20
TRINITY_FL_DN10345_c0_g1_i1	-0.884578441735418	0.224578163423447	0.00635682280595676	0.99483445160646	0.890935264541374	0.18797728495897
TRINITY_FL_DN10346_c0_g2_i2	-8.56889270468085	1.43623028833442e-09	-5.78989748275872	5.13378361401339e-09	2.77899522192213	0.328488484939439
TRINITY_FL_DN10348_c0_g1_i1	-0.656901183848264	0.411916341548173	-0.0223723902002685	0.981926300852675	0.634528793647995	0.391218731593107
TRINITY_FL_DN10349_c0_g1_i1	2.12473571037868	0.0554019318356929	1.28670466210993	0.277678580610323	-0.838031048268746	0.532634892653686
TRINITY_FL_DN10350_c0_g1_i2	0.143931389668866	0.877513385329313	-0.245767052231228	0.762763559932382	-0.389698441900094	0.604150168429496
TRINITY_FL_DN10351_c0_g1_i1	-0.877722846018506	0.235537875343929	-0.203226758467633	0.817991301308604	0.674496087550874	0.355333851853793
TRINITY_FL_DN10352_c0_g1_i1	-6.04647676281723	5.62494410930978e-10	-9.07485899626093	1.57018555606001e-17	-3.0283822334437	0.00326687579634245
TRINITY_FL_DN10353_c0_g1_i3	-0.0720712734988749	0.94099321307135	0.292211353931191	0.727166393328475	0.364282627430066	0.65465467936605
TRINITY_FL_DN10354_c0_g1_i1	-0.643822406808662	0.476646344305729	0.256890161768498	0.793433912342648	0.90071256857716	0.258528069955071
TRINITY_FL_DN10355_c0_g1_i4	0.47480983127632	0.619814364113523	0.0611982756112269	0.956170532298031	-0.413611555665093	0.65665746433569
TRINITY_FL_DN10356_c0_g1_i3	-0.639471565123796	0.396030227777113	0.469221914851941	0.523257132284983	1.10869347997574	0.0757835287238949
TRINITY_FL_DN10357_c0_g1_i3	0.0273680475882542	0.977453078918068	0.79273909321856	0.227955988050852	0.765371045630305	0.246003183858134
TRINITY_FL_DN10358_c0_g1_i1	-0.352228109860532	0.676194938272747	-0.153061920889812	0.860935118250563	0.19916618897072	0.81388387783392
TRINITY_FL_DN10359_c0_g1_i1	-0.138768184288938	0.883194993683935	-0.250977803422477	0.758477012960796	-0.112209619133539	0.898395031241989
TRINITY_FL_DN10360_c0_g1_i1	-0.10436185232416	0.914025251207368	-0.386593715876182	0.616265671028254	-0.282231863552022	0.730110844995628
TRINITY_FL_DN10362_c0_g1_i1	-2.93975940406687	0.00966575459529518	-2.78950554137553	0.0159640948669532	0.150253862691339	0.929774122200856
TRINITY_FL_DN10363_c0_g1_i1	-0.629547422803692	0.468514741601371	-2.03416723604343	0.00262132366738384	-1.40461981323974	0.0460709569946919
TRINITY_FL_DN10365_c0_g1_i1	0.380355902769335	0.700475434849871	-0.212345871342981	0.834333678967071	-0.592701774112316	0.491384766640027
TRINITY_FL_DN10367_c0_g1_i1	0.114928652682295	0.910469391534882	-0.844196258572086	0.243057054762722	-0.95912491125438	0.176666270345065
TRINITY_FL_DN10370_c0_g1_i1	0.726496935817313	0.304470638183796	-5.57663820322563	5.26007776470838e-20	-6.30313513904294	7.24039605131128e-24
TRINITY_FL_DN10371_c0_g1_i2	-0.791613259713454	0.286193784939383	-0.282328861415412	0.732081188935295	0.509284398298043	0.496404384506371
TRINITY_FL_DN10375_c0_g1_i1	-0.0911784191683853	0.922730208114165	0.147651295110503	0.865418756453555	0.238829714278889	0.770969357531338
TRINITY_FL_DN10376_c0_g1_i2	-0.534200759645263	0.535291169645792	-0.158562807336383	0.870924207991239	0.375637952308879	0.667816547770272
TRINITY_FL_DN10377_c0_g1_i1	0.0736610903031156	0.938923871160733	0.0480128185730851	0.960042851687684	-0.0256482717300305	0.97815044164228
TRINITY_FL_DN1037_c0_g1_i1	0.584183293841613	0.781840443725701	-0.446919518261096	0.830280922832196	-1.03110281210271	0.531202820027138
TRINITY_FL_DN10380_c0_g1_i1	-1.71080017420173	0.0128845615173345	-0.0399204318883246	0.968950227939869	1.67087974231341	0.0104916226235916
TRINITY_FL_DN10385_c0_g1_i1	-0.0599102451285305	0.947527674377765	-0.374947374652603	0.612299663700515	-0.315037129524073	0.681521148972727
TRINITY_FL_DN10386_c0_g1_i2	-0.233197167250133	0.809137447983049	1.54379808597278	0.0119310398008003	1.77699525322292	0.00298681079820276
TRINITY_FL_DN10387_c0_g1_i1	-0.877941985090914	0.300385590991959	0.856304895113563	0.281266154673703	1.73424688020448	0.0153986735378833
TRINITY_FL_DN10387_c0_g1_i2	-0.383625903382525	0.648357519734879	-0.0225482170454256	0.981066366418551	0.361077686337099	0.646485732992216
TRINITY_FL_DN10388_c0_g1_i2	-0.055616177156382	0.95022456865273	-0.126626497372385	0.880389711169257	-0.0710103202160027	0.9330356249771
TRINITY_FL_DN10390_c0_g1_i2	-3.98898465777894	5.08980798523211e-09	0.0704403009439423	0.946689952831726	4.05942495872288	1.74877671635017e-09
TRINITY_FL_DN10391_c0_g1_i1	-0.536596676014894	0.456981774336111	-0.0562098091922107	0.949995893916301	0.480386866822684	0.482890134793566
TRINITY_FL_DN10393_c0_g1_i3	-3.95791660154096	1.62415287835115e-09	-1.27680292440551	0.0627551107307726	2.68111367713545	2.74543918330475e-05
TRINITY_FL_DN10395_c0_g1_i3	0.57831920800273	0.444122234589834	-0.68066252387344	0.32067069813634	-1.25898173187617	0.0383603337476829
TRINITY_FL_DN10397_c0_g1_i3	-0.889238190624145	0.183227871493112	-0.296032918763421	0.697940783887613	0.593205271860724	0.380017169399394
TRINITY_FL_DN10399_c0_g1_i1	-8.89042045799657	2.54439790639285e-21	-8.85146303716179	6.54429295149025e-23	0.0389574208347827	0.986877369775602
TRINITY_FL_DN10400_c0_g1_i1	0.355148181015977	0.712635782717202	-1.3049308114128	0.0737094693675055	-1.66007899242878	0.0167559608010603
TRINITY_FL_DN10401_c0_g1_i1	-9.10972172209567	1.10032335072461e-16	-8.62013568163602	3.22207366578236e-17	0.489586040459646	0.865784636142084
TRINITY_FL_DN10402_c0_g1_i4	-0.407389075889006	0.675632843027257	-0.908138059095599	0.252085300367915	-0.500748983206593	0.566973237872119
TRINITY_FL_DN10404_c0_g1_i1	-0.37797485539299	0.769857110969272	-0.762869793487275	0.491172298134074	-0.384894938094285	0.754891559390443
TRINITY_FL_DN10406_c0_g1_i1	-1.5029202060725	0.0325950504007338	0.635103242787161	0.395719451882717	2.13802344885966	0.000573913558423069
TRINITY_FL_DN10407_c0_g1_i1	0.265030257135677	0.747691877099075	-1.05224686635387	0.0784426839677748	-1.31727712348954	0.0212702764792263
TRINITY_FL_DN10408_c0_g1_i2	0.00409858691213172	0.997018354849016	-0.760447628341203	0.254780787984325	-0.764546215253335	0.251509379448366
TRINITY_FL_DN10409_c0_g1_i1	-0.64256628193504	0.551580652507749	0.955651951736453	0.314412610374717	1.59821823367149	0.0613769570574791
TRINITY_FL_DN10410_c0_g1_i1	1.20775489252129	0.0783037714595495	2.86946917127995	8.85376254915518e-07	1.66171427875866	0.0064870347822562
TRINITY_FL_DN10411_c0_g1_i1	0.489616178999342	0.525614045182134	0.046856815156161	0.959214650571448	-0.442759363843181	0.543361698110815
TRINITY_FL_DN10413_c0_g1_i1	2.37648085733759	0.00161397824440543	-1.21562586737089	0.142389719174875	-3.59210672470848	7.26011971671541e-07
TRINITY_FL_DN10414_c0_g1_i1	-0.72068870632775	0.328305489171005	0.9228642074261	0.154248082029665	1.64355291375385	0.00535693870980964
TRINITY_FL_DN10415_c0_g1_i1	-0.213313056006814	0.817637889942344	-0.180389858916389	0.832727770390415	0.0329231970904253	0.971079886761614
TRINITY_FL_DN10416_c0_g1_i1	-1.76689571399496	0.0066445144312685	-0.731098824882204	0.312619114137413	1.03579688911276	0.123174172132987
TRINITY_FL_DN10419_c0_g1_i1	-0.749340542642184	0.451790787437174	1.58296735440611	0.0545430876081994	2.33230789704829	0.00306857002515417
TRINITY_FL_DN10420_c0_g1_i3	0.433180837748186	0.700229410119755	0.106442671937225	0.933161480453594	-0.326738165810961	0.770089003456446
TRINITY_FL_DN10423_c0_g1_i1	-0.434120227803756	0.568817056255905	-0.215913387635702	0.788618961403142	0.218206840168055	0.784168273045538
TRINITY_FL_DN10425_c0_g1_i1	-0.602434689958397	0.454037210799392	-0.184850165746725	0.838226747947922	0.417584524211672	0.605170842681228
TRINITY_FL_DN10427_c0_g1_i1	0.629633147716925	0.375226485025637	0.733273460924809	0.251481747000238	0.103640313207884	0.901971273332986
TRINITY_FL_DN10428_c0_g1_i5	0.300008369282804	0.732997431808644	-0.347375855195594	0.665406813943904	-0.647384224478398	0.362169614251373
TRINITY_FL_DN10431_c0_g1_i1	-0.251781761340737	0.771417420565312	0.493103086204229	0.490472210756944	0.744884847544966	0.258079458104324
TRINITY_FL_DN10432_c0_g1_i1	0.0972894077780475	0.918397581695739	-0.718931620754012	0.292099650596223	-0.816221028532059	0.220921535898071
TRINITY_FL_DN10433_c0_g1_i1	-1.1136502908467	0.0989933328469441	1.1240332181827	0.0757031125132012	2.23768350902941	9.49475368335211e-05
TRINITY_FL_DN10441_c0_g1_i1	-2.22822074703334	0.187253236236256	-5.5560217664377	0.00294078153939563	-3.32780101940437	0.177187842866854
TRINITY_FL_DN10441_c0_g1_i2	-9.76208796104054	3.09080241150626e-13	-7.67032615497999	1.44617201368369e-13	2.09176180606055	0.494767852627141
TRINITY_FL_DN10443_c0_g1_i1	0.923152920481587	0.3842653416633	-7.44243675395012	2.7670878596219e-14	-8.36558967443171	1.73289566023088e-16
TRINITY_FL_DN10444_c0_g1_i1	-6.88961240388122	1.38040811116166e-11	-4.59973245318164	2.21815510136884e-09	2.28987995069957	0.178649288022355
TRINITY_FL_DN10445_c0_g1_i5	-0.379464128454338	0.648661128279777	0.245703147245699	0.767502321924018	0.625167275700037	0.375450187500751
TRINITY_FL_DN10445_c0_g2_i1	1.27959546475214	0.277889001616993	1.0372373802458	0.351526099581068	-0.242358084506346	0.856189976962702
TRINITY_FL_DN10449_c0_g1_i1	-0.952436357506134	0.137269386032078	-0.0872195277993921	0.920144460763081	0.865216829706742	0.158104618082772
TRINITY_FL_DN10452_c0_g1_i1	-0.323674452336215	0.715455739904242	-0.225576420452068	0.798292187030352	0.0980980318841471	0.915994217737574
TRINITY_FL_DN10453_c0_g1_i1	-0.15028943634946	0.88654944429223	-0.74526333325013	0.33082811145572	-0.59497389690067	0.459293328715148
TRINITY_FL_DN10455_c0_g2_i2	-0.915035084546674	0.298582860041843	-1.81719955490975	0.0152802748034522	-0.902164470363075	0.325487341510577
TRINITY_FL_DN10457_c0_g2_i3	-0.863807063968291	0.315873317992038	-0.745622370481866	0.351957351465042	0.118184693486424	0.909609828907377
TRINITY_FL_DN10459_c0_g1_i1	2.14610485397701	0.000407863470068617	-8.79750541935317	6.20038682901755e-33	-10.9436102733302	2.7674575618496e-43
TRINITY_FL_DN1045_c0_g1_i1	0.659862021060646	0.492556160642836	0.29570435092721	0.776328630857578	-0.364157670133436	0.708618074649126
TRINITY_FL_DN10461_c0_g1_i2	0.8534960912542	0.199746473890072	1.0319111287473	0.0860830697403621	0.178415037493103	0.825369044092313
TRINITY_FL_DN10464_c0_g1_i1	0.22674386382634	0.795371877092998	0.0690946503498932	0.939280728558054	-0.157649213476447	0.849118962307054
TRINITY_FL_DN10465_c0_g1_i1	-0.925648751640298	0.179422066403261	-0.642740865051356	0.35168929661066	0.282907886588942	0.725414058347381
TRINITY_FL_DN10466_c0_g1_i1	-2.63040617983806	0.00552668019129299	-2.49669704318924	0.00625467443645114	0.133709136648815	0.926690950303296
TRINITY_FL_DN10468_c0_g1_i1	0.0560388662099525	0.961858208766323	1.00176599372293	0.227048943741465	0.94572712751298	0.268602079220665
TRINITY_FL_DN10469_c0_g1_i2	0.582671101734011	0.423607371968218	1.1032743002271	0.0659480549444657	0.520603198493087	0.449303339331425
TRINITY_FL_DN10470_c0_g1_i1	-10.5490317164783	6.02347583501107e-15	-8.55312839661316	4.94999369256576e-15	1.99590331986517	0.509273540252104
TRINITY_FL_DN10471_c0_g1_i2	0.755475167245012	0.675381807880958	2.22489656839118	0.191625925844652	1.46942140114617	0.435712641642009
TRINITY_FL_DN10472_c0_g1_i1	-0.28761452896966	0.750850651681663	1.04930490081164	0.113490176388171	1.3369194297813	0.0340299717329444
TRINITY_FL_DN10474_c0_g1_i2	-3.55196304359347	0.0514477797631523	-2.45394715936205	0.124872823306891	1.09801588423141	0.621569943212676
TRINITY_FL_DN10476_c0_g1_i1	0.923398261285135	0.160143430161226	1.46637718814049	0.00972920748379983	0.542978926855351	0.422926621506436
TRINITY_FL_DN10477_c0_g1_i1	-0.746533454752814	0.385101623693578	-0.287165020530678	0.76680951118425	0.459368434222136	0.606484623197608
TRINITY_FL_DN10480_c0_g1_i1	-0.108462327957263	0.909672288007757	-0.746870584000065	0.268981438250819	-0.638408256042802	0.360753886344431
TRINITY_FL_DN10481_c0_g1_i1	-0.0409427861081349	0.965503884195219	0.943115145058128	0.150689063142203	0.984057931166263	0.128172572092406
TRINITY_FL_DN10482_c0_g1_i1	-0.6054141359211	0.506509984756752	0.278700036479085	0.776276826784407	0.884114172400185	0.262961552175813
TRINITY_FL_DN10484_c0_g1_i1	-1.20406128360285	0.0643360700496132	2.3242611739354	2.92479474567777e-05	3.52832245753826	3.1173914094794e-10
TRINITY_FL_DN10485_c0_g1_i1	-6.90306446053023	0.00298996040736012	-1.7674522954305	0.289716714464567	5.13561216509973	0.0361527796347671
TRINITY_FL_DN10485_c0_g1_i2	-7.05173024519259	0.00110286296155137	-0.0647358281620681	0.965403220956532	6.98699441703052	0.000612525160712755
TRINITY_FL_DN10487_c0_g1_i1	-1.45789402457485	0.0247118588304696	0.503396409334601	0.49342873755138	1.96129043390945	0.000766765224755769
TRINITY_FL_DN10488_c0_g1_i1	-0.514123831798033	0.530520298705987	0.330563241898915	0.688610294398979	0.844687073696949	0.226760288756076
TRINITY_FL_DN10489_c0_g1_i1	-0.363856924558085	0.650664488597713	0.433622849005391	0.546548638443244	0.797479773563476	0.211478894404716
TRINITY_FL_DN1048_c0_g1_i1	1.65966572892791	0.0199123818962098	-1.7524100665665	0.0195834145067862	-3.41207579549441	1.65275906417542e-07
TRINITY_FL_DN10490_c0_g1_i1	-1.11888590683684	0.0871562845027383	-1.31043624100547	0.0283832010845887	-0.19155033416863	0.818499050519148
TRINITY_FL_DN10491_c0_g1_i1	0.509618087485798	0.570086673254575	-1.0574225292574	0.155674542551779	-1.5670406167432	0.0245474068703883
TRINITY_FL_DN10493_c0_g1_i1	0.382995699993375	0.626878164702019	-0.586794144642864	0.385325360395975	-0.969789844636238	0.113932771552659
TRINITY_FL_DN10495_c0_g1_i1	-0.418487371506385	0.656594323928437	-0.202196870778801	0.835525530938921	0.216290500727583	0.823789413847481
TRINITY_FL_DN10496_c0_g1_i1	-0.988032396885148	0.351527687190048	-0.781407638555728	0.465036873351499	0.20662475832942	0.87737528037083
TRINITY_FL_DN10497_c0_g1_i1	-1.75438832086146	0.00527187331000432	-1.07782714790355	0.100204697437349	0.676561172957907	0.347216790679252
TRINITY_FL_DN10500_c0_g1_i1	2.1400316952185	0.000376461560974553	1.96105740637774	0.000812647154411589	-0.178974288840766	0.835539061283059
TRINITY_FL_DN10504_c0_g1_i1	0.496933515294899	0.506257537513326	0.302328709364261	0.689259935227287	-0.194604805930637	0.808215723441907
TRINITY_FL_DN10505_c0_g1_i1	0.885580527410497	0.265318986566581	-0.991448988696703	0.181460130792657	-1.8770295161072	0.00457446263296371
TRINITY_FL_DN10506_c0_g1_i2	-1.37361266764164	0.0480512706817863	0.990102718077344	0.139334603274462	2.36371538571899	7.54530545331549e-05
TRINITY_FL_DN10507_c0_g1_i1	-0.051834647605034	0.959848217607825	-0.832408454616039	0.255759221584665	-0.780573807011005	0.290759026291387
TRINITY_FL_DN10509_c0_g1_i1	0.454879676954994	0.652582287214109	0.10532711293077	0.926925465132148	-0.349552564024224	0.729604126069888
TRINITY_FL_DN10510_c0_g1_i1	-0.798512241220659	0.328838103726177	-1.57054268583339	0.0199062741034531	-0.772030444612729	0.31114219469829
TRINITY_FL_DN10511_c0_g1_i1	-0.919205136901781	0.524883065973593	-0.209049000882049	0.911304633164638	0.710156136019732	0.647719888313893
TRINITY_FL_DN10512_c0_g1_i1	1.33085679714541	0.154001827802699	1.95741097852397	0.023306886366546	0.626554181378563	0.546878908803379
TRINITY_FL_DN10513_c0_g1_i1	-0.12316523578618	0.935111304391188	-2.51685333343053	0.0136592778079922	-2.39368809764435	0.0238288453604777
TRINITY_FL_DN10516_c0_g1_i2	-5.77936706630264	4.32488842542931e-07	-6.82797967644177	9.12663086142139e-09	-1.04861261013914	0.574715789112926
TRINITY_FL_DN10517_c0_g1_i1	-3.45721070999004	1.3299399421828e-05	-3.07056666034718	3.49118096625665e-05	0.386644049642861	0.737678136221561
TRINITY_FL_DN10518_c0_g1_i1	0.148687919143056	0.903195971809232	2.07855212835388	0.00241892564025911	1.92986420921083	0.00348224182078295
TRINITY_FL_DN1051_c0_g1_i1	1.1509580128318	0.18248560760712	1.34916348113745	0.0790454066994822	0.198205468305652	0.844099043016944
TRINITY_FL_DN10520_c0_g1_i2	-0.8552954095014	0.34649580952975	-0.199298503951709	0.855792997817147	0.655996905549691	0.471133395987667
TRINITY_FL_DN10520_c0_g2_i1	-2.01993522475586	0.00066208799983443	-2.89342354641853	2.7693492568176e-07	-0.873488321662668	0.182371353612895
TRINITY_FL_DN10521_c0_g1_i2	0.30238386183809	0.81113799785388	0.82691247227237	0.404107748611339	0.52452861043428	0.614858328886164
TRINITY_FL_DN10522_c0_g1_i1	1.87956564115829	0.0162953128812717	-0.797709712060254	0.372453363094372	-2.67727535321854	0.000251122037008191
TRINITY_FL_DN10522_c0_g2_i1	-0.123360352433191	0.924206272835799	-2.87938069382289	0.000551634467484715	-2.75602034138969	0.00111098702457369
TRINITY_FL_DN10523_c0_g1_i1	-0.542066768324192	0.521668466093806	-1.08494943373604	0.11653643887333	-0.542882665411847	0.490991976421177
TRINITY_FL_DN10524_c0_g1_i1	0.111773242413903	0.905852385058954	0.267510792720756	0.736641083702852	0.155737550306853	0.854595835638323
TRINITY_FL_DN10524_c0_g2_i1	-0.611086019842704	0.568847418813866	-2.67878848150615	0.00453810397978959	-2.06770246166345	0.0438435830379774
TRINITY_FL_DN10526_c0_g1_i1	-9.23576742926698	6.63353368351058e-12	-7.34433631818927	1.66600707341164e-12	1.89143111107771	0.522322477348022
TRINITY_FL_DN10529_c0_g1_i1	-0.336465751113342	0.71616331185385	-1.11222083325267	0.112506703669234	-0.775755082139326	0.299942847926563
TRINITY_FL_DN10534_c0_g1_i1	-0.535480042412537	0.476477543061268	-0.83590188573722	0.191110228110636	-0.300421843324683	0.697660709429772
TRINITY_FL_DN10535_c0_g1_i2	-0.202175905055403	0.831308274079939	0.132579926044476	0.882564508402748	0.334755831099879	0.677743913874731
TRINITY_FL_DN10537_c0_g1_i1	0.163632271482763	0.924810671828234	0.374790355807875	0.800253997430799	0.211158084325112	0.885738761984365
TRINITY_FL_DN10538_c0_g2_i1	-3.53629728575277	6.79088011501484e-06	-1.96441088821942	0.00429328524385102	1.57188639753335	0.100246399925885
TRINITY_FL_DN10539_c0_g1_i1	0.800906599462787	0.263254115957695	1.10246524849671	0.080825187507657	0.301558649033922	0.703697953247724
TRINITY_FL_DN10543_c0_g1_i1	0.363514555955223	0.686803841381533	1.61601467951479	0.0127951844158138	1.25250012355957	0.059428292639713
TRINITY_FL_DN10544_c0_g1_i1	-0.860347378972693	0.558166119379767	-0.369192482060409	0.802443990390708	0.491154896912284	0.733553982343982
TRINITY_FL_DN10545_c0_g1_i1	-0.220313329675374	0.816288362178619	-0.441640794513098	0.567332583780731	-0.221327464837724	0.795828827941882
TRINITY_FL_DN10546_c0_g1_i1	0.0192384153132298	0.984391179738178	-0.102566596207033	0.911964301131897	-0.121805011520263	0.890248404596166
TRINITY_FL_DN10547_c0_g1_i1	-0.731585572208082	0.299758930535205	0.156114510753404	0.853017900798624	0.887700082961486	0.161183709721265
TRINITY_FL_DN10548_c0_g1_i1	-0.348991137948436	0.667770003034978	-0.258030465623508	0.74455984746254	0.0909606723249284	0.915966925281767
TRINITY_FL_DN10549_c0_g2_i2	-1.76923018168498	0.0150091064313872	-2.71473323245302	5.92526402853136e-05	-0.945503050768033	0.223093407277432
TRINITY_FL_DN10550_c0_g1_i1	0.416352072794715	0.600344559398691	0.582497183607198	0.403483315190462	0.166145110812483	0.845468846244574
TRINITY_FL_DN10555_c0_g1_i1	-0.565023089708026	0.499949677687276	0.0441926784095723	0.965157898084383	0.609215768117598	0.427967578188683
TRINITY_FL_DN10556_c0_g1_i3	-0.725137837026153	0.313308082747861	0.159674078829909	0.85112954737375	0.884811915856062	0.168864629427978
TRINITY_FL_DN10558_c0_g1_i1	0.0153536688518359	0.989004331113321	0.26503598252318	0.775278185903943	0.249682313671344	0.788722287507849
TRINITY_FL_DN10559_c0_g1_i4	-0.0820585929903131	0.936293401995438	-0.490690474135956	0.543809639772773	-0.408631881145643	0.620231049661245
TRINITY_FL_DN10559_c1_g1_i1	-0.979060829362393	0.588111746526212	-1.38072701926253	0.37087169698308	-0.401666189900135	0.843391971510887
TRINITY_FL_DN10560_c0_g1_i1	-0.110009800765969	0.906265399092305	-0.422357715625574	0.56478775393864	-0.312347914859605	0.685835278586463
TRINITY_FL_DN10561_c0_g1_i1	-0.576186768233051	0.464664780026311	0.682657345415088	0.32976871904759	1.25884411364814	0.0453253380582469
TRINITY_FL_DN10564_c0_g1_i7	0.276000739518534	0.831451375502544	0.971744075604423	0.304064353227129	0.69574333608589	0.466789685774009
TRINITY_FL_DN10565_c0_g1_i1	-3.31187722376406	5.72550542249052e-08	-3.31305111065208	2.89108688724091e-08	-0.00117388688802465	0.998810377218872
TRINITY_FL_DN10566_c1_g1_i1	0.0132933165297081	0.990524964206248	-0.123908550049169	0.904757493021539	-0.137201866578877	0.889892202862191
TRINITY_FL_DN10568_c0_g1_i1	-0.857543643684701	0.319081487442887	0.30324266778022	0.751896943279261	1.16078631146492	0.131028239364268
TRINITY_FL_DN10570_c0_g1_i2	0.107978764132552	0.91236567408931	0.0897715262620145	0.925604326267971	-0.0182072378705376	0.98452002730437
TRINITY_FL_DN10573_c0_g2_i2	0.587812621449922	0.476389629285599	1.01908758635477	0.131405598932647	0.431274964904845	0.574592624230494
TRINITY_FL_DN10575_c0_g1_i1	0.0897545476660118	0.95549836534502	0.331808963144728	0.807834037411738	0.242054415478716	0.850734943114931
TRINITY_FL_DN10580_c0_g1_i1	0.180202607735379	0.841763174885849	-1.17639093057736	0.0473701174348872	-1.35659353831274	0.0183575325491868
TRINITY_FL_DN10580_c0_g2_i1	1.10818814075377	0.454444646630936	0.0283263635493539	0.987957263450651	-1.07986177720442	0.408388507108663
TRINITY_FL_DN10581_c0_g1_i1	-1.27223982286022	0.0722929885229518	1.59318088464182	0.0128785706189332	2.86542070750204	1.96545651632908e-06
TRINITY_FL_DN10582_c0_g1_i1	-0.717600231032583	0.411859928806716	0.651378247822502	0.438490948596275	1.36897847885508	0.0617548039493154
TRINITY_FL_DN10583_c0_g1_i1	-1.30259426751426	0.0307977818824329	-1.48868330905194	0.00766923506421233	-0.186089041537689	0.816536408516139
TRINITY_FL_DN10584_c0_g1_i1	0.0745009719637558	0.937540389617431	0.118930049996325	0.896802417420725	0.0444290780325696	0.961336397716488
TRINITY_FL_DN10586_c0_g1_i2	-1.03485840395303	0.377310760267443	-2.60963764980909	0.00806752191573154	-1.57477924585606	0.153694959918035
TRINITY_FL_DN10587_c0_g1_i1	-0.931192133074353	0.725159204083889	0.338751590659614	0.880200145158818	1.26994372373397	0.624110565148914
TRINITY_FL_DN10587_c0_g2_i1	-1.32697951383503	0.541384961451816	-0.174265284148857	0.941411271437471	1.15271422968617	0.655530211748443
TRINITY_FL_DN10587_c0_g3_i1	-3.63967555313474	0.00357077365702637	0.336502951222976	0.789992030338829	3.97617850435771	0.000592662625158171
TRINITY_FL_DN10590_c0_g1_i2	0.272653330527796	0.779086189209594	0.538316617184973	0.507839527914925	0.265663286657176	0.768978659879086
TRINITY_FL_DN10591_c0_g1_i1	-0.545863005499425	0.521219341098561	-1.00694038244207	0.151487050488517	-0.461077376942647	0.569505178071172
TRINITY_FL_DN10592_c0_g1_i2	0.325793864160257	0.715662101571446	-0.773059423947863	0.280311459406005	-1.09885328810812	0.0976379326200109
TRINITY_FL_DN10593_c0_g1_i2	-0.0212850429926704	0.987679264597912	-9.95020438588882	2.46256230331034e-22	-9.92891934289615	3.82539256907796e-22
TRINITY_FL_DN10594_c0_g1_i1	-1.24641366726091	0.364042373894889	1.96904303946776	0.15186251909392	3.21545670672867	0.00838854314497465
TRINITY_FL_DN10595_c0_g1_i1	-1.18682173678414	0.069524191993778	-0.818990948878749	0.211716787373005	0.367830787905387	0.630887647812376
TRINITY_FL_DN10596_c0_g1_i1	2.23670815609249	0.00451045990898096	-1.16909213271858	0.159689304457691	-3.40580028881106	6.50465531452569e-06
TRINITY_FL_DN10598_c0_g1_i1	-0.412702982584404	0.617346572997603	-0.268852027475229	0.745235170439739	0.143850955109175	0.872065863152456
TRINITY_FL_DN10599_c0_g1_i1	-0.466671270796684	0.558263434405643	0.132211766911591	0.881866231382756	0.598883037708275	0.403864147088172
TRINITY_FL_DN1059_c0_g1_i1	-0.29518020005257	0.749054215801681	0.680443016123114	0.356983263503441	0.975623216175684	0.162363101924443
TRINITY_FL_DN10600_c0_g1_i1	0.305429083112751	0.717579530855248	-0.233673954427706	0.776825629223879	-0.539103037540457	0.450932615139132
TRINITY_FL_DN10601_c0_g1_i1	0.510009119058606	0.527721999277827	0.253624277869582	0.767551113020523	-0.256384841189024	0.762007687560186
TRINITY_FL_DN10602_c0_g1_i1	0.690161601752487	0.384267999255224	-0.0852861550578485	0.931590348545206	-0.775447756810336	0.27759008657831
TRINITY_FL_DN10603_c0_g1_i1	-0.9776504275758	0.386712899788002	1.65002869200583	0.0872542070720223	2.62767911958163	0.00570498571273032
TRINITY_FL_DN10606_c0_g1_i2	0.940226741443028	0.14388178401686	0.368674711659357	0.607935329715963	-0.571552029783671	0.389063190452971
TRINITY_FL_DN10607_c0_g1_i1	-1.4967929192827	0.0678645491988122	1.2802991650752	0.0793387320388273	2.7770920843579	4.8210421089625e-05
TRINITY_FL_DN10610_c0_g1_i1	0.117324166133429	0.897432370690275	0.580962628698389	0.385228448331526	0.46363846256496	0.506716903010378
TRINITY_FL_DN10611_c0_g2_i1	-2.02481854954689	0.00421873894540187	-7.32585563080046	3.52369738803125e-20	-5.30103708125357	4.29821280710274e-12
TRINITY_FL_DN10612_c0_g1_i2	-0.401367842766769	0.59538276134102	-0.310873250413123	0.675001225632076	0.0904945923536457	0.913859800029348
TRINITY_FL_DN10613_c0_g1_i1	-0.875139642056018	0.346408902937481	-6.39167493324373	8.24769486213764e-14	-5.51653529118772	1.0730556270117e-10
TRINITY_FL_DN10614_c0_g1_i1	2.68667423164382	0.000623350825573197	-4.48876184670678	6.71942629940131e-09	-7.17543607835061	5.82034204696706e-17
TRINITY_FL_DN10615_c0_g1_i2	0.288485535906898	0.738851036110099	-0.852864951669841	0.196010573724554	-1.14135048757674	0.0654442341938245
TRINITY_FL_DN10617_c0_g1_i2	0.916420499960497	0.263684434815433	0.565627889424597	0.50925924572969	-0.3507926105359	0.706753999464707
TRINITY_FL_DN10618_c0_g1_i1	-0.308606109025687	0.741134340362524	-0.438903984814668	0.593760659771247	-0.130297875788981	0.89221387031158
TRINITY_FL_DN1061_c0_g1_i1	-0.509991596762329	0.540875335536376	-0.260410551329134	0.767502321924018	0.249581045433195	0.778809839132288
TRINITY_FL_DN10622_c0_g1_i1	-0.86573075943744	0.211003989343556	-0.235499289065179	0.773268193236265	0.630231470372262	0.362514977057104
TRINITY_FL_DN10624_c0_g1_i3	0.730873627137133	0.342581169624745	-0.792604802089486	0.264889132927448	-1.52347842922662	0.0147573468285537
TRINITY_FL_DN10625_c0_g1_i1	-3.58377617970723	0.00182392382666493	-4.45794011499998	9.97561528261744e-05	-0.87416393529275	0.613729316309882
TRINITY_FL_DN10626_c0_g1_i2	1.47020057501429	0.092303685403565	-0.0801244102770693	0.946244350833171	-1.55032498529136	0.050778641382295
TRINITY_FL_DN10629_c0_g1_i5	-0.692305373271341	0.320491084530505	0.712860952978361	0.265458200862276	1.4051663262497	0.0128620683090955
TRINITY_FL_DN10630_c0_g1_i1	0.250762883873784	0.845168451809533	1.68145039166408	0.0580920823703183	1.4306875077903	0.114369822620854
TRINITY_FL_DN10632_c0_g1_i1	-0.115827580844517	0.897101134206449	-0.0683471749861493	0.938470031266639	0.0474804058583681	0.955475432507009
TRINITY_FL_DN10633_c0_g1_i1	0.474228639433881	0.544737199878461	-1.03837364838045	0.101137420055513	-1.51260228781433	0.0104682426591133
TRINITY_FL_DN10634_c0_g1_i1	0.43543801873164	0.557785967872835	-1.34033813121645	0.0180244940452289	-1.77577614994809	0.00102895524078645
TRINITY_FL_DN10635_c0_g1_i2	-0.692042221491506	0.33465291083891	0.0515661184512987	0.955425495550438	0.743608339942805	0.258572218442165
TRINITY_FL_DN10637_c0_g1_i3	-1.69977622681094	0.11864562438844	-1.14390410385619	0.26243436711995	0.555872122954753	0.659258780241883
TRINITY_FL_DN10637_c0_g2_i1	-0.373577719782149	0.77225554549705	-1.1065926365116	0.263334060508601	-0.733014916729451	0.49157850331507
TRINITY_FL_DN10638_c0_g1_i1	-2.16233144481042	0.111208623702873	-0.327247317834398	0.821361075797403	1.83508412697602	0.150101272006695
TRINITY_FL_DN10638_c0_g1_i2	-5.87111467425543	2.32297435403342e-07	-8.32517090891877	1.64382776081689e-10	-2.45405623466333	0.364659996927546
TRINITY_FL_DN10639_c0_g1_i1	-0.246534528391132	0.818904649747013	-1.43877571350866	0.048823485468339	-1.19224118511753	0.119242964120076
TRINITY_FL_DN1063_c0_g1_i1	3.53467837981857	0.000534522885830699	4.39385724561384	8.08467490376569e-06	0.859178865795266	0.49591609342671
TRINITY_FL_DN10641_c0_g1_i1	-8.08905859159425	6.72293495385373e-09	-4.39698230560597	4.66039302129782e-07	3.69207628598828	0.139730487929363
TRINITY_FL_DN10641_c0_g4_i1	-2.22220506407671	0.0520063442870473	-2.81140161687231	0.00700812756476087	-0.589196552795602	0.69392727418848
TRINITY_FL_DN10643_c0_g1_i4	-0.317500845655825	0.726709576473471	-1.82647419967481	0.00363872221465691	-1.50897335401898	0.0181158521115742
TRINITY_FL_DN10644_c0_g1_i1	-2.34647947192113	0.00151034727520232	-0.166665411069702	0.875480673833099	2.17981406085142	0.00269738124301732
TRINITY_FL_DN10646_c0_g1_i2	-0.308008648332737	0.715828902878495	-0.223690585302972	0.788197695491763	0.0843180630297651	0.923447806915405
TRINITY_FL_DN10647_c0_g1_i1	-0.026717015492255	0.977402515969179	-0.655972486673682	0.314289768898824	-0.629255471181427	0.342010632407283
TRINITY_FL_DN10648_c0_g1_i1	0.88685890794032	0.405181822212835	-1.96293137399331	0.0212491431381909	-2.84979028193363	0.000839061227213825
TRINITY_FL_DN10649_c0_g1_i1	0.391192797604581	0.747590572493202	3.7185368128465	1.51659278399341e-05	3.32734401524192	0.000112309129846587
TRINITY_FL_DN10650_c0_g1_i2	-0.157159032927687	0.862053703804582	0.22864913040585	0.772930579388697	0.385808163333537	0.59337158301408
TRINITY_FL_DN10652_c0_g1_i1	-0.0774022414410209	0.938795319584744	-0.70963424271587	0.337351948248074	-0.632232001274849	0.400014707839059
TRINITY_FL_DN10653_c0_g1_i1	0.581960903759389	0.441805792256384	-0.411268598586888	0.585999276814759	-0.993229502346277	0.116752488377089
TRINITY_FL_DN10654_c0_g1_i1	-2.39042622623412	0.000129666551674093	-3.76046869530831	9.13249654067504e-10	-1.37004246907419	0.0480860285921652
TRINITY_FL_DN10655_c0_g1_i1	-2.67608729623634	0.00011033629399953	-5.48770147982646	3.08795843926241e-12	-2.81161418359012	0.0039579607729564
TRINITY_FL_DN10657_c0_g1_i1	0.289843409586531	0.750819270734228	-0.921574075235342	0.185513626756883	-1.21141748482187	0.0669670602587691
TRINITY_FL_DN10658_c0_g1_i2	-0.731677125655051	0.435826708669022	-0.25488331814437	0.810227322045722	0.476793807510681	0.622837814035187
TRINITY_FL_DN10659_c0_g1_i1	0.288459938487319	0.767595972622851	0.475141555989622	0.576363999091559	0.186681617502303	0.847568250060679
TRINITY_FL_DN1065_c0_g1_i1	1.14404901246709	0.0922516779959195	0.477353216134614	0.52869777165786	-0.666695796332477	0.347027755047226
TRINITY_FL_DN10662_c1_g2_i1	-1.32382167126517	0.108646462621485	-1.34457860647561	0.0696214173276513	-0.0207569352104389	0.985715157849296
TRINITY_FL_DN10663_c0_g1_i1	-0.814846294704883	0.254453277590769	0.591800475798098	0.404441949098319	1.40664677050298	0.0200159791394874
TRINITY_FL_DN10664_c0_g1_i1	-4.86973255442096	0.000186035888166892	-7.20148310478338	6.49791838295444e-07	-2.33175055036242	0.381185237916693
TRINITY_FL_DN10666_c0_g1_i1	-1.57576307427639	0.0866197584834849	-0.705377455459742	0.496976518640418	0.870385618816649	0.374071110205756
TRINITY_FL_DN10667_c0_g1_i2	0.654386633692817	0.406925288647004	1.41249007412279	0.0243687682884212	0.758103440429977	0.273717144344536
TRINITY_FL_DN10668_c0_g1_i1	0.0411923543361589	0.96605955547097	0.20337617007552	0.820193601165855	0.162183815739361	0.859888443435809
TRINITY_FL_DN10669_c0_g1_i1	-0.015612523465751	0.988879403380947	-0.365807167448703	0.678439101273783	-0.350194643982952	0.688416394622689
TRINITY_FL_DN1066_c0_g1_i1	-2.90575930898071	3.2753401971484e-05	-2.47799606230277	0.000122503110055452	0.427763246677934	0.689529635400217
TRINITY_FL_DN10674_c0_g1_i1	1.09723199173117	0.283547477658928	1.59666440926988	0.0916320639235105	0.499432417538706	0.653621139918675
TRINITY_FL_DN10675_c0_g1_i2	0.0355180376108219	0.970188060913321	0.302138411671219	0.710473547076808	0.266620374060397	0.74786964217979
TRINITY_FL_DN10676_c0_g1_i3	0.0381854036458505	0.965239667291724	0.514057308049816	0.448272808154755	0.475871904403965	0.489495820852813
TRINITY_FL_DN10677_c0_g1_i1	-0.0826469194640742	0.929993160857594	-0.936425512463612	0.142844669674307	-0.853778592999538	0.189358483512133
TRINITY_FL_DN1067_c0_g1_i1	-0.531473220691304	0.515202194828738	-0.122745463556685	0.896805922532574	0.408727757134619	0.608981334045747
TRINITY_FL_DN10681_c0_g1_i1	0.463855367982567	0.531916950393198	-1.34007114505331	0.0187429123790903	-1.80392651303588	0.000898610345122485
TRINITY_FL_DN10682_c0_g1_i1	0.377270667532209	0.664105686683844	-1.6514989676998	0.00811971179956305	-2.02876963523201	0.000738601147188032
TRINITY_FL_DN10683_c0_g1_i1	1.09897708105693	0.0881997443464051	0.399397791397101	0.585882207539048	-0.699579289659833	0.285962002060135
TRINITY_FL_DN10684_c0_g1_i1	-1.82191232480826	0.016246634433239	-0.686548341291094	0.367216183865201	1.13536398351717	0.146464269869916
TRINITY_FL_DN10686_c0_g1_i1	-0.329514649496806	0.713318687493437	-0.358660689322689	0.661991283964597	-0.029146039825883	0.975355677739485
TRINITY_FL_DN10687_c0_g1_i1	-0.943224446999036	0.164274880728278	-1.31253772931317	0.0293864901823276	-0.369313282314129	0.627315630905439
TRINITY_FL_DN10688_c0_g1_i1	0.566092178466421	0.464116820792463	-0.0695535900204414	0.941621970548588	-0.635645768486862	0.37040574865822
TRINITY_FL_DN10689_c0_g1_i2	0.172308736643235	0.848099839942802	-0.728769356092702	0.256101515531111	-0.901078092735937	0.141893371579389
TRINITY_FL_DN1068_c0_g1_i1	-6.10518475942265	0.00177461402636345	0.934213179865655	0.402233176596977	7.03939793928831	9.81446139073388e-06
TRINITY_FL_DN10690_c0_g1_i1	-2.21837175304687	0.0277202278971989	0.670787957467031	0.569409278106266	2.8891597105139	0.00258116289283774
TRINITY_FL_DN10691_c0_g1_i1	-0.329614926434997	0.709931001963065	1.21490630170925	0.0632072584857013	1.54452122814424	0.0142642727181852
TRINITY_FL_DN10695_c0_g1_i1	0.0758567564099376	0.933734286493878	-1.97628709708198	0.000357285014892798	-2.05214385349191	0.000192362908937357
TRINITY_FL_DN10697_c0_g1_i1	0.151158409385183	0.885007295691837	-0.840093737191907	0.261585368454839	-0.991252146577091	0.172180157302513
TRINITY_FL_DN10703_c0_g1_i1	-0.183087886614814	0.853684892716885	-0.265537396026755	0.761677122230057	-0.0824495094119413	0.929936227035849
TRINITY_FL_DN10705_c0_g1_i1	-1.41292677263449	0.319733139902371	-1.77307327312812	0.117638814839448	-0.360146500493633	0.816612851719157
TRINITY_FL_DN10706_c0_g1_i2	-4.1240585703884	3.35899972196254e-05	-5.78065379902864	5.57111470979153e-09	-1.65659522864024	0.103829777373885
TRINITY_FL_DN10710_c0_g1_i1	-1.35364561296284	0.0654653538146607	0.763082529276282	0.324562476748466	2.11672814223912	0.0011671109449311
TRINITY_FL_DN10712_c0_g1_i1	1.00665692268421	0.457499011123252	7.13321642028423	6.06965478474059e-09	6.12655949760002	2.41405275888902e-07
TRINITY_FL_DN10713_c0_g1_i1	-0.660666458644671	0.382454805900233	3.19869781429607	1.55262065890046e-08	3.85936427294074	2.10618106937522e-11
TRINITY_FL_DN10715_c0_g1_i2	0.493210532584135	0.508037598748757	-1.61389299486904	0.00384512510058367	-2.10710352745318	9.06638916165964e-05
TRINITY_FL_DN10716_c0_g1_i1	-0.876459767942627	0.237685935620486	-1.278324080178	0.0505660203633529	-0.401864312235368	0.62223530735171
TRINITY_FL_DN1071_c0_g1_i1	-0.153194299537933	0.863831001249277	-0.721799032660299	0.254208473403338	-0.568604733122366	0.391265538542948
TRINITY_FL_DN10720_c0_g1_i1	-1.45362013925888	0.0205895585826506	4.27578197046823	7.72762304237167e-15	5.72940210972711	1.31971867465214e-22
TRINITY_FL_DN10721_c0_g1_i1	-0.383948470075602	0.651910809785519	0.278955560258016	0.738067809138687	0.662904030333619	0.357025476970521
TRINITY_FL_DN10725_c0_g1_i1	-7.26372725723575	2.11608431230251e-13	-5.95315288668283	1.14844829632539e-11	1.31057437055292	0.398841545250674
TRINITY_FL_DN10727_c0_g1_i1	0.0070866036483326	0.994926336054028	0.093806035421233	0.921268781336973	0.0867194317729004	0.922915181577798
TRINITY_FL_DN10728_c0_g1_i1	-0.423960964163952	0.719606453306137	-2.75310333169839	0.00112733240014472	-2.32914236753444	0.00787103301288877
TRINITY_FL_DN10729_c0_g1_i2	-0.0868948574075993	0.922280366027426	0.282552933940749	0.705303191605543	0.369447791348349	0.604909033841327
TRINITY_FL_DN10729_c0_g2_i1	-4.43373042529354	1.45612056683546e-05	-3.45016267452536	4.51549398679332e-05	0.983567750768176	0.58569252907252
TRINITY_FL_DN10733_c0_g1_i1	-0.633495923143179	0.412770635138691	0.67554104888298	0.332613302753472	1.30903697202616	0.0337011478639936
TRINITY_FL_DN10734_c0_g1_i1	0.0388922773137824	0.965239667291724	-0.673857200034728	0.306185803375131	-0.71274947734851	0.275059056796173
TRINITY_FL_DN10735_c0_g1_i1	0.0520271677045179	0.962575926859262	-0.84952901425207	0.29107598164051	-0.901556181956588	0.265571090492986
TRINITY_FL_DN10736_c0_g1_i1	0.174860613924047	0.855085797768167	0.759704585169025	0.263283342780551	0.584843971244978	0.412663183282394
TRINITY_FL_DN10738_c0_g1_i2	-1.0186122364427	0.22852401151487	0.630717242107323	0.448165990197583	1.64932947855002	0.0208941569743847
TRINITY_FL_DN10738_c0_g1_i4	-0.0158395088037462	0.988744754799387	0.482744465346627	0.569633240023156	0.498583974150373	0.549390578979342
TRINITY_FL_DN10739_c0_g1_i2	-0.874023625677825	0.284890831685964	-0.186038978034822	0.851578998594138	0.687984647643003	0.392374300895316
TRINITY_FL_DN10741_c0_g1_i1	-0.115837846333533	0.907000238922973	-0.195853639404581	0.824063935681815	-0.0800157930710482	0.930421138526218
TRINITY_FL_DN10742_c0_g1_i1	-4.84515359215819	1.66735379669267e-06	-9.00086255204598	3.68996314480526e-11	-4.15570895988779	0.054610311587201
TRINITY_FL_DN10743_c0_g1_i1	-0.383120570717679	0.686803841381533	4.467761720531	6.13950564254582e-12	4.85088229124868	2.41670533937737e-13
TRINITY_FL_DN10745_c0_g1_i3	0.717684713844897	0.349066280961703	0.352882620048969	0.665291465806236	-0.364802093795927	0.649282014507369
TRINITY_FL_DN10748_c0_g1_i2	0.383445954413023	0.634035450855478	0.274720548082705	0.728265058968429	-0.108725406330318	0.899951489810534
TRINITY_FL_DN10749_c0_g1_i1	-0.732533043168493	0.312675775067999	0.849511362702892	0.189430544384038	1.58204440587138	0.00631265518634566
TRINITY_FL_DN10750_c0_g1_i1	1.632329915953	0.031377486442074	0.789773460613826	0.343972188236346	-0.842556455339175	0.263445022239205
TRINITY_FL_DN10752_c0_g1_i1	-0.26975864996297	0.765918662421061	0.017720912645157	0.985782788923704	0.287479562608127	0.733398092953947
TRINITY_FL_DN10753_c0_g1_i1	-0.0313966981897161	0.972452283071462	1.17251703075269	0.0455450835553092	1.2039137289424	0.0381445565227021
TRINITY_FL_DN10757_c0_g1_i1	0.540290466541896	0.489596053677478	-0.60656948220065	0.39292855333177	-1.14685994874255	0.0653334129212215
TRINITY_FL_DN10758_c0_g1_i1	-1.48264941040063	0.215211865888088	-0.146102696703909	0.920231349696167	1.33654671369672	0.234585813172127
TRINITY_FL_DN10759_c0_g1_i1	-0.335564683242303	0.68075229790561	-0.074071230199134	0.935086718240198	0.261493453043169	0.740873886452599
TRINITY_FL_DN10760_c0_g1_i1	-1.81689314082843	0.174780076537948	-2.28736451856555	0.0499234816168229	-0.470471377737115	0.770700308312616
TRINITY_FL_DN10764_c0_g1_i1	-1.29049000922132	0.0393190407709602	0.219929506771729	0.787579032575972	1.51041951599305	0.00850593915523094
TRINITY_FL_DN10766_c0_g1_i2	0.649469310398019	0.451259366817204	-3.24345143559247	7.01728490707193e-05	-3.89292074599049	1.98540897485928e-07
TRINITY_FL_DN10766_c0_g1_i3	-0.842792801782223	0.416682095503673	-1.07370246207229	0.234048345838819	-0.230909660290069	0.847962025471441
TRINITY_FL_DN10766_c0_g1_i5	-0.241588287768803	0.844004560905228	-0.294474341689879	0.780016728040143	-0.0528860539210757	0.962505428389317
TRINITY_FL_DN10768_c0_g1_i1	-2.31378045561396	0.000213413145259118	1.10397488813803	0.0965633944656289	3.41775534375199	1.56574974618295e-08
TRINITY_FL_DN10769_c0_g1_i3	-0.678361894732531	0.360158831162137	1.1018732275672	0.0747534109129198	1.78023512229973	0.00182843162003706
TRINITY_FL_DN10771_c0_g1_i1	-4.92731787012742	1.87937132680501e-08	-6.96311766156556	2.19939783970839e-12	-2.03579979143814	0.279640872419554
TRINITY_FL_DN10773_c0_g1_i1	-0.753173203687353	0.328740957005227	0.253077017169748	0.772940391724096	1.0062502208571	0.141033809556792
TRINITY_FL_DN10774_c0_g1_i1	0.697650058659738	0.499200863340115	-0.639182299778365	0.526730254002097	-1.3368323584381	0.132548666190916
TRINITY_FL_DN10775_c0_g1_i1	0.403280221106177	0.72722924864106	-3.68891078758381	3.29318406964712e-06	-4.09219100868999	4.22516678363862e-07
TRINITY_FL_DN10776_c0_g1_i1	-0.496331991789168	0.579616000917779	-1.47061723337116	0.0367297163120883	-0.974285241581992	0.198158176714575
TRINITY_FL_DN10777_c0_g1_i1	0.539150962225326	0.690282674202015	1.36175938548551	0.197694465384627	0.822608423260184	0.442659823043943
TRINITY_FL_DN10778_c0_g1_i1	-1.02088980145023	0.118395264651704	-0.225683927941702	0.778428678853317	0.795205873508526	0.2150976569483
TRINITY_FL_DN10779_c0_g1_i1	-0.173637967174991	0.864476861071321	0.215120027039719	0.813547734300648	0.38875799421471	0.644197887424769
TRINITY_FL_DN10780_c0_g1_i3	-4.96125307471934	0.00449595805072638	6.94452155209211	1.8175779215163e-05	11.9057746268114	6.29252121082941e-11
TRINITY_FL_DN10781_c0_g1_i1	1.19932084384988	0.0910432626133809	-2.25289478250509	0.000259818392803086	-3.45221562635498	1.87812879359297e-08
TRINITY_FL_DN10782_c0_g1_i1	-0.476631404071698	0.601791558482698	-1.65034087361388	0.0179089789538711	-1.17370946954218	0.105612859516504
TRINITY_FL_DN10784_c0_g1_i1	0.195667030906237	0.85561563256567	-0.7815420500588	0.326349999715045	-0.977209080965038	0.196980153204344
TRINITY_FL_DN10785_c0_g1_i3	0.579115591551103	0.528571170597914	0.419012025151572	0.654182745267782	-0.16010356639953	0.878876211813891
TRINITY_FL_DN10786_c0_g1_i2	-0.514669122238925	0.489124169057527	0.187909111548005	0.81744053953493	0.70257823378693	0.279714529068898
TRINITY_FL_DN10787_c0_g1_i1	-0.484536271858381	0.522726827019305	-0.527121628514697	0.445148975627347	-0.0425853566563157	0.961279363296591
TRINITY_FL_DN10789_c0_g1_i1	0.056600055892857	0.965823592627779	3.51754147606073	4.21257637604645e-05	3.46094142016788	7.50790512236879e-05
TRINITY_FL_DN10792_c0_g1_i1	-1.13602610426527	0.304178343972085	-1.33137367297221	0.174459389785405	-0.195347568706939	0.880906144661132
TRINITY_FL_DN10792_c1_g1_i1	-1.5804553652017	0.218739485606921	-0.700536358240249	0.588802276624964	0.87991900696145	0.503129870011708
TRINITY_FL_DN10793_c0_g1_i1	0.676192725592921	0.36688229945864	-1.03927621534677	0.106489092633851	-1.7154689409397	0.00358887623634498
TRINITY_FL_DN10794_c0_g1_i1	-1.24975333319637	0.149107833551881	-0.0611454189054239	0.959415649861603	1.18860791429095	0.15670360158409
TRINITY_FL_DN10795_c0_g1_i2	-3.86610558601019	4.03337712726253e-06	-5.01199576949656	4.23989204977695e-09	-1.14589018348637	0.47967832115641
TRINITY_FL_DN10797_c1_g1_i1	-0.858239075046272	0.191602285790271	0.148844529800519	0.855312237140978	1.00708360484679	0.0896202851756271
TRINITY_FL_DN10798_c0_g1_i1	1.19112522883212	0.116863637506684	0.33233946694887	0.71693020812259	-0.858785761883252	0.267036783669796
TRINITY_FL_DN10798_c0_g2_i1	-0.263536905716086	0.860161368777147	0.191662348728025	0.878651700710574	0.455199254444111	0.672022937247756
TRINITY_FL_DN10799_c0_g1_i1	-0.387323691214513	0.65128706778177	-0.41345032471035	0.598251073400283	-0.0261266334958367	0.978042411801777
TRINITY_FL_DN1079_c0_g1_i1	-8.04739527553453	2.41059964806738e-08	-6.12226605921298	1.04727499847882e-08	1.92512921632155	0.517228669675683
TRINITY_FL_DN10800_c0_g1_i1	-4.24692481228795	2.54716426086183e-08	-1.68160341998194	0.0268728279442221	2.56532139230601	0.000491005396997256
TRINITY_FL_DN10800_c0_g2_i1	-1.40360822521618	0.207208851348868	-2.68609865141247	0.00790036856680254	-1.28249042619629	0.23925702913338
TRINITY_FL_DN10801_c0_g1_i2	-3.68482026352842	3.01991729965933e-08	-8.29341097662612	1.0937509971992e-22	-4.6085907130977	8.96364137437895e-08
TRINITY_FL_DN10803_c0_g1_i1	0.830936426053428	0.219167006438488	-2.38443565412654	1.11591084574956e-05	-3.21537208017997	3.41038005433882e-09
TRINITY_FL_DN10805_c0_g1_i1	-4.84653968119275	2.67057144597695e-08	-2.31781035807653	0.00644747503700001	2.52872932311622	0.00465564882475639
TRINITY_FL_DN10807_c0_g1_i1	-2.4904256075482	0.405699211610329	-1.85624579465908	0.388180558474935	0.634179812889121	0.833065175244536
TRINITY_FL_DN10807_c0_g2_i1	-3.32809968004827	0.0712492182547131	-3.11050594191353	0.0351922890008615	0.21759373813474	0.930697548896638
TRINITY_FL_DN10810_c0_g2_i1	0.463043523431812	0.55290163845106	-1.97675861139164	0.00050556302488373	-2.43980213482345	1.35621030899776e-05
TRINITY_FL_DN10812_c0_g1_i1	0.261613956970672	0.755392852946487	-0.619579084348623	0.353906269431358	-0.881193041319296	0.159671456545669
TRINITY_FL_DN10813_c0_g1_i1	-0.971569288504378	0.128497364468986	-1.0592137966572	0.0728570493790098	-0.0876445081528235	0.916622871035008
TRINITY_FL_DN10814_c0_g1_i1	-0.931383285624947	0.325767824366724	-0.443238697937461	0.667547649975933	0.488144587687486	0.638452903968893
TRINITY_FL_DN10815_c0_g1_i1	-0.663350428436085	0.360979975713241	-1.12407279042647	0.0656501916421497	-0.460722361990381	0.524512026393464
TRINITY_FL_DN10817_c0_g1_i1	0.0102927534483856	0.992209416209683	0.117427378809108	0.902070005873848	0.107134625360723	0.90804310611094
TRINITY_FL_DN10817_c0_g1_i2	-0.778517159346866	0.693174351384648	-4.51424774078767	0.0275007837009603	-3.7357305814408	0.0916322047257891
TRINITY_FL_DN10818_c0_g1_i1	0.0393107030181183	0.966371896713598	0.164965039977111	0.851461309924314	0.125654336958992	0.888010816034049
TRINITY_FL_DN10820_c0_g1_i1	-2.08554238230274	0.277503909259454	7.51713132194922	0.00055206253651058	9.60267370425196	1.42957049535652e-05
TRINITY_FL_DN10821_c0_g1_i1	-4.80665839348563	4.91901807336596e-07	-4.09074955160348	1.50171057245695e-05	0.715908841882144	0.55141645921203
TRINITY_FL_DN10825_c0_g1_i1	0.26696857712887	0.764853538516376	0.138277708633077	0.877173585864661	-0.128690868495793	0.884621394014068
TRINITY_FL_DN10827_c0_g1_i1	0.410479210874718	0.648941215934693	-0.879499841087075	0.230708666272527	-1.28997905196179	0.0577974797649501
TRINITY_FL_DN10828_c0_g1_i1	-0.399692332000829	0.639421979500839	0.961028396169683	0.151282729290447	1.36072072817051	0.0303436354640502
TRINITY_FL_DN10829_c0_g1_i1	-4.74696732822371	1.09610470782558e-07	-2.55905297470875	0.00102492466126318	2.18791435351495	0.0318824653669281
TRINITY_FL_DN1082_c0_g1_i1	0.0209980561893679	0.982628148906473	-0.881402549425161	0.175824471175727	-0.902400605614529	0.163290743571697
TRINITY_FL_DN10831_c0_g1_i1	1.30098927492625	0.158212376257528	1.04750372770574	0.243057054762722	-0.253485547220507	0.79954522614517
TRINITY_FL_DN10831_c1_g1_i1	0.374880012013485	0.649846042472762	-0.0104287100317894	0.991372490683645	-0.385308722045275	0.611758148812665
TRINITY_FL_DN10832_c0_g1_i2	-1.25974544809199	0.175295470194578	-3.36536866017949	3.54115575078821e-05	-2.1056232120875	0.0142614030858756
TRINITY_FL_DN10833_c0_g1_i7	0.223378923384754	0.827721863310621	0.759039826784111	0.294998721570461	0.535660903399357	0.471270661873006
TRINITY_FL_DN10835_c0_g1_i2	2.53151010810963	0.000103261416249131	-2.83092450119185	6.28033797180135e-06	-5.36243460930148	1.27833757294439e-15
TRINITY_FL_DN10836_c0_g1_i1	-0.507750723625875	0.642243224228088	-0.989255690223278	0.279617999517233	-0.481504966597403	0.654519489259447
TRINITY_FL_DN10838_c0_g1_i1	1.01522984423062	0.180113423882437	-6.64372613335621	2.09244302755398e-20	-7.65895597758683	6.67490377656899e-25
TRINITY_FL_DN10839_c0_g1_i1	-0.126440953373156	0.909927115892133	-1.86907446247629	0.00844399187110166	-1.74263350910314	0.0150622910326781
TRINITY_FL_DN10840_c0_g1_i1	-0.477650963504143	0.536223766058175	-0.234493594204525	0.773219522244476	0.243157369299618	0.762349885426381
TRINITY_FL_DN10843_c0_g1_i2	0.589078243497454	0.461253627622173	1.22418930422093	0.0577168590095903	0.635111060723476	0.377538589385943
TRINITY_FL_DN10845_c0_g1_i1	-0.688949216722562	0.325138321113643	-4.68319353619116	1.78764174794525e-16	-3.9942443194686	8.07387940447051e-13
TRINITY_FL_DN10849_c0_g1_i1	0.260171297204996	0.773819814531672	-0.341702445582569	0.673412330694378	-0.601873742787565	0.408006846382599
TRINITY_FL_DN10850_c0_g1_i4	-0.199054182947156	0.820845198521978	-0.258090846402794	0.737209479462018	-0.0590366634556376	0.94427122366788
TRINITY_FL_DN10851_c0_g1_i1	-1.65664127375439	0.011642271765261	0.504845146313923	0.51040740450656	2.16148642006831	0.000359401573647636
TRINITY_FL_DN10853_c0_g1_i1	-0.48436064844536	0.53752422182184	-0.0456142402908143	0.960835629543226	0.438746408154546	0.555231975985465
TRINITY_FL_DN10854_c0_g1_i1	-1.02243564915808	0.113445995821379	-1.10805164286755	0.0631373482574062	-0.0856159937094661	0.919789464113129
TRINITY_FL_DN10855_c0_g1_i1	-2.83789170704389	0.00208917681843594	1.14286533708161	0.240251960617059	3.9807570441255	6.10586105808103e-06
TRINITY_FL_DN10856_c0_g1_i1	-0.0562387357322512	0.95126539581906	-1.18005402278754	0.0537364418144793	-1.12381528705528	0.0667075641827736
TRINITY_FL_DN10858_c0_g1_i1	-3.84159746994853	5.73563405390155e-09	1.86697407200015	0.00449029585428895	5.70857154194868	7.691670835723e-17
TRINITY_FL_DN10860_c0_g1_i1	1.17676259585759	0.133877115165669	-1.1353101772552	0.187223271006211	-2.31207277311279	0.000442960027868677
TRINITY_FL_DN10862_c0_g1_i1	-6.07846941145652	1.56715179131572e-07	-4.80976773286942	1.42080820405591e-07	1.2687016785871	0.553746946985995
TRINITY_FL_DN10864_c0_g1_i1	-0.260561559106038	0.749543982253109	-0.0957291175527924	0.911964301131897	0.164832441553246	0.837901797992029
TRINITY_FL_DN10865_c0_g1_i1	-7.67316748221805	0.000274496545183426	-1.5452446223692	0.376139304806908	6.12792285984885	0.00647963837730347
TRINITY_FL_DN10866_c0_g1_i2	-0.270246565948091	0.759996818310011	0.202229627941341	0.812985986723815	0.472476193889432	0.522822024573073
TRINITY_FL_DN10867_c0_g1_i1	-4.91282636043421	4.89500875780428e-09	-4.90449922516205	7.36169191497091e-10	0.00832713527215372	0.995285193560654
TRINITY_FL_DN10870_c0_g1_i1	0.429182277828181	0.603519398063765	0.369411530858572	0.639109599740164	-0.059770746969609	0.947139110402016
TRINITY_FL_DN10871_c1_g1_i1	-3.99963038696285	0.00260579385632014	-0.659364512123144	0.529811614143153	3.34026587483971	0.0117444271935905
TRINITY_FL_DN10871_c1_g1_i2	-5.48907718980909	2.57565735565088e-10	-4.67860455060088	3.7377484549976e-09	0.810472639208216	0.510541598454245
TRINITY_FL_DN10872_c0_g1_i1	0.253695210064265	0.822109811383188	-1.53118502239855	0.0495840870314318	-1.78488023246281	0.0170526332912419
TRINITY_FL_DN10873_c0_g1_i1	-0.0715190904895155	0.942926254007404	-0.684988418468036	0.355333934129385	-0.613469327978521	0.416256799266521
TRINITY_FL_DN10874_c0_g1_i1	-0.743923465840342	0.36946651399539	-0.514765206160375	0.533208915929254	0.229158259679967	0.808215723441907
TRINITY_FL_DN10877_c0_g1_i3	-1.33725139433649	0.126182192663597	0.666326719138302	0.494706575208823	2.00357811347479	0.0115643336708151
TRINITY_FL_DN10880_c0_g1_i2	-3.24211854305087	0.011642271765261	-0.0481412451917868	0.977388780807274	3.19397729785908	0.00769597055955066
TRINITY_FL_DN10882_c0_g1_i1	1.02181711925036	0.129575757045418	-0.818695359815278	0.217093742200654	-1.84051247906564	0.00145104209670074
TRINITY_FL_DN10884_c0_g1_i1	-6.5971295241771	0.000131411865687366	-1.63208273600222	0.413194090435669	4.96504678817487	0.00702936412789273
TRINITY_FL_DN10885_c0_g1_i4	-2.32731715974851	0.0108627230981814	-3.33515615910733	9.70337411915085e-05	-1.00783899935882	0.374561622534989
TRINITY_FL_DN10885_c0_g1_i5	-2.14279143018194	0.12489525840981	-0.595968986624674	0.698164234765341	1.54682244355726	0.304443453283847
TRINITY_FL_DN10886_c0_g1_i1	-0.279040265816568	0.75363835922625	0.229034285928189	0.79074039761854	0.508074551744757	0.495609646268875
TRINITY_FL_DN10887_c0_g1_i1	0.646830162885627	0.466431174757427	2.19328963429969	0.00119619081267158	1.54645947141406	0.0253050341237564
TRINITY_FL_DN10889_c0_g1_i1	-0.110276040479082	0.937039985966114	2.82534126833724	0.00258375948465446	2.93561730881633	0.00129475196494295
TRINITY_FL_DN10890_c0_g1_i1	0.316617166988894	0.70838326119386	0.578527951261406	0.412085114990209	0.261910784272512	0.746611028861334
TRINITY_FL_DN10891_c0_g1_i1	-0.00629994398373247	0.995265914365154	-0.0819463160319384	0.93023671170115	-0.0756463720482059	0.932092928177791
TRINITY_FL_DN10894_c0_g1_i1	-0.929574920724188	0.250126227515877	-1.36476225641161	0.0575892036760182	-0.435187335687421	0.621288413741181
TRINITY_FL_DN10895_c0_g1_i1	-0.382785866412756	0.660353284213356	0.825541057629789	0.226840778354013	1.20832692404254	0.0563181472195772
TRINITY_FL_DN10896_c0_g1_i3	1.4103894259486	0.0387735849442386	-0.521267760678794	0.508211970526448	-1.9316571866274	0.00164894250737864
TRINITY_FL_DN10897_c0_g2_i1	-2.63540520640123	1.25841034819691e-05	-2.58686918830035	1.07685649276884e-05	0.0485360181008772	0.958939451920141
TRINITY_FL_DN10898_c0_g1_i1	0.202763173659237	0.930589497970108	0.517428332016649	0.788677007436977	0.314665158357412	0.874206473323906
TRINITY_FL_DN10899_c0_g1_i1	-0.693573617557197	0.385154756027735	1.05230708380569	0.111862650905405	1.74588070136289	0.00407536695732521
TRINITY_FL_DN10902_c0_g1_i1	0.743930195191556	0.399860321408096	-0.143776808793654	0.892000759377274	-0.88770700398521	0.265703422638061
TRINITY_FL_DN10903_c0_g2_i1	0.742650283429175	0.685500392002952	0.877056660578014	0.571619418906705	0.134406377148839	0.930073851038021
TRINITY_FL_DN10904_c0_g1_i1	0.278314004269854	0.751203505564457	0.0790962506771391	0.934067418093569	-0.199217753592715	0.816613814148291
TRINITY_FL_DN10905_c0_g1_i1	0.727599732289407	0.498545826537712	1.27915835435565	0.17282841161433	0.551558622066239	0.616239367723111
TRINITY_FL_DN10909_c0_g1_i1	1.43853901649433	0.0550898352284937	-0.963722090171436	0.213612171575507	-2.40226110666577	0.000280631978494759
TRINITY_FL_DN10910_c0_g1_i2	-0.21154533099913	0.869833552586107	1.52630159177289	0.0735863374910275	1.73784692277202	0.0459461958361268
TRINITY_FL_DN10911_c0_g1_i1	-0.337720742049153	0.70838326119386	-0.412941143848567	0.607935329715963	-0.0752204017994145	0.93637850851523
TRINITY_FL_DN10913_c1_g2_i1	-3.47907343795704	3.61709727759561e-05	-3.97234573399387	8.71506753790582e-07	-0.493272296036826	0.728301068095507
TRINITY_FL_DN10914_c0_g1_i1	-0.126208153723667	0.89869211583908	-1.18187854664552	0.0710418120449233	-1.05567039292185	0.114201102434573
TRINITY_FL_DN10915_c0_g1_i1	-0.516444819497116	0.632319435619469	-1.31324007595091	0.129690313935025	-0.796795256453794	0.396288509122461
TRINITY_FL_DN10916_c0_g1_i1	-7.7904611156	2.88528035218922e-07	-5.04077528205761	1.1722722925744e-06	2.74968583354239	0.333787042927277
TRINITY_FL_DN10921_c0_g1_i2	-0.515756635577585	0.572487487614607	-1.06629205657117	0.161188676377396	-0.550535420993581	0.524512026393464
TRINITY_FL_DN10922_c0_g1_i1	-0.592394199125617	0.517339081069678	-0.929461518814965	0.237681582455604	-0.337067319689347	0.725078016615495
TRINITY_FL_DN10932_c0_g1_i1	0.556070021458067	0.650575038779487	0.964062224470326	0.298471790779083	0.407992203012258	0.663088288350592
TRINITY_FL_DN10932_c0_g2_i1	-0.974464213431631	0.155708225659194	-1.03942277836459	0.100702415657031	-0.0649585649329565	0.942082262276512
TRINITY_FL_DN10935_c0_g1_i1	-0.177152135742726	0.859634340263132	0.29220148100589	0.731898615092061	0.469353616748616	0.54818547662482
TRINITY_FL_DN10938_c0_g1_i1	-0.18883022182788	0.86019128434157	-0.810097428298568	0.305633085864857	-0.621267206470688	0.453209575650908
TRINITY_FL_DN10940_c0_g1_i2	1.68948140988149	0.0114502767739267	1.44839246486545	0.0270236822867568	-0.241088945016047	0.785574696178113
TRINITY_FL_DN10941_c2_g1_i1	-1.29749389049397	0.18458296781297	-0.588932970543822	0.532475402024855	0.708560919950147	0.480163639053739
TRINITY_FL_DN10943_c0_g1_i1	1.01618121097034	0.171204657441264	-12.1430539542566	1.08670374974974e-38	-13.1592351652269	5.1741492343556e-43
TRINITY_FL_DN10946_c0_g1_i1	-1.05071518943871	0.103196792096433	0.678169487518442	0.297309531838495	1.72888467695715	0.00178877457162216
TRINITY_FL_DN10949_c0_g1_i1	-0.91168903501608	0.180179033118719	-1.59574835603247	0.00574386778162209	-0.684059321016387	0.311012868249229
TRINITY_FL_DN10951_c0_g1_i1	-0.11675997311844	0.932081323153178	-1.2619155705035	0.197172608311959	-1.14515559738506	0.233376948119187
TRINITY_FL_DN10953_c0_g1_i1	0.0434354361706167	0.966208248108307	1.22905794072258	0.0819779130204259	1.18562250455196	0.0964729357244783
TRINITY_FL_DN10954_c0_g1_i1	0.161183342642852	0.868793355519266	-0.229893647627193	0.790636376420187	-0.391076990270045	0.622865054732088
TRINITY_FL_DN10955_c0_g1_i1	-0.431783093275696	0.567355065184442	1.30873824842037	0.0221449159669232	1.74052134169606	0.00140903698634835
TRINITY_FL_DN10959_c0_g1_i1	0.134485033307609	0.886528297134309	-0.0610176384247241	0.948062520309679	-0.195502671732333	0.815589546194478
TRINITY_FL_DN1095_c0_g1_i1	-2.12471682975843	0.0424144661634755	-1.77628522744708	0.0469345843665616	0.348431602311353	0.829137798687697
TRINITY_FL_DN10961_c0_g1_i1	-2.07823485212281	0.00631466827223772	5.47561168180753	1.73954726160273e-16	7.55384653393034	8.18882619277346e-25
TRINITY_FL_DN10962_c0_g1_i2	0.0383984301051316	0.972887786771113	1.59792272917082	0.0319495121218588	1.55952429906569	0.032495849089994
TRINITY_FL_DN10965_c0_g1_i1	0.267811081240532	0.812360434484661	1.06219575390085	0.199594651570591	0.794384672660322	0.364524630508152
TRINITY_FL_DN10966_c0_g1_i2	-0.176603616678791	0.855843712517737	-0.684632487741841	0.336428245027304	-0.50802887106305	0.503076226656182
TRINITY_FL_DN10968_c0_g1_i1	0.589258448136287	0.487439549931056	0.912184488648287	0.199462348294718	0.322926040512	0.698207404815044
TRINITY_FL_DN1096_c0_g1_i1	-1.91457184797594	0.0930484558274001	-0.88334403085973	0.374697805940269	1.03122781711621	0.409335305608047
TRINITY_FL_DN10970_c0_g1_i1	-0.372813821017301	0.641414547667199	0.717916498724037	0.271739795798218	1.09073031974134	0.0695748389185773
TRINITY_FL_DN10975_c0_g2_i3	-0.584064589177494	0.446593878139701	-0.147003210291943	0.867858249157969	0.43706137888555	0.56258330077253
TRINITY_FL_DN10975_c0_g3_i2	-0.973911377423667	0.22472892237594	-1.1888850534672	0.105732715392495	-0.214973676043535	0.826811933926536
TRINITY_FL_DN10975_c1_g1_i1	-1.50307966613959	0.217874712005387	-2.28969551411292	0.0355154975810434	-0.786615847973325	0.621977627883448
TRINITY_FL_DN10976_c0_g1_i1	-0.517066374601397	0.480963517288048	0.47655021665937	0.489311275370794	0.993616591260767	0.0953263672359746
TRINITY_FL_DN10977_c0_g1_i1	-7.76157972885905	6.74136073921645e-14	-6.52045204789611	1.0608522269749e-13	1.24112768096294	0.57247715029717
TRINITY_FL_DN10978_c0_g1_i1	0.0694680790689197	0.946123308008425	-0.22282014968989	0.810833324143601	-0.29228822875881	0.746124402638157
TRINITY_FL_DN10979_c0_g1_i1	-6.06239290589829	1.10498212940188e-10	-4.99672579448014	2.97612061726428e-10	1.06566711141815	0.547238650428619
TRINITY_FL_DN1097_c0_g1_i1	-3.23960751555856	0.0140805125669439	-0.107175726465925	0.949078879640095	3.13243178909263	0.0120462629280053
TRINITY_FL_DN10980_c0_g1_i1	-0.256562181901092	0.765650789461364	-0.372841735274383	0.619448463469536	-0.116279553373291	0.892577548483701
TRINITY_FL_DN10982_c0_g1_i2	-4.20702954427409	2.63067161781538e-11	-3.47741823212977	7.26459596300248e-09	0.729611312144325	0.360685690607682
TRINITY_FL_DN10983_c0_g1_i1	-0.487794222183911	0.52450903452635	1.2532938406781	0.0355154975810434	1.74108806286201	0.0019860731730271
TRINITY_FL_DN10984_c0_g1_i1	-1.29997798024745	0.0854075850672975	-3.25102301072162	9.69733277681276e-07	-1.95104503047416	0.0061059300578675
TRINITY_FL_DN10985_c0_g1_i1	0.487837837221441	0.684339842431176	1.66963797520158	0.0814338201261914	1.18180013798014	0.245585244191938
TRINITY_FL_DN10987_c0_g1_i1	0.36036863528243	0.660313994572786	0.576532101243352	0.404644501248802	0.216163465960922	0.789663126270096
TRINITY_FL_DN10988_c0_g1_i1	0.190366885115573	0.841586385888912	0.583047765664679	0.421127951728486	0.392680880549107	0.61322022004654
TRINITY_FL_DN10989_c0_g1_i1	-0.567533361639268	0.43482184034094	0.133771176409156	0.873967529058331	0.701304538048424	0.282320073113389
TRINITY_FL_DN10990_c0_g1_i2	1.62872161684793	0.0478018815536428	1.97951796870638	0.0095972832468526	0.350796351858448	0.725536150589748
TRINITY_FL_DN10991_c0_g1_i2	-0.91955982431335	0.154281818299032	-0.0279074634772694	0.974706243781713	0.891652360836081	0.142401770888434
TRINITY_FL_DN10992_c0_g1_i1	1.00276315169103	0.149967201209251	-0.881125632959056	0.19287157214932	-1.88388878465008	0.00132827557636926
TRINITY_FL_DN10994_c0_g1_i1	-0.0285554016017003	0.978523480620021	1.06880519994838	0.12598534731509	1.09736060155008	0.113332941616438
TRINITY_FL_DN10995_c0_g1_i1	-0.104902537229728	0.915972158295972	-0.33925236238661	0.682936744163794	-0.234349825156882	0.788442933442581
TRINITY_FL_DN10996_c0_g1_i1	-0.851485880468666	0.209422807533163	0.560999506340152	0.412875406612108	1.41248538680882	0.01416649780528
TRINITY_FL_DN10997_c0_g1_i1	0.295051536837432	0.718261968196971	-0.203863273347963	0.802493880896338	-0.498914810185395	0.47285283622779
TRINITY_FL_DN10999_c0_g1_i1	-0.61478128060854	0.408527348478286	-1.23264247665923	0.0414805706065166	-0.617861196050691	0.372038151245512
TRINITY_FL_DN11001_c0_g1_i1	-0.116407621139667	0.902353909552341	0.76125521274958	0.251744911242855	0.877662833889247	0.172448401661261
TRINITY_FL_DN11002_c0_g2_i2	0.189417842686358	0.83474500473379	-0.55722204093082	0.421699284964772	-0.746639883617179	0.256812090183884
TRINITY_FL_DN11002_c0_g2_i3	-0.115209646268622	0.910230222374364	-0.394927108664888	0.634070465909142	-0.279717462396266	0.749486891300145
TRINITY_FL_DN11003_c0_g2_i1	1.96474913275588	0.0964663350533341	2.10451338771131	0.0462585850570455	0.139764254955432	0.914709065151836
TRINITY_FL_DN11004_c0_g1_i1	0.834717821295905	0.280542815235093	-0.572848175546733	0.469905288326724	-1.40756599684264	0.028906611689295
TRINITY_FL_DN11006_c0_g1_i1	-0.60764978806257	0.434584835359816	0.16073927985404	0.857580039415777	0.768389067916609	0.273059424201125
TRINITY_FL_DN11007_c0_g1_i1	2.32553440841597	0.369368775589272	3.93565368855696	0.213853628784761	1.61011928014099	0.675068040875188
TRINITY_FL_DN1100_c0_g1_i1	-1.37187265249567	0.307076880730234	-1.00760102927937	0.41734883975362	0.364271623216294	0.819063720414269
TRINITY_FL_DN11010_c0_g1_i1	-1.14034604203711	0.133044548619775	-1.52236262077073	0.0240389589706538	-0.382016578733622	0.66323008923429
TRINITY_FL_DN11011_c0_g1_i2	-0.850506366336089	0.289705948696927	-2.37023084081306	0.000242883882083451	-1.51972447447697	0.0293957051661602
TRINITY_FL_DN11012_c0_g1_i2	0.646604774148626	0.40005114753324	0.157204196538962	0.85952503261411	-0.489400577609664	0.50837957342262
TRINITY_FL_DN11015_c0_g1_i1	2.34468814539102	2.87580785144002e-05	-0.966016901271945	0.124856353777209	-3.31070504666297	1.27286492222923e-09
TRINITY_FL_DN11020_c0_g1_i1	0.42270304343537	0.769752306729078	-1.41968011629824	0.259275322938037	-1.84238315973361	0.0787113241273307
TRINITY_FL_DN11020_c0_g3_i1	1.06558274341098	0.402135783847236	-0.859531713447138	0.556614016668348	-1.92511445685812	0.0564560322106894
TRINITY_FL_DN11020_c0_g5_i1	-0.461644197718338	0.897101134206449	-0.167451040066062	0.958001135382832	0.294193157652276	0.918876635360215
TRINITY_FL_DN11020_c0_g7_i1	-0.268948683937819	0.865255681254705	-1.07610256975983	0.368393835259689	-0.807153885822014	0.506195923509596
TRINITY_FL_DN11021_c0_g2_i1	-3.9097742555343	0.0177500562893797	-4.21563958998561	0.00624827395363846	-0.305865334451317	0.91910608825666
TRINITY_FL_DN11021_c0_g3_i1	-1.61544256430457	0.048375570722884	-8.87685893784149	3.19714138297724e-13	-7.26141637353691	9.15934762257543e-08
TRINITY_FL_DN11022_c0_g2_i2	-1.05585923581861	0.138161612603329	-3.36124764051746	3.16393372146605e-08	-2.30538840469885	0.00021176880155947
TRINITY_FL_DN11023_c0_g1_i1	1.53116574151089	0.00900282268589921	1.28141656759937	0.0261025575432408	-0.24974917391152	0.746034833546455
TRINITY_FL_DN11027_c0_g1_i1	-6.42733113892661	2.25520906456918e-10	-7.7669313462759	2.59241134305613e-13	-1.33960020734929	0.361098467011137
TRINITY_FL_DN11028_c0_g1_i1	-0.508738222097169	0.663465825666843	0.274058304158878	0.826373220807763	0.782796526256048	0.456236883651635
TRINITY_FL_DN11029_c0_g2_i1	-6.2734471333112	0.000897695319227013	-3.61722487197097	0.00397560961685354	2.65622226134023	0.351780336864099
TRINITY_FL_DN1102_c0_g1_i1	-6.07415234144042	0.00377036859998096	-1.34222258826173	0.336552471456316	4.73192975317869	0.0362479555956242
TRINITY_FL_DN11031_c0_g1_i1	0.72398449182183	0.46057372994915	1.48779102838604	0.0716733557331522	0.763806536564215	0.418271743682286
TRINITY_FL_DN11033_c0_g1_i1	-1.36675309797143	0.0357929612722304	-10.7025110996658	5.95784968775982e-41	-9.33575800169437	6.33614048109536e-34
TRINITY_FL_DN11034_c0_g1_i1	-2.28746637594392	0.0930473127614215	-11.077005917114	1.95073842323514e-14	-8.78953954117007	4.28475136059855e-10
TRINITY_FL_DN11036_c0_g1_i4	0.127978199870958	0.888581125767868	-0.54040806557346	0.431909086807004	-0.668386265444418	0.313366459389405
TRINITY_FL_DN11037_c0_g1_i1	-1.00808844864099	0.156899558338212	-0.737848832362865	0.292693494576442	0.270239616278125	0.749349096155863
TRINITY_FL_DN11041_c0_g1_i1	0.958390471449951	0.257715978904062	0.306464828759936	0.757099953887515	-0.651925642690015	0.437669872390862
TRINITY_FL_DN11042_c0_g1_i1	-0.299848845859452	0.709160030132704	-0.912746665395448	0.134988841146743	-0.612897819535996	0.355097940607917
TRINITY_FL_DN11044_c0_g1_i1	-0.92564647833138	0.190312660838187	0.784758237416048	0.251430180201289	1.71040471574743	0.00405178513495084
TRINITY_FL_DN11045_c0_g1_i1	0.294914350952487	0.725348832496772	0.228682467059786	0.779047543140361	-0.0662318838927017	0.939540429024491
TRINITY_FL_DN11046_c0_g1_i1	1.06294617338844	0.119086856336295	-0.119125779063906	0.897159976204303	-1.18207195245234	0.0598272251141582
TRINITY_FL_DN11048_c0_g1_i1	-0.185152251920643	0.848376024807075	0.281209793659108	0.732064936500391	0.466362045579751	0.533619553502828
TRINITY_FL_DN11052_c0_g1_i1	-0.70461799043896	0.32847803427712	-0.468570878516012	0.518281911889876	0.236047111922948	0.770781838457882
TRINITY_FL_DN11053_c0_g1_i2	0.325014228805731	0.710759151807995	0.917818693450339	0.170614777100899	0.592804464644608	0.421649054548921
TRINITY_FL_DN11055_c0_g1_i1	-0.129330543818074	0.92119106121597	-1.03637084579912	0.262852011443436	-0.907040301981044	0.336393027742785
TRINITY_FL_DN11055_c1_g1_i2	-1.26407889330152	0.0680747826855085	-1.32897982487765	0.0392252916038789	-0.0649009315761305	0.945157069015919
TRINITY_FL_DN11056_c0_g1_i2	0.688358764369096	0.541079720376049	-1.37400705609592	0.196718270235418	-2.06236582046501	0.0197935157656675
TRINITY_FL_DN11060_c0_g1_i1	0.837118862804304	0.321250746897519	0.864057502805805	0.277384432207085	0.0269386400015005	0.980035693348087
TRINITY_FL_DN11061_c0_g1_i1	-1.55222010159573	0.0169911707089665	-0.290875442901033	0.723623738978428	1.26134465869469	0.0477092943478234
TRINITY_FL_DN11063_c0_g3_i3	1.29198420008465	0.192500179422157	1.23478373196439	0.214605187909092	-0.0572004681202542	0.965658240759857
TRINITY_FL_DN11064_c0_g1_i2	0.565329513835121	0.771929710325319	-3.00526464813072	0.0568952513927159	-3.57059416196584	0.0255017693474018
TRINITY_FL_DN11065_c0_g1_i1	-0.462743936290674	0.620134770866468	0.0195127928454093	0.986048298225161	0.482256729136083	0.580422459186318
TRINITY_FL_DN11066_c0_g1_i1	0.326510187177013	0.699918164522695	-0.0335308309665303	0.97192724134363	-0.360041018143543	0.646851130125844
TRINITY_FL_DN11067_c0_g1_i2	-1.19338427071202	0.144063812332261	1.2354664805746	0.103922461327466	2.42885075128662	0.000404818800577018
TRINITY_FL_DN11068_c0_g1_i1	-0.557703097133585	0.450355566933976	2.41700511964408	6.21467237346403e-06	2.97470821677766	2.68571451876925e-08
TRINITY_FL_DN11069_c0_g1_i1	0.266929891928222	0.773031333350556	0.3172766063603	0.703010578053229	0.0503467144320781	0.957780598123426
TRINITY_FL_DN11070_c0_g1_i1	0.0783782994561172	0.937246474729094	-0.264634046727285	0.76029187506176	-0.343012346183402	0.683276560710831
TRINITY_FL_DN11075_c1_g1_i1	-8.33695661785056	6.11481296101764e-12	-1.71698438244778	0.133415112541621	6.61997223540278	2.34456306029958e-08
TRINITY_FL_DN11076_c0_g1_i1	0.00296361716089877	0.997835887580481	1.81215565495309	0.00149453302870695	1.8091920377922	0.00146870225195975
TRINITY_FL_DN11077_c0_g1_i1	-1.58327572647104	0.00662060114310149	-0.645493852853427	0.321424861608159	0.937781873617614	0.123487472753898
TRINITY_FL_DN11077_c0_g1_i2	-2.35936466136633	0.0150138653881129	-2.10739705930049	0.0119709430386628	0.251967602065834	0.874363830018263
TRINITY_FL_DN11078_c0_g1_i1	0.0751416106148769	0.944869034406564	2.80943512604718	1.20200685629088e-05	2.73429351543231	2.50474310057296e-05
TRINITY_FL_DN11079_c0_g1_i1	-0.836829995196505	0.237409407581585	-0.398802210724278	0.599432155079846	0.438027784472227	0.558232258452204
TRINITY_FL_DN11080_c0_g1_i2	-4.77296789627202	8.65316845398199e-10	-3.72146267874283	2.8378684215008e-07	1.05150521752919	0.259347421976154
TRINITY_FL_DN11083_c0_g1_i1	-0.578015459247804	0.486482596667786	-1.36348693919557	0.0386634032043041	-0.785471479947763	0.286079622967267
TRINITY_FL_DN11084_c0_g1_i1	-0.925798345638797	0.248714091940332	0.904037520283064	0.238975873737582	1.82983586592186	0.00707730883119126
TRINITY_FL_DN11085_c0_g1_i3	-1.5545425348923	0.0157867952317454	-5.89058589284412	3.52000737302849e-19	-4.33604335795182	9.84488396766788e-12
TRINITY_FL_DN11087_c0_g1_i1	-5.38778319902086	1.72635032364782e-10	-1.43359112385435	0.0441885988121958	3.9541920751665	5.88290704427008e-06
TRINITY_FL_DN11089_c0_g1_i1	-0.226646277448235	0.794820996832871	0.28602227585177	0.709748686814997	0.512668553300006	0.458828787494918
TRINITY_FL_DN11091_c0_g1_i1	-1.83735546111263	0.0255604328122848	-2.33472328249622	0.00194431117465307	-0.497367821383594	0.64461631790537
TRINITY_FL_DN11091_c0_g2_i1	-0.0386722928636668	0.965168390236156	-0.0820064464861407	0.926175128451013	-0.0433341536224739	0.960541751136695
TRINITY_FL_DN11098_c0_g1_i1	0.32388395460485	0.738660674642992	-0.36763599294027	0.682705114138371	-0.69151994754512	0.387607685709066
TRINITY_FL_DN11099_c0_g1_i1	0.619410602168089	0.396063187139104	0.680544085798883	0.305352383947815	0.0611334836307947	0.943579258030953
TRINITY_FL_DN110_c0_g1_i1	-6.48227491370559	2.34160377095091e-06	5.71071098297908	2.35506062212502e-05	12.1929858966847	9.3820698916783e-14
TRINITY_FL_DN11100_c0_g1_i1	-0.781773342840843	0.25402034473272	0.133319414669937	0.875088224791215	0.91509275751078	0.139730487929363
TRINITY_FL_DN11101_c0_g1_i1	0.46444082033775	0.60697610859852	-0.430276421736743	0.619989619347327	-0.894717242074493	0.241066894540648
TRINITY_FL_DN11105_c0_g1_i1	1.3932531008261	0.14561862492318	0.900426562870019	0.355018125436909	-0.492826537956082	0.651012260961058
TRINITY_FL_DN11106_c0_g1_i1	0.310465031475776	0.747547924107828	-0.354448883678872	0.690803938635116	-0.664913915154648	0.404763216933758
TRINITY_FL_DN11108_c0_g1_i1	-0.418804116085882	0.712907681663014	-0.0730432175142088	0.951623830403985	0.345760898571673	0.737678136221561
TRINITY_FL_DN11109_c0_g1_i2	-0.15289113876783	0.86305572626426	-0.236494243219752	0.758597861045335	-0.0836031044519225	0.919325339658335
TRINITY_FL_DN11110_c0_g1_i1	-0.204025790550826	0.827761304387471	-0.490727399834317	0.508864848884919	-0.286701609283491	0.725415152511583
TRINITY_FL_DN11113_c0_g1_i1	0.625052520620057	0.380453362451028	-0.595653173965425	0.371425516714898	-1.22070569458548	0.0350066388019236
TRINITY_FL_DN11114_c0_g1_i2	-0.906455952354361	0.209127664332535	0.799798651669883	0.234795577013884	1.70625460402424	0.00394204566690429
TRINITY_FL_DN11115_c0_g1_i1	-1.08538546533014	0.0829023942307304	-0.505161414973122	0.455611533311027	0.580224050357018	0.380581513176109
TRINITY_FL_DN11115_c0_g2_i1	-0.577428362173107	0.435526312281985	0.068997411842925	0.940233691874068	0.646425774016032	0.34267514950822
TRINITY_FL_DN11116_c0_g1_i1	0.46282662348926	0.640514566765744	1.00672408173053	0.2030995429202	0.543897458241274	0.535885310238581
TRINITY_FL_DN11118_c0_g1_i1	-6.16843263464157	2.4154854330508e-09	-4.36299202544049	3.85566484335335e-08	1.80544060920108	0.337638106783702
TRINITY_FL_DN11118_c0_g2_i1	-6.73309735409826	2.45972268658888e-16	-0.554806516406924	0.494626887780128	6.17829083769134	1.92828280882663e-14
TRINITY_FL_DN11119_c0_g1_i1	-0.599856565536868	0.67890843154448	-1.00971515753039	0.429405352723919	-0.409858591993524	0.797551397019407
TRINITY_FL_DN11119_c0_g2_i1	1.01996415824155	0.576794427541306	1.61357370455453	0.343071720360541	0.593609546312988	0.777792570827121
TRINITY_FL_DN11120_c0_g1_i1	0.174195883203952	0.865403506214379	-0.58155956251136	0.45869394019614	-0.755755445715312	0.316022768695536
TRINITY_FL_DN11121_c0_g1_i1	-0.182916629842742	0.835014009554209	0.0707786987520011	0.936288004994727	0.253695328594743	0.74105074539458
TRINITY_FL_DN11124_c0_g1_i1	0.38210793198303	0.659431686660139	-1.65061721577457	0.00812537607228356	-2.0327251477576	0.00074368836301862
TRINITY_FL_DN11125_c0_g1_i2	0.0542754129155917	0.960623103208387	-0.489871425276061	0.58646764106361	-0.544146838191653	0.532222881020128
TRINITY_FL_DN11126_c0_g1_i1	-0.643382774654554	0.354881168250837	-0.865747886709249	0.155382144609057	-0.222365112054695	0.774731576249801
TRINITY_FL_DN11127_c0_g2_i1	0.287112587532087	0.737119078430446	0.0907369635448262	0.920905268211002	-0.196375623987261	0.814375504538794
TRINITY_FL_DN11128_c0_g1_i1	0.0751372884549446	0.933888728640494	-0.560739267590525	0.406005131371563	-0.635876556045469	0.33717567512928
TRINITY_FL_DN11129_c0_g1_i1	0.595342262136374	0.431848391408434	1.17646147065546	0.0585955516089008	0.581119208519082	0.412252124915771
TRINITY_FL_DN11130_c0_g1_i1	-0.186822486314661	0.860574761580448	0.930640129130455	0.210269339479505	1.11746261544512	0.118206132007493
TRINITY_FL_DN11131_c0_g1_i1	-0.475329918631016	0.526684633735674	0.559890161748354	0.404114230073544	1.03522008037937	0.082618097449038
TRINITY_FL_DN11132_c0_g1_i6	0.589813547145093	0.430741852425407	0.811456514400672	0.213580056586334	0.221642967255578	0.78489540466236
TRINITY_FL_DN11135_c0_g1_i1	0.00439496465440229	0.997018354849016	0.238075039933714	0.784871624731092	0.233680075279312	0.785588980974444
TRINITY_FL_DN11136_c0_g1_i2	0.734341360352537	0.307925996891174	0.164077549702108	0.847501207996254	-0.570263810650429	0.417673621146049
TRINITY_FL_DN11138_c0_g1_i1	-1.52092023136676	0.0938370685656464	-0.325318864756409	0.73560315377179	1.19560136661035	0.163880711872638
TRINITY_FL_DN11138_c0_g1_i2	-0.24972923270363	0.812505774649824	-0.830602635185353	0.286460733966683	-0.580873402481723	0.481058491771561
TRINITY_FL_DN11139_c0_g1_i3	-0.0591900812288202	0.962575926859262	-4.6619034403672	2.06519772154969e-08	-4.60271335913838	4.0794057470423e-08
TRINITY_FL_DN11140_c0_g1_i2	0.37117790582281	0.692349582363612	-0.275522144501298	0.767698853434575	-0.646700050324108	0.415087127332122
TRINITY_FL_DN11141_c0_g1_i1	-0.513214489792368	0.516563137031963	-0.276481412385848	0.733936591477971	0.23673307740652	0.777055833009591
TRINITY_FL_DN11142_c0_g1_i1	0.258835345214019	0.780691085793683	-1.37866027507178	0.0325937300113652	-1.6374956202858	0.00803480540440159
TRINITY_FL_DN11146_c0_g1_i2	-0.967652854564795	0.205652705577859	-1.65357495506938	0.0116602835508296	-0.685922100504582	0.378388343176952
TRINITY_FL_DN11147_c0_g1_i1	-0.228687440086771	0.808400744538758	-0.147402900316056	0.869576366344841	0.081284539770715	0.928030758055496
TRINITY_FL_DN11149_c0_g1_i1	0.162983174811859	0.878858978170378	1.12605870400569	0.120958286477422	0.963075529193828	0.199632452593106
TRINITY_FL_DN11150_c0_g1_i1	-0.016975037009086	0.987439033549795	0.356139672396352	0.669558820481489	0.373114709405438	0.645133932700419
TRINITY_FL_DN11151_c0_g1_i1	-0.440539878745813	0.557920787788372	0.914807141056505	0.133467280254347	1.35534701980232	0.0167245866018258
TRINITY_FL_DN11152_c0_g1_i2	-0.113419596879787	0.908090445059279	-0.671182032705979	0.346588996930307	-0.557762435826192	0.453846616902411
TRINITY_FL_DN11153_c0_g1_i3	-1.2459447466547	0.654390332685138	-3.53441241855071	0.153174830752889	-2.28846767189601	0.39341614669513
TRINITY_FL_DN11154_c0_g1_i3	0.372829401191359	0.705198786582471	0.736311281101302	0.346710351241124	0.363481879909943	0.673202499064848
TRINITY_FL_DN11155_c0_g1_i1	-0.154026822588168	0.887323454959192	0.0503264947519182	0.962876713217474	0.204353317340087	0.835165549749972
TRINITY_FL_DN11158_c0_g2_i1	-9.42258474698062	3.9521991922356e-06	-2.22922593022171	0.185119706770114	7.19335881675891	0.000682567778764222
TRINITY_FL_DN11159_c0_g1_i1	0.461564843179008	0.543894676634237	0.185121759813288	0.821272701267823	-0.276443083365721	0.72223379340015
TRINITY_FL_DN11161_c0_g1_i1	-1.32990237382424	0.0658431327686846	0.342776101164028	0.693785698784763	1.67267847498826	0.0115209060473412
TRINITY_FL_DN11163_c0_g1_i3	0.157540352424296	0.912291179937508	-0.0212926195615065	0.988051434601794	-0.178832971985803	0.897942952655405
TRINITY_FL_DN11165_c0_g1_i1	-1.82669198165868	0.00891174830071479	-1.1275309911923	0.120758453333267	0.699160990466387	0.381828662967068
TRINITY_FL_DN11166_c0_g1_i1	-0.164549731223221	0.865363001895262	-0.349727916327376	0.660803771935834	-0.185178185104155	0.830450948740632
TRINITY_FL_DN11167_c0_g1_i1	-0.303353025411631	0.765830657041596	0.237134168672558	0.813585723400577	0.540487194084189	0.537392949917286
TRINITY_FL_DN11169_c0_g1_i1	1.8562718512091	0.00247573378644108	-0.45046440684477	0.55462841123741	-2.30673625805387	6.28140280781082e-05
TRINITY_FL_DN11170_c0_g1_i1	-2.50429829164969	5.00526871759361e-05	-2.09369792256382	0.000505458737025441	0.41060036908587	0.619187033444407
TRINITY_FL_DN11171_c0_g1_i1	-0.107704804229581	0.920524528520565	1.22500236244212	0.0785829611951203	1.33270716667171	0.0498439951344032
TRINITY_FL_DN11172_c0_g2_i1	-1.7319744614807	0.183737027371121	0.94545107168281	0.396143917544419	2.67742553316351	0.00975240160591727
TRINITY_FL_DN11173_c0_g1_i1	-0.620844532156277	0.400327537203905	-0.74624999283529	0.259526503058474	-0.125405460679013	0.884552112618323
TRINITY_FL_DN11174_c1_g1_i2	1.38704059538748	0.0935634968077069	0.714800622462283	0.424385770297027	-0.672239972925201	0.427766040890719
TRINITY_FL_DN11175_c0_g1_i1	-0.204176893677623	0.821486527288774	-0.984259000319043	0.115630800856933	-0.780082106641421	0.234591061775868
TRINITY_FL_DN11176_c0_g1_i1	-0.0930821634020451	0.926332813576052	-1.07126356508297	0.114952552838092	-0.978181401680922	0.160592096332929
TRINITY_FL_DN11177_c0_g1_i1	-0.999265947835353	0.127564020772062	-0.512331396281896	0.464759293803347	0.486934551553457	0.492197072283745
TRINITY_FL_DN11178_c0_g1_i3	-0.502250628410599	0.545895334930409	-0.412891031754064	0.610252632271387	0.0893595966565351	0.9243891933944
TRINITY_FL_DN11179_c0_g1_i1	-4.10258936939114	0.00100357126688267	-6.25223885140711	4.65348964152224e-07	-2.14964948201597	0.14015517869812
TRINITY_FL_DN11183_c0_g1_i1	-0.0547634050095665	0.968543911094005	-1.05570435944492	0.341740244371769	-1.00094095443535	0.357405436448253
TRINITY_FL_DN11184_c0_g1_i1	1.21088571147098	0.0848443773790235	-0.491277474442401	0.53308090465979	-1.70216318591338	0.00563820204526078
TRINITY_FL_DN11185_c0_g1_i3	-0.836548823010897	0.258776777381375	-0.48585987787503	0.52781586260828	0.350688945135867	0.670788207488239
TRINITY_FL_DN11187_c0_g1_i3	0.967054427288602	0.189206906282585	0.378528067970229	0.645636421988228	-0.588526359318373	0.432185756352658
TRINITY_FL_DN11188_c0_g1_i1	4.31889361020062	8.69745969584679e-09	0.434557104970727	0.662756651892169	-3.8843365052299	1.77950327492239e-07
TRINITY_FL_DN11190_c0_g1_i1	-0.470440330927032	0.530163981708226	-0.275764226142516	0.71928159216301	0.194676104784517	0.809128552197016
TRINITY_FL_DN11191_c0_g1_i1	0.318229951190407	0.693160276132176	2.04622447053564	0.000160455461155757	1.72799451934523	0.00173145667973873
TRINITY_FL_DN11192_c0_g1_i1	-0.685079146144844	0.519420951218907	-1.53059726455611	0.0785825615643762	-0.845518118411267	0.402769980862782
TRINITY_FL_DN11194_c0_g1_i1	-0.676729215505788	0.379755065931561	-1.12558812248628	0.0823808943039764	-0.448858906980497	0.557505613089824
TRINITY_FL_DN11195_c0_g1_i3	0.0397871147568842	0.973502914548971	-0.797482887903122	0.372121836169603	-0.837270002660006	0.338301580193453
TRINITY_FL_DN11197_c0_g1_i1	-1.26470388104453	0.117009991945793	-3.7707906115611	7.94876956158891e-08	-2.50608673051657	0.000452401663368681
TRINITY_FL_DN11198_c0_g1_i6	-0.768812520422205	0.421069316985341	-0.0422389318605327	0.971918605966058	0.726573588561673	0.412131630582988
TRINITY_FL_DN11199_c0_g1_i1	0.242621259857682	0.812561577952808	0.0382614534343097	0.971586709567798	-0.204359806423373	0.829268722701966
TRINITY_FL_DN1119_c0_g1_i1	0.967179842609147	0.359758026363772	-1.23819993044893	0.277384432207085	-2.20537977305808	0.00854347038371965
TRINITY_FL_DN11203_c0_g1_i2	-0.405880070808254	0.681090676106492	-0.411778190209706	0.657594891412066	-0.00589811940145146	0.99569085651027
TRINITY_FL_DN11204_c0_g1_i2	0.446064134034177	0.590101873590824	-0.3672573352536	0.650217414940843	-0.813321469287777	0.236993772547304
TRINITY_FL_DN11205_c0_g1_i1	-1.18314717916935	0.0845134217800652	-0.451548160219138	0.558413621210581	0.731599018950216	0.300651468839945
TRINITY_FL_DN11207_c0_g1_i1	0.781657457679913	0.449777909406081	-0.37649242532032	0.741597330766558	-1.15814988300023	0.196393722375653
TRINITY_FL_DN11208_c0_g1_i1	-0.412851252805576	0.599762208925256	-0.621799969203797	0.359293053420817	-0.208948716398221	0.797858448971966
TRINITY_FL_DN11209_c0_g1_i1	0.0649258342624551	0.949756888881101	-1.65343776403133	0.0129004290593892	-1.71836359829378	0.00807072255129804
TRINITY_FL_DN11210_c0_g1_i1	1.33381014933146	0.0388510843027079	-0.422614182109055	0.580380435677926	-1.75642433144051	0.00246000228626582
TRINITY_FL_DN11211_c0_g1_i2	-0.788916823248011	0.230311811941606	-1.07036948614895	0.0654239346001961	-0.281452662900937	0.705369241109186
TRINITY_FL_DN11212_c0_g1_i1	0.112523473365516	0.904155304375145	0.0834600052508933	0.926536915122276	-0.0290634681146229	0.973846734034766
TRINITY_FL_DN11213_c0_g1_i1	0.137814653645379	0.879258031685189	-0.664756218488396	0.308609909356527	-0.802570872133774	0.203558724459656
TRINITY_FL_DN11214_c0_g1_i1	-1.22353124508781	0.550615741234819	-5.14780730525763	0.0127951844158138	-3.92427606016982	0.0969740419224746
TRINITY_FL_DN11215_c0_g1_i1	-0.985600191467055	0.132951710769564	-1.34786827710603	0.021269823985636	-0.362268085638973	0.628130822464083
TRINITY_FL_DN11215_c1_g1_i1	0.481872839670202	0.779086189209594	1.3006682431626	0.306448955989169	0.8187954034924	0.524512026393464
TRINITY_FL_DN11216_c0_g1_i1	0.299337878332749	0.708918333700176	-0.0170795865966646	0.984709342403795	-0.316417464929414	0.670234299821314
TRINITY_FL_DN11217_c0_g1_i1	0.729859865131896	0.410033583375735	1.28782895729232	0.0857617152125167	0.557969092160428	0.529059605031184
TRINITY_FL_DN11219_c0_g1_i1	2.70761798136719	5.90046055474532e-06	-5.99479994143714	4.91441084710892e-19	-8.70241792280433	2.59137815210188e-32
TRINITY_FL_DN11220_c0_g1_i2	-0.627534392039364	0.399914512048762	-0.768947549446656	0.248757068559936	-0.141413157407292	0.871402321585237
TRINITY_FL_DN11222_c0_g1_i1	-0.336391274910404	0.70863112447204	-0.353799949004037	0.673571179013886	-0.0174086740936331	0.985864904938138
TRINITY_FL_DN11223_c0_g1_i2	0.0209254437217106	0.989568710721624	-1.24606816153718	0.300804837631738	-1.26699360525889	0.266555030223251
TRINITY_FL_DN11224_c0_g1_i2	-0.313545321236254	0.70455189296934	-0.225682887867624	0.782717847563705	0.0878624333686299	0.919183686137432
TRINITY_FL_DN11225_c0_g1_i1	0.495309699168784	0.598863201982747	-0.291441666790031	0.767236864927942	-0.786751365958815	0.338359607712904
TRINITY_FL_DN11226_c0_g1_i1	-0.085763231229117	0.933574273333862	2.70367835847971	6.06563155405669e-06	2.78944158970882	3.12980118351878e-06
TRINITY_FL_DN11227_c0_g1_i4	-0.321549289329343	0.737119078430446	-1.33452776844406	0.0552291404131244	-1.01297847911471	0.16067816267928
TRINITY_FL_DN11230_c0_g1_i1	0.541732138628283	0.450632723506189	0.464657780700048	0.499515934309158	-0.0770743579282357	0.925538648627531
TRINITY_FL_DN11231_c0_g1_i1	-7.73737372447631	8.22902176221373e-12	0.482183909613577	0.703998377868489	8.21955763408989	5.30919897223553e-13
TRINITY_FL_DN11233_c0_g1_i1	-0.550201754142113	0.540359128024389	0.14132277176004	0.89042490276666	0.691524525902153	0.399771207152239
TRINITY_FL_DN11234_c0_g1_i1	-1.00072811678484	0.123137324663837	-0.278363868170608	0.718317771475632	0.722364248614237	0.26697876193011
TRINITY_FL_DN11236_c0_g1_i1	-1.81400270087383	0.122539771870212	-1.01097375075036	0.317618594196391	0.803028950123475	0.550512751852408
TRINITY_FL_DN11236_c0_g1_i3	-1.15617434731144	0.236626771496153	1.77170665841877	0.0154557642335736	2.92788100573021	3.72233285234529e-05
TRINITY_FL_DN11238_c0_g1_i1	0.706310598674872	0.333361949407649	0.290099589601777	0.71693020812259	-0.416211009073095	0.578367881030838
TRINITY_FL_DN11239_c0_g1_i3	0.101230712054172	0.913079269572035	-0.338575684826707	0.656343552446533	-0.439806396880879	0.544622865658524
TRINITY_FL_DN1123_c0_g1_i1	0.537519924830276	0.556085548990955	-0.710014620953368	0.40618527001083	-1.24753454578364	0.0824358680657753
TRINITY_FL_DN11241_c1_g1_i1	-1.07463344873814	0.331753689437985	0.896009342991228	0.289529915552071	1.97064279172936	0.0105809094154175
TRINITY_FL_DN11242_c0_g1_i1	-0.462161297108811	0.572520167091608	0.450363104613829	0.559841681185474	0.91252440172264	0.176614328896517
TRINITY_FL_DN11243_c0_g1_i1	-5.16516921991317	8.99364177958566e-12	-4.76916576788822	1.39982011206979e-11	0.396003452024949	0.750589601713811
TRINITY_FL_DN11250_c0_g1_i2	-0.530680789144697	0.487743811601654	0.0696496385809279	0.939870828433911	0.600330427725624	0.384535946759756
TRINITY_FL_DN11251_c0_g1_i2	0.0523420887522538	0.963809448732513	-0.00699003042238593	0.995093930982274	-0.0593321191746398	0.957961388088379
TRINITY_FL_DN11252_c0_g1_i3	-0.329073568072088	0.689820123191695	0.561551790336652	0.421610045671433	0.890625358408741	0.163413133991858
TRINITY_FL_DN11253_c0_g1_i3	-1.55751471410187	0.0137600574883257	-1.00499091851889	0.119048528733564	0.552523795582975	0.445601822658635
TRINITY_FL_DN11255_c0_g1_i1	1.26112791458696	0.23131441964873	-2.53820437759848	0.00789395997244629	-3.79933229218544	2.681856373083e-05
TRINITY_FL_DN11257_c0_g1_i1	-0.635276156264046	0.436014368230345	0.443971796664104	0.588551254921831	1.07924795292815	0.120361195297133
TRINITY_FL_DN11258_c0_g1_i1	-0.186760934179286	0.835606267106873	-0.930190642926799	0.134354760219776	-0.743429708747513	0.252119025892184
TRINITY_FL_DN1125_c0_g1_i1	-0.459518840674104	0.656132055952308	0.860965634581982	0.282131340159594	1.32048447525609	0.0739400634167325
TRINITY_FL_DN11263_c0_g1_i1	-1.33045143718645	0.031017205448002	1.36875144096934	0.0168900535571967	2.69920287815579	5.1302020537647e-07
TRINITY_FL_DN11264_c1_g1_i1	1.2076038535267	0.0785039532539026	-1.47950107490285	0.0171787910200119	-2.68710492842955	4.51185259545981e-06
TRINITY_FL_DN11267_c0_g1_i1	0.0206783961823861	0.983074473893473	0.219262196624529	0.793151849494172	0.198583800442143	0.812817841507098
TRINITY_FL_DN11268_c0_g2_i1	2.09580845984774	0.00327227195949533	1.98293643837661	0.00397386108680726	-0.112872021471127	0.908973774656903
TRINITY_FL_DN11269_c0_g1_i1	-0.143042587636285	0.885129694234603	0.239592858793556	0.782157028585404	0.38263544642984	0.636578307749822
TRINITY_FL_DN11270_c0_g1_i1	-0.17582628713082	0.843487381125212	-0.694083920773517	0.277600190207205	-0.518257633642697	0.444204693253912
TRINITY_FL_DN11271_c0_g1_i1	1.69884565407698	0.0421413078200447	-5.31619788495674	2.07745793475125e-11	-7.01504353903372	5.615943122315e-17
TRINITY_FL_DN11274_c2_g1_i1	-0.477482135559304	0.56166526823861	0.409533228500066	0.608445851160667	0.88701536405937	0.201074193990333
TRINITY_FL_DN11275_c0_g1_i1	-0.335013956169938	0.689634191890264	0.160289878217378	0.853128419235292	0.495303834387315	0.496787773275608
TRINITY_FL_DN11276_c0_g1_i1	-0.220850732716314	0.809670879190202	-0.383011943527792	0.616948870747833	-0.162161210811477	0.851084183367479
TRINITY_FL_DN11280_c0_g1_i1	1.2640568138179	0.171879045828705	3.89833172439907	9.54427894707907e-07	2.63427491058117	0.000730693940441351
TRINITY_FL_DN11281_c0_g1_i1	-0.228463299932083	0.805715009666363	1.58547061335213	0.00863307828857711	1.81393391328422	0.00204117938692925
TRINITY_FL_DN11282_c0_g1_i1	-9.42655820053482	4.02034118897373e-06	3.47461118063127	0.0290433024601295	12.9011693811661	6.69925606062623e-11
TRINITY_FL_DN11282_c0_g4_i1	2.90246486875529	0.12629744762685	9.54994654495853	3.33258093144298e-05	6.64748167620324	0.00289614037651552
TRINITY_FL_DN11284_c0_g1_i1	-0.414055062801089	0.604926124621542	0.578679988834163	0.410670888047147	0.992735051635252	0.117959866124269
TRINITY_FL_DN11285_c0_g1_i1	-0.116236396426802	0.904977264691684	-0.206824385970571	0.812066567958169	-0.090587989543769	0.920126594554363
TRINITY_FL_DN11287_c0_g1_i1	0.618266780616251	0.454901803265435	0.857613679980777	0.233385515821359	0.239346899364526	0.78489540466236
TRINITY_FL_DN11288_c0_g1_i1	0.233536065050851	0.853478808906279	-0.220647620779025	0.855564666223301	-0.454183685829876	0.679427215088287
TRINITY_FL_DN11291_c0_g1_i1	-1.98759118036171	0.0111763205698167	-1.89883874244452	0.0114112372733101	0.0887524379171885	0.939424983363863
TRINITY_FL_DN11292_c0_g1_i1	-0.632418073295733	0.373751746523085	-0.0590747416344358	0.947929576035892	0.573343331661297	0.393521526436664
TRINITY_FL_DN11294_c0_g1_i1	-0.631463886567053	0.421815389353526	0.349390234721964	0.664759041299775	0.980854121289017	0.140861853386631
TRINITY_FL_DN11295_c0_g1_i1	-0.133137982461291	0.900248664942669	0.21419129635145	0.82255720390288	0.347329278812741	0.698436287677289
TRINITY_FL_DN11296_c0_g1_i3	0.826626575343267	0.433757543523279	1.5843656146882	0.0804866647693513	0.757739039344933	0.474669794853666
TRINITY_FL_DN11297_c0_g1_i1	-3.2143197976088	1.00478589720017e-07	-3.29857496536515	2.65276007932741e-08	-0.0842551677563446	0.926778664093992
TRINITY_FL_DN11298_c0_g1_i1	0.759658942223635	0.323696471488761	0.361480491911898	0.660078351853803	-0.398178450311736	0.615769197557391
TRINITY_FL_DN11299_c0_g1_i1	0.028414315665211	0.977287634029264	0.67758874581475	0.327603884838998	0.649174430149539	0.354661159839138
TRINITY_FL_DN11305_c0_g1_i1	-0.628364789454999	0.398716863876225	0.933936675216924	0.138251948908628	1.56230146467192	0.00667838373215277
TRINITY_FL_DN11307_c0_g2_i1	2.07553918769623	0.00497295421054615	-9.33548704172699	3.46927073853079e-26	-11.4110262294232	9.46068545159376e-34
TRINITY_FL_DN11308_c0_g1_i2	-0.133445293867834	0.892289785210001	0.778303502386452	0.267592111690887	0.911748796254286	0.182870149848552
TRINITY_FL_DN11310_c0_g2_i1	-0.92395217282608	0.4165569673152	-0.269931494617882	0.815783277811103	0.654020678208198	0.536851568820862
TRINITY_FL_DN11312_c0_g1_i1	1.34775969925308	0.0294304050773653	0.336066004955268	0.659081699563538	-1.01169369429781	0.0971272641667931
TRINITY_FL_DN11313_c0_g1_i1	1.33967801007103	0.0921572723049299	3.49712333997304	4.89883209357263e-07	2.157445329902	0.0019429217184546
TRINITY_FL_DN11314_c0_g1_i1	-0.697689184342494	0.315875335643236	0.043619534603288	0.960835629543226	0.741308718945782	0.24668637305887
TRINITY_FL_DN11316_c0_g1_i1	-0.855665654761314	0.659070193546678	-2.86208991503626	0.0639241109294775	-2.00642426027494	0.258149139704875
TRINITY_FL_DN11316_c1_g1_i1	-4.13337404489764	0.00599735622067975	-6.47531299221118	6.40368904236104e-05	-2.34193894731354	0.381459932873305
TRINITY_FL_DN11316_c2_g1_i1	-3.58444939878855	0.00030667830731843	-5.39894571715548	3.56900566708465e-07	-1.81449631836693	0.37040574865822
TRINITY_FL_DN11316_c2_g1_i2	-2.96191235979859	0.000104402992573868	-2.67412135813447	9.16460032791831e-05	0.287791001664114	0.830661923084646
TRINITY_FL_DN11317_c0_g1_i5	0.744163874682616	0.450900762493132	0.354225573225131	0.741734860723754	-0.389938301457485	0.713276601814919
TRINITY_FL_DN11321_c0_g1_i1	0.381564961662593	0.680813357223227	0.670363814855077	0.387737544071841	0.288798853192484	0.749981360304736
TRINITY_FL_DN11322_c0_g1_i2	-0.368439501880759	0.671227818876725	-0.326636639791803	0.692793292644667	0.0418028620889556	0.964937740548061
TRINITY_FL_DN11323_c0_g1_i1	-0.902258719988857	0.1697632751285	1.55292882797504	0.00535295019753099	2.4551875479639	4.16073079553253e-06
TRINITY_FL_DN11324_c0_g1_i1	0.279581595653951	0.730169178145729	-1.00721742152151	0.0915805935361009	-1.28679901717546	0.0236376013093998
TRINITY_FL_DN11327_c0_g1_i1	-0.391962495976876	0.6131316488576	-0.0362331262726966	0.968151229841667	0.355729369704179	0.628438597799998
TRINITY_FL_DN1132_c0_g1_i1	-0.295930429296569	0.709590772903867	-0.465781005519062	0.497078752080405	-0.169850576222492	0.831509044752695
TRINITY_FL_DN11332_c0_g1_i3	0.89100445976694	0.221209654395805	1.14578407874815	0.0804940695881067	0.254779618981211	0.765750985339526
TRINITY_FL_DN11333_c0_g1_i1	0.113048851715594	0.940975725807532	0.581480803748054	0.628337966777538	0.46843195203246	0.689341364264173
TRINITY_FL_DN11334_c0_g1_i1	-0.124405263069261	0.892405890674715	-0.0773385245385877	0.932038450480743	0.0470667385306734	0.957030176582793
TRINITY_FL_DN11336_c0_g1_i1	-1.38607358130234	0.223285607877709	-9.66600959339858	3.46274352249632e-11	-8.27993601209624	4.68394711208153e-08
TRINITY_FL_DN11338_c0_g1_i1	-3.1512918190767	0.00405495059851947	-1.28233066809864	0.304668862847087	1.86896115097806	0.111392555536465
TRINITY_FL_DN11339_c0_g1_i1	0.00270542821609603	0.998206761185065	-0.397287148616207	0.664297967821336	-0.399992576832303	0.663680093027496
TRINITY_FL_DN11340_c0_g1_i1	-0.532565012606005	0.530380307310292	-0.882637919290401	0.224283717195878	-0.350072906684396	0.684878258727311
TRINITY_FL_DN11342_c0_g1_i1	-0.927445451743671	0.162217903928319	-1.16718311469029	0.0512272537230376	-0.239737662946623	0.762922479194788
TRINITY_FL_DN11342_c0_g1_i3	-0.450847302357948	0.646575889079988	0.328944846297702	0.71226128771945	0.77979214865565	0.311327891664394
TRINITY_FL_DN11343_c0_g1_i2	0.252518547914119	0.760756810775557	0.253061636803419	0.742025485869408	0.000543088889299365	0.999372389733494
TRINITY_FL_DN11346_c0_g1_i1	-2.29718825114811	0.00110010714931651	-4.21472739838851	1.08233353286212e-09	-1.9175391472404	0.00743950608070002
TRINITY_FL_DN11348_c0_g1_i3	-0.276618925882956	0.766136477769415	-0.778943992782763	0.278233736865526	-0.502325066899807	0.521182928515998
TRINITY_FL_DN11349_c0_g1_i1	0.733149523502519	0.408527348478286	0.420101133425061	0.64533796473973	-0.313048390077459	0.749214559502409
TRINITY_FL_DN11352_c0_g1_i1	0.78411520826464	0.360322703669518	-0.929018718811432	0.235779247021053	-1.71313392707607	0.0144847108251504
TRINITY_FL_DN11355_c0_g1_i1	1.14581296048947	0.189566396663487	1.31407107244312	0.109574555491604	0.168258111953647	0.881981954962718
TRINITY_FL_DN11356_c0_g1_i2	-0.402604463673302	0.667572723480385	-1.09136404619408	0.135018676558568	-0.688759582520781	0.388084729036501
TRINITY_FL_DN11357_c0_g1_i1	-0.542881697923204	0.485962378706575	0.158956056271198	0.853697035047477	0.701837754194401	0.304595862908968
TRINITY_FL_DN11358_c0_g1_i2	-0.923647335890816	0.195023278424479	-0.548814382257045	0.454539472635774	0.374832953633771	0.637162335097625
TRINITY_FL_DN11359_c0_g1_i1	-0.128533365235967	0.890062135594835	0.329602108088875	0.668974683211727	0.458135473324842	0.526143049700304
TRINITY_FL_DN11361_c0_g1_i2	1.58175282538524	0.0336470354030964	0.462614444581462	0.601124474616463	-1.11913838080378	0.13073453898783
TRINITY_FL_DN11364_c0_g1_i1	-1.02808515807423	0.226497558218859	0.560802175962841	0.538753274924597	1.58888733403707	0.0360902683592702
TRINITY_FL_DN11365_c0_g1_i1	-1.19716465801721	0.0598148887384167	-0.947125119516566	0.128071850085561	0.250039538500648	0.753545804399013
TRINITY_FL_DN11366_c0_g1_i1	0.0097365028973768	0.993074217831872	-0.574903984264733	0.477866376814453	-0.58464048716211	0.469797872614646
TRINITY_FL_DN11368_c0_g1_i1	0.368681165908884	0.63839448220799	-0.37155251187702	0.607137873308255	-0.740233677785903	0.245310094185914
TRINITY_FL_DN11369_c0_g1_i1	0.38159554999303	0.660353284213356	-2.92587975490586	5.76624486588531e-07	-3.30747530489889	2.25515032088787e-08
TRINITY_FL_DN11370_c0_g1_i1	-2.54530582300741	0.0524052969803975	-1.45054439441079	0.315712852984794	1.09476142859663	0.471865802275805
TRINITY_FL_DN11371_c0_g1_i1	-0.70744726990897	0.596970114724389	-3.94256101416116	0.000271781995344168	-3.23511374425219	0.00240815553417181
TRINITY_FL_DN11372_c0_g2_i1	-0.0168450190637767	0.990207056480299	-6.7631959637216	1.76369090275443e-06	-6.74635094465782	1.24515708058134e-06
TRINITY_FL_DN11372_c1_g1_i2	-0.526953135985672	0.582532891503502	-1.16889657973273	0.134612024903067	-0.641943443747062	0.472222574724555
TRINITY_FL_DN11374_c0_g1_i3	-1.87863140404856	0.0150091064313872	2.97482666547468	2.11880777193665e-05	4.85345806952323	4.53079637961301e-11
TRINITY_FL_DN11375_c0_g1_i1	-0.417442076199364	0.625025938898153	-0.0120796072128181	0.990492484521424	0.405362468986546	0.613243416435959
TRINITY_FL_DN11376_c0_g1_i1	0.408979156022712	0.620097488322118	-0.0433360163167983	0.963670095905027	-0.452315172339511	0.545257891194275
TRINITY_FL_DN11377_c0_g1_i1	1.3176090250382	0.0905796311687609	1.55397704757948	0.032938870039632	0.23636802254128	0.809527523566941
TRINITY_FL_DN11378_c0_g1_i1	0.146857565222942	0.910083430713419	-1.97956428986838	0.0206395880427903	-2.12642185509132	0.00879802278287429
TRINITY_FL_DN11381_c0_g1_i1	3.11089408503899	4.6523173055877e-07	-1.04310231409395	0.143784646251226	-4.15399639913294	1.40736623347695e-11
TRINITY_FL_DN11382_c2_g1_i1	0.284728013172015	0.839880374298986	-0.645783923033895	0.572226104930976	-0.93051193620591	0.357195799113202
TRINITY_FL_DN11383_c0_g1_i2	0.416532891584096	0.606067875248412	0.439607710947486	0.559364613781572	0.0230748193633904	0.980034134741803
TRINITY_FL_DN11385_c0_g1_i1	0.532236374333913	0.509278381237752	0.6275183780251	0.385275880905518	0.0952820036911876	0.916441074057125
TRINITY_FL_DN11386_c0_g1_i1	-0.405224128054509	0.59802290639694	-0.399300815569691	0.57978696663143	0.00592331248481801	0.994623501251644
TRINITY_FL_DN11389_c0_g1_i1	-0.141041214890516	0.875762195112502	-0.728173611331037	0.256101515531111	-0.587132396440521	0.380022463376908
TRINITY_FL_DN1138_c0_g1_i1	-1.43284165228205	0.593126216528039	-0.873080528119164	0.7565239990382	0.559761124162882	0.837060616079867
TRINITY_FL_DN11390_c0_g1_i2	1.45241631190838	0.0740586371277752	-3.27609090886045	5.74957098261643e-06	-4.72850722076883	1.16499975904975e-10
TRINITY_FL_DN11393_c2_g1_i1	-0.159255027011171	0.908132129817538	-0.0250091531069052	0.984241829019464	0.134245873904266	0.906456265835611
TRINITY_FL_DN11393_c2_g2_i1	-1.31217361063857	0.068666332918335	0.233328079042407	0.796903634539932	1.54550168968097	0.0178504395221002
TRINITY_FL_DN11395_c0_g1_i1	0.915937007479868	0.165678932989489	-2.70964889903746	5.77524424003722e-07	-3.62558590651733	3.97130698739291e-11
TRINITY_FL_DN11396_c0_g1_i1	-0.334671011006977	0.693034253439355	-0.649596505031008	0.351736837937083	-0.314925494024031	0.692730272681129
TRINITY_FL_DN11397_c0_g1_i1	-4.87540167010974	2.30047406970284e-06	1.30616703226267	0.215757103066827	6.18156870237241	2.1518892357663e-09
TRINITY_FL_DN11398_c1_g1_i1	1.72413799735539	0.0128990194849475	-1.7215259825737	0.0105206634183913	-3.44566397992909	6.25919049086991e-08
TRINITY_FL_DN11399_c0_g1_i1	-0.0808331664956076	0.946141829024485	-2.51662204483149	0.000976809341207707	-2.43578887833588	0.00171402722746538
TRINITY_FL_DN113_c0_g1_i1	0.954884565041446	0.276448987215986	-0.254492351978587	0.813455754089146	-1.20937691702003	0.102845392637904
TRINITY_FL_DN11401_c0_g1_i1	-0.733241750510911	0.443554940061974	0.818444220506433	0.360414307102649	1.55168597101734	0.0553008864657452
TRINITY_FL_DN11402_c0_g1_i2	0.191144393009539	0.840593450496551	-0.546359147071687	0.452023406948133	-0.737503540081226	0.280848289889842
TRINITY_FL_DN11403_c0_g1_i4	1.13130735133947	0.289356465438864	-0.0481204632333759	0.973930524812754	-1.17942781457285	0.258563638411801
TRINITY_FL_DN11404_c0_g1_i1	1.48273859871082	0.0216380920710289	0.139632625195688	0.877502606484349	-1.34310597351514	0.0283016179353498
TRINITY_FL_DN11405_c0_g1_i2	0.437973096808746	0.569444738583624	-1.04274887114076	0.0902775262925233	-1.48072196794951	0.00988611538045512
TRINITY_FL_DN11408_c0_g1_i1	-0.421807933456566	0.640212116085391	-0.136196527248776	0.889880113182684	0.28561140620779	0.748536592634889
TRINITY_FL_DN11409_c0_g1_i1	-0.645562710202779	0.513312142822293	2.11912383715639	0.00476727644775288	2.76468654735917	0.000140690404509304
TRINITY_FL_DN11411_c0_g1_i1	-1.82930199693732	0.290745539931536	-4.46761779473576	0.00314994555270855	-2.63831579779844	0.148609463942775
TRINITY_FL_DN11412_c0_g1_i1	0.26007351849588	0.789313533692526	-0.218640894340425	0.812008374883823	-0.478714412836304	0.540004944347504
TRINITY_FL_DN11412_c0_g1_i3	-0.469674454162979	0.541079720376049	-0.829654319832961	0.198520668700812	-0.359979865669982	0.636105046909317
TRINITY_FL_DN11413_c0_g1_i1	-0.344401343136739	0.745630814180078	-0.0704192444270914	0.952428184172037	0.273982098709647	0.795637174694501
TRINITY_FL_DN11414_c0_g1_i1	0.346422160631423	0.68856215125567	0.70845613749554	0.316215794894408	0.362033976864117	0.652863759948146
TRINITY_FL_DN11417_c0_g1_i1	0.305557456046588	0.76802949384155	0.0107771476699239	0.992484477671929	-0.294780308376664	0.766947211632861
TRINITY_FL_DN11418_c0_g1_i2	-0.693112700615407	0.341905014069011	0.510645296410028	0.47777819419579	1.20375799702543	0.048245291620031
TRINITY_FL_DN11419_c0_g1_i2	-0.726034585265497	0.282554993783267	0.577551044297071	0.376442725558038	1.30358562956257	0.0203687649738593
TRINITY_FL_DN11420_c0_g1_i1	0.216580620120692	0.839005241098178	-0.189747160530619	0.847705018415929	-0.406327780651311	0.650579900199007
TRINITY_FL_DN11424_c0_g1_i1	-0.881486543547904	0.215211865888088	-1.02024453279143	0.114126593117506	-0.138757989243528	0.87548320958177
TRINITY_FL_DN11426_c0_g1_i1	0.0470909088316831	0.95999619859409	0.37541635129973	0.620971849098395	0.328325442468047	0.674686061109565
TRINITY_FL_DN1142_c0_g1_i1	-1.02040300761479	0.438475941752997	-3.46354045923209	0.000891218590367896	-2.4431374516173	0.0218342670320877
TRINITY_FL_DN11430_c0_g1_i1	0.46607890925013	0.532594252552488	0.516454656229016	0.450488903192492	0.0503757469788866	0.952878267511011
TRINITY_FL_DN11433_c0_g1_i2	0.0414129290549467	0.964818803235911	-0.29926468414487	0.711371303799649	-0.340677613199817	0.667163937093883
TRINITY_FL_DN11436_c0_g1_i1	-3.60696585407324	2.02765881883217e-07	1.11990254281622	0.109830238781783	4.72686839688945	4.93843499898097e-12
TRINITY_FL_DN11437_c1_g1_i4	-1.64779209977378	0.0313838932636301	-0.554007117937287	0.50528723515088	1.0937849818365	0.155547118710409
TRINITY_FL_DN11440_c0_g1_i1	-0.0421358408473138	0.966003631367353	-0.0934343319443773	0.92581527748649	-0.0512984910970635	0.958083959461434
TRINITY_FL_DN11443_c0_g1_i1	-0.123957991792738	0.892361175555287	-0.687780174895359	0.292802567522777	-0.563822183102621	0.406991079144167
TRINITY_FL_DN11445_c0_g1_i1	0.819762440533406	0.26912181234707	-0.56014560628979	0.459571886581856	-1.3799080468232	0.0268247908738753
TRINITY_FL_DN11446_c0_g1_i1	-0.996417623352676	0.119124427147094	-0.267549024545736	0.725357931529954	0.72886859880694	0.253299517488883
TRINITY_FL_DN11449_c0_g1_i2	0.46961722353533	0.528404738819491	0.353349370149602	0.627227718701875	-0.116267853385728	0.888998477170539
TRINITY_FL_DN11454_c0_g1_i1	-1.92419488716053	0.0161738284837267	0.630800706339495	0.432070828941873	2.55499559350002	0.000215316860921101
TRINITY_FL_DN11457_c0_g1_i1	0.736532365573751	0.287675454784773	-0.395124175112696	0.586994553435799	-1.13165654068645	0.0570423773614245
TRINITY_FL_DN11458_c0_g1_i1	0.13402146020502	0.888092133183984	0.0976407838985208	0.916046943402611	-0.0363806763064993	0.96775573682767
TRINITY_FL_DN11460_c0_g1_i1	0.516092295390679	0.624818340238035	-0.770806159754943	0.443341531155594	-1.28689845514562	0.106091986947114
TRINITY_FL_DN11460_c0_g1_i3	0.155205203750516	0.870509023396839	-0.744849306310994	0.270634649350518	-0.900054510061511	0.167364110838402
TRINITY_FL_DN11461_c0_g1_i2	-0.0307913162103384	0.977631167845427	0.234693441846086	0.808409444588646	0.265484758056424	0.778267340022443
TRINITY_FL_DN11463_c0_g1_i1	-1.64801689687239	0.0245289766921216	-0.310963429054721	0.731129644794664	1.33705346781767	0.0619309117363675
TRINITY_FL_DN11464_c0_g1_i1	-0.661169993214269	0.345103412131715	-0.123048803460104	0.882851757034788	0.538121189754166	0.426060189025224
TRINITY_FL_DN11465_c0_g1_i2	0.162124870267484	0.858560852369143	-0.916972477625528	0.138207110855173	-1.07909734789301	0.0722360038225489
TRINITY_FL_DN11466_c0_g1_i2	1.4073293599727	0.0873659274187654	-0.809429636847631	0.36017388946024	-2.21675899682033	0.0026915941275077
TRINITY_FL_DN11467_c0_g1_i2	-0.62537865766184	0.454917233271194	-1.03252515765792	0.148332444164742	-0.407146499996083	0.632149090213704
TRINITY_FL_DN11469_c0_g1_i4	0.554278798751356	0.440959897804741	1.21420603710109	0.0357087661993881	0.659927238349734	0.308763610941179
TRINITY_FL_DN11469_c0_g1_i5	0.886711135591762	0.487178300685483	1.16796245515805	0.260993751088014	0.281251319566284	0.798022055891442
TRINITY_FL_DN11471_c0_g1_i1	-0.271185963417028	0.746264800141304	-0.0864759334325882	0.923277034587779	0.18471002998444	0.821221187909887
TRINITY_FL_DN11472_c0_g1_i1	-0.214119490052599	0.816196027565816	-1.57924194363878	0.00777216857911442	-1.36512245358619	0.0234791102214866
TRINITY_FL_DN11473_c0_g1_i2	-3.93530218469156	1.69480527772906e-05	-2.11207796987237	0.0222437075269831	1.82322421481919	0.0680272587218252
TRINITY_FL_DN11475_c0_g1_i1	-0.270876544326453	0.777424023026612	0.505550680969808	0.525106235221791	0.776427225296261	0.293113171659385
TRINITY_FL_DN11477_c0_g2_i1	-0.119995647299861	0.914076804058152	-0.953118475792795	0.227918577440925	-0.833122828492935	0.308247452974452
TRINITY_FL_DN11478_c0_g1_i1	-0.479364396620765	0.580909403285811	0.210718982095221	0.81208570670018	0.690083378715986	0.341446787629266
TRINITY_FL_DN11479_c0_g1_i1	-0.626441037515117	0.478049183570071	2.87234319697675	2.00661186560486e-06	3.49878423449186	1.07795778231812e-08
TRINITY_FL_DN11480_c0_g1_i3	-1.93259675914274	0.00116864656983756	-4.30321605057542	1.11778567020881e-13	-2.37061929143268	2.68477397808361e-05
TRINITY_FL_DN11481_c0_g1_i1	1.18299639296723	0.100420926877473	-1.94483871429753	0.00201589256242251	-3.12783510726476	3.76353292310947e-07
TRINITY_FL_DN11482_c0_g1_i2	-0.0861151678246117	0.930837517210051	-5.27434725846218	1.30920537393817e-16	-5.18823209063757	3.535702325863e-16
TRINITY_FL_DN11483_c0_g1_i4	-1.57255720686344	0.0900409715867803	-0.492703472304484	0.652927528994109	1.07985373455896	0.245136288374557
TRINITY_FL_DN11484_c0_g1_i1	0.988402738736369	0.201681323927003	-0.0652326656029301	0.950748848973666	-1.0536354043393	0.141970474879769
TRINITY_FL_DN11485_c0_g1_i1	-2.80106936366313	2.62589032415141e-06	0.416378836875525	0.588648983028455	3.21744820053866	3.0726194181199e-08
TRINITY_FL_DN11487_c0_g1_i2	-1.79105175560703	0.162152336524995	-1.50916121001394	0.23372224839347	0.28189054559309	0.874162613594387
TRINITY_FL_DN11487_c0_g1_i3	-3.97217705396335	0.012961975799346	-2.85007270207916	0.0507507766380509	1.12210435188419	0.599324772420108
TRINITY_FL_DN11489_c0_g1_i1	-2.9912601768507	0.0199580525601048	-3.78693100225036	0.00222576274246405	-0.795670825399657	0.605922157688297
TRINITY_FL_DN11490_c0_g1_i1	0.409588941885742	0.59429995059964	-0.25557505124288	0.744043791193261	-0.665163993128622	0.314594798135434
TRINITY_FL_DN11492_c0_g2_i2	-2.6170575710268	0.00293781404649938	-2.55054053234132	0.00122842492860655	0.0665170386854868	0.963214800584665
TRINITY_FL_DN11493_c0_g1_i1	-0.16863804433345	0.876254163852743	0.178756878315667	0.858822073071772	0.347394922649117	0.702112776979824
TRINITY_FL_DN11494_c0_g1_i1	-0.746581406506021	0.284468572881189	-0.44413925627366	0.534305286911861	0.30244215023236	0.692454116285389
TRINITY_FL_DN11495_c0_g1_i1	0.20570381953379	0.834448086169145	-3.46537124781286	2.35679708747575e-08	-3.67107506734665	3.66594897013801e-09
TRINITY_FL_DN11496_c0_g1_i1	-0.297948233519343	0.720944160674678	0.494646389987723	0.487878209989351	0.792594623507065	0.223675525625584
TRINITY_FL_DN11497_c0_g1_i1	-0.781435224566566	0.268847167561316	-0.534764565352874	0.451402017646637	0.246670659213693	0.760842753907696
TRINITY_FL_DN11498_c0_g1_i1	1.91838434637189	0.00161419691838158	1.18283523397769	0.0621901965426371	-0.7355491123942	0.279091121683288
TRINITY_FL_DN11499_c0_g1_i1	-0.784890954579926	0.421069316985341	-3.41440710442343	6.09004427494651e-06	-2.62951614984351	0.000748953201877904
TRINITY_FL_DN1149_c0_g1_i1	-1.47558013668262	0.229586471640255	0.645872597165006	0.542214655981457	2.12145273384763	0.0237471181218807
TRINITY_FL_DN11501_c0_g1_i1	-0.605598234754922	0.407768581191102	-0.669672109953173	0.311322010506904	-0.0640738751982509	0.941187658759728
TRINITY_FL_DN11503_c0_g2_i1	-1.1173673049894	0.189939666903402	-2.73414229050229	0.000137301476239969	-1.6167749855129	0.0363367083255712
TRINITY_FL_DN11507_c0_g1_i2	3.81997855053332	4.43863589239454e-10	-6.74532846428219	4.85013806809139e-17	-10.5653070148155	2.03169495751089e-35
TRINITY_FL_DN11508_c0_g1_i1	-0.82806627053103	0.322317794063076	-1.25295382242007	0.0843836151069099	-0.424887551889041	0.63736429751615
TRINITY_FL_DN11513_c0_g1_i1	0.0570156804074667	0.953555003817771	-0.195656372721188	0.827348232104787	-0.252672053128654	0.770215304822791
TRINITY_FL_DN11516_c0_g1_i1	-0.163661606830308	0.954318815926866	-2.29391072997805	0.363125322472924	-2.13024912314774	0.449037232023943
TRINITY_FL_DN11517_c0_g3_i1	1.01699025694385	0.219887080343615	-1.62979698091802	0.0512272537230376	-2.64678723786186	0.000128166148347321
TRINITY_FL_DN11519_c0_g1_i1	-0.468214488948267	0.579755178257905	-5.39452437609337	8.8691042843942e-15	-4.92630988714511	1.09248005794688e-12
TRINITY_FL_DN11520_c0_g1_i1	-0.0971199116424284	0.916437869763113	-0.437915423761518	0.546201371940308	-0.34079551211909	0.654868884421758
TRINITY_FL_DN11522_c0_g1_i1	-0.63654825414657	0.439082652163422	0.267715512248382	0.76582220305938	0.904263766394952	0.203332962371149
TRINITY_FL_DN11524_c0_g1_i1	-2.34889222077626	1.46691255268681e-05	-2.36968937429462	6.69621873123374e-06	-0.0207971535183569	0.980800892424721
TRINITY_FL_DN11524_c0_g1_i2	-0.852316022470941	0.215347311251169	-0.911305236902709	0.15023140124151	-0.0589892144317678	0.946330011554005
TRINITY_FL_DN11525_c0_g2_i1	-0.0486538395608081	0.956510271729856	0.372952606556203	0.60428310706987	0.421606446117011	0.549455129479779
TRINITY_FL_DN11527_c0_g1_i1	2.00539547632388	0.0054763479662783	2.08599951225555	0.00305028950541766	0.0806040359316641	0.939236341439426
TRINITY_FL_DN11528_c0_g1_i1	-0.36573096304891	0.641164150130021	-0.258312321770168	0.73656542545114	0.107418641278742	0.898125401038801
TRINITY_FL_DN1152_c0_g1_i1	-1.02758827105432	0.398924442835466	-3.3551447614346	0.0035702406265247	-2.32755649038027	0.0846477931767258
TRINITY_FL_DN11533_c0_g1_i1	-1.47740330097955	0.0145974424716109	0.527866606205687	0.446791207957192	2.00526990718524	0.000283414597649571
TRINITY_FL_DN11534_c0_g3_i1	1.04750304899524	0.237856728623164	-2.03806831936592	0.0177344601474064	-3.08557136836116	4.93027483158116e-05
TRINITY_FL_DN11535_c0_g1_i1	0.371363793438323	0.742028990513731	1.64985207772054	0.0380420665314297	1.27848828428222	0.111411300630985
TRINITY_FL_DN11538_c0_g1_i1	0.186921156597287	0.84132151118432	0.462980472417279	0.528140726361486	0.276059315819992	0.730794581150047
TRINITY_FL_DN11539_c0_g1_i1	0.277273120593185	0.749543982253109	0.94820221245065	0.141875344292701	0.670929091857465	0.329579838631636
TRINITY_FL_DN11540_c0_g1_i1	-0.894291224401424	0.439082652163422	-3.88077556319646	0.000112521874615585	-2.98648433879504	0.00624450695737129
TRINITY_FL_DN11540_c0_g1_i5	0.653423339923891	0.441805792256384	-1.91731725506089	0.00797342081751585	-2.57074059498478	9.77988889975423e-05
TRINITY_FL_DN11541_c0_g1_i1	0.86446100792967	0.225850359799563	-0.106619914739957	0.909372567131453	-0.971080922669628	0.139378896795553
TRINITY_FL_DN11543_c0_g1_i1	-1.76751312078847	0.0154815519503366	-3.26789743854937	2.55551972273274e-06	-1.5003843177609	0.0882618395703465
TRINITY_FL_DN11544_c1_g1_i1	0.677993594246192	0.521409596582731	-0.420201392609998	0.710715390640269	-1.09819498685619	0.192552702687803
TRINITY_FL_DN11545_c0_g1_i1	0.0750890507237839	0.940836516850159	-0.567286575182053	0.461927353525195	-0.642375625905837	0.397948338386394
TRINITY_FL_DN11546_c0_g1_i1	-0.446523807767595	0.54370664923307	0.126717123845658	0.878061537553194	0.573240931613253	0.383183700430591
TRINITY_FL_DN11547_c0_g1_i2	1.52092236625325	0.0157583944622572	1.20850884654418	0.0515829233485365	-0.312413519709071	0.692130955575843
TRINITY_FL_DN11548_c0_g1_i1	-0.228356015320213	0.877699401519797	1.87779122275762	0.0261503224796896	2.10614723807784	0.00885660784057228
TRINITY_FL_DN11548_c0_g1_i2	0.0532949103211391	0.960623103208387	0.753175665206454	0.32253456312123	0.699880754885315	0.361017248205016
TRINITY_FL_DN11549_c0_g1_i1	0.325579621443193	0.685639598725565	0.509068116609928	0.459571886581856	0.183488495166735	0.820453947884002
TRINITY_FL_DN11550_c0_g1_i1	0.918519748676094	0.16959931533171	-0.531857845796745	0.444263853257954	-1.45037759447284	0.011778583365128
TRINITY_FL_DN11550_c0_g2_i1	-1.03708473408987	0.155442619916323	-0.713394692209924	0.330306458452478	0.323690041879945	0.704762427315196
TRINITY_FL_DN11551_c0_g1_i1	-0.00390567217950113	0.997180509546775	-1.53592312223817	0.0120598754264358	-1.53201745005867	0.0122537341126318
TRINITY_FL_DN11552_c0_g1_i1	-0.379169841714187	0.693691275379324	1.65120510942315	0.0179203902662638	2.03037495113734	0.00298658472673982
TRINITY_FL_DN11553_c0_g1_i1	-0.659313455207061	0.347229490353527	-0.00753145440206193	0.993438165467438	0.651782000804999	0.319916147325648
TRINITY_FL_DN11556_c0_g1_i2	0.105928134774507	0.911181852744835	-0.109317467862501	0.904438623706711	-0.215245602637008	0.796247282006847
TRINITY_FL_DN11557_c0_g1_i2	-0.318777416903064	0.695493312782801	-0.346994925739143	0.642705333878343	-0.0282175088360788	0.974272097289918
TRINITY_FL_DN11558_c0_g1_i4	-1.49489770516701	0.153187124585001	-1.41916859210817	0.138124435249745	0.0757291130588368	0.9563990574124
TRINITY_FL_DN11558_c0_g1_i5	-0.49740952387649	0.592270602889683	-0.0285295295063768	0.978026067668566	0.468879994370114	0.572275456191365
TRINITY_FL_DN11559_c0_g1_i1	0.0788539820731513	0.935942355253233	-1.80245452227797	0.00350772493350452	-1.88130850435112	0.00199633138719317
TRINITY_FL_DN11560_c0_g1_i2	-0.220123393064822	0.870252422554818	-0.877797682774423	0.383178199497293	-0.657674289709602	0.524687233177478
TRINITY_FL_DN11561_c0_g1_i1	0.733024504647188	0.319702656621137	-0.640938072816794	0.363993486712149	-1.37396257746398	0.0230510817757052
TRINITY_FL_DN11563_c0_g1_i2	-0.382860938217025	0.729573438583646	-0.705858374084351	0.443661330943287	-0.322997435867326	0.76170672161098
TRINITY_FL_DN11563_c0_g1_i3	-0.72989491083189	0.58426454409858	-0.374045526867207	0.768347734161337	0.355849383964683	0.786329043435316
TRINITY_FL_DN11568_c0_g1_i1	-5.11354691601983	9.19734843302231e-18	1.60163082845554	0.00444824200060445	6.71517774447537	5.54468471584707e-27
TRINITY_FL_DN11569_c0_g1_i1	-1.27085368524639	0.122996020803086	-3.80207718994211	3.60927363140842e-07	-2.53122350469572	0.00112130805203378
TRINITY_FL_DN11571_c0_g1_i2	-2.24823529539237	0.00265239457507035	-1.72039579025505	0.0104842884592523	0.52783950513732	0.614672214776565
TRINITY_FL_DN11573_c0_g1_i2	0.0276322113425184	0.976629948434879	0.979193325902608	0.108433373263725	0.95156111456009	0.119050677765495
TRINITY_FL_DN11574_c2_g2_i2	-0.00908046352920279	0.994926336054028	-0.0373730389000411	0.974994322050167	-0.0282925753708383	0.979861261405204
TRINITY_FL_DN11574_c2_g2_i4	0.121294315879564	0.932642322896354	-0.326167674763059	0.797026377245001	-0.447461990642623	0.692454116285389
TRINITY_FL_DN11575_c0_g1_i2	0.286609979646134	0.737733739531081	0.120544843297556	0.892530447405102	-0.166065136348578	0.845150512857973
TRINITY_FL_DN11575_c0_g1_i4	-0.215221985702143	0.822491299280395	0.319580964625112	0.694208592953401	0.534802950327255	0.46971970245947
TRINITY_FL_DN11579_c0_g1_i2	-2.90503372707039	8.7173950119439e-05	-5.42895147673239	6.82740206791612e-12	-2.52391774966199	0.00432864576406351
TRINITY_FL_DN11580_c0_g1_i1	-8.42810471904657	7.26896321258986e-09	-4.87603380417809	6.74673771665127e-05	3.55207091486848	0.0425160435249691
TRINITY_FL_DN11581_c0_g1_i1	-0.220571466246073	0.821486527288774	-0.0533804049335177	0.957261049107829	0.167191061312555	0.856372163943938
TRINITY_FL_DN11582_c0_g1_i1	0.672161869338132	0.454342295556558	2.24551241086653	0.000897896039589506	1.5733505415284	0.0223523595826573
TRINITY_FL_DN11583_c0_g1_i1	-0.266184803667514	0.746371336258557	-0.534871706315899	0.42854163518815	-0.268686902648385	0.726033325417254
TRINITY_FL_DN11585_c0_g1_i1	-5.17898204234662	1.31250712309244e-09	-6.16116094121699	2.20552055051938e-12	-0.982178898870371	0.517002261367076
TRINITY_FL_DN11586_c0_g1_i4	-1.40529593184479	0.120919564339441	-1.91124717313234	0.0226627750226154	-0.505951241287549	0.641016631620332
TRINITY_FL_DN11587_c0_g1_i1	0.603530636867322	0.528361722446839	0.544046381573789	0.548510259641501	-0.0594842552935324	0.955032332604289
TRINITY_FL_DN11588_c0_g1_i1	0.696113216974421	0.321975492778144	-0.73799766580794	0.255408674386087	-1.43411088278236	0.011866961498355
TRINITY_FL_DN11589_c0_g1_i1	-1.80854902517017	0.0097090621479992	4.44982457424979	5.82460235721619e-14	6.25837359941996	3.43134509725651e-22
TRINITY_FL_DN1158_c0_g1_i1	-1.97671339641139	0.189492696598734	-1.98956560682556	0.125884912967727	-0.0128522104141751	0.995284313571047
TRINITY_FL_DN11593_c0_g1_i1	0.209953749220425	0.830490334930555	1.28636839778341	0.0454966983315718	1.07641464856298	0.102374612107706
TRINITY_FL_DN11594_c0_g1_i1	-0.736913657075344	0.547426412779492	-1.73626987683395	0.0874908286890198	-0.999356219758604	0.398489883746779
TRINITY_FL_DN11594_c1_g1_i1	-0.403919433822961	0.727736505593925	-5.05333111096982	5.72006533014463e-08	-4.64941167714686	7.94305203041456e-07
TRINITY_FL_DN11595_c0_g1_i1	-0.212865529601532	0.837857784858011	-0.514192824796975	0.529903608430656	-0.301327295195443	0.737384719370804
TRINITY_FL_DN11595_c1_g1_i1	-0.114822359408418	0.904155304375145	-0.330397456042332	0.673885627128391	-0.215575096633914	0.794587604163794
TRINITY_FL_DN11596_c0_g1_i1	0.312538900642643	0.759921309410579	-1.1674802922955	0.152732907357761	-1.48001919293815	0.0390435337580832
TRINITY_FL_DN11598_c0_g1_i1	-0.537614411681433	0.514192207091966	1.18739337113124	0.0706955957822817	1.72500778281268	0.00545970202575567
TRINITY_FL_DN11600_c0_g5_i1	-4.09055143531174	5.27932565735906e-06	-2.88336330295434	9.27874153056308e-05	1.2071881323574	0.393509584548719
TRINITY_FL_DN11601_c0_g1_i2	0.930491800507528	0.216450144466493	0.888093685563535	0.213853628784761	-0.0423981149439933	0.964858704660365
TRINITY_FL_DN11602_c0_g1_i1	-1.47206066773696	0.0227711940749236	-1.63999408348022	0.00635080404197745	-0.167933415743265	0.850599214578827
TRINITY_FL_DN11604_c0_g1_i3	-6.67657708075613	0.000175551381886231	-4.59392467749507	0.000353506820409976	2.08265240326106	0.496215039808997
TRINITY_FL_DN11604_c0_g1_i4	-2.73698580678369	0.032989392401406	5.74365841800366	9.81688923613368e-06	8.48064422478735	9.33173487524393e-10
TRINITY_FL_DN1160_c0_g1_i1	-0.910013649287097	0.171830947977448	-0.266136003446786	0.732433225170994	0.643877645840311	0.336416595649717
TRINITY_FL_DN11611_c0_g1_i1	-0.947494849269846	0.232169293632519	-0.816964250968308	0.290097301833439	0.130530598301538	0.897445748473455
TRINITY_FL_DN11612_c0_g1_i1	-0.919171852931301	0.188185754637686	-0.15486684133041	0.859646813219525	0.764305011600891	0.259636123861898
TRINITY_FL_DN11613_c0_g1_i1	0.322509743724695	0.693447265343242	0.807936653669455	0.207033406383434	0.48542690994476	0.490143062680276
TRINITY_FL_DN11617_c0_g1_i5	-0.324359920460139	0.853748973560591	-2.7730149994998	0.0455450835553092	-2.44865507903966	0.0835226824130447
TRINITY_FL_DN11618_c0_g1_i1	0.662110075120977	0.351480998192926	-0.197358078948598	0.809644197375505	-0.859468154069575	0.16938276744964
TRINITY_FL_DN11619_c0_g2_i1	0.197972368512388	0.825608262159746	0.986525798549527	0.109299463222239	0.788553430037139	0.220778516184658
TRINITY_FL_DN11620_c0_g1_i2	-0.557323864596679	0.459578974581137	-1.20870017249221	0.0468927675195445	-0.651376307895527	0.342604064422073
TRINITY_FL_DN11621_c0_g1_i2	0.155950988001343	0.871585205849545	-0.234197829004175	0.782901506556245	-0.390148817005518	0.619147909083598
TRINITY_FL_DN11625_c0_g1_i1	-16.4302574779761	2.54435048102698e-39	-12.0748090930053	1.28516763758993e-36	4.35544838497085	0.0538901691600724
TRINITY_FL_DN11626_c0_g1_i1	0.880303468796948	0.217853622978741	0.365323692553405	0.642298936981218	-0.514979776243543	0.480784788815667
TRINITY_FL_DN11628_c0_g1_i1	0.793747437127302	0.290071105833119	1.145740429968	0.080128321148864	0.351992992840698	0.662631656606541
TRINITY_FL_DN11629_c0_g1_i1	-0.315586624920436	0.75179073213492	-0.367746107806002	0.689085990265142	-0.052159482885566	0.960818827552317
TRINITY_FL_DN11632_c0_g1_i2	-11.1510425061378	7.02472461414682e-10	-2.45719045855473	0.0716259327929344	8.69385204758309	2.15900150979267e-06
TRINITY_FL_DN11634_c0_g1_i1	0.564289367854381	0.578077233977478	1.45852565773234	0.0794288634801321	0.894236289877962	0.328052307927319
TRINITY_FL_DN11635_c0_g1_i1	-0.300397670370893	0.705745420672881	-0.141890602200711	0.862939550979783	0.158507068170182	0.844666902678471
TRINITY_FL_DN11636_c0_g1_i1	-8.45607812242463	1.8354398983711e-20	-5.7745262866667	1.16324774521066e-15	2.68155183575793	0.0297821409450986
TRINITY_FL_DN11640_c0_g1_i1	-0.515480852556282	0.527194752345701	0.925913885315256	0.173208865260006	1.44139473787154	0.0220519038478284
TRINITY_FL_DN11642_c0_g1_i1	-1.200084146414	0.0877251279801576	-4.60567474192338	6.42189045916936e-13	-3.40559059550937	7.38322440898502e-08
TRINITY_FL_DN11644_c0_g1_i1	0.537074295931453	0.581766790486347	-0.512105919789041	0.588491155155549	-1.04918021572049	0.193319223362549
TRINITY_FL_DN11648_c0_g1_i1	0.344085770764371	0.689254300789663	-2.41949305867977	4.76533436505242e-05	-2.76357882944414	2.63214469416798e-06
TRINITY_FL_DN11653_c0_g1_i1	-1.78953508660062	0.00413338023730509	0.44021993605313	0.563607125322342	2.22975502265375	0.000123770179747142
TRINITY_FL_DN11657_c0_g1_i1	0.284993500044033	0.769567955536473	-0.118079348024181	0.907493827449154	-0.403072848068214	0.63505559800727
TRINITY_FL_DN11658_c0_g1_i1	0.403927424976137	0.607289387146809	0.569716712967961	0.406486784355289	0.165789287991824	0.843193507771931
TRINITY_FL_DN11663_c0_g1_i1	1.03100213271125	0.259577766404693	-1.88769483522712	0.0177268894297114	-2.91869696793836	0.000141790453285608
TRINITY_FL_DN11666_c0_g1_i1	-5.86060629085446	1.80034496884456e-07	-9.68979796206941	7.99870797381668e-12	-3.82919167121494	0.0979017374803515
TRINITY_FL_DN11668_c0_g1_i2	1.58667355574969	0.00774172616949919	1.21987324074405	0.0401731973583211	-0.366800315005645	0.617431020817861
TRINITY_FL_DN11669_c0_g1_i1	-0.445519188356006	0.584697439632954	0.322424185433744	0.692315794559653	0.76794337378975	0.269436610161829
TRINITY_FL_DN11670_c0_g1_i1	-4.80605709786219	2.95955237109371e-07	-0.434937329998891	0.706097225519575	4.3711197678633	9.38510509337068e-07
TRINITY_FL_DN11672_c0_g1_i1	-1.33155504698294	0.0257894488772646	-0.22576283282916	0.772430467805866	1.10579221415378	0.0575930714662646
TRINITY_FL_DN11673_c0_g1_i1	-0.632445542422578	0.383403533840168	-0.0363820391652062	0.968630572437646	0.596063503257372	0.381843666095465
TRINITY_FL_DN11675_c0_g1_i2	0.820028204065727	0.266341883236089	1.88081338208668	0.00154145486677399	1.06078517802095	0.0971166473142525
TRINITY_FL_DN11680_c0_g1_i1	-4.73162007533783	4.04242213646235e-10	-3.22455382431065	1.0843354704298e-06	1.50706625102718	0.122825746226673
TRINITY_FL_DN11681_c0_g1_i1	2.36652909905993	0.000472816697592163	-5.92287259855558	3.16508851709103e-13	-8.2894016976155	3.966769788543e-23
TRINITY_FL_DN11682_c0_g1_i1	0.510289969954198	0.595787822700078	1.28792264296486	0.0930225819623423	0.777632673010658	0.35289196747885
TRINITY_FL_DN11683_c0_g1_i2	0.616578658375809	0.452746821437052	0.0410457020367622	0.968247082458105	-0.575532956339047	0.456862476513766
TRINITY_FL_DN11684_c0_g1_i1	-0.662557181483728	0.466978152323364	-2.04248123941277	0.00432668927360434	-1.37992405792904	0.0701813432868505
TRINITY_FL_DN11685_c0_g1_i1	-0.0327403807432004	0.972669474948957	0.0259919507386827	0.978043686554236	0.0587323314818831	0.94788787124048
TRINITY_FL_DN11686_c0_g1_i3	-0.263589192399429	0.759680106195747	-1.41575244439521	0.0167533961532007	-1.15216325199578	0.0589801568713032
TRINITY_FL_DN11688_c0_g1_i1	-2.21156349061179	0.316129732392918	-0.548639201354174	0.781926534353373	1.66292428925761	0.427766040890719
TRINITY_FL_DN11688_c0_g1_i2	0.280862245962094	0.792720987394496	-0.76967631244588	0.356613856962354	-1.05053855840797	0.180434716805984
TRINITY_FL_DN11689_c0_g1_i2	-0.494896086276935	0.511892267628185	1.1709868715606	0.0463437295086505	1.66588295783753	0.0025801231317213
TRINITY_FL_DN11691_c0_g1_i1	-1.92973466061958	0.181788215937934	-2.34593240580152	0.0632623853749624	-0.416197745181937	0.844666902678471
TRINITY_FL_DN11691_c0_g2_i1	0.0457959178936888	0.960850006394943	-0.363560768962791	0.633445409348086	-0.40935668685648	0.582658844909278
TRINITY_FL_DN11692_c0_g1_i1	-0.990211986383769	0.219488638284345	-0.370987244160714	0.687390023101546	0.619224742223055	0.457256066539313
TRINITY_FL_DN11693_c0_g1_i1	0.608327469748237	0.408953897118382	-0.0934139986027239	0.917260746314304	-0.701741468350961	0.288813394923158
TRINITY_FL_DN11695_c0_g1_i1	-2.29199375652279	0.00111877852042712	-1.6383089848844	0.0188252846884568	0.653684771638396	0.423653442897771
TRINITY_FL_DN11696_c0_g1_i1	-1.0472376984789	0.140990293280893	-1.94695352450429	0.00128254778673676	-0.899715826025386	0.196038089473729
TRINITY_FL_DN11697_c0_g1_i1	1.88041586351918	0.00259888365784067	-1.03757837653864	0.118058107944043	-2.91799424005781	6.75641828575396e-07
TRINITY_FL_DN11698_c0_g1_i3	-1.44929381436492	0.133807709020625	-2.70716075323395	0.00133161209211222	-1.25786693886902	0.241273015080194
TRINITY_FL_DN11698_c0_g1_i5	-1.83269363695011	0.0042403500709794	-2.1850040160502	0.000285658888894172	-0.352310379100088	0.671599650556697
TRINITY_FL_DN11700_c0_g1_i1	-2.63947398617614	0.255718480190063	-9.88937045112315	3.17327045764938e-06	-7.24989646494701	0.00089806808098726
TRINITY_FL_DN11704_c0_g1_i1	-4.16746942418524	3.76777151832744e-07	-2.9887452423648	1.6557697014556e-05	1.17872418182045	0.327167396082334
TRINITY_FL_DN11709_c0_g1_i1	-0.602346787859885	0.646535929788592	-4.36127297145877	5.61003839973253e-06	-3.75892618359889	0.000162468228769958
TRINITY_FL_DN11711_c0_g1_i1	1.54087522389444	0.00933955866061719	-0.610506512915321	0.360450676967737	-2.15138173680976	6.94249159302965e-05
TRINITY_FL_DN11712_c0_g1_i1	0.752973853850127	0.367463920943626	0.435908560710173	0.617556269175367	-0.317065293139954	0.729811486176881
TRINITY_FL_DN11713_c0_g1_i1	0.392300790560735	0.660725462124956	-1.02417329947171	0.142857666619081	-1.41647409003244	0.0293854607096227
TRINITY_FL_DN11714_c0_g1_i1	0.0661432144293497	0.942169506601719	-0.867411939390988	0.171910584407707	-0.933555153820338	0.135681986622471
TRINITY_FL_DN11715_c0_g1_i1	-0.400653569155656	0.648259921588674	-1.53396878385367	0.0158138729858289	-1.13331521469802	0.0903655110805134
TRINITY_FL_DN11716_c0_g2_i1	0.790776434162631	0.234976776931694	1.36421252463534	0.0154969789684962	0.573436090472709	0.384561087816909
TRINITY_FL_DN11716_c0_g3_i1	0.850096782732255	0.448351260768437	-1.03865076825232	0.314412610374717	-1.88874755098457	0.050778641382295
TRINITY_FL_DN11719_c0_g1_i1	-0.256075645709465	0.755528387046086	-0.505624435868471	0.455422835556208	-0.249548790159006	0.746083885301589
TRINITY_FL_DN11722_c0_g1_i1	0.52594080544427	0.693413707313619	-3.15311767325063	0.000675101300863696	-3.6790584786949	6.36796713728451e-05
TRINITY_FL_DN11723_c0_g2_i1	-0.228692511501473	0.949888988732978	-0.592343255942098	0.849422718610133	-0.363650744440626	0.905573239492087
TRINITY_FL_DN11724_c0_g2_i1	-2.99670044301352	0.000208515920582382	0.915339714034901	0.286304147376784	3.91204015704842	3.0215326591847e-07
TRINITY_FL_DN11725_c0_g1_i1	-0.198553141207321	0.827871378341692	-1.75233347154091	0.00222106406095239	-1.55378033033359	0.00751433432412428
TRINITY_FL_DN11726_c0_g1_i1	-1.27024821147044	0.139994036495932	0.242765333041842	0.819862637185199	1.51301354451228	0.0508165841998945
TRINITY_FL_DN11729_c0_g1_i1	-0.230541133704216	0.820751051193853	0.918615547111052	0.210842568580098	1.14915668081527	0.103926914711701
TRINITY_FL_DN1172_c0_g1_i1	-3.23670775248795	7.68542399922671e-05	-5.55351019902143	1.67152989841563e-09	-2.31680244653348	0.0964729357244783
TRINITY_FL_DN11730_c0_g1_i1	-1.0946079947338	0.0887373061048779	0.915564161444381	0.140233836210163	2.01017215617818	0.000246689000315109
TRINITY_FL_DN11732_c0_g1_i1	-0.662223435018141	0.502593790173037	1.25739651503087	0.128887053323414	1.91961995004901	0.01401236820198
TRINITY_FL_DN11732_c0_g2_i1	-0.491448080006386	0.618768569133133	-0.181764650621684	0.86757897759257	0.309683429384702	0.760842753907696
TRINITY_FL_DN11732_c1_g1_i1	2.20347563150975	0.0288043903766414	0.451035976425456	0.738024593314227	-1.75243965508429	0.0510569958857584
TRINITY_FL_DN11733_c0_g1_i2	-0.313820121212665	0.730053354393985	-0.282478754321877	0.746354431205024	0.031341366890788	0.97409155547805
TRINITY_FL_DN11737_c0_g1_i3	1.04283224623431	0.147061635447864	1.75528345061043	0.00410728312192917	0.712451204376124	0.311408854147917
TRINITY_FL_DN11740_c0_g1_i1	-0.430313013834813	0.596067501715082	-1.17732829899388	0.0629075437387765	-0.747015285159063	0.279575345964498
TRINITY_FL_DN11741_c0_g1_i1	1.00979598964871	0.374986397427996	0.0553716671383494	0.971586709567798	-0.954424322510362	0.380017169399394
TRINITY_FL_DN11742_c0_g1_i1	-0.534601091556846	0.528944319128472	0.240180600538542	0.79216870553985	0.774781692095388	0.298264510488477
TRINITY_FL_DN11746_c0_g1_i2	-2.66439329195142	0.0243805447389477	-4.47990741358032	0.000168116463665832	-1.8155141216289	0.165173418620957
TRINITY_FL_DN11749_c0_g1_i1	-0.212422083797881	0.851103803337409	-2.13929638159237	0.00321730041011802	-1.92687429779449	0.00831200237616575
TRINITY_FL_DN11750_c0_g1_i3	0.900557477218258	0.216555183653765	0.252789357132224	0.767502321924018	-0.647768120086033	0.366312191941517
TRINITY_FL_DN11752_c1_g1_i1	0.416541661359564	0.813739668898897	5.69000719639512	1.63444005589486e-05	5.27346553503556	5.28512119977515e-05
TRINITY_FL_DN11753_c0_g1_i1	0.467258943503801	0.724439179589236	-3.55563767799192	0.000347401789763977	-4.02289662149572	3.2486333926921e-05
TRINITY_FL_DN11755_c0_g2_i1	-0.957064568617117	0.596851760828642	-3.25764595301002	0.0606564080080007	-2.3005813843929	0.237685106563218
TRINITY_FL_DN11755_c1_g1_i1	0.428692111349794	0.767256693387444	1.20716712652285	0.250285277348134	0.778475015173056	0.47616470817163
TRINITY_FL_DN11755_c1_g1_i2	1.97054714207492	0.0029670825956625	1.91270014334783	0.00262134555690594	-0.0578469987270923	0.950967251704666
TRINITY_FL_DN11755_c2_g1_i13	-0.724052417645784	0.461909967939548	-0.55562864809077	0.557508642293242	0.168423769555013	0.88057464448982
TRINITY_FL_DN11756_c0_g1_i2	-5.21791318086655	2.17398556707027e-08	-6.38631992729756	2.25222131961698e-11	-1.16840674643101	0.566691666240072
TRINITY_FL_DN11758_c0_g1_i1	-0.191632569742579	0.866398635866905	-0.458691214059842	0.611853725879902	-0.267058644317263	0.791154629230429
TRINITY_FL_DN11761_c0_g1_i2	-0.925656107190373	0.173636147651156	0.122850469491489	0.887569767066624	1.04850657668186	0.0907171429852716
TRINITY_FL_DN11762_c0_g1_i1	-4.1393305580956	2.72905351181474e-09	-6.79279174548015	3.30581138501953e-19	-2.65346118738455	0.000307728746420602
TRINITY_FL_DN11764_c0_g1_i1	-3.21527711587055	6.95886144268508e-07	-3.65331514671845	9.19254572044889e-09	-0.438038030847905	0.619269047393413
TRINITY_FL_DN11765_c0_g1_i1	-1.22829092501114	0.659541101244507	-1.62982201120235	0.494850930708157	-0.401531086191204	0.899312418538819
TRINITY_FL_DN11765_c1_g1_i1	-0.730410344634769	0.348335578467943	0.198882088445427	0.821969011738863	0.929292433080196	0.173597717369056
TRINITY_FL_DN11765_c1_g2_i1	0.553451934691469	0.438937420613333	-3.04848428429913	9.98996583953088e-09	-3.6019362189906	2.01931407733165e-11
TRINITY_FL_DN11767_c0_g1_i1	-0.487539971347972	0.548120770019537	-0.0642040755296831	0.947966077116906	0.423335895818289	0.59080222632737
TRINITY_FL_DN11768_c0_g1_i1	0.196908506979621	0.842261535261256	-0.0790056825502228	0.937045076862532	-0.275914189529844	0.749965496455132
TRINITY_FL_DN11769_c0_g1_i1	-0.863225762771951	0.189089023342557	-0.458857989297458	0.507726427052374	0.404367773474493	0.567715667659319
TRINITY_FL_DN11770_c0_g1_i2	0.511571728201357	0.557081364727424	1.08862149012832	0.1320185001492	0.577049761926968	0.474260018016249
TRINITY_FL_DN11772_c0_g1_i1	-0.308360227880149	0.705200623729043	0.501735033505782	0.470231240518493	0.810095261385931	0.201500483528099
TRINITY_FL_DN11773_c0_g1_i1	-0.946228378365455	0.166868495868856	0.282771641028294	0.724165963593511	1.22900001939375	0.0436695892740759
TRINITY_FL_DN11774_c0_g1_i1	-0.10506932215727	0.920426125202698	-0.553603465524372	0.493159595034895	-0.448534143367102	0.586140245450436
TRINITY_FL_DN11774_c0_g2_i1	0.104252789576225	0.908904003718768	-0.0851854638598063	0.923625039169778	-0.189438253436032	0.813500914551693
TRINITY_FL_DN11775_c0_g1_i1	0.0494111495902482	0.958233286904504	0.16027877865462	0.853618462016806	0.110867629064372	0.900835465823877
TRINITY_FL_DN11778_c0_g1_i1	1.23290623515985	0.0856635434954466	-0.0765913124275825	0.940258963060583	-1.30949754758744	0.0506860886385932
TRINITY_FL_DN11779_c0_g1_i1	-0.18426278442839	0.887357315332892	-1.29090270575296	0.148123537468098	-1.10663992132457	0.246304849414188
TRINITY_FL_DN11781_c0_g1_i1	-0.833725838296411	0.2172188627251	0.502556853836511	0.468752057118878	1.33628269213292	0.0202472016402684
TRINITY_FL_DN11782_c0_g1_i1	2.58649650621377	0.00011345837200612	-0.0833707353234906	0.939164688303912	-2.66986724153726	3.54998442529822e-05
TRINITY_FL_DN11783_c0_g1_i2	-1.04055114047765	0.32778897455248	2.53256172057517	0.00535486241133478	3.57311286105282	3.59206912848593e-05
TRINITY_FL_DN11789_c0_g2_i1	-0.757408043751908	0.271983898728416	-6.35602051031608	4.44960944595926e-25	-5.59861246656417	7.78630477365795e-21
TRINITY_FL_DN11791_c0_g1_i2	0.550127415432542	0.476975887601364	-0.614862347846035	0.378667961461984	-1.16498976327858	0.0596946954077898
TRINITY_FL_DN11796_c0_g1_i1	0.603392360577135	0.422367030745187	-0.759417086419214	0.256770024820806	-1.36280944699635	0.0234595851113691
TRINITY_FL_DN11797_c0_g1_i2	-0.91447470556244	0.164916183508171	-1.51668858719087	0.00730474065869683	-0.602213881628431	0.371007285837057
TRINITY_FL_DN11799_c0_g1_i1	-0.108175220276503	0.906712044477292	-0.307544161375388	0.686788902198205	-0.199368941098885	0.804725477242983
TRINITY_FL_DN11801_c0_g1_i1	-8.58170679816467	8.88810028530122e-18	-8.45945449588653	7.51191213383572e-18	0.122252302278143	0.941231121695131
TRINITY_FL_DN11802_c0_g1_i1	0.110645499506756	0.902636313281028	0.834010708760377	0.175819370545963	0.723365209253621	0.255279364922589
TRINITY_FL_DN11803_c0_g1_i1	-1.6858471150089	0.0815492557417771	-1.39695871127842	0.137336194806321	0.288888403730481	0.822110991129322
TRINITY_FL_DN11804_c0_g1_i1	3.24572346361605	2.83725448841248e-07	-0.641343729233547	0.406221665736748	-3.88706719284959	6.37371581882712e-10
TRINITY_FL_DN11805_c0_g1_i1	-1.06014060521892	0.0917812900786655	-0.432312669427484	0.535073963264976	0.62782793579144	0.336984560016261
TRINITY_FL_DN11806_c0_g1_i1	-0.552946894544709	0.502519090938952	-2.4778624682298	3.86702069865836e-05	-1.92491557368509	0.00157020330244755
TRINITY_FL_DN11808_c0_g1_i1	-0.169246641500283	0.859634340263132	-0.408249177585401	0.596636092853714	-0.239002536085118	0.776081304450883
TRINITY_FL_DN11812_c0_g1_i3	1.01635065135219	0.198613866017941	1.40484073157242	0.0461260231254293	0.388490080220231	0.655730732613857
TRINITY_FL_DN11813_c0_g1_i1	-1.64143092842083	0.00777453446511607	-0.917098456624335	0.156962230866141	0.724332471796498	0.288472060474216
TRINITY_FL_DN11814_c0_g1_i2	0.0358087819436131	0.972242742655514	-1.24196575620872	0.0780664426654074	-1.27777453815234	0.0598272251141582
TRINITY_FL_DN11817_c0_g1_i1	-8.59643131307372	3.0371586308529e-19	-7.24930471916057	2.26629299191732e-18	1.34712659391315	0.42014552841636
TRINITY_FL_DN11817_c0_g2_i1	-7.21660342829827	1.82143467714613e-11	-10.5820766854334	1.06463758755699e-15	-3.36547325713511	0.17355199354386
TRINITY_FL_DN11822_c0_g1_i1	-0.855382625392953	0.18873477321223	0.104759778201675	0.902001078222106	0.960142403594628	0.105648794728752
TRINITY_FL_DN11823_c0_g1_i1	1.74641716492484	0.00239662022952162	-1.49335087754206	0.00842272882284576	-3.2397680424669	1.75053509598185e-09
TRINITY_FL_DN11824_c0_g1_i1	-0.0606297351381867	0.949888988732978	-0.672305338898317	0.347593733063304	-0.61167560376013	0.403535798544762
TRINITY_FL_DN11825_c0_g1_i1	-2.07296097446049	0.0871330822640797	-4.80032713231969	1.39621411669432e-05	-2.7273661578592	0.027241188018986
TRINITY_FL_DN11827_c0_g1_i1	-0.286883122758776	0.761505128296494	0.490262924102881	0.544833669402253	0.777146046861657	0.300626988112437
TRINITY_FL_DN11828_c0_g1_i1	-0.832269240494708	0.54370664923307	3.41610082363435	0.000386729768425777	4.24837006412906	1.19518057184e-05
TRINITY_FL_DN11829_c0_g1_i1	-1.1960374421978	0.0652395071608466	0.241178372191989	0.767551113020523	1.43721581438979	0.0148197257851521
TRINITY_FL_DN1182_c0_g1_i1	-2.67176783422019	0.00838852103443039	-4.92384027671979	6.56400760308594e-06	-2.25207244249961	0.21118119572248
TRINITY_FL_DN11830_c0_g1_i1	-0.202650985846249	0.817939042674725	0.630781930498965	0.336633842053929	0.833432916345214	0.182375510875938
TRINITY_FL_DN11831_c0_g1_i1	0.523709277414968	0.50181084787139	0.298384086247371	0.706715685232847	-0.225325191167597	0.783643984558778
TRINITY_FL_DN11833_c0_g1_i1	0.0565060563007929	0.956200741909452	0.331233082611043	0.708437395881004	0.27472702631025	0.762345032267132
TRINITY_FL_DN11835_c0_g1_i1	2.47280179141991	1.46797345027268e-05	1.59778157082839	0.00610523960749111	-0.875020220591522	0.170791033017519
TRINITY_FL_DN11839_c0_g1_i1	-1.65154166738079	0.0108313379988723	1.26211159415461	0.051109084775449	2.91365326153541	9.32978473351195e-07
TRINITY_FL_DN11841_c0_g1_i1	1.29257707370035	0.483954109666694	-0.25816643880935	0.913537526286501	-1.5507435125097	0.349812612459644
TRINITY_FL_DN11842_c0_g1_i2	-0.12716349662556	0.895148208647452	-0.0375573279917452	0.969046567069842	0.0896061686338149	0.92044082801832
TRINITY_FL_DN11846_c0_g1_i3	0.442912068562542	0.605328032204333	1.00548347992544	0.140233836210163	0.562571411362898	0.454998547639229
TRINITY_FL_DN11849_c0_g1_i2	-1.00675489291622	0.125341585338722	0.268708692793628	0.731979130407086	1.27546358570984	0.0303625192643018
TRINITY_FL_DN11850_c0_g1_i1	-0.815148042356474	0.217853622978741	-1.80937837490012	0.000801188150916172	-0.994230332543649	0.0943746099443327
TRINITY_FL_DN11851_c0_g1_i1	-13.3526579478727	5.88168986733301e-09	-1.24247583146366	0.592793610616903	12.1101821164091	8.04052803682296e-08
TRINITY_FL_DN11857_c0_g1_i4	0.311844613190694	0.713895082882536	0.230710813479035	0.783086771857197	-0.0811337997116594	0.926778664093992
TRINITY_FL_DN11858_c0_g1_i1	0.51946124753768	0.589470558786793	0.0343231399430516	0.975870902138365	-0.485138107594628	0.602568998537381
TRINITY_FL_DN11859_c0_g1_i1	-0.913446836553566	0.18331963012092	-1.55682364567645	0.00815153886229174	-0.643376809122879	0.354148563319243
TRINITY_FL_DN11860_c0_g1_i1	1.18191778139938	0.122940783264536	0.11983817232605	0.909508053829088	-1.06207960907333	0.142426328502385
TRINITY_FL_DN11860_c0_g2_i1	1.70354241099882	0.026197559815571	0.483818630266893	0.611605633308756	-1.21972378073193	0.0871845549853172
TRINITY_FL_DN11861_c0_g1_i1	0.837891858159213	0.265318986566581	-0.0380360243384286	0.970060225337129	-0.875927882497642	0.21300697722392
TRINITY_FL_DN11864_c0_g1_i1	-0.532969643893829	0.457128158500897	0.0926931082633225	0.914952186227217	0.625662752157151	0.335029415694144
TRINITY_FL_DN11867_c0_g1_i1	1.02505976990018	0.430180197392016	2.26640600525569	0.0281426241897044	1.24134623535551	0.320716938528075
TRINITY_FL_DN11869_c0_g1_i1	-1.40693443681913	0.12595082814	-1.30095527317728	0.138354690743154	0.105979163641854	0.92899827888707
TRINITY_FL_DN11871_c0_g1_i2	0.50933552123709	0.524883065973593	0.114958918190889	0.901956529522053	-0.394376603046201	0.613551086581535
TRINITY_FL_DN11873_c0_g1_i1	0.0323197305449396	0.974465847105358	0.757994358847482	0.289949707628659	0.725674628302543	0.317068118754138
TRINITY_FL_DN11874_c0_g1_i2	-0.136883187379544	0.883392149038994	0.681111236028723	0.310950365329847	0.817994423408268	0.206947264557057
TRINITY_FL_DN11874_c0_g2_i1	-0.507817856391926	0.526684633735674	0.727216335348175	0.297051087957433	1.2350341917401	0.0494126976219148
TRINITY_FL_DN11876_c0_g1_i3	0.203482043932418	0.86305572626426	0.381330549357939	0.709002927711101	0.177848505425522	0.874493324295957
TRINITY_FL_DN11878_c0_g1_i1	-0.78428302896222	0.256088396869976	0.651736580856689	0.327445855162557	1.43601960981891	0.0126525293515154
TRINITY_FL_DN11879_c0_g1_i1	-7.94852763289648	4.80052105918814e-08	-6.01939638664625	2.23095577695257e-08	1.92913124625023	0.516729829391398
TRINITY_FL_DN11881_c0_g1_i1	0.305241355781117	0.703177804836349	-0.569052286470296	0.39292855333177	-0.874293642251413	0.154985723593396
TRINITY_FL_DN11883_c0_g1_i1	-1.23566150134614	0.0475771590080477	-0.665480987023493	0.309692512028513	0.570180514322646	0.401968089634282
TRINITY_FL_DN11884_c0_g1_i1	1.01542773413409	0.151879952075502	0.406856643933915	0.605802093439593	-0.608571090200178	0.399649014826554
TRINITY_FL_DN11887_c0_g1_i1	-3.98137742615491	0.0151626223816229	4.37900566415029	0.0134023131063575	8.3603830903052	9.23885610894838e-06
TRINITY_FL_DN11888_c0_g1_i2	-0.982270832000541	0.179476217530484	-0.668416156191572	0.366207570456719	0.313854675808969	0.71095957647076
TRINITY_FL_DN11889_c0_g2_i1	-0.890230684644937	0.191397389900963	-2.17755297410554	9.47319072552668e-05	-1.2873222894606	0.0313716577026021
TRINITY_FL_DN11890_c0_g1_i2	-7.16146467849147	2.04846484097186e-10	-12.8061508278264	4.00558628830161e-21	-5.64468614933494	3.69236271033477e-06
TRINITY_FL_DN11891_c0_g1_i1	0.283447030206032	0.740149181888087	0.209687448436868	0.801492853256599	-0.0737595817691642	0.932919070394784
TRINITY_FL_DN11895_c0_g1_i1	-0.718758172751123	0.382520576810531	-0.194699399901597	0.836682023809164	0.524058772849526	0.518679599779599
TRINITY_FL_DN11899_c0_g1_i1	-0.312388421868268	0.694484397874836	-0.0559547366587217	0.95023084994784	0.256433685209547	0.740040784672963
TRINITY_FL_DN1189_c0_g1_i1	-5.42620834385551	0.00511243296858065	-0.35218241790538	0.885846445299042	5.07402592595013	0.0178478725959365
TRINITY_FL_DN118_c0_g1_i1	-6.42145021061365	0.000491110304353831	-4.37753558683965	0.00084529684151211	2.04391462377401	0.501831384538295
TRINITY_FL_DN11900_c0_g1_i2	-0.0523997941993588	0.959398182125163	-2.6089694770923	3.54150336099482e-05	-2.55656968289294	4.63087130386428e-05
TRINITY_FL_DN11903_c0_g1_i1	-0.235751643668559	0.790198847477758	-0.964613888801224	0.126617143967626	-0.728862245132666	0.276521639331768
TRINITY_FL_DN11905_c0_g1_i4	0.146219445926401	0.883392149038994	0.043129527554037	0.965047379776892	-0.103089918372364	0.909797427488461
TRINITY_FL_DN11906_c0_g1_i1	-0.692500414858883	0.329361751766301	-2.49756396068363	4.59117442680423e-06	-1.80506354582474	0.00123348723343435
TRINITY_FL_DN11907_c0_g1_i3	-0.316503574678269	0.707890345343968	-0.226834930379776	0.786991700361349	0.0896686442984929	0.91910608825666
TRINITY_FL_DN11908_c0_g1_i1	-1.07455475577802	0.0839752042028896	-0.0312119538061271	0.97192724134363	1.04334280197189	0.0740701325661757
TRINITY_FL_DN11909_c0_g1_i1	-0.304516697000699	0.722762122675073	1.30262631625726	0.0332588530544539	1.60714301325796	0.00648343723110027
TRINITY_FL_DN1190_c0_g1_i1	-0.436308999506455	0.561918147831817	-0.302262490135769	0.688046470495511	0.134046509370686	0.87258002425055
TRINITY_FL_DN11910_c0_g2_i1	0.40363438387553	0.808912497823424	-0.253941766384009	0.874653957274739	-0.657576150259538	0.617034613826634
TRINITY_FL_DN11910_c0_g3_i2	-0.526443043377395	0.508742607939765	-0.0313365264833061	0.973954339325609	0.495106516894089	0.506348858573984
TRINITY_FL_DN11911_c0_g1_i1	0.515909146713161	0.559228715950925	0.734953308189597	0.344616179410541	0.219044161476436	0.820453947884002
TRINITY_FL_DN11914_c0_g1_i1	0.257770421743201	0.759828517915754	1.01855085346171	0.0946618057435697	0.760780431718511	0.237281225468815
TRINITY_FL_DN11915_c0_g2_i1	0.482472208838599	0.553122745500797	-0.735629206482414	0.297691316488712	-1.21810141532101	0.0569916037496818
TRINITY_FL_DN11916_c0_g1_i1	0.73327528578594	0.327500956585301	0.870315033069116	0.193145962824596	0.137039747283175	0.876463063076174
TRINITY_FL_DN11918_c0_g1_i1	-6.07591885291629	1.97128724494636e-13	-6.81596571673627	7.33963865056605e-16	-0.740046863819988	0.634668479806572
TRINITY_FL_DN11919_c0_g1_i1	1.68318299665365	0.0580882632235407	0.60748982531885	0.565394564976928	-1.0756931713348	0.241894672531619
TRINITY_FL_DN1191_c0_g1_i1	-2.27664976103994	0.00938701406469431	-4.59579987029052	8.42549514672266e-08	-2.31915010925058	0.0120051022346129
TRINITY_FL_DN11920_c0_g1_i4	0.37140184895857	0.660982497717054	0.00607486401518623	0.994908211201198	-0.365326984943384	0.6410862415975
TRINITY_FL_DN11921_c0_g1_i1	-1.12959281579606	0.0838790160870978	0.551349322964673	0.432113332936766	1.68094213876073	0.00340792968499947
TRINITY_FL_DN11923_c0_g1_i1	0.240518350481937	0.77038257025239	1.09410893210094	0.0593960152443912	0.853590581619007	0.158753469209574
TRINITY_FL_DN11924_c0_g2_i7	-0.214051142734128	0.818781056963488	-0.398535630439612	0.606670117596201	-0.184484487705484	0.830668557571922
TRINITY_FL_DN11927_c0_g1_i1	0.549471442961099	0.439783630928152	-0.427355605817738	0.539583577329778	-0.976827048778837	0.0990482444408724
TRINITY_FL_DN11928_c0_g1_i1	2.5076358639442	1.4657916267259e-05	-5.18971296690796	3.96395056317466e-15	-7.69734883085216	3.71172798047836e-28
TRINITY_FL_DN1192_c0_g1_i1	-0.885700174114202	0.190228121653361	0.425250613671485	0.558727348058373	1.31095078778569	0.0255089647125602
TRINITY_FL_DN11931_c0_g1_i3	-5.87907670736401	8.74499711511298e-14	-9.31001228518153	3.44340745384431e-21	-3.43093557781752	0.0158504281188909
TRINITY_FL_DN11933_c0_g1_i2	-0.669158905165724	0.351876924347811	-0.464975913956995	0.515036403171408	0.204182991208729	0.801844376318916
TRINITY_FL_DN11935_c0_g1_i1	-1.26025777589885	0.103043264823207	0.128872207487259	0.903717636853674	1.38912998338611	0.0556686254745555
TRINITY_FL_DN11937_c0_g1_i1	-0.0755908317150743	0.94532022713459	-2.28691457933448	0.0010163039202747	-2.21132374761941	0.00148116429395127
TRINITY_FL_DN11938_c0_g1_i1	-0.516499274105563	0.503087387112449	0.159893283687321	0.851435194047099	0.676392557792884	0.321501299320662
TRINITY_FL_DN11939_c0_g1_i1	-0.271422320118899	0.746607562758392	-0.153040812160958	0.855851630180682	0.118381507957942	0.889938933425963
TRINITY_FL_DN1193_c0_g1_i1	-0.25297134468672	0.780691085793683	-0.273316635153476	0.741734860723754	-0.0203452904667561	0.982671468951467
TRINITY_FL_DN11940_c0_g1_i1	-0.666320376001806	0.444069338348642	-1.47901506697741	0.0336581909455947	-0.8126946909756	0.301034330800575
TRINITY_FL_DN11941_c0_g1_i2	-0.368767483171926	0.666422393254244	0.207766130177458	0.811061757121727	0.576533613349384	0.427967578188683
TRINITY_FL_DN11942_c0_g1_i1	1.738596630135	0.103563770221698	2.18911386843204	0.0373873213733459	0.450517238297035	0.746066603022999
TRINITY_FL_DN11944_c0_g1_i1	-0.291780781840916	0.72208197169593	-1.22453671475131	0.0380588837691198	-0.932755932910389	0.131915221834808
TRINITY_FL_DN11945_c0_g2_i1	0.00565637957327115	0.997835887580481	-5.11008314108473	0.00626627254152965	-5.115739520658	0.00395773733536126
TRINITY_FL_DN11946_c0_g1_i1	-2.74881854616575	0.148389919567188	1.95203773464094	0.0890625427075736	4.70085628080669	0.000293753884986311
TRINITY_FL_DN11947_c0_g1_i2	-0.0215954570153919	0.981163994881506	-0.0144806919804958	0.98699446858391	0.00711476503489607	0.993605417505786
TRINITY_FL_DN11948_c0_g1_i2	-0.0968119390116534	0.917657175522901	0.105158681503277	0.907148847581322	0.20197062051493	0.806585051871369
TRINITY_FL_DN11949_c0_g4_i1	-3.65270173673105	0.224173969224091	-1.75630378585123	0.455022613744138	1.89639795087982	0.526143049700304
TRINITY_FL_DN11954_c0_g1_i1	-0.448056742740217	0.580909403285811	0.5311823852523	0.47503071991236	0.979239127992517	0.137116763892463
TRINITY_FL_DN11955_c0_g1_i6	0.808283674557679	0.270025308870253	-1.24581117688697	0.0525687983010621	-2.05409485144465	0.000490870507316587
TRINITY_FL_DN11956_c0_g1_i1	-0.184286818853811	0.853073583295333	0.154874463815286	0.866242516243968	0.339161282669097	0.684028233200725
TRINITY_FL_DN11957_c0_g1_i1	-0.866874668879094	0.259843796760972	-0.273238478143921	0.755527444384102	0.593636190735173	0.438458204465297
TRINITY_FL_DN11958_c0_g1_i1	0.443069109778817	0.572402695418096	-1.32378607880802	0.0283170888116084	-1.76685518858684	0.00216523983380718
TRINITY_FL_DN11959_c0_g1_i2	0.472411701144455	0.524176515109283	-0.507881405928635	0.453154632924621	-0.98029310707309	0.0995501001864332
TRINITY_FL_DN1195_c0_g1_i1	0.66018251598897	0.622181352782058	1.70641223707533	0.0732604205395594	1.04622972108636	0.268237112681243
TRINITY_FL_DN11963_c0_g1_i2	-1.02550887636488	0.134154294799621	-0.942073094177376	0.145410712237768	0.0834357821875077	0.924956754754795
TRINITY_FL_DN11963_c0_g2_i1	-4.3710629084169	6.39903581487578e-10	-5.14319769899445	6.61902169369774e-13	-0.772134790577551	0.489557291650669
TRINITY_FL_DN11965_c0_g1_i2	-1.89449742345428	0.357579662440199	-4.12909733974047	0.0199113348489891	-2.23459991628619	0.341930318969661
TRINITY_FL_DN11965_c0_g1_i4	-1.48704262683414	0.0425405820702314	-1.86185358986439	0.00561761162274965	-0.374810963030244	0.677315409092131
TRINITY_FL_DN11966_c0_g1_i1	0.346592698565114	0.674360980633947	-0.134934131385377	0.876209853824985	-0.481526829950491	0.504380867332597
TRINITY_FL_DN11967_c0_g1_i1	-3.46605893909885	1.90150628362459e-05	-3.14431893389833	1.22927464767095e-05	0.32174000520052	0.832350507711294
TRINITY_FL_DN11973_c0_g1_i3	0.375425490959701	0.663189950445604	0.682432473515979	0.338967684383194	0.307006982556278	0.712338369963627
TRINITY_FL_DN11974_c0_g1_i13	0.614202747511849	0.465300675008842	-1.14195409404805	0.125021539597476	-1.7561568415599	0.00663894523955695
TRINITY_FL_DN11974_c0_g1_i4	-0.310449442382638	0.711399869737979	-0.826629923236693	0.2060482053865	-0.516180480854055	0.470978719946132
TRINITY_FL_DN11975_c0_g1_i1	-0.391011339613835	0.649628855135561	0.577675325832682	0.435759814116042	0.968686665446518	0.149875013820238
TRINITY_FL_DN11977_c0_g1_i1	-1.42721860428573	0.0259951190940783	-2.81212377652371	8.91925243177671e-07	-1.38490517223798	0.0244672605594285
TRINITY_FL_DN11978_c0_g1_i1	1.89801946128587	0.0215307430234637	-1.98519051692892	0.0132157314360941	-3.8832099782148	5.68345094174782e-07
TRINITY_FL_DN11979_c0_g1_i2	-1.8682601900507	0.0332759096946117	-0.375698455696974	0.711765233406563	1.49256173435373	0.0783888192660445
TRINITY_FL_DN11983_c0_g1_i1	-4.99502183104629	5.03202061451397e-10	-8.25522775202355	3.74632271796061e-16	-3.26020592097726	0.028899484949453
TRINITY_FL_DN11984_c0_g1_i1	0.103220925470414	0.919977318648327	0.248460286152359	0.785036174904326	0.145239360681945	0.879746614370362
TRINITY_FL_DN11985_c1_g1_i2	-3.52284338588609	0.24542267363178	1.02660751636126	0.603434938962961	4.54945090224735	0.0485618820126709
TRINITY_FL_DN11985_c1_g3_i1	-1.36209003292078	0.243352538907186	1.32001405471621	0.141558615255573	2.68210408763699	0.00177622748765647
TRINITY_FL_DN11985_c2_g2_i1	-3.35153477146086	0.000137437111016181	0.990523384555591	0.304252000761713	4.34205815601646	2.24394691650766e-07
TRINITY_FL_DN11985_c3_g1_i1	-0.62402480078528	0.448258233278255	0.685929889686832	0.365163260204443	1.30995469047211	0.0475641041132286
TRINITY_FL_DN11986_c0_g1_i1	0.321461329457239	0.70863112447204	-0.123331346209705	0.892836508706985	-0.444792675666944	0.560855077162562
TRINITY_FL_DN11989_c0_g1_i1	1.07430869226447	0.118666176043935	-0.510159972688643	0.497936074991076	-1.58446866495312	0.0082595579687428
TRINITY_FL_DN11990_c0_g1_i3	-6.93126484525313	1.01499126279611e-18	-12.807769669816	3.44509933822284e-29	-5.87650482456288	0.000238956557344982
TRINITY_FL_DN11992_c0_g1_i1	-0.581019193808065	0.418253633568694	-0.487613515696065	0.479640342410456	0.0934056781120002	0.911695149733798
TRINITY_FL_DN11998_c0_g1_i1	0.616548228029798	0.45645104797919	-0.692246925360813	0.36063200398948	-1.30879515339061	0.0478493004481644
TRINITY_FL_DN12000_c0_g1_i1	0.207285677754492	0.821594663545963	0.537746878907682	0.448971530706571	0.330461201153189	0.670939270721363
TRINITY_FL_DN12002_c0_g1_i1	-0.462820971533061	0.640190803372176	0.730016153805558	0.391284263666552	1.19283712533862	0.120422617397589
TRINITY_FL_DN12005_c0_g1_i1	-0.0992369314952161	0.948559857354503	2.12676561136563	0.0492644294206609	2.22600254286084	0.0428295480658108
TRINITY_FL_DN12010_c0_g1_i1	0.715744955961033	0.367381121931585	0.0149685167165662	0.988310673693562	-0.700776439244467	0.330873298922309
TRINITY_FL_DN12010_c0_g1_i3	-0.304833147971474	0.75964338965817	0.935494604080867	0.222606020213368	1.24032775205234	0.0901098510819906
TRINITY_FL_DN12011_c0_g1_i2	0.581820181188505	0.511857074594713	0.383195279930888	0.669652922933812	-0.198624901257617	0.840081997931831
TRINITY_FL_DN12012_c0_g1_i2	0.129745202255311	0.893441307770225	0.89192272637779	0.18434940768046	0.762177524122479	0.269913820854667
TRINITY_FL_DN12013_c0_g1_i1	-0.318382872484334	0.699087304702466	-0.705380710191043	0.288576308869584	-0.386997837706708	0.604361443844812
TRINITY_FL_DN12014_c0_g1_i1	-0.904158620660088	0.184972563216874	0.622567072391798	0.35999815449915	1.52672569305189	0.00840884854401549
TRINITY_FL_DN12015_c0_g1_i1	1.43276298637813	0.527002063545146	1.5242048540534	0.432944565555925	0.0914418676752688	0.960351760013311
TRINITY_FL_DN12017_c0_g1_i1	-0.324759262760773	0.708981283688174	0.766734897799277	0.263655141021285	1.09149416056005	0.0878336521442942
TRINITY_FL_DN12019_c0_g1_i2	-2.17128640327613	0.0079354563093448	-4.62261191855761	7.9484612131087e-09	-2.45132551528148	0.0018476761473734
TRINITY_FL_DN12020_c0_g1_i1	-1.88388381306764	0.0220168381256906	-13.3177332266499	1.70203806251616e-35	-11.4338494135822	2.21998047878437e-29
TRINITY_FL_DN12021_c0_g1_i1	0.107517190103429	0.9171443808459	0.0353477405581703	0.972424312204023	-0.0721694495452591	0.941140168234754
TRINITY_FL_DN12024_c0_g2_i1	-0.140841524905115	0.881505732654875	0.12532283854513	0.886195357529481	0.266164363450245	0.740955466041693
TRINITY_FL_DN12031_c0_g1_i1	0.468136237328272	0.551342714766971	-0.0733768656667962	0.938042860616704	-0.541513102995068	0.453584074338739
TRINITY_FL_DN12037_c0_g1_i2	1.46411777685555	0.020253108005055	-1.21413779637964	0.0507967279234823	-2.67825557323519	2.14371397492025e-06
TRINITY_FL_DN12038_c0_g1_i1	-0.530313854212013	0.527846440173526	0.127184707473741	0.895472355022461	0.657498561685754	0.378608875446708
TRINITY_FL_DN12039_c0_g1_i1	0.124553789048187	0.893930651915933	0.059488647628823	0.949361936467642	-0.0650651414193644	0.941053887762599
TRINITY_FL_DN12040_c0_g1_i2	-0.923918852919677	0.15779349988769	0.393406462345669	0.584508606708428	1.31732531526535	0.0214194592799413
TRINITY_FL_DN12041_c0_g1_i1	-2.2005800867228	0.000717159561560772	-2.73570675869319	8.94954227654118e-06	-0.535126671970383	0.518452869496962
TRINITY_FL_DN12042_c0_g1_i1	2.15074182881058	0.000698386539092207	-2.38383008666934	0.000129812813401472	-4.53457191547992	6.85049067760202e-13
TRINITY_FL_DN12043_c0_g1_i1	-0.461013114338022	0.564671417767972	-0.0275978696485074	0.976540612770973	0.433415244689515	0.564871186383362
TRINITY_FL_DN12045_c0_g1_i3	1.08198307878073	0.149650972395335	1.19394263573547	0.085277838004721	0.111959556954743	0.907635902951305
TRINITY_FL_DN12053_c0_g1_i1	0.384127828846756	0.656496503361343	-0.238821831614915	0.784202042725271	-0.622949660461671	0.398447178328574
TRINITY_FL_DN12053_c0_g2_i1	0.651853435221146	0.693353769961741	-0.117638382879091	0.951870637882108	-0.769491818100237	0.572275456191365
TRINITY_FL_DN12055_c0_g1_i1	-0.973424301998137	0.178264647126704	0.687359984559315	0.334523635664017	1.66078428655745	0.00634618750927294
TRINITY_FL_DN12057_c0_g1_i1	-0.106656167627013	0.909992050540844	-0.695766787484044	0.302425403156369	-0.589110619857031	0.398479346806206
TRINITY_FL_DN12058_c0_g2_i1	0.870572940585732	0.469642316299336	0.58181863945723	0.656785687895361	-0.288754301128502	0.841916759545588
TRINITY_FL_DN12059_c0_g1_i1	0.801127496292966	0.247734437571101	0.424435131653491	0.562716549218984	-0.376692364639476	0.614592812600608
TRINITY_FL_DN12061_c0_g1_i1	-0.138494045188453	0.908017276368065	-4.34569976633734	7.30093521714675e-09	-4.20720572114888	1.14778594762074e-08
TRINITY_FL_DN12065_c0_g1_i1	0.105236318726503	0.932107765135641	-0.225633457634541	0.844003835366004	-0.330869776361044	0.763286665300135
TRINITY_FL_DN12067_c0_g1_i1	1.30645662416083	0.0412764783391617	0.237690964388749	0.772940391724096	-1.06876565977208	0.0836516690399444
TRINITY_FL_DN12068_c0_g1_i1	0.172434760160183	0.8577059293891	-0.874339073868202	0.194856516168693	-1.04677383402838	0.10583845126883
TRINITY_FL_DN12069_c0_g1_i1	-0.672697084625231	0.423607371968218	-6.37284555794851	3.73105928167778e-18	-5.70014847332328	3.58927275731889e-15
TRINITY_FL_DN12071_c0_g1_i1	0.484767118982544	0.526008166351178	-0.0437730266361692	0.961464418387348	-0.528540145618713	0.44627756699063
TRINITY_FL_DN12073_c0_g1_i2	-1.40491983884468	0.0254160532849569	-0.0502743671035347	0.956902211421723	1.35464547174115	0.0236157442659537
TRINITY_FL_DN12074_c0_g1_i1	0.394571213199135	0.602158601915767	-0.714341302060865	0.259053827541261	-1.10891251526	0.0560191106522278
TRINITY_FL_DN12076_c0_g1_i1	-1.62875702593604	0.055655173030079	-0.0401094632247629	0.973011272889491	1.58864756271128	0.043605041408773
TRINITY_FL_DN12077_c0_g1_i1	-0.0932770294063501	0.927000348659639	-0.678388705002985	0.367155362719034	-0.585111675596635	0.444440185411741
TRINITY_FL_DN12080_c0_g1_i1	-0.442654142767961	0.588998256863573	-1.31111722435199	0.0379178782150332	-0.868463081584029	0.201291533870491
TRINITY_FL_DN12083_c0_g1_i1	-0.55517109877482	0.460425362512436	-1.06983575393635	0.0832408175485048	-0.514664655161535	0.469261274131191
TRINITY_FL_DN12085_c0_g1_i4	-0.4225381109537	0.583842846166064	-0.531520172881356	0.442839675543989	-0.108982061927656	0.898986769846719
TRINITY_FL_DN12087_c0_g1_i1	0.742082077746378	0.314988420734169	0.704744487721358	0.309508455328161	-0.0373375900250199	0.96755240776145
TRINITY_FL_DN12088_c0_g1_i3	0.548012019071812	0.544728629325687	0.834611438256605	0.28766853149157	0.286599419184793	0.761178284154293
TRINITY_FL_DN12089_c0_g1_i1	-0.808580019709138	0.290100695803045	-0.194893478295294	0.828957352542007	0.613686541413844	0.414238062160099
TRINITY_FL_DN12091_c0_g1_i1	-9.42128160681045	2.27650139187255e-27	-9.92762674377184	3.66823324057789e-30	-0.506345136961398	0.774206832923823
TRINITY_FL_DN12092_c0_g1_i1	-0.161643311169844	0.873077948122799	0.843051305636252	0.237687043757081	1.0046946168061	0.148858221863631
TRINITY_FL_DN12093_c0_g1_i1	-0.860496401226059	0.2172188627251	-1.28077639459271	0.0356635173603408	-0.420279993366655	0.574592624230494
TRINITY_FL_DN12094_c0_g1_i1	-0.362029705662282	0.6624962590629	-2.31412702364648	3.7697382027522e-05	-1.9520973179842	0.00064236998868819
TRINITY_FL_DN12095_c0_g1_i3	-0.000625098850823452	0.999536123864678	0.602715887838288	0.38325427377161	0.603340986689112	0.383627790549013
TRINITY_FL_DN12096_c0_g1_i1	0.529989938691744	0.665119711094547	1.36165181130064	0.172524288634314	0.831661872608892	0.461344701484044
TRINITY_FL_DN12097_c0_g1_i1	0.55126331869133	0.550298181756349	0.914078133890786	0.234675586652517	0.362814815199456	0.696655538598182
TRINITY_FL_DN12099_c0_g1_i1	2.91138859769691	1.95205651667819e-06	1.74216491267729	0.00531943580869653	-1.16922368501962	0.0782911025617741
TRINITY_FL_DN120_c0_g1_i1	0.848238421628101	0.642431878798515	0.755925462825301	0.646675149422946	-0.0923129588027996	0.955278772083088
TRINITY_FL_DN12100_c0_g1_i1	-0.341291875924369	0.685679868555673	0.213914891672048	0.800802276699111	0.555206767596417	0.442488674182154
TRINITY_FL_DN12101_c0_g1_i1	-0.138683734172013	0.892159706108849	0.326079244727241	0.704054484757522	0.464762978899254	0.564871186383362
TRINITY_FL_DN12102_c0_g1_i1	0.876794049930014	0.652290198613818	0.468515325108557	0.815663070630054	-0.408278724821457	0.795503531885588
TRINITY_FL_DN12104_c0_g1_i1	0.0485789376810269	0.95960573730535	-6.32147722703093	5.83821431972723e-23	-6.37005616471196	4.0707327713196e-23
TRINITY_FL_DN12105_c0_g1_i1	-2.21255902316178	0.0119848588955331	-4.80139343605764	6.53775635795068e-08	-2.58883441289586	0.0100641812526284
TRINITY_FL_DN12106_c0_g1_i2	-0.241414146611717	0.784692511880771	-0.256360279538556	0.750259014567536	-0.0149461329268396	0.986877369775602
TRINITY_FL_DN12107_c0_g1_i1	-0.483347499062699	0.537849241520733	0.659257758430266	0.339010227030913	1.14260525749296	0.0677855592114915
TRINITY_FL_DN12108_c0_g1_i1	-0.509950212383643	0.488915464220729	0.532781654202538	0.42854163518815	1.04273186658618	0.0778425103107332
TRINITY_FL_DN12109_c0_g1_i2	-0.830625848837821	0.287416203308693	-0.441741913970366	0.594627489031692	0.388883934867455	0.645991981115701
TRINITY_FL_DN12110_c0_g1_i1	0.773649158286057	0.374707447097236	0.359790134498069	0.70364495798555	-0.413859023787988	0.65363184410775
TRINITY_FL_DN12111_c0_g1_i3	-10.162430532581	3.44732735947731e-14	-8.31981531266685	6.9910982355245e-15	1.8426152199142	0.530107112711266
TRINITY_FL_DN12112_c0_g1_i1	0.736335786492761	0.30804340884012	-1.32194356368618	0.0298581870682842	-2.05827935017894	0.000305721048762974
TRINITY_FL_DN12113_c0_g1_i2	-0.641239273737806	0.433050161326043	0.226582022915886	0.803910564158493	0.867821296653692	0.223530690465561
TRINITY_FL_DN12116_c0_g1_i1	-2.01303577608539	0.000302338149248272	-0.507463559774551	0.454713624658426	1.50557221631084	0.00696493339641484
TRINITY_FL_DN12118_c0_g1_i1	-0.041407904805567	0.96281969417461	0.0106651715714926	0.990825890487725	0.0520730763770597	0.951469151774582
TRINITY_FL_DN12119_c0_g1_i1	0.0792786159826035	0.930019130747807	0.086731121304307	0.921592041088212	0.00745250532170346	0.993416322135426
TRINITY_FL_DN12120_c0_g1_i1	-1.22042341258169	0.223454556383395	0.794142649647055	0.410293686071261	2.01456606222874	0.0139452901813248
TRINITY_FL_DN12122_c0_g2_i1	-0.478585946434114	0.527846440173526	-0.0502488739540105	0.95609830547886	0.428337072480103	0.55287356579182
TRINITY_FL_DN12124_c0_g1_i1	-2.19561539765614	0.0102636433045866	-0.417836867856727	0.651978539572566	1.77777852979941	0.0327093383755125
TRINITY_FL_DN12125_c1_g2_i1	-1.39544322207892	0.457968978943946	-0.723284685551908	0.708940383969421	0.672158536527009	0.720270361883405
TRINITY_FL_DN12126_c0_g1_i1	1.04258452608382	0.212941957547767	1.51728958578998	0.0429741201373519	0.474705059706159	0.607735753660626
TRINITY_FL_DN1212_c0_g1_i1	-4.50257176909656	0.00378867663486052	-2.45434107676092	0.0303207634998094	2.04823069233564	0.293927301215749
TRINITY_FL_DN12131_c0_g1_i1	-0.755773387752832	0.30588147264433	-0.510580745617804	0.487708513221971	0.245192642135028	0.768667003614575
TRINITY_FL_DN12133_c0_g1_i1	0.0449192038701293	0.96605955547097	-0.598100245187055	0.479001531189654	-0.643019449057184	0.437294501715866
TRINITY_FL_DN12134_c0_g2_i2	-6.72419814531947	8.17469607868511e-06	1.73723672505384	0.334085106043885	8.46143487037331	1.33087321226084e-07
TRINITY_FL_DN12135_c0_g1_i1	-0.784854821620908	0.365291855313563	-1.02560116990933	0.18186302811266	-0.240746348288417	0.810430309166198
TRINITY_FL_DN12139_c0_g1_i1	1.67256017965244	0.0098954731660557	-0.0308958075696483	0.975154594322951	-1.70345598722209	0.00554519320602396
TRINITY_FL_DN12141_c0_g1_i2	0.708489317146659	0.311035311377724	-0.582889872321275	0.388643038574317	-1.29137918946793	0.0255177764480944
TRINITY_FL_DN12144_c0_g1_i1	-0.200649204898573	0.914569899306786	2.52296937312733	0.0762927883541387	2.7236185780259	0.0570055786154812
TRINITY_FL_DN12145_c0_g1_i1	0.162141086915742	0.869307528861269	0.349291929559611	0.670906580295515	0.187150842643869	0.832416860487505
TRINITY_FL_DN12148_c0_g1_i1	-5.92480139595332	4.87210849384774e-19	-9.65890411696944	8.58049110901975e-33	-3.73410272101612	5.06700425871967e-06
TRINITY_FL_DN12151_c0_g2_i2	0.390947028032303	0.647722684429028	0.780676891565586	0.25545574540282	0.389729863533282	0.613729316309882
TRINITY_FL_DN12154_c1_g2_i2	-1.07728986463805	0.245432506269789	0.00857158783198706	0.994747129967073	1.08586145247004	0.222866977280408
TRINITY_FL_DN12154_c1_g3_i1	0.757954492590244	0.386956217787657	-3.5484959958007	2.1893426680681e-07	-4.30645048839095	5.66655355969699e-10
TRINITY_FL_DN12155_c0_g1_i1	-0.559305501877908	0.451295881335847	-0.856603749356467	0.178306321538272	-0.297298247478559	0.700768326781855
TRINITY_FL_DN12156_c1_g1_i1	-2.20258932109599	0.0292315299844035	-1.13885085447695	0.287434429418533	1.06373846661904	0.348879615851155
TRINITY_FL_DN12157_c0_g1_i3	-0.820338480268849	0.243305273033894	-0.0971297964385076	0.915789624126951	0.723208683830341	0.286100024688126
TRINITY_FL_DN12158_c0_g1_i1	0.248793279232882	0.782654179660775	0.773515178865103	0.248924470810405	0.524721899632221	0.466528886643674
TRINITY_FL_DN12160_c0_g1_i1	-0.183230081623158	0.837057955218808	0.929133486403747	0.126666362723108	1.1123635680269	0.0575134056539517
TRINITY_FL_DN12161_c0_g1_i1	-3.70019853675983	7.79222101939027e-09	-8.59787059664403	2.87717563894672e-29	-4.89767205988421	4.2407113155457e-13
TRINITY_FL_DN12162_c0_g1_i1	0.628457420871799	0.451001470036072	1.69284824737923	0.00871914731242712	1.06439082650743	0.129221994847204
TRINITY_FL_DN12163_c0_g1_i1	-0.916521449377065	0.181192162834133	-0.725068040829754	0.277163125175051	0.191453408547312	0.818944670912709
TRINITY_FL_DN12164_c0_g1_i2	-0.209319943688726	0.824520878020286	-0.774181488715025	0.258807333569066	-0.564861545026298	0.437149566325404
TRINITY_FL_DN12165_c0_g1_i1	0.95704641752699	0.433469237449106	1.08691260444681	0.339192043926296	0.129866186919816	0.922915181577798
TRINITY_FL_DN12166_c0_g1_i1	-3.23163592172645	2.55361541631392e-05	-3.29287793442564	5.92609659095225e-06	-0.0612420126991895	0.962633234330934
TRINITY_FL_DN12167_c1_g1_i1	-0.451824316214265	0.721550749912885	-0.53749681352674	0.629945222293117	-0.0856724973124746	0.946441609841597
TRINITY_FL_DN12167_c2_g2_i2	0.198191732620772	0.846445345345848	-1.06963619473924	0.135757015655359	-1.26782792736001	0.0602695747853533
TRINITY_FL_DN12168_c0_g1_i1	2.32564670789791	0.000755934508720972	-1.1503493274922	0.126110382936414	-3.47599603539011	2.20749202437517e-07
TRINITY_FL_DN12169_c0_g2_i1	-0.389341440323272	0.67499896693458	-0.483861473529728	0.566633984621301	-0.0945200332064555	0.923730720683951
TRINITY_FL_DN1216_c0_g1_i1	-0.243572296162442	0.908904003718768	8.61741912250123	4.18100712372357e-09	8.86099141866367	3.9697035043892e-09
TRINITY_FL_DN12170_c0_g1_i1	-0.197356487153122	0.822890463147568	-0.467658815979142	0.502356091669978	-0.270302328826019	0.725554651431692
TRINITY_FL_DN12171_c0_g2_i1	-0.836041656802431	0.211594004837422	-0.542322640468264	0.423526450068175	0.293719016334167	0.698862889678606
TRINITY_FL_DN12172_c0_g1_i2	-4.70276110494128	6.63623451057285e-05	-2.09458802674191	0.0336473251885373	2.60817307819937	0.0475599475974421
TRINITY_FL_DN12173_c0_g1_i2	0.284969484054859	0.728723284865499	-0.28828400577656	0.705314072388664	-0.573253489831418	0.395270878108252
TRINITY_FL_DN12176_c0_g1_i1	2.46759581826159	0.020253108005055	2.65760248666966	0.0147105726652635	0.190006668408073	0.904173825436126
TRINITY_FL_DN12177_c0_g3_i1	-7.32033500083355	8.71565582221586e-11	-5.63068736045513	3.95677997961341e-08	1.68964764037842	0.211216613331681
TRINITY_FL_DN12179_c0_g1_i4	-1.33548214767506	0.0287169678050188	-2.68499041153586	6.17914419530037e-07	-1.3495082638608	0.0192972106423866
TRINITY_FL_DN12180_c0_g1_i1	0.451855563268909	0.61737033818167	-0.194598468351728	0.840522726290241	-0.646454031620638	0.416857773252263
TRINITY_FL_DN12181_c0_g1_i1	-1.61330024667345	0.00745351614278189	-2.06390041478668	0.000210452117750932	-0.45060016811323	0.53722157231507
TRINITY_FL_DN12182_c0_g1_i1	0.432246558328379	0.605610650901879	-0.168311638821543	0.850474009792449	-0.600558197149922	0.412252124915771
TRINITY_FL_DN12185_c0_g1_i2	-1.35970021753358	0.0411343167913157	-1.56801637411182	0.0113539417557082	-0.208316156578239	0.810946098861601
TRINITY_FL_DN12186_c0_g1_i1	0.189613050012166	0.835133135727056	-1.40218723856436	0.0173574093823361	-1.59180028857653	0.00561169592537257
TRINITY_FL_DN12187_c0_g1_i3	-0.238529672231697	0.783156726629472	-0.128683018567618	0.880289053852212	0.109846653664078	0.897793206873364
TRINITY_FL_DN12187_c1_g1_i1	-0.0509318057929812	0.956852710086399	0.557012258838078	0.432603253866043	0.60794406463106	0.386879266501162
TRINITY_FL_DN12189_c0_g1_i3	-0.471940844754378	0.576221967791307	-0.513924490010549	0.512233887502602	-0.041983645256171	0.965366618404407
TRINITY_FL_DN12191_c0_g1_i1	-1.29773327635591	0.397262428826073	-1.65506306452946	0.213598384247636	-0.357329788173546	0.844948598806014
TRINITY_FL_DN12191_c2_g1_i1	-2.22812514637592	0.00443894849758856	-1.70180883342177	0.0257500041301367	0.526316312954152	0.598511575173776
TRINITY_FL_DN12191_c3_g1_i1	-0.274180846066514	0.82501339181845	-0.79431730790175	0.401973314421886	-0.520136461835236	0.602568998537381
TRINITY_FL_DN12191_c3_g2_i1	-1.47056653069283	0.0480910447230354	-1.07769418516936	0.130201194465074	0.39287234552347	0.667816547770272
TRINITY_FL_DN12191_c3_g3_i1	-0.91502448070987	0.551381436988804	-1.86975544453759	0.151740499262067	-0.954730963827717	0.496863408570311
TRINITY_FL_DN12191_c4_g1_i1	-0.643756345079435	0.646525852726219	-1.03159110921988	0.372092605039882	-0.387834764140444	0.78472803133229
TRINITY_FL_DN12193_c0_g2_i1	1.21521158874734	0.0656117258603957	-4.43792873109683	4.64854192384032e-14	-5.65314031984417	4.72694722024526e-20
TRINITY_FL_DN12196_c0_g1_i1	-0.175145269095127	0.920560124722359	0.310366445414187	0.848340877680679	0.485511714509314	0.757864683219313
TRINITY_FL_DN12198_c0_g1_i1	-5.87594437275184	2.74180040779035e-10	-4.12707864089398	2.89699665509705e-08	1.74886573185787	0.24078759343221
TRINITY_FL_DN12201_c0_g1_i1	0.214990431834542	0.846577752949754	-0.0103683846485258	0.992505386351943	-0.225358816483068	0.805609439113636
TRINITY_FL_DN12201_c0_g1_i2	0.0881572418350581	0.973837313126331	2.15385109293775	0.267877434550803	2.06569385110269	0.348013684358694
TRINITY_FL_DN12201_c1_g1_i2	-0.103022304283567	0.943477757244139	-0.0773822086920652	0.959969216638197	0.0256400955915015	0.986379966378269
TRINITY_FL_DN12201_c1_g2_i3	-1.30186769620662	0.056771672667553	-0.892806966203212	0.188318977288211	0.409060730003409	0.60952904526766
TRINITY_FL_DN12202_c0_g1_i1	2.25655145546553	0.101384470741228	2.28354920419694	0.0637945223137473	0.0269977487314075	0.989222335737506
TRINITY_FL_DN12203_c0_g1_i1	-0.603857031476207	0.396896865492097	-0.621414971196276	0.341608901248542	-0.0175579397200697	0.983656602738594
TRINITY_FL_DN12204_c0_g1_i1	-1.65875866290677	0.072187370509663	-2.25357026089679	0.00898664136150003	-0.594811597990021	0.578897560727115
TRINITY_FL_DN12205_c0_g1_i1	-0.305601059004348	0.701249394473949	-0.1360215114647	0.869086065787633	0.169579547539648	0.8327418311865
TRINITY_FL_DN12208_c0_g2_i1	-0.571359582965172	0.484092600051326	-0.645789380681463	0.374575401922159	-0.0744297977162907	0.936413685010943
TRINITY_FL_DN12208_c0_g3_i2	0.0722166191021357	0.942140724483135	0.133921038374601	0.887347574335801	0.0617044192724656	0.947839035201315
TRINITY_FL_DN12209_c0_g1_i4	-1.69230059447947	0.0119858836338811	-2.05580178145904	0.000865296201467792	-0.363501186979568	0.668676829409838
TRINITY_FL_DN12210_c0_g1_i1	0.104182683481386	0.926672501862982	-0.167544373020817	0.870163499459419	-0.271727056502203	0.777877277230358
TRINITY_FL_DN12217_c0_g1_i1	0.418235072293093	0.70838326119386	1.2615152052867	0.156435207599604	0.843280132993608	0.374565545006522
TRINITY_FL_DN12219_c0_g4_i2	-0.871485496856475	0.479191807034094	1.33079429949755	0.0902775262925233	2.20227979635403	0.00319094784013937
TRINITY_FL_DN12219_c0_g4_i3	-0.703622739310341	0.693174351384648	1.47575152587679	0.152442850306996	2.17937426518713	0.026215609361237
TRINITY_FL_DN12219_c0_g4_i4	-0.489056501416661	0.780678300295994	1.28412752361945	0.293932566621284	1.77318402503611	0.113926609349945
TRINITY_FL_DN1221_c0_g1_i1	-0.795569026064861	0.261034696003103	-0.190301502637135	0.821202727240338	0.605267523427726	0.389191024035402
TRINITY_FL_DN12220_c0_g1_i2	-2.39223239039367	0.00156992069421259	-8.95252230395475	1.5663594186603e-22	-6.56028991356108	5.24995111665646e-14
TRINITY_FL_DN12223_c0_g1_i1	-6.32958453786423	1.55527077823258e-12	-5.43968675471292	1.41554889003028e-11	0.889897783151315	0.507465728334896
TRINITY_FL_DN12224_c0_g1_i2	0.322785544557512	0.729279466015453	0.0786134878104901	0.938541412232749	-0.244172056747022	0.788039089396358
TRINITY_FL_DN12225_c0_g1_i2	-9.14752256382316	3.40757147397535e-11	-3.8860021054845	1.98795745941505e-06	5.26152045833867	0.008124990611326
TRINITY_FL_DN12225_c0_g2_i1	-0.89398541037627	0.388900653424285	-1.1545752003665	0.207705276479777	-0.260589789990226	0.825705648305299
TRINITY_FL_DN1222_c0_g1_i1	-0.595056856586925	0.545337676598995	0.18528934262533	0.857968184203504	0.780346199212255	0.346348416110279
TRINITY_FL_DN12230_c0_g1_i1	-0.472692211079213	0.654212991201665	-5.19592569259009	8.24695945076369e-07	-4.72323348151087	1.51719566806458e-05
TRINITY_FL_DN12232_c0_g1_i1	-1.70715425802152	0.0456788639751495	-0.102499700484167	0.928485554387361	1.60465455753735	0.0443225580845359
TRINITY_FL_DN12234_c0_g1_i1	-0.498839036346233	0.511345687366997	-0.53128464136377	0.444825287519782	-0.0324456050175365	0.970650005350536
TRINITY_FL_DN12236_c0_g1_i2	0.767458261975937	0.271232253024349	-0.860494728605503	0.179321713255549	-1.62795299058144	0.00419849925641119
TRINITY_FL_DN12237_c0_g1_i1	-0.88666506108825	0.214405768435752	1.57548597358735	0.00893635372546665	2.4621510346756	1.84506241209725e-05
TRINITY_FL_DN12238_c0_g1_i1	-0.395367811455856	0.693772626209921	2.21327551849046	0.00140973594206262	2.60864332994632	0.000144150612073569
TRINITY_FL_DN12239_c0_g1_i4	-0.249020940014046	0.789014247835722	2.12829870278089	0.000320250520010722	2.37731964279493	4.76188009972156e-05
TRINITY_FL_DN12240_c0_g1_i2	-0.0187243135777248	0.988011004172449	-2.24663075025503	0.00258048552961631	-2.22790643667731	0.00336632135005951
TRINITY_FL_DN12242_c0_g1_i1	0.369264673680578	0.684153465440532	0.189158563800813	0.837753217874184	-0.180106109879765	0.845784659244491
TRINITY_FL_DN12243_c0_g1_i1	-1.91929258535155	0.00618606766290557	-0.0547354307145781	0.958406748725446	1.86455715463697	0.00560689879285741
TRINITY_FL_DN12246_c0_g1_i1	-13.7120313315828	2.58057496982009e-42	-10.2928473099965	6.95350113387951e-37	3.41918402158635	0.0116721996500015
TRINITY_FL_DN12246_c0_g2_i1	-12.1251384298622	7.60046542384397e-36	-11.0007856778506	1.40879312299375e-33	1.12435275201168	0.307584474297717
TRINITY_FL_DN12247_c0_g1_i1	-0.102493399838533	0.917864752022001	-0.331794739937922	0.688555946133448	-0.229301340099389	0.790941588862914
TRINITY_FL_DN12248_c0_g1_i1	-2.58820706329966	0.000143462482870518	-2.92567353812837	7.12185268314992e-06	-0.337466474828713	0.739271631596869
TRINITY_FL_DN12249_c0_g1_i1	-6.27782603869884	1.14154241986908e-13	-6.5977020460889	1.47644773610873e-15	-0.319876007390066	0.860498718437042
TRINITY_FL_DN12250_c0_g1_i10	1.40254318508577	0.124121341933676	2.12999922070369	0.00567780340094791	0.727456035617924	0.388792873231586
TRINITY_FL_DN12250_c0_g1_i3	1.30426893925281	0.120861482740967	1.59553235983097	0.0428143427236826	0.291263420578156	0.778260578220682
TRINITY_FL_DN12253_c0_g1_i3	-0.49940729390018	0.491692395247249	-0.161697000325376	0.839031449675407	0.337710293574804	0.640848201182366
TRINITY_FL_DN12254_c0_g1_i1	-0.077261839696521	0.939106515209436	-0.360479427697278	0.669074254871308	-0.283217588000757	0.746083885301589
TRINITY_FL_DN12256_c0_g1_i1	-0.58624351231914	0.429278940401954	0.0608090075724677	0.947689658823485	0.647052519891608	0.342070404010622
TRINITY_FL_DN12256_c0_g2_i1	-4.26017102850681	0.00162297483201444	-4.23552298444171	0.000573034417497373	0.0246480440650979	0.989057435981122
TRINITY_FL_DN12257_c0_g1_i2	-0.218239807719196	0.813176226361378	-1.09165756667198	0.0843836151069099	-0.873417758952784	0.18558632310468
TRINITY_FL_DN12258_c0_g1_i1	-1.61149366644171	0.0936623978787581	-0.41627352338729	0.715431180052149	1.19522014305442	0.217580726304037
TRINITY_FL_DN12259_c0_g1_i2	0.655925304131318	0.395040140336493	-0.659059303930653	0.358581687507431	-1.31498460806197	0.0355325732862393
TRINITY_FL_DN12261_c0_g1_i2	-0.463482958270283	0.548956048589165	1.92643156363211	0.000561951444907539	2.3899145219024	1.40945085173172e-05
TRINITY_FL_DN12262_c0_g1_i1	-0.243295228028755	0.774951746950325	-0.136387761275302	0.871038203074396	0.106907466753453	0.899951489810534
TRINITY_FL_DN12264_c0_g1_i1	0.83056843769634	0.384505946829106	0.607711701234092	0.52612561123728	-0.222856736462248	0.842075202458258
TRINITY_FL_DN12264_c0_g1_i4	0.961189293022472	0.249588241500469	0.371295590111739	0.693340987172513	-0.589893702910734	0.497444033067543
TRINITY_FL_DN12269_c0_g1_i1	1.14224308024233	0.0952441835564198	-0.831561630231036	0.21995624456497	-1.97380471047337	0.000824037501040979
TRINITY_FL_DN12271_c0_g1_i1	-0.752566895095677	0.398924442835466	1.64508474983068	0.0242124198347889	2.39765164492635	0.000587373561077924
TRINITY_FL_DN12274_c0_g1_i1	-1.38956451620299	0.0296209339956977	-1.33527621447156	0.0292619665782436	0.0542883017314316	0.951984668986776
TRINITY_FL_DN12275_c0_g1_i2	0.637272178465228	0.373324355640938	0.300998669634731	0.69308929410559	-0.336273508830497	0.653324860719846
TRINITY_FL_DN12276_c0_g1_i2	0.656513798838545	0.418253633568694	1.25541082902848	0.0603569736203576	0.598897030189932	0.433315288665908
TRINITY_FL_DN12277_c0_g1_i1	0.0957507337410068	0.92383033839112	0.106333247318093	0.914300206197684	0.0105825135770865	0.991493584347491
TRINITY_FL_DN12278_c0_g2_i4	0.371488464862146	0.658472351173681	0.449634888038591	0.546934870655976	0.0781464231764444	0.929503864175292
TRINITY_FL_DN1227_c0_g1_i1	-4.77543060506313	0.00178131882511116	-3.02668709216469	0.00699666297082788	1.74874351289843	0.395656063310619
TRINITY_FL_DN12281_c1_g1_i5	-1.02940561776625	0.215847811851822	-1.50519075945077	0.0362883986811506	-0.475785141684522	0.619147909083598
TRINITY_FL_DN12282_c0_g1_i1	-0.204656716733724	0.822285335926364	-0.567447417407899	0.414523612894695	-0.362790700674175	0.632551000100151
TRINITY_FL_DN12282_c0_g2_i1	0.852682392429421	0.579768143169846	-1.34709418491774	0.397687187091375	-2.19977657734716	0.0746823279096497
TRINITY_FL_DN12283_c0_g1_i1	0.594563318129323	0.418999896256784	-0.2590413202646	0.745235170439739	-0.853604638393922	0.181538958521435
TRINITY_FL_DN12285_c0_g1_i1	0.306414722296842	0.804771875219294	-0.536646966824577	0.607136961186204	-0.843061689121419	0.399724445634849
TRINITY_FL_DN12286_c0_g1_i1	0.667089347597124	0.361236906839233	1.64263805615795	0.00447861115069564	0.97554870856083	0.119103894761756
TRINITY_FL_DN12287_c0_g1_i1	0.203090791243849	0.881031432953024	-0.880490365574128	0.409654909463467	-1.08358115681798	0.257161633523417
TRINITY_FL_DN12289_c0_g1_i1	-0.0518664440381687	0.954192372844474	-1.48085247299978	0.0097042850291964	-1.42898602896161	0.0130196276095714
TRINITY_FL_DN12290_c0_g1_i1	0.102932122526878	0.910216619008424	-0.989442607527648	0.103095901044207	-1.09237473005453	0.0654504033082716
TRINITY_FL_DN12291_c0_g1_i2	1.39375161159918	0.115060943510615	0.3833770327101	0.722561262293929	-1.01037457888908	0.26011179054451
TRINITY_FL_DN12292_c0_g1_i2	0.00746307686910823	0.994926336054028	-2.02469618680612	0.00169480355860506	-2.03215926367523	0.00157245232594419
TRINITY_FL_DN12294_c0_g1_i2	0.0685658380746652	0.943477757244139	0.141776709148837	0.876191347168325	0.0732108710741715	0.936341880452504
TRINITY_FL_DN12297_c0_g1_i1	-0.20460939980185	0.843313029557885	-0.211179215243301	0.823625216828735	-0.00656981544145082	0.9948149354401
TRINITY_FL_DN12299_c0_g1_i1	-1.14454805787746	0.100305238614255	-0.742934243427676	0.289742075421329	0.40161381444978	0.610562928736297
TRINITY_FL_DN12303_c0_g1_i2	-1.43743224318399	0.0180961512867	-0.903947824020595	0.146730790369753	0.5334844191634	0.440884816767523
TRINITY_FL_DN12305_c0_g1_i2	-1.05755206347059	0.300385590991959	-0.65750547937703	0.553138662679691	0.400046584093557	0.738732954602526
TRINITY_FL_DN12306_c0_g1_i1	-0.675085914419624	0.356327350914956	-0.309679755836638	0.693819511970232	0.365406158582986	0.633470165739568
TRINITY_FL_DN12307_c0_g1_i2	-0.752990055227084	0.309609693331282	-0.658280028572519	0.352369365205868	0.0947100266545651	0.917049640718489
TRINITY_FL_DN12308_c0_g1_i1	0.492269971848974	0.514868154591898	0.583447965287741	0.38536481999949	0.0911779934387667	0.914306917853099
TRINITY_FL_DN12313_c0_g1_i1	-0.690665638617974	0.394785925925734	-0.115045623406743	0.906456234583503	0.575620015211232	0.458828787494918
TRINITY_FL_DN12314_c0_g1_i1	-0.178321895088128	0.865947955863708	-1.10901068959172	0.11857963250223	-0.930688794503595	0.213557543952022
TRINITY_FL_DN12315_c0_g1_i1	-1.14990737316226	0.0904232958756353	-0.564978463300462	0.440311277997817	0.584928909861794	0.419830538228017
TRINITY_FL_DN12316_c0_g1_i1	-3.21502055260185	3.35187106176042e-07	-0.502397998014619	0.53463824911022	2.71262255458723	1.21825725985732e-05
TRINITY_FL_DN12318_c0_g1_i1	0.0491980493587678	0.958892773066812	-0.268461902887748	0.744854017294294	-0.317659952246516	0.689228092227305
TRINITY_FL_DN12319_c0_g1_i2	0.126527450004209	0.887242446448616	0.564789457659644	0.389516840074317	0.438262007655435	0.524687233177478
TRINITY_FL_DN12323_c0_g1_i1	-9.67648808257757	7.67239032351645e-13	-7.82731935358231	1.64603077448563e-13	1.84916872899525	0.5289271345227
TRINITY_FL_DN12325_c0_g1_i1	0.283982035432137	0.747617685020423	0.590568866164893	0.41731649156766	0.306586830732756	0.707175237946289
TRINITY_FL_DN12326_c0_g1_i1	1.16238028363107	0.0833723463314387	-1.17943339991817	0.0611366286853316	-2.34181368354924	4.42462275350708e-05
TRINITY_FL_DN12327_c0_g1_i1	-0.0763630069141058	0.933460319257321	0.149924607848382	0.85754243260917	0.226287614762487	0.775422347058892
TRINITY_FL_DN12328_c0_g1_i1	-0.376273930509458	0.627015051464389	0.115162541833038	0.891889145107565	0.491436472342496	0.472560412375106
TRINITY_FL_DN12329_c0_g1_i1	0.0184208306127372	0.988485295919657	1.56523004070083	0.0607091893466094	1.5468092100881	0.059419495013869
TRINITY_FL_DN12333_c0_g1_i1	1.90066507739569	0.00355861357482317	1.25490955569141	0.0601886098660105	-0.645755521704274	0.393840264275083
TRINITY_FL_DN12335_c0_g1_i1	-5.35281593399429	0.00933320944237096	-2.07947060489768	0.105106105372353	3.27334532909661	0.209925598469462
TRINITY_FL_DN12335_c1_g1_i2	-9.01628783997003	7.53097944601347e-12	-4.07155421055148	1.63538509175656e-07	4.94473362941856	0.0162206303841482
TRINITY_FL_DN12335_c1_g3_i1	-5.55161762645045	4.03273366538474e-08	-8.95343705446518	2.02052878202751e-12	-3.40181942801473	0.166049807090234
TRINITY_FL_DN12337_c0_g1_i4	0.713231374633594	0.405304322657265	0.877455966755394	0.258438643791834	0.1642245921218	0.870848680383706
TRINITY_FL_DN12338_c0_g2_i1	0.822713748878295	0.399992063455517	-2.44491638316521	0.00183352059116496	-3.26763013204351	2.86166918743995e-05
TRINITY_FL_DN12339_c0_g1_i1	-0.205465625330134	0.813875546381283	-0.198925210251641	0.804730460042578	0.0065404150784932	0.994149806522569
TRINITY_FL_DN12340_c0_g1_i3	-4.60971053898803	6.42602184732404e-08	-6.49958035076229	2.04649915504757e-12	-1.88986981177425	0.142406123152986
TRINITY_FL_DN12344_c1_g1_i4	-1.27686494874537	0.0824043427108519	-2.28811199626164	0.000423974990151203	-1.01124704751627	0.219224024032942
TRINITY_FL_DN12344_c1_g1_i6	-0.31356770627146	0.787757569487977	-0.726969838940744	0.42691332168692	-0.413402132669284	0.678267983461127
TRINITY_FL_DN12345_c0_g1_i2	-1.63798432935779	0.0231583338599613	-3.28704507576076	5.93306091982644e-07	-1.64906074640298	0.0194296861728478
TRINITY_FL_DN12348_c0_g1_i1	-9.43422207315932	4.57119557286549e-35	-8.02994546000392	1.66120593604312e-29	1.4042766131554	0.0514681016753235
TRINITY_FL_DN12348_c0_g2_i1	-1.06740106549259	0.0974370642136843	-0.231630385031458	0.771721809064052	0.835770680461136	0.186816095865467
TRINITY_FL_DN12350_c0_g1_i1	0.698780724725875	0.351772103261992	0.658565408131338	0.346588996930307	-0.0402153165945368	0.964774729479519
TRINITY_FL_DN12351_c0_g1_i2	0.185207157094993	0.905273706924523	0.899974538049291	0.379583000293047	0.714767380954298	0.468106726027072
TRINITY_FL_DN12351_c0_g1_i6	-0.115709763020923	0.946123308008425	-0.758521003769973	0.594965734103124	-0.64281124074905	0.643461151970759
TRINITY_FL_DN12352_c0_g1_i1	-0.0101574152065746	0.992047871690723	-0.313141731938021	0.700953097521987	-0.302984316731447	0.713015253930702
TRINITY_FL_DN12354_c0_g2_i1	3.06824929726647	5.91127779649503e-05	-9.37367892612965	2.56341210946499e-24	-12.4419282233961	2.58356648436742e-34
TRINITY_FL_DN12355_c0_g1_i1	0.366397082014505	0.633344445723373	0.099573934624674	0.907349170349045	-0.266823147389831	0.723011999548146
TRINITY_FL_DN12357_c0_g1_i1	-1.05422348814571	0.11600108933486	-1.24914974917442	0.0411446075197228	-0.194926261028711	0.817070182567989
TRINITY_FL_DN12359_c0_g2_i1	-0.0308679980678049	0.986411938052674	-1.65106799317989	0.259205847072919	-1.62019999511208	0.239128989737818
TRINITY_FL_DN12359_c0_g3_i1	-3.59772414645228	0.0184910371748677	-2.31600251836429	0.0559687000236067	1.28172162808799	0.555278764668493
TRINITY_FL_DN12361_c0_g1_i3	0.0728064977877329	0.946858216138724	0.498824455644926	0.578008786340329	0.426017957857193	0.642870805568386
TRINITY_FL_DN12362_c0_g1_i1	0.537757852156511	0.478631249796043	0.15160664275025	0.858858788449026	-0.386151209406261	0.602568998537381
TRINITY_FL_DN12365_c0_g1_i1	1.54393979388071	0.0682221205104927	2.23179659520941	0.00228427877163265	0.687856801328696	0.438427139931178
TRINITY_FL_DN12366_c0_g1_i2	-0.494816696070795	0.520102719618681	0.553468774805119	0.424530176332688	1.04828547087591	0.0876074598854815
TRINITY_FL_DN12367_c0_g1_i1	-3.70411815547314	0.000401588182382724	-7.54314515548077	2.70805240643876e-08	-3.83902700000763	0.087186783466904
TRINITY_FL_DN12368_c0_g1_i2	-0.0526642911186021	0.952784854682486	-2.76144929648495	2.39032497894957e-07	-2.70878500536635	4.22954864440928e-07
TRINITY_FL_DN12369_c0_g1_i1	-0.784318789492361	0.634620422438145	2.81162185777797	0.04975809852479	3.59594064727033	0.0133960352577058
TRINITY_FL_DN12370_c0_g1_i1	-0.164549293865836	0.864007717154803	-0.720532292733567	0.29983666891535	-0.555982998867731	0.445979551211547
TRINITY_FL_DN12372_c0_g2_i1	-0.165050676544955	0.928595936470122	1.73795719105499	0.0819779130204259	1.90300786759994	0.0417122869453976
TRINITY_FL_DN12374_c0_g1_i1	-0.199736086428176	0.846596020074606	-1.02570289645754	0.146034105469333	-0.825966810029359	0.271836891247262
TRINITY_FL_DN12375_c0_g1_i1	-0.673011780843401	0.412549777470504	-0.204829821967728	0.825786016420291	0.468181958875673	0.569510843761027
TRINITY_FL_DN12376_c0_g1_i1	0.697819694019116	0.492098137538653	-0.175719591729033	0.882209270676911	-0.873539285748149	0.342439950164727
TRINITY_FL_DN12381_c0_g1_i1	0.00526453325542527	0.996384507546014	-0.664449745141164	0.34296478460032	-0.669714278396589	0.345705604932538
TRINITY_FL_DN12382_c0_g1_i2	-0.302230742052552	0.848997529627284	-0.659211483298241	0.60009425465695	-0.35698074124569	0.793597386489924
TRINITY_FL_DN12383_c0_g1_i3	-0.27905864152032	0.730391738515397	0.127359548323566	0.878319079149358	0.406418189843886	0.56418415344081
TRINITY_FL_DN12384_c0_g1_i1	-0.317985052038127	0.738594794453266	0.949606326303428	0.192342182370635	1.26759137834155	0.062053979209751
TRINITY_FL_DN12386_c0_g1_i2	-0.421340648285287	0.649719794396708	0.34389640246016	0.691007797494301	0.765237050745448	0.310448157897845
TRINITY_FL_DN12388_c0_g1_i1	0.143250246087983	0.924494708287822	0.767884991669369	0.54638209503291	0.624634745581386	0.645417439409197
TRINITY_FL_DN12393_c0_g1_i1	-0.22022934350416	0.865829475340549	0.501791804172143	0.608091902034184	0.722021147676303	0.428625479796899
TRINITY_FL_DN12397_c0_g1_i1	-0.982280753898279	0.134006120679822	-0.255863400083033	0.744597963827016	0.726417353815246	0.267124108559602
TRINITY_FL_DN12400_c0_g1_i1	0.232575829603758	0.81009641192464	-0.629221220420873	0.39935178447392	-0.861797050024631	0.225390772900763
TRINITY_FL_DN12402_c0_g1_i2	-2.90620451017674	0.000225699397941973	1.87074525513396	0.0168036056452043	4.77694976531069	6.25037071379057e-10
TRINITY_FL_DN12403_c0_g1_i1	-0.0519740570468288	0.960102733691525	1.0937463094909	0.12798776458953	1.14572036653773	0.104202941589221
TRINITY_FL_DN12406_c0_g2_i1	0.12775539172835	0.912759795878112	1.4405944401267	0.061120540802169	1.31283904839835	0.100196819019219
TRINITY_FL_DN12407_c0_g1_i3	0.281978324639549	0.766894163313434	-0.423139989620276	0.609779206573949	-0.705118314259826	0.35652194764433
TRINITY_FL_DN12408_c0_g1_i1	-0.956003636248609	0.160558729809782	-0.0952191807615002	0.917255520685834	0.860784455487108	0.186849432709759
TRINITY_FL_DN12412_c0_g1_i6	0.311817214347105	0.701809599564993	0.53847898281486	0.433778899841896	0.226661768467755	0.774907100292002
TRINITY_FL_DN12414_c0_g1_i1	0.0527659123703922	0.952861506247282	0.504019339602989	0.463303206598888	0.451253427232597	0.519532095481115
TRINITY_FL_DN12416_c0_g1_i1	-1.90535054758899	0.00212094877589885	-0.526687414274309	0.48023757574981	1.37866313331469	0.0261758268550009
TRINITY_FL_DN12416_c0_g2_i3	-0.218774832622891	0.798396718032705	0.388467846647007	0.584508606708428	0.607242679269898	0.354313299396716
TRINITY_FL_DN12418_c0_g1_i2	-0.524547748695505	0.521551540301375	0.155002754912157	0.865418756453555	0.679550503607662	0.347961797939381
TRINITY_FL_DN12419_c0_g1_i1	0.0658915552908178	0.955984071332973	0.1789979146982	0.87372202691042	0.113106359407382	0.921348528475823
TRINITY_FL_DN12421_c0_g1_i3	-0.645010406332159	0.459089415973778	1.68169817783808	0.0154836519797084	2.32670858417024	0.000486847931338148
TRINITY_FL_DN12423_c0_g1_i1	1.0816561180302	0.43482184034094	2.22484502131955	0.0360311864324667	1.14318890328936	0.383340262555087
TRINITY_FL_DN12424_c0_g1_i2	-0.350350018561561	0.669208515216141	-0.0544340253409757	0.952707558791338	0.295915993220585	0.704037471192441
TRINITY_FL_DN12425_c0_g1_i2	0.620863272457054	0.478910326467313	-0.0560901014092703	0.9585303232523	-0.676953373866324	0.394808044603742
TRINITY_FL_DN12426_c0_g1_i1	3.08251994122001	9.86618279424368e-07	-7.39230638188461	1.97301856120125e-19	-10.4748263231046	2.21892602732113e-33
TRINITY_FL_DN12427_c0_g1_i1	0.531613144798625	0.498640213700215	0.880069813768998	0.18121177851981	0.348456668970373	0.654910158184366
TRINITY_FL_DN12428_c0_g1_i1	-2.7208161496275	6.01012094385244e-05	-1.77937144549482	0.00911726640800849	0.941444704132674	0.227317969095686
TRINITY_FL_DN12430_c0_g1_i1	-5.52762612829811	4.79363316999997e-16	-5.60745163029345	5.92934441374714e-17	-0.0798255019953401	0.941877909234989
TRINITY_FL_DN12434_c0_g1_i4	1.03910418086587	0.107432811931408	0.0964059270860268	0.913549778540179	-0.942698253779839	0.1250486384397
TRINITY_FL_DN12435_c0_g1_i1	1.04495384631592	0.109505039488294	0.869423625426231	0.169193018381465	-0.175530220889693	0.831915766445716
TRINITY_FL_DN12437_c0_g1_i1	0.00754387335070144	0.995146661219194	-0.543413961335607	0.52737674632694	-0.550957834686309	0.518184705734318
TRINITY_FL_DN1243_c0_g1_i1	-0.81380527662464	0.605328032204333	-2.28582943246723	0.0735337799974625	-1.47202415584259	0.313899968051263
TRINITY_FL_DN12441_c0_g1_i1	-0.225606209180234	0.803615315466868	-0.283093435723296	0.723379822775267	-0.0574872265430613	0.94835087348961
TRINITY_FL_DN12442_c0_g2_i1	-0.409525042765254	0.755500390644459	0.736171079333834	0.536502473872133	1.14569612209909	0.27346650345546
TRINITY_FL_DN12443_c0_g1_i1	-0.513703023235349	0.538016591705975	1.40294079886281	0.0316098211707873	1.91664382209816	0.00204117938692925
TRINITY_FL_DN12444_c0_g1_i1	0.473905362316549	0.529211975871599	0.749361589952178	0.245014663666868	0.275456227635629	0.721658243996699
TRINITY_FL_DN12445_c0_g1_i2	-0.0904190144503871	0.926960441251922	-0.259126489269249	0.763626024270173	-0.168707474818862	0.851036751806717
TRINITY_FL_DN12447_c0_g1_i1	-0.0364616045412837	0.971883483602696	0.34682318273493	0.691774365375974	0.383284787276213	0.658448269107601
TRINITY_FL_DN12448_c0_g1_i2	-3.1369861954577	2.97716528119427e-05	-3.24401049904346	1.36694762305369e-05	-0.107024303585767	0.923294306070896
TRINITY_FL_DN12449_c0_g1_i1	0.979252102910067	0.164209580917932	0.531266300646087	0.473964442890915	-0.44798580226398	0.551013972075981
TRINITY_FL_DN12450_c0_g1_i2	-0.901349696751317	0.214645961471149	-4.16100628396909	8.20267837139047e-12	-3.25965658721777	6.62581948803872e-08
TRINITY_FL_DN12451_c0_g1_i2	1.39534496201499	0.0745597009620349	0.31607362432655	0.742213140088388	-1.07927133768844	0.169939457894815
TRINITY_FL_DN12453_c0_g1_i1	-2.07638606127833	0.00117418517395819	0.280095732711633	0.75002942382427	2.35648179398996	0.000107850775832188
TRINITY_FL_DN12454_c0_g1_i1	0.871748064097994	0.362918949715511	-1.02886364497236	0.232135653155692	-1.90061170907035	0.0178478725959365
TRINITY_FL_DN12454_c0_g2_i1	-0.974109469214028	0.430180197392016	-0.185765904061551	0.879414033321659	0.788343565152477	0.463967296867109
TRINITY_FL_DN12456_c0_g1_i2	-0.115502199106265	0.899711372258272	-0.247138532018869	0.753388485007701	-0.131636332912604	0.875294987742741
TRINITY_FL_DN12459_c0_g1_i3	0.587029470279815	0.541880091726677	-0.994665993014156	0.231540953659025	-1.58169546329397	0.0423821916534169
TRINITY_FL_DN12460_c0_g1_i2	-0.874191947811686	0.189751148955977	0.581280901471717	0.385256287881378	1.4554728492834	0.0103022715127086
TRINITY_FL_DN12461_c0_g1_i1	-0.146917890481354	0.87041655990389	0.527809496285731	0.435172669471392	0.674727386767085	0.297082425137972
TRINITY_FL_DN12462_c0_g1_i2	-0.463032794679687	0.545716508891216	0.857580030991042	0.178510636072469	1.32061282567073	0.0250329244237635
TRINITY_FL_DN12463_c0_g1_i1	0.922928371218503	0.183460242603211	1.8934548213975	0.000954055888246509	0.970526450178993	0.123781812918809
TRINITY_FL_DN12465_c0_g1_i1	-5.02295043634209	2.23547195675589e-08	-6.8159591530603	8.01646531235422e-13	-1.79300871671821	0.172810245301988
TRINITY_FL_DN12467_c0_g1_i2	0.431070517051297	0.567738836905255	0.20499222479873	0.799367139636631	-0.226078292252567	0.773051509959759
TRINITY_FL_DN12468_c0_g2_i2	-0.364885901651136	0.703907109422894	-0.550997816067181	0.499050339180628	-0.186111914416045	0.845150512857973
TRINITY_FL_DN12472_c1_g1_i1	-1.42179413602378	0.665212293540875	-1.62445107933946	0.48313137160108	-0.20265694331568	0.948798636872981
TRINITY_FL_DN12474_c0_g1_i1	0.218677503018377	0.797214650831534	-0.44750832630524	0.517457407396448	-0.666185829323617	0.298656200904589
TRINITY_FL_DN12477_c0_g1_i1	0.129574760118713	0.898166727695457	-2.27802268196651	0.000213861679419529	-2.40759744208522	9.06267666682931e-05
TRINITY_FL_DN12478_c0_g3_i1	2.19125328090373	0.0964098396557137	1.77557812116591	0.177658005255391	-0.415675159737818	0.756780678584122
TRINITY_FL_DN12478_c0_g3_i2	1.99875407564668	0.134514925325364	2.07771617679671	0.0915659266937651	0.0789621011500282	0.956124468410118
TRINITY_FL_DN12480_c0_g1_i1	-0.746195787670857	0.288633991607527	-0.615174650554969	0.363826196056457	0.131021137115888	0.878448425202315
TRINITY_FL_DN12482_c0_g1_i1	0.330387112005289	0.68000088985972	0.681769153399663	0.292253463225306	0.351382041394374	0.632089918945954
TRINITY_FL_DN12483_c0_g2_i2	1.45369245029866	0.0191765415927921	-0.991476564479059	0.11825545842657	-2.44516901477772	1.19103836314036e-05
TRINITY_FL_DN12485_c0_g1_i1	0.130226655172256	0.915813528077753	0.938060928593748	0.23144011233353	0.807834273421492	0.282364406024902
TRINITY_FL_DN12487_c0_g1_i1	-0.806534984424587	0.250932459268732	-0.0568079247311447	0.951514066409638	0.749727059693443	0.262023035947476
TRINITY_FL_DN12490_c0_g1_i4	-0.344198700302152	0.670672774322677	0.128314985456415	0.880413715915015	0.472513685758568	0.505711010807683
TRINITY_FL_DN12491_c0_g1_i1	-2.23742312661967	9.04681118000762e-05	2.49885365358798	2.78073348649488e-06	4.73627678020765	5.30555372497426e-17
TRINITY_FL_DN12492_c0_g1_i1	-6.23272515601725	3.12418770062285e-16	-9.90394758444191	4.29182732183343e-28	-3.67122242842466	2.54753938184036e-05
TRINITY_FL_DN12496_c0_g1_i1	-1.51109498522342	0.205524528518955	3.55924586035403	0.00106448658881592	5.07034084557746	1.54048658431292e-06
TRINITY_FL_DN12498_c0_g1_i1	-0.585349830244413	0.556021826851708	3.0771026384589	3.79316401759991e-05	3.66245246870331	6.53814668557489e-07
TRINITY_FL_DN12498_c0_g2_i3	-0.486056786270434	0.757097445033087	-0.962781122682134	0.438955774697023	-0.4767243364117	0.742836284495722
TRINITY_FL_DN12499_c0_g1_i2	-2.31259994826579	8.9341724233851e-05	-2.18920408467786	0.000133256843538398	0.123395863587937	0.889303482894722
TRINITY_FL_DN12500_c0_g3_i4	1.65869248705292	0.0774100538609197	1.01731117986857	0.300452172638369	-0.641381307184346	0.480784788815667
TRINITY_FL_DN12501_c0_g1_i1	-1.52996693718462	0.0705053133892516	-1.30550952522714	0.11548110704941	0.224457411957476	0.838233208415608
TRINITY_FL_DN12503_c0_g1_i1	-0.306582863809289	0.746585409288723	1.04773319895087	0.138463977993483	1.35431606276016	0.0476486453126824
TRINITY_FL_DN12504_c0_g1_i1	-0.388616116952422	0.666422393254244	-0.807993435233308	0.26966374416494	-0.419377318280887	0.60892914734659
TRINITY_FL_DN12505_c0_g1_i1	0.212688395368371	0.910023945002122	1.1004388293918	0.465903560750331	0.887750434023431	0.511798010542325
TRINITY_FL_DN12510_c0_g1_i1	0.18317438188856	0.869717218055933	0.303151993418434	0.749357603995206	0.119977611529874	0.906113621915628
TRINITY_FL_DN12511_c0_g1_i1	-0.00232906952295499	0.998392900078725	-2.61924025816746	3.74493299882492e-05	-2.61691118864451	4.36412048110687e-05
TRINITY_FL_DN12512_c0_g1_i2	0.238052877843249	0.834422172681171	-0.0830075321364213	0.942917859543479	-0.321060409979671	0.739271631596869
TRINITY_FL_DN12512_c2_g1_i3	-0.606293715142679	0.64515075393567	-0.814430983220058	0.484840042570451	-0.208137268077379	0.880962071692773
TRINITY_FL_DN12516_c0_g1_i1	-3.56536988542425	1.08078969477091e-10	-2.74992096242093	2.68636688411456e-07	0.815448923003325	0.20277762773433
TRINITY_FL_DN12520_c0_g2_i1	-0.2773957035963	0.755030800720452	-0.17210058688385	0.844003835366004	0.10529511671245	0.90767451042237
TRINITY_FL_DN12520_c0_g3_i1	-0.604518533827123	0.495941755855857	-0.619354818039538	0.449185494270997	-0.0148362842124152	0.988830708639563
TRINITY_FL_DN12521_c0_g1_i2	0.217644213967058	0.810758178649403	-0.989687089897868	0.119355335345809	-1.20733130386493	0.0470991884031916
TRINITY_FL_DN12522_c0_g1_i1	-0.991631149505535	0.135429865161073	0.152809077998563	0.857497368208087	1.1444402275041	0.0599663022732038
TRINITY_FL_DN12523_c0_g1_i1	-2.6667187047632	1.94433565280218e-05	-3.51752920242627	8.56523830873717e-09	-0.850810497663067	0.268133131976797
TRINITY_FL_DN12524_c0_g1_i1	1.09352485488554	0.133671439698316	0.0928068333944789	0.926095648419368	-1.00071802149106	0.146611187083347
TRINITY_FL_DN12528_c0_g1_i1	-0.0228796508349633	0.980331023137374	-0.114096231447947	0.893762834903264	-0.0912165806129839	0.913752968853712
TRINITY_FL_DN12529_c0_g1_i2	-0.341827707389554	0.696584991771051	-0.379864165403179	0.639598930005898	-0.0380364580136254	0.967704142020112
TRINITY_FL_DN12530_c0_g1_i2	-0.0279505405077171	0.977453078918068	-0.16935262802176	0.844715538559477	-0.141402087514043	0.87295869696014
TRINITY_FL_DN12531_c0_g1_i2	-0.0885852378604249	0.923603008245325	0.0730657589671877	0.93644605845469	0.161650996827613	0.847638267910643
TRINITY_FL_DN12532_c0_g1_i2	-0.255101644051224	0.812935377664152	-0.969977656754224	0.220875876841466	-0.714876012702999	0.399883502657089
TRINITY_FL_DN12535_c0_g1_i1	-7.48472745140737	0.000112742331744226	-3.65580540856111	0.00664872188745574	3.82892204284626	0.142966746624198
TRINITY_FL_DN12535_c0_g1_i2	-6.26018096597869	9.8743962062826e-09	-5.42325067836324	4.15259348051128e-09	0.836930287615454	0.733398092953947
TRINITY_FL_DN12540_c0_g1_i2	-0.411432758790571	0.693353769961741	-0.327371038507897	0.753388485007701	0.0840617202826742	0.941558899810922
TRINITY_FL_DN12544_c0_g1_i1	0.183289920168335	0.852908486306638	0.431124687411878	0.58928324251093	0.247834767243543	0.775273748800034
TRINITY_FL_DN12545_c0_g1_i1	2.88181747459576	1.06296475096984e-06	-5.98606408273468	4.82759118146666e-16	-8.86788155733044	1.33553051809935e-30
TRINITY_FL_DN12546_c0_g1_i1	0.488951777328345	0.5191322547663	-2.07121154747541	0.000156893023791335	-2.56016332480375	2.27334204863175e-06
TRINITY_FL_DN12547_c0_g1_i1	-0.910371006325172	0.210834628945039	-1.41337354351557	0.0262342172794589	-0.503002537190395	0.509281156269101
TRINITY_FL_DN12549_c0_g1_i1	-0.984687940713424	0.302460515591017	-0.223534389123781	0.845908612422933	0.761153551589644	0.438511783149887
TRINITY_FL_DN12552_c0_g1_i1	-0.369972957628139	0.660603180085668	-4.64768865472055	5.88617631246798e-15	-4.27771569709241	3.51559102282398e-13
TRINITY_FL_DN12555_c0_g1_i1	-13.2624205808011	1.86220431308511e-27	-11.4120206753993	2.1942369786315e-28	1.85039990540184	0.528086926341687
TRINITY_FL_DN12557_c0_g1_i1	1.04754057690452	0.0999862378540576	-4.15418839544143	1.34082785504701e-13	-5.20172897234595	2.81104203306482e-19
TRINITY_FL_DN12558_c0_g1_i1	-0.399629531354419	0.66785720699339	-0.184427026801834	0.848982579142439	0.215202504552585	0.820736272917571
TRINITY_FL_DN12559_c0_g1_i2	-0.458250145611063	0.558107778172102	0.486714213910053	0.503026505491185	0.944964359521116	0.140872296067549
TRINITY_FL_DN12560_c0_g1_i1	-4.49576023951871	1.81967681282653e-05	-4.76649925275412	6.44568748728103e-06	-0.270739013235404	0.859857175735024
TRINITY_FL_DN12561_c0_g1_i1	1.79732945081315	0.00945100597693381	-0.253138034652424	0.786577823883919	-2.05046748546557	0.00156151776678065
TRINITY_FL_DN12562_c0_g1_i3	0.82368195882174	0.232169293632519	0.054419119744495	0.952779237125338	-0.769262839077245	0.238636761040457
TRINITY_FL_DN12565_c0_g1_i1	-1.25550778340699	0.0701792231319344	-0.204844157565811	0.819400111572555	1.05066362584118	0.119923861181157
TRINITY_FL_DN12565_c0_g2_i1	-1.29176313389549	0.118286544521916	-0.23946281409858	0.818178823663702	1.05230031979691	0.201074193990333
TRINITY_FL_DN12570_c0_g1_i1	-0.371375958086285	0.647278219273151	-1.48667077468509	0.0102865762909503	-1.11529481659881	0.0667127247979666
TRINITY_FL_DN12571_c0_g1_i1	1.39079061064498	0.0557820380946233	-2.3750031272698	0.000288127466153169	-3.76579373791477	6.91159605985048e-09
TRINITY_FL_DN12572_c0_g1_i1	-2.12947960882245	0.055151357997276	1.09355479207341	0.395689635986103	3.22303440089587	0.00271434316953
TRINITY_FL_DN12573_c0_g1_i2	0.816347955800445	0.339967780967388	-1.35191377964645	0.0699438323609698	-2.1682617354469	0.00160882824506076
TRINITY_FL_DN12574_c0_g1_i2	-0.277666006053408	0.764250008764629	0.490079935198015	0.525742921906042	0.767745941251423	0.281631572870239
TRINITY_FL_DN12575_c0_g1_i1	1.25738016619191	0.0470848523436761	1.44103186585689	0.0133149360595944	0.183651699664979	0.822437764230519
TRINITY_FL_DN12576_c0_g1_i1	1.17389589807062	0.259999536024382	0.768119538605477	0.495043317005123	-0.405776359465148	0.742744965704986
TRINITY_FL_DN12577_c0_g1_i1	-1.24222240971485	0.0562019063306845	-0.4236348175668	0.570095059417914	0.818587592148054	0.216087855288234
TRINITY_FL_DN12578_c0_g1_i2	-0.226367342473072	0.829193167711077	0.0246067258220736	0.981776126697059	0.250974068295146	0.7921844909414
TRINITY_FL_DN12579_c0_g1_i4	0.103992480918283	0.919977318648327	0.644805032910809	0.40417279792089	0.540812551992525	0.493422522596547
TRINITY_FL_DN12580_c0_g1_i1	0.306887061029589	0.709931001963065	0.858288557542479	0.176433875658862	0.55140149651289	0.424841582756494
TRINITY_FL_DN12581_c0_g1_i1	0.0262051289628105	0.980158146287245	1.35005837361419	0.0425954293890835	1.32385324465138	0.0468957619364718
TRINITY_FL_DN12583_c0_g1_i1	-0.252473829181582	0.759029555355757	-0.322714544442247	0.661132259459664	-0.0702407152606652	0.9330356249771
TRINITY_FL_DN12585_c0_g1_i1	-0.851680296752596	0.337357276555873	-2.10279528025082	0.00391858915034395	-1.25111498349822	0.102631900326738
TRINITY_FL_DN12587_c0_g1_i6	0.640960400096686	0.431770781842429	-0.240065546228059	0.792602729493775	-0.881025946324745	0.222239538899143
TRINITY_FL_DN12593_c0_g1_i1	0.283938311785048	0.73481340192561	1.33184509911116	0.0228990693622359	1.04790678732612	0.0828475370067558
TRINITY_FL_DN12595_c0_g1_i2	-0.5057170701178	0.503869313431357	-0.55510406862663	0.418053187819436	-0.0493869985088307	0.954902015539368
TRINITY_FL_DN12596_c0_g1_i2	-3.64012153514087	3.40830622380594e-09	0.715866956401993	0.321495678246561	4.35598849154286	1.63194180489732e-12
TRINITY_FL_DN12596_c0_g2_i1	-3.35127791119563	0.0200107137509025	3.37984613102348	0.0168684394695164	6.73112404221911	9.02589278489135e-06
TRINITY_FL_DN12603_c0_g1_i1	0.932010623471794	0.224489861031191	0.322968184282594	0.715358003386507	-0.609042439189199	0.436748581323356
TRINITY_FL_DN12606_c0_g1_i1	0.557942712408283	0.491123810435264	1.23516471392495	0.0532658667685154	0.677222001516667	0.346726371255344
TRINITY_FL_DN12608_c0_g1_i2	-0.364813331979769	0.906977763402039	-1.53062859719796	0.576079048295454	-1.16581526521819	0.65677207154649
TRINITY_FL_DN12609_c0_g1_i1	-1.0916557613116	0.249233631415854	-3.09124567642387	5.34985895751253e-05	-1.99958991511227	0.012027375354539
TRINITY_FL_DN12611_c0_g1_i2	-1.23531443267391	0.0620671036132738	-0.453929598955264	0.542672812012114	0.78138483371865	0.251439631950167
TRINITY_FL_DN12612_c0_g1_i2	-0.244375237529787	0.789014247835722	1.03261437069634	0.10856292358301	1.27698960822613	0.0388276465435684
TRINITY_FL_DN12617_c0_g2_i1	0.269903613590815	0.844198270178452	0.213300536873923	0.868770851320627	-0.0566030767168921	0.964957138666734
TRINITY_FL_DN12617_c0_g3_i1	-0.246492937971342	0.852606401940627	-0.839454046242784	0.393110975993034	-0.592961108271442	0.563846931187843
TRINITY_FL_DN12618_c0_g1_i2	-0.538491513486102	0.541314714224991	-0.140277416305376	0.889205859623332	0.398214097180725	0.655659575348417
TRINITY_FL_DN12619_c0_g1_i1	-10.0887717138439	1.62955317388679e-14	-0.0389363789032784	0.978919245589031	10.0498353349406	1.79499529910796e-14
TRINITY_FL_DN12620_c0_g2_i3	-0.474619209242698	0.577000992760051	-0.614412899683751	0.419403188609574	-0.139793690441053	0.882640526337251
TRINITY_FL_DN12622_c0_g1_i2	-0.665725589047691	0.333361949407649	0.30330515208489	0.681462616533942	0.969030741132581	0.101833583567385
TRINITY_FL_DN12627_c0_g1_i1	-1.31670311673083	0.0502300003906133	-1.28139323154762	0.0439179113020997	0.0353098851832064	0.97003136644805
TRINITY_FL_DN12629_c0_g1_i1	-0.36291661191838	0.650665692531722	-0.476114859692231	0.498348908198859	-0.113198247773851	0.893671086980111
TRINITY_FL_DN12630_c1_g1_i1	-1.40644847591363	0.0925734408551325	-0.559835162102663	0.526900179751807	0.846613313810972	0.330864237148754
TRINITY_FL_DN12631_c0_g1_i1	-3.60746414296192	0.000112152507026255	-5.88760166959512	1.41431066478172e-09	-2.2801375266332	0.0170066113200142
TRINITY_FL_DN12634_c0_g1_i1	0.132487666475358	0.888022250099931	0.668165584748118	0.325050831574039	0.53567791827276	0.450977934769745
TRINITY_FL_DN12635_c2_g1_i1	-1.04335657767393	0.226939388667398	-0.863137703799526	0.269166617105412	0.180218873874402	0.86773106131993
TRINITY_FL_DN12635_c4_g2_i5	0.156750143461855	0.875931445659472	-0.898914317759586	0.209552141229838	-1.05566446122144	0.115876066725621
TRINITY_FL_DN12637_c0_g1_i1	-4.29334228134247	1.80834825095058e-10	-4.73861249084729	1.48589270085785e-12	-0.445270209504822	0.664112267146057
TRINITY_FL_DN12640_c0_g1_i1	1.64378649075662	0.0191145280924683	-3.28799142339184	3.87172040104531e-07	-4.93177791414846	2.32389490387237e-13
TRINITY_FL_DN12644_c0_g1_i1	0.50628514040459	0.600966766116427	-0.145123943194502	0.896527456441252	-0.651409083599092	0.46232329206882
TRINITY_FL_DN12646_c0_g1_i2	-8.18331599639643	2.04004863926631e-08	-0.815327549130994	0.659188580551769	7.36798844726544	5.79730787351078e-07
TRINITY_FL_DN12646_c0_g1_i3	-2.23822314217988	0.255484014208859	7.76613483294263	0.000189182746896858	10.0043579751225	8.02977516601967e-06
TRINITY_FL_DN12648_c0_g1_i1	-2.09462514050992	0.00227195311692339	-0.790921929855828	0.30779310225927	1.30370321065409	0.0699575933344364
TRINITY_FL_DN12649_c0_g1_i1	0.444730802397783	0.620911400807521	-0.49417986828209	0.556361251443527	-0.938910670679873	0.199755590681162
TRINITY_FL_DN12650_c0_g1_i1	-1.43575886476142	0.0428686107954099	1.72477981492997	0.00789156776553143	3.16053867969139	2.94416918229958e-07
TRINITY_FL_DN12652_c0_g1_i1	-0.721897576542931	0.327657086261929	-0.295926423442222	0.714301923100538	0.425971153100709	0.573117469253877
TRINITY_FL_DN12653_c0_g1_i1	0.123833092785282	0.900278642563585	-0.50972980842966	0.504714830569894	-0.633562901214942	0.387492731441521
TRINITY_FL_DN12655_c0_g1_i2	-0.0462157302855121	0.962555750290638	-0.864144986657335	0.219412923436098	-0.817929256371823	0.252165992171342
TRINITY_FL_DN12657_c0_g1_i2	0.551006541657338	0.507518794637715	0.672430108082633	0.357639800597844	0.121423566425295	0.893709375732439
TRINITY_FL_DN12657_c0_g1_i4	-0.333998857822358	0.732357122245206	0.71764456077618	0.339725785106074	1.05164341859854	0.12827922412917
TRINITY_FL_DN12657_c0_g2_i2	-0.321947991810913	0.727437123391405	0.19703669177916	0.828207056483346	0.518984683590073	0.504650942056756
TRINITY_FL_DN12659_c0_g1_i4	-0.996429421038889	0.141713268842158	-0.122851381139197	0.889996995070318	0.873578039899691	0.183470452666416
TRINITY_FL_DN12661_c0_g1_i10	0.785447232706007	0.262009090303486	-0.62336875124575	0.36467362529143	-1.40881598395176	0.0164664657479393
TRINITY_FL_DN12662_c0_g1_i1	-0.244336067223531	0.800218454237661	-0.827022602011012	0.249081298637459	-0.58268653478748	0.445258634226548
TRINITY_FL_DN12663_c0_g1_i1	-0.448555456491859	0.553651277872591	0.327490365455439	0.664168313271782	0.776045821947298	0.226366946754759
TRINITY_FL_DN12665_c0_g1_i1	0.0393106358217527	0.982980735842928	2.9127079171703	0.0260216869116475	2.87339728134855	0.0171829290414976
TRINITY_FL_DN12666_c0_g1_i1	-0.466195333001866	0.534069018385382	0.0500930719559821	0.955695197753399	0.516288404957848	0.451029412701966
TRINITY_FL_DN12668_c0_g1_i5	-1.00195909870684	0.204062870365112	-1.27351434177313	0.0713012416186769	-0.27155524306629	0.773668462368117
TRINITY_FL_DN1266_c0_g1_i1	-0.367058550891284	0.896127640800144	0.83442827225359	0.663881316362045	1.20148682314487	0.492191855806223
TRINITY_FL_DN12670_c0_g1_i1	0.279477073396394	0.817939042674725	-1.00179883480694	0.272998207014279	-1.28127590820333	0.123111333725229
TRINITY_FL_DN12672_c0_g1_i1	-5.79131281587746	1.72909954991626e-10	-4.81677865939364	9.7433888331254e-10	0.974534156483819	0.547238650428619
TRINITY_FL_DN12672_c0_g2_i2	-0.488205701126774	0.560235345940669	0.157276433713008	0.865517058917243	0.645482134839782	0.393509584548719
TRINITY_FL_DN12673_c0_g1_i1	-0.559865745705934	0.490297966121494	-0.213713220467651	0.810231425227574	0.346152525238283	0.676966514857302
TRINITY_FL_DN12674_c0_g1_i2	-0.0840603213942602	0.927792597672459	-0.187609541611251	0.820544422181157	-0.10354922021699	0.90444970938457
TRINITY_FL_DN12675_c0_g1_i1	-0.611441213953556	0.423607371968218	-0.880439143116179	0.186905130303757	-0.268997929162623	0.745049437381048
TRINITY_FL_DN12679_c0_g1_i1	-0.202838654425119	0.870678877937444	-0.967084339455058	0.292284619943539	-0.764245685029939	0.427906394413839
TRINITY_FL_DN12681_c0_g1_i4	-0.530602544880933	0.486014437518153	-0.0489327502708733	0.957997261383016	0.481669794610059	0.503076226656182
TRINITY_FL_DN12682_c0_g1_i2	-0.281504608372664	0.735466937743649	-1.1541936174899	0.0547793242870835	-0.872689009117233	0.166980327274334
TRINITY_FL_DN12684_c0_g2_i2	-0.10343490033317	0.911582917056795	1.37811981668221	0.0176203786306767	1.48155471701538	0.0092174880680777
TRINITY_FL_DN12685_c0_g2_i1	-0.292309389770783	0.722090681432777	-0.30294439988327	0.691007797494301	-0.010635010112487	0.990150049686164
TRINITY_FL_DN12686_c0_g2_i1	0.145004386844348	0.905852385058954	0.859094298381686	0.345937330558972	0.714089911537338	0.442760151713226
TRINITY_FL_DN12686_c0_g3_i1	-1.16925843304595	0.652116792904023	-1.76873691084467	0.319345776361841	-0.599478477798721	0.812740687809971
TRINITY_FL_DN12688_c0_g1_i1	-0.414357447885201	0.593360258963031	0.734118484471173	0.25959047286684	1.14847593235637	0.0549261225923761
TRINITY_FL_DN12690_c0_g1_i1	0.742964319048616	0.278197286121398	0.20747824426829	0.796903634539932	-0.535486074780325	0.431231292634102
TRINITY_FL_DN12692_c0_g1_i1	-1.3384596753415	0.160029787569529	2.95896503757126	0.00026639394456579	4.29742471291276	1.61481268796991e-07
TRINITY_FL_DN12695_c0_g1_i4	0.473275151277245	0.548956048589165	0.662872897931497	0.337202689379915	0.189597746654252	0.822832595345829
TRINITY_FL_DN12697_c0_g1_i3	-1.3189806715312	0.0476029511062674	-2.77436314971127	1.97024183673676e-06	-1.45538247818007	0.0217222827285354
TRINITY_FL_DN12699_c0_g2_i1	1.14013319670783	0.270397069316709	1.09685860869266	0.273473924448881	-0.0432745880151632	0.973174190159309
TRINITY_FL_DN126_c0_g1_i1	-2.1505011955861	0.0501457817202096	-1.49117263876814	0.112621909845435	0.659328556817959	0.652216550838372
TRINITY_FL_DN12700_c0_g1_i1	1.2407193587581	0.0986050445646869	2.83847650936943	1.19864495217584e-05	1.59775715061133	0.0182239123812401
TRINITY_FL_DN12701_c0_g1_i3	0.996435605159332	0.1469221570932	2.55928593492253	5.55433509715307e-06	1.5628503297632	0.00805173878272007
TRINITY_FL_DN12702_c0_g1_i1	-1.21133058108883	0.0548906622023081	1.33665677025721	0.0214975516684314	2.54798735134604	2.45615057202501e-06
TRINITY_FL_DN12702_c0_g2_i1	-0.413750033368304	0.85471190493748	-0.936618445571113	0.606261102145543	-0.522868412202809	0.788915121062428
TRINITY_FL_DN12702_c1_g1_i1	-0.41858036761186	0.630350407159925	-0.282855974855001	0.745593779783061	0.135724392756859	0.885001570307906
TRINITY_FL_DN12703_c0_g1_i1	1.03555140598656	0.200765471459166	1.476947001457	0.0410806941737856	0.441395595470437	0.619236391162627
TRINITY_FL_DN12704_c0_g1_i1	-0.59987738845609	0.456873471796232	-0.769268136613346	0.282957290255823	-0.169390748157256	0.854210538301411
TRINITY_FL_DN12705_c0_g1_i1	0.571011765716142	0.464590858090775	1.16784693301337	0.0646737360839074	0.596835167297233	0.400554735803629
TRINITY_FL_DN12706_c0_g1_i3	0.311401420482629	0.719035243513443	-1.74969613020773	0.00322049220057508	-2.06109755069036	0.000412400750669918
TRINITY_FL_DN12707_c2_g2_i5	-0.539314969089729	0.523667816506447	-0.76831773665424	0.288352353302229	-0.229002767564511	0.797858448971966
TRINITY_FL_DN12710_c0_g1_i1	1.34822879442602	0.129099431638099	-0.32952873900372	0.76226064211566	-1.67775753342974	0.0449920294893484
TRINITY_FL_DN12711_c0_g2_i1	-1.3943457527597	0.119865960724093	-2.53339975155158	0.00123721511676158	-1.13905399879188	0.214268002616119
TRINITY_FL_DN12713_c0_g1_i1	0.0391105634232646	0.965695385554475	0.266752139484065	0.737481071452422	0.227641576060801	0.778307731619028
TRINITY_FL_DN12714_c0_g1_i1	-0.650880122175189	0.382842086284071	0.588061238529435	0.403150008935268	1.23894136070462	0.0426428399120645
TRINITY_FL_DN12716_c0_g1_i2	0.342546244916807	0.675381807880958	-0.840652979532504	0.19133781748235	-1.18319922444931	0.049434689798554
TRINITY_FL_DN12717_c0_g1_i1	-1.06729833120697	0.0977145217284588	-1.33823332189984	0.0213114508131466	-0.270934990692874	0.729707772844488
TRINITY_FL_DN12718_c0_g1_i1	-7.50266668187415	8.99091900162272e-18	3.7339806154237	5.47859915412881e-10	11.2366472972979	7.8350546523812e-36
TRINITY_FL_DN12720_c0_g1_i3	-1.71116895447167	0.0632056822138748	-1.04025977309974	0.288149634730182	0.670909181371928	0.529089561424221
TRINITY_FL_DN12721_c0_g1_i2	-2.67812074339584	0.0753345339689408	0.347170793449976	0.817893939342705	3.02529153684582	0.0238584426129545
TRINITY_FL_DN12721_c0_g2_i1	-0.483589270464043	0.800558989539163	-4.26746495696904	0.00139602663670128	-3.783875686505	0.00935945839353938
TRINITY_FL_DN12723_c0_g1_i1	2.33277441335289	0.380373587905494	-0.760539703888348	0.835115163089997	-3.09331411724123	0.295032625523716
TRINITY_FL_DN12724_c0_g1_i1	-0.178203856053037	0.857155597222503	0.31768080754757	0.706078077169089	0.495884663600607	0.526094217907907
TRINITY_FL_DN12726_c0_g1_i2	-0.560069999041996	0.459222382186522	-0.216935290391143	0.795427044107058	0.343134708650853	0.658969875617184
TRINITY_FL_DN12727_c0_g1_i1	-0.0435993414770233	0.965251726017414	-0.467675242894368	0.565394564976928	-0.424075901417345	0.604341981748999
TRINITY_FL_DN12729_c0_g1_i1	0.449536326225776	0.562772377009613	0.082298920599193	0.92821096440034	-0.367237405626583	0.628566633725996
TRINITY_FL_DN1272_c0_g1_i1	-0.167923397038775	0.866730679637283	-2.03403496104694	0.00118751808161589	-1.86611156400816	0.00312113939945327
TRINITY_FL_DN12730_c0_g2_i1	0.496678496404425	0.523389847082087	-3.3832603465608	1.63319463339995e-09	-3.87993884296523	7.49844406529443e-12
TRINITY_FL_DN12731_c0_g1_i1	0.638848195082301	0.553741210242137	-0.574936982302707	0.598251073400283	-1.21378517738501	0.200714303274878
TRINITY_FL_DN12732_c0_g1_i1	-0.55442708767607	0.453827166435684	-0.426031664502451	0.557835821534593	0.128395423173619	0.880249087215447
TRINITY_FL_DN12735_c0_g1_i1	0.636743349246332	0.523389847082087	-0.485879860542399	0.630473515138037	-1.12262320978873	0.192097161453787
TRINITY_FL_DN12736_c0_g1_i2	-1.22979464737464	0.0598334957269911	-0.697307637206105	0.307630090207943	0.532487010168536	0.461159478357764
TRINITY_FL_DN12737_c0_g1_i1	0.963674360354542	0.268980749579588	0.408032721258559	0.674980628388324	-0.555641639095983	0.551013972075981
TRINITY_FL_DN12738_c0_g1_i7	-0.196846858521122	0.833605015410579	-1.43741112201987	0.0181458676504146	-1.24056426349875	0.0458644661186319
TRINITY_FL_DN12739_c0_g1_i1	0.449798812520342	0.648840083518598	0.24832389752166	0.807251503196584	-0.201474914998682	0.843697514047615
TRINITY_FL_DN12740_c0_g2_i1	0.377114200960928	0.668885471670985	0.418238145226759	0.600324494411946	0.041123944265831	0.965292626728261
TRINITY_FL_DN12741_c0_g1_i1	-1.28572843499412	0.0423740797642409	-1.20413605700176	0.0473667794157584	0.0815923779923601	0.924956754754795
TRINITY_FL_DN12743_c1_g1_i1	1.62457526357612	0.119296552201185	-2.17732849226406	0.025966621284465	-3.80190375584018	6.71248901244216e-05
TRINITY_FL_DN12746_c0_g1_i1	-1.84020888101796	0.00368425398206123	-2.11568611162392	0.000385131000483012	-0.275477230605956	0.746645613973587
TRINITY_FL_DN12747_c0_g1_i1	1.05012883303081	0.415793834288203	-3.32893366114207	0.00258071461190453	-4.37906249417288	7.33236345045326e-05
TRINITY_FL_DN12748_c0_g1_i1	-2.35368277453865	0.0019960060809723	-4.80865220938751	1.84777799424494e-10	-2.45496943484885	0.000809991377427882
TRINITY_FL_DN12749_c0_g1_i1	-5.93908459832004	5.08556852351604e-16	-5.30289378260471	1.02139360358577e-14	0.636190815715326	0.545814325672329
TRINITY_FL_DN12751_c0_g1_i1	0.869027463132879	0.240205418153394	1.8073917499699	0.00288943569727271	0.938364286837022	0.161674232281043
TRINITY_FL_DN12752_c0_g1_i4	-7.21675659132095	5.64953743635961e-14	-6.12346758771681	1.75699916724576e-13	1.09328900360414	0.539409061109184
TRINITY_FL_DN12752_c0_g2_i1	-5.28341497405588	1.95141268480882e-06	-3.73217306097126	1.23248015145982e-05	1.55124191308462	0.435474788750651
TRINITY_FL_DN12755_c0_g1_i1	0.739742572860706	0.380101003427371	-3.94322169996513	1.62474168538221e-09	-4.68296427282583	1.64182932942166e-12
TRINITY_FL_DN12757_c0_g1_i1	-0.391461161913298	0.650210645594745	-0.608497271269211	0.409778883569728	-0.217036109355912	0.804154229748588
TRINITY_FL_DN12758_c0_g1_i2	-1.22218573757878	0.0793568572324584	-1.8989301150804	0.00192141287152934	-0.676744377501619	0.374524686058989
TRINITY_FL_DN12760_c0_g1_i2	-0.308576267335663	0.698383203048907	0.143786542628204	0.861331213335249	0.452362809963867	0.514182392639707
TRINITY_FL_DN12764_c0_g1_i3	0.862861380240282	0.412770635138691	0.74241201143928	0.463076243876527	-0.120449368801002	0.920493563353962
TRINITY_FL_DN12765_c0_g1_i2	-1.1313016851927	0.0790981180025669	-1.01594387643228	0.0981895034954791	0.115357808760412	0.892541081745659
TRINITY_FL_DN12766_c0_g1_i1	-0.217717869609238	0.809093957774489	0.63503404325389	0.349239552156923	0.852751912863128	0.187409393627195
TRINITY_FL_DN12767_c0_g2_i1	-0.447482374800835	0.558679257070657	-0.413741374921877	0.571262290226509	0.0337409998789579	0.969412247476524
TRINITY_FL_DN12768_c0_g1_i3	-0.0146474451069993	0.98852476693805	0.191697689269626	0.825742114772288	0.206345134376625	0.810456445286422
TRINITY_FL_DN12769_c0_g1_i1	0.0355654877477168	0.967702017788792	0.213984001897151	0.787958927930535	0.178418514149434	0.824552377261119
TRINITY_FL_DN12770_c0_g2_i3	-1.95668384214038	0.0123297370378972	2.87946391112873	6.09231286214237e-06	4.83614775326911	1.17698978525539e-12
TRINITY_FL_DN12773_c0_g1_i1	-0.456395715506094	0.588111746526212	1.00772552726651	0.140911042666371	1.4641212427726	0.0206606463239453
TRINITY_FL_DN12775_c0_g1_i1	1.10116790514737	0.0871330822640797	-0.954452276561856	0.126736798526585	-2.05562018170923	0.000182285301256388
TRINITY_FL_DN12776_c0_g1_i1	0.475510652451173	0.549595907688355	-3.66522442692753	2.64421044931791e-10	-4.14073507937871	2.16658878298618e-12
TRINITY_FL_DN12779_c0_g1_i1	1.26711679531789	0.0753484789984337	-8.53782815520857	1.18445013348891e-25	-9.80494495052646	1.70604348080102e-31
TRINITY_FL_DN12780_c1_g1_i4	-0.29767675772328	0.762709374162496	-0.239680641350826	0.79763016935409	0.0579961163724534	0.953165669484295
TRINITY_FL_DN12780_c1_g1_i5	-1.11702918813087	0.395053750879761	-2.12568847773806	0.0641286866866212	-1.00865928960719	0.484527337798589
TRINITY_FL_DN12781_c0_g1_i1	0.373102503117683	0.664527346539181	-0.114685405990485	0.902435194317717	-0.487787909108168	0.515576264866033
TRINITY_FL_DN12782_c0_g1_i4	-0.647560901385518	0.523195577270904	-1.26744160016986	0.130115709641065	-0.619880698784347	0.514906330162386
TRINITY_FL_DN12784_c0_g1_i1	-0.78555253140885	0.237796434224333	-0.862356472823751	0.158240876748271	-0.0768039414149003	0.926382305962969
TRINITY_FL_DN12786_c0_g1_i3	0.553227583217223	0.550453325201599	-0.518807383877893	0.56549330379092	-1.07203496709512	0.16938276744964
TRINITY_FL_DN12790_c0_g1_i2	0.840543823381824	0.249253482924609	1.0301509072161	0.119477447522822	0.18960708383428	0.827604077605618
TRINITY_FL_DN12791_c0_g1_i1	0.50860800694862	0.526684633735674	-3.3263030374765	3.49046892939519e-08	-3.83491104442512	2.129671651241e-10
TRINITY_FL_DN12793_c0_g1_i12	1.84130570311088	0.0127655707628658	0.868304587643954	0.287434429418533	-0.973001115466927	0.209288221199884
TRINITY_FL_DN12793_c0_g1_i4	1.98522218027479	0.00594295936265595	1.31208969898416	0.0825708613682833	-0.673132481290628	0.35993195617099
TRINITY_FL_DN12796_c0_g1_i6	1.73313946129716	0.00641887413048402	0.786468099929551	0.258364731554341	-0.946671361367606	0.152577529855895
TRINITY_FL_DN12802_c0_g1_i1	-0.0854359403337898	0.926960441251922	0.0749258844880872	0.935086718240198	0.160361824821877	0.84898254533975
TRINITY_FL_DN12804_c0_g1_i1	-1.34597297416755	0.02287965510132	-0.574437706074277	0.379003754113875	0.771535268093277	0.214124006682647
TRINITY_FL_DN12805_c0_g1_i1	-1.58576758218575	0.0241846896777633	-5.28908821279239	4.96460773335127e-13	-3.70332063060664	1.11277880541303e-06
TRINITY_FL_DN12806_c0_g1_i1	-0.510060892696517	0.493314417637464	0.0432723340170824	0.961314375802858	0.553333226713599	0.41396727566328
TRINITY_FL_DN12807_c0_g1_i1	-0.360976561685092	0.661407732841013	-0.0777523460231353	0.932863035404286	0.283224215661956	0.720420055967628
TRINITY_FL_DN12808_c0_g1_i1	-0.410222815599216	0.632375213815541	-0.876468288536411	0.205475447079837	-0.466245472937194	0.550619871501145
TRINITY_FL_DN12809_c0_g1_i1	-0.628746626905536	0.402994956002566	-1.15687682250804	0.0635122497260398	-0.528130195602501	0.465697012695086
TRINITY_FL_DN12811_c0_g1_i1	-0.0897276018090452	0.934737492028962	-2.34560545984955	0.000669675307172364	-2.2558778580405	0.00107793259742463
TRINITY_FL_DN12812_c0_g1_i1	1.28507460390254	0.113368516248488	-4.0100062333811	2.05410573470376e-08	-5.29508083728364	4.05115854384344e-13
TRINITY_FL_DN12813_c0_g1_i1	0.750410855079601	0.302096789879325	-0.596666742310863	0.400457502967287	-1.34707759739046	0.0253652670019218
TRINITY_FL_DN12815_c0_g1_i1	-0.909896144258234	0.161139548492261	-0.168848545887125	0.834537149417866	0.741047598371109	0.242778905527711
TRINITY_FL_DN12816_c0_g1_i1	0.984531715328426	0.137830503126408	0.180777011696143	0.828537752195242	-0.803754703632283	0.212730850052276
TRINITY_FL_DN12818_c0_g1_i1	-0.417785851747981	0.71609955682323	3.09852007440454	1.71613181297934e-06	3.51630592615252	5.003953165279e-08
TRINITY_FL_DN12818_c0_g1_i2	-0.701924151645409	0.385199457267647	0.0861254178946971	0.933061568377296	0.788049569540106	0.292312330278185
TRINITY_FL_DN12820_c0_g1_i1	0.220659815156547	0.81305790482762	1.0757741099608	0.0927476387402863	0.855114294804254	0.196813003499679
TRINITY_FL_DN12822_c0_g1_i1	0.108264046241951	0.920524528520565	-1.41017273181108	0.0514842494374556	-1.51843677805303	0.0317818068321802
TRINITY_FL_DN12822_c0_g1_i3	0.15132359032076	0.886890840468061	-1.2329548511115	0.0858617815161095	-1.38427844143226	0.0453808648533464
TRINITY_FL_DN12822_c0_g1_i4	-1.41091189618858	0.469848949501747	-0.423112173282776	0.836886310835654	0.987799722905805	0.602741893309216
TRINITY_FL_DN12823_c0_g1_i2	0.136765926836989	0.881245240009735	1.4374929834959	0.0118616633841897	1.30072705665891	0.024242384107829
TRINITY_FL_DN12825_c0_g1_i1	-3.65919945167939	0.000500555169100304	-3.80647312563866	0.000183717422463283	-0.147273673959265	0.927527395286922
TRINITY_FL_DN12826_c0_g1_i2	-0.619909714054703	0.388041397041904	-0.279870771525686	0.715039535790119	0.340038942529016	0.648491392547412
TRINITY_FL_DN12828_c0_g2_i3	2.21641672257071	0.184854151314946	0.294131650246606	0.899653002957058	-1.9222850723241	0.331042360736645
TRINITY_FL_DN12829_c0_g1_i1	-9.59839345456959	3.37031003032136e-23	0.208411569615612	0.849501090049374	9.8068050241852	2.79559499661317e-24
TRINITY_FL_DN12831_c0_g1_i1	-0.42841608714581	0.566407643938451	0.449095714485984	0.517988669767247	0.877511801631794	0.149905157046407
TRINITY_FL_DN12832_c0_g1_i3	-3.245010298526	5.53501871406629e-05	-0.911406507995232	0.25669876518116	2.33360379053077	0.00456041551898642
TRINITY_FL_DN12833_c0_g1_i1	-0.0261053002048401	0.977724834233457	0.0881963160030337	0.920155409284875	0.114301616207874	0.891701884777801
TRINITY_FL_DN12834_c0_g1_i3	-0.615651523077869	0.422496371040188	0.448231146560497	0.555122252815789	1.06388266963837	0.0979900956414183
TRINITY_FL_DN12837_c0_g1_i1	-0.832644399029914	0.23064266166428	-1.50353094374519	0.0102345440326117	-0.670886544715278	0.32398177831759
TRINITY_FL_DN12838_c0_g1_i1	0.735994885050833	0.424887112463069	0.476267292994721	0.600324494411946	-0.259727592056112	0.792233328578791
TRINITY_FL_DN12839_c0_g1_i1	0.560207205950017	0.433269975401096	0.116081188894346	0.890557488162112	-0.444126017055671	0.521575951935122
TRINITY_FL_DN1283_c0_g1_i2	-0.0776185976691613	0.932611600400856	0.14198663376212	0.866818437861349	0.219605231431282	0.784168273045538
TRINITY_FL_DN12840_c2_g1_i1	-0.996902049646258	0.409214276830263	-0.675286035906573	0.534305286911861	0.321616013739685	0.809008964653387
TRINITY_FL_DN12842_c0_g1_i2	-0.263330801779217	0.792123071861067	-0.127043131914332	0.897946463423662	0.136287669864886	0.886028474638456
TRINITY_FL_DN12843_c0_g1_i2	-0.357635254855409	0.69129556336836	-0.0247002360958157	0.979831255142725	0.332935018759593	0.688454103219626
TRINITY_FL_DN12844_c0_g1_i1	-6.54078805017095	2.88269226967571e-09	-8.87848919975695	1.589798299905e-12	-2.337701149586	0.379214947772617
TRINITY_FL_DN12845_c0_g1_i1	1.07081096157074	0.110934945067223	-1.41835578849317	0.0195005348600412	-2.48916675006391	9.81545572769815e-06
TRINITY_FL_DN12847_c0_g1_i2	0.061136138113474	0.946410454944367	-0.382355227678496	0.603734330644687	-0.44349136579197	0.535314974970844
TRINITY_FL_DN12848_c0_g1_i1	0.0261165060813804	0.981131513332596	-0.668551837476288	0.409554613623375	-0.694668343557669	0.383602099256595
TRINITY_FL_DN12849_c0_g1_i1	-0.171925851195545	0.901332281370881	-0.216553956576625	0.871400421184901	-0.0446281053810805	0.974396481675211
TRINITY_FL_DN12851_c0_g1_i1	-2.52249202814276	6.18870578010166e-05	-2.48689919888858	5.04745455101948e-05	0.0355928292541806	0.971056523615228
TRINITY_FL_DN12854_c0_g1_i1	-0.80111927979848	0.245469571221949	-0.702990324488291	0.288805140917263	0.0981289553101889	0.909551431948995
TRINITY_FL_DN12855_c0_g1_i1	0.0973235816952189	0.940923001708369	0.403206244964327	0.734237971402745	0.305882663269108	0.797551397019407
TRINITY_FL_DN12857_c0_g1_i1	-0.677441842630275	0.368538345404643	-1.59190164298279	0.00805461522285382	-0.914459800352512	0.167030486387761
TRINITY_FL_DN12860_c0_g1_i1	-1.91587129412863	0.00101848702706208	1.65664669367132	0.00335360734295629	3.57251798779995	1.01210282477854e-10
TRINITY_FL_DN12861_c0_g1_i1	0.211794894483025	0.834022200317459	0.152315729060063	0.874653957274739	-0.0594791654229626	0.951922355080572
TRINITY_FL_DN12863_c0_g1_i1	-1.11479676106191	0.200997205719974	-1.84090931525657	0.0159853471545011	-0.72611255419466	0.427713810831596
TRINITY_FL_DN12864_c0_g1_i1	0.387074576494331	0.646839863725776	-0.00513049193070433	0.995740029430557	-0.392205068425035	0.616653420657506
TRINITY_FL_DN12865_c0_g1_i1	0.56410561762157	0.479118850643858	-1.16197732554505	0.0726347154233747	-1.72608294316662	0.00456582868629094
TRINITY_FL_DN12865_c0_g2_i1	0.251155931072763	0.765220428971749	-0.102074071464687	0.907518499973377	-0.35323000253745	0.634227500259766
TRINITY_FL_DN12868_c0_g1_i2	-0.278334866783713	0.76668281445003	0.365032573974454	0.665302418303386	0.643367440758166	0.397010833592415
TRINITY_FL_DN12869_c0_g1_i2	0.647548835023149	0.362735273302306	-0.0688532886445886	0.939280728558054	-0.716402123667737	0.269071021140673
TRINITY_FL_DN12869_c0_g2_i1	0.61193501958773	0.651687159680394	0.206067410586208	0.885358333440004	-0.405867609001522	0.739271631596869
TRINITY_FL_DN1286_c0_g2_i1	-0.665105212049503	0.551544714874911	-1.70792854308558	0.0666038675292318	-1.04282333103607	0.327867415121204
TRINITY_FL_DN12870_c0_g1_i1	-0.772701122639387	0.278506765784698	-0.209650418856354	0.802443990390708	0.563050703783033	0.42596425084651
TRINITY_FL_DN12871_c0_g1_i1	-2.99416746500271	8.92954738828603e-07	-3.05554855060769	2.15182292150823e-07	-0.061381085604981	0.950460559122538
TRINITY_FL_DN12873_c0_g1_i1	-0.023247460219263	0.980182191641698	-0.00523370177126159	0.995185103795573	0.0180137584480014	0.983583719413867
TRINITY_FL_DN12876_c0_g1_i1	0.96399221959831	0.139704102866493	0.463626542463854	0.511856426525479	-0.500365677134456	0.468794354304683
TRINITY_FL_DN12877_c0_g1_i2	1.24378432739291	0.139608314083839	4.80072363157178	2.27028920663992e-11	3.55693930417887	4.20693754744455e-07
TRINITY_FL_DN12879_c0_g1_i7	-0.0836611056313567	0.93240250318024	-1.06157546958468	0.10955518667102	-0.977914363953319	0.14806606912893
TRINITY_FL_DN1287_c0_g1_i1	-0.558344659468078	0.486482596667786	-1.64744678442356	0.00752689677607449	-1.08910212495549	0.101146316940194
TRINITY_FL_DN12880_c0_g1_i1	-0.945572834242201	0.190526335838729	-0.539436917841285	0.472214114994483	0.406135916400916	0.609036514246614
TRINITY_FL_DN12881_c0_g1_i2	0.164574126115884	0.853896542493295	-0.0470594800669416	0.958001135382832	-0.211633606182826	0.787185403360993
TRINITY_FL_DN12882_c0_g1_i2	0.119766205306325	0.911181852744835	0.148789532021499	0.881940670991353	0.029023326715174	0.977787304913727
TRINITY_FL_DN12883_c0_g1_i1	-1.50440739815187	0.0221289473792948	-0.747309509363324	0.289634417879002	0.757097888788546	0.28993104024322
TRINITY_FL_DN12884_c0_g1_i2	0.92926599576062	0.378322516525281	1.93287028787636	0.0365169850858265	1.00360429211574	0.322906596603134
TRINITY_FL_DN12885_c0_g1_i1	0.368645381991238	0.648063886171386	-1.00540847125811	0.103100256369781	-1.37405385324935	0.0178259459831587
TRINITY_FL_DN12887_c0_g1_i2	2.66796512801925	0.0261140668453891	2.63830974326177	0.0368386446203806	-0.0296553847574757	0.987444608047432
TRINITY_FL_DN12887_c0_g1_i8	3.01044237763773	0.00863540349809145	2.259245599258	0.0590940645912098	-0.751196778379725	0.586486231564707
TRINITY_FL_DN12890_c0_g1_i1	0.931962841302104	0.217758155973926	-0.481877646501801	0.553497596438732	-1.4138404878039	0.0302404037148422
TRINITY_FL_DN12891_c0_g1_i1	-3.934005462486	2.75336638753481e-09	-3.29264543554931	8.97685908301557e-08	0.641360026936685	0.491348789890683
TRINITY_FL_DN12892_c0_g1_i1	1.42203971863949	0.080304450051113	1.58554322332875	0.0383182687528752	0.163503504689261	0.881064980674252
TRINITY_FL_DN12897_c0_g1_i1	-7.13440096224782	6.91117385333751e-20	-7.88155471576699	5.89313994860975e-23	-0.747153753519168	0.585262399934628
TRINITY_FL_DN12897_c0_g1_i2	-0.476703398117205	0.533377836120573	0.547594043858766	0.431734774028635	1.02429744197597	0.0962000649897757
TRINITY_FL_DN12898_c0_g2_i1	0.0837121812036603	0.943896121668411	0.405840774202934	0.683698654417141	0.322128592999274	0.747937192977661
TRINITY_FL_DN12900_c0_g1_i1	-0.126610022588234	0.900764717189863	-0.0757363520658835	0.939242737877174	0.0508736705223506	0.957587364674974
TRINITY_FL_DN12900_c0_g2_i1	-0.197449036558504	0.86934385897814	-0.0164954133626518	0.988446163354105	0.180953623195852	0.859345581527907
TRINITY_FL_DN12903_c0_g1_i1	-7.30292055194546	1.66463383726386e-19	-8.38350971866305	4.5432658585909e-23	-1.08058916671759	0.361613318905177
TRINITY_FL_DN12904_c0_g1_i1	-0.53119596429171	0.491144650875682	0.345294814417637	0.655842493939176	0.876490778709348	0.176189934525464
TRINITY_FL_DN12904_c0_g2_i1	-2.33269959949233	0.00670784977066335	-0.279488620159941	0.807251503196584	2.05321097933239	0.0161111015398005
TRINITY_FL_DN12906_c0_g1_i1	-0.0441053340944682	0.963663555561409	1.32981814755808	0.0385900570797602	1.37392348165255	0.031498476092127
TRINITY_FL_DN12907_c1_g1_i3	-0.739414590949143	0.476334082199216	-4.51476418008327	7.76943419985815e-07	-3.77534958913413	6.95333340765145e-05
TRINITY_FL_DN12907_c1_g1_i5	-1.10028425550001	0.293624944686625	-4.19071828631508	2.84640293466638e-05	-3.09043403081507	0.00532528621659216
TRINITY_FL_DN12909_c0_g1_i1	-0.29816814345664	0.761802662485461	0.756180241839738	0.332925067547368	1.05434838529638	0.150143229075183
TRINITY_FL_DN12910_c0_g1_i5	1.49606576467587	0.0552117427012994	-1.47317530779458	0.087226156097265	-2.96924107247045	1.41096546380475e-05
TRINITY_FL_DN12910_c0_g3_i1	1.96977842288492	0.00553360142878408	-0.374671527947969	0.705303191605543	-2.34444995083289	0.000232827196542009
TRINITY_FL_DN12913_c0_g1_i3	1.23355238841728	0.113590067126085	-5.07876805906682	5.8119646659433e-11	-6.3123204474841	8.82561363359379e-16
TRINITY_FL_DN12915_c0_g1_i1	-0.0940605232663705	0.920524528520565	0.553460651882468	0.432625948660423	0.647521175148839	0.345610976308594
TRINITY_FL_DN12916_c0_g1_i1	-0.503769791551701	0.527194752345701	-0.963168782470147	0.144437314785257	-0.459398990918447	0.544361054438568
TRINITY_FL_DN12918_c0_g1_i1	-0.831245054829409	0.226783671895887	-0.18717597324479	0.820558403069891	0.644069081584619	0.341495588706392
TRINITY_FL_DN12920_c0_g1_i1	0.736295984866708	0.359758026363772	0.318069200992803	0.71639015357364	-0.418226783873905	0.61811178204388
TRINITY_FL_DN12921_c0_g1_i1	-0.521702449710469	0.50208465741723	0.1121380463386	0.901656547928417	0.633840496049069	0.363719729918274
TRINITY_FL_DN12922_c0_g1_i1	-0.257693840906626	0.764250008764629	0.103928756268584	0.908068158625301	0.361622597175209	0.635075265842746
TRINITY_FL_DN12923_c0_g1_i2	0.689159923816984	0.415589133337309	1.14473129004244	0.112244653336682	0.45557136622546	0.586729857642069
TRINITY_FL_DN12924_c0_g1_i2	-0.28388126029757	0.738528763583442	-0.632344940931635	0.354091771596107	-0.348463680634066	0.649468996225899
TRINITY_FL_DN12925_c0_g1_i2	-0.10336553096187	0.916771753830132	0.152974377553478	0.86757897759257	0.256339908515347	0.766270274281905
TRINITY_FL_DN12926_c0_g1_i1	-0.853778983523432	0.228366380169287	-0.712842916480044	0.30076770100791	0.140936067043387	0.874138460095657
TRINITY_FL_DN12927_c0_g1_i4	-0.220917145652649	0.798396718032705	-0.33708390621803	0.648234277677445	-0.116166760565381	0.889459442416781
TRINITY_FL_DN12928_c0_g1_i1	-0.0875544187858457	0.926372555072182	0.198771900511516	0.814138790547435	0.286326319297362	0.722101400425276
TRINITY_FL_DN12929_c0_g1_i1	0.0148851890615608	0.987583680122569	-0.509628071080636	0.465307977681376	-0.524513260142197	0.449754490560875
TRINITY_FL_DN12931_c0_g1_i1	-0.139758019600311	0.879828515065452	-0.209135800818806	0.799367139636631	-0.0693777812184944	0.936182715539272
TRINITY_FL_DN12933_c1_g1_i2	0.122356007252474	0.901620434225194	0.466463774104937	0.546934870655976	0.344107766852463	0.676392823019113
TRINITY_FL_DN12934_c0_g1_i2	-8.8735801192481	2.9594733271679e-10	-7.0419444302377	7.4125891668467e-11	1.8316356890104	0.53119889616536
TRINITY_FL_DN12936_c0_g1_i2	0.596472670579362	0.567168851691016	-0.485298333341334	0.643345873588503	-1.0817710039207	0.212257613287392
TRINITY_FL_DN12937_c0_g1_i3	-1.01386420427994	0.123443595207016	0.169478199889816	0.837753217874184	1.18334240416976	0.04769105426385
TRINITY_FL_DN12937_c0_g1_i9	-0.228623181868563	0.804878773823407	0.380447523140929	0.62630957888355	0.609070705009492	0.396972146025393
TRINITY_FL_DN12938_c0_g2_i1	0.630386299658295	0.385055166639183	-0.333426037162468	0.660658789125301	-0.963812336820763	0.118702599715572
TRINITY_FL_DN12939_c0_g1_i1	-1.3147999129472	0.0291319875330366	-0.136596301156631	0.869055203441247	1.17820361179057	0.0417400618891802
TRINITY_FL_DN12939_c0_g2_i1	0.179810065163572	0.900545341166615	0.285343726784398	0.815741047568887	0.105533661620826	0.930421138526218
TRINITY_FL_DN12941_c0_g1_i1	-1.53245888523999	0.00953253690786437	-2.04166467013257	0.000172803519107857	-0.509205784892576	0.462345033319234
TRINITY_FL_DN12942_c0_g1_i1	-1.02369212754385	0.142155850527612	0.0602500482657155	0.950347249772286	1.08394217580957	0.0942777680914583
TRINITY_FL_DN12945_c0_g1_i1	0.48109899401274	0.68941333055705	1.75786558218026	0.0579757513070742	1.27676658816752	0.197688246183695
TRINITY_FL_DN12949_c0_g1_i1	2.51340833409281	0.00104291413049615	-3.34147437983535	0.000840418060346469	-5.85488271392816	6.39255308823044e-12
TRINITY_FL_DN12949_c1_g1_i1	1.26573277224561	0.139192379551534	-5.75509114213781	2.87799703055314e-13	-7.02082391438342	1.74439974697652e-17
TRINITY_FL_DN12950_c0_g1_i1	0.891321551743873	0.218153969219826	-0.230167504772493	0.791129353473975	-1.12148905651637	0.0841359704408697
TRINITY_FL_DN12950_c0_g2_i1	-0.169541008548945	0.854519453373679	-1.02617122640366	0.0982482464366528	-0.85663021785472	0.182228433369993
TRINITY_FL_DN12951_c0_g1_i2	0.36864638305604	0.654740173668798	-0.294683253651405	0.710051724824728	-0.663329636707445	0.33438768719123
TRINITY_FL_DN12952_c0_g1_i1	-0.049673751902969	0.965129522675927	-0.724509548120589	0.412639693472955	-0.67483579621762	0.457253742839488
TRINITY_FL_DN12954_c0_g1_i1	-1.15462009831274	0.0977145217284588	-1.02032110321624	0.118742937593414	0.134298995096498	0.884233029604715
TRINITY_FL_DN12957_c0_g1_i1	0.292656592681892	0.742983302428105	0.0476431823287425	0.960331915887412	-0.24501341035315	0.770321482070286
TRINITY_FL_DN12961_c0_g1_i2	-0.0962936176256561	0.929087599127568	-0.533830947704025	0.536644268101577	-0.437537330078369	0.623227622270165
TRINITY_FL_DN12962_c0_g1_i1	0.953761661259692	0.169525352577269	1.18464314559765	0.0584211907129964	0.230881484337958	0.781982105011512
TRINITY_FL_DN12964_c0_g1_i2	-0.225796440566371	0.789014247835722	0.370987768102982	0.601299950711697	0.596784208669353	0.361358475902047
TRINITY_FL_DN12965_c0_g1_i3	-5.53691870842691	1.37890481611778e-09	-3.40363419681436	1.1003486571268e-05	2.13328451161255	0.0500623014596306
TRINITY_FL_DN12966_c0_g1_i2	-0.264206464115653	0.75829241346974	0.317782607778668	0.682240794460492	0.581989071894321	0.403683994193196
TRINITY_FL_DN12969_c0_g1_i1	0.336943297963097	0.700509777872184	0.061005225914776	0.950347249772286	-0.275938072048321	0.744902652545322
TRINITY_FL_DN12970_c0_g1_i3	-1.2210177808189	0.122539826485956	0.413860988228313	0.650743018083337	1.63487876904722	0.0237061868289178
TRINITY_FL_DN12972_c0_g1_i1	2.49104482820086	0.00065352937110337	-0.989123614980433	0.238132337341606	-3.48016844318129	1.01485389368848e-06
TRINITY_FL_DN12974_c0_g1_i1	-0.0817209812791017	0.933460319257321	-0.86200878386728	0.208182431210039	-0.780287802588179	0.265383138298164
TRINITY_FL_DN12977_c0_g1_i1	-0.418417423327227	0.589231031870932	1.21778423019673	0.0402831449882013	1.63620165352396	0.00367595542658354
TRINITY_FL_DN12979_c0_g1_i1	0.104786351450602	0.927000348659639	-0.821019265421777	0.332881265393645	-0.925805616872379	0.258089846849985
TRINITY_FL_DN12980_c0_g1_i1	0.0033015910227199	0.997732668560949	0.386695770834814	0.623322475656637	0.383394179812094	0.628425637544309
TRINITY_FL_DN12981_c0_g1_i1	-0.175740716656652	0.858648244337105	-0.769873741560208	0.279584974173787	-0.594133024903556	0.43025416144117
TRINITY_FL_DN12982_c0_g1_i1	-0.787235148251254	0.286347329728458	-0.329770216563461	0.681843853111128	0.457464931687793	0.546732746720094
TRINITY_FL_DN12983_c0_g1_i1	-1.96819612209335	0.00251136213229681	-9.32044648855711	1.06547507227984e-27	-7.35225036646377	1.2458611969061e-18
TRINITY_FL_DN12984_c0_g1_i2	0.385682410702032	0.622663898066372	-1.07219665783058	0.0758274929497487	-1.45787906853261	0.0104058566265432
TRINITY_FL_DN12986_c0_g1_i4	-0.808180669805148	0.345299784224485	-1.25004195332524	0.088756176979537	-0.441861283520092	0.626792668529357
TRINITY_FL_DN12987_c0_g1_i1	-1.63602412002934	0.120733888260256	-3.5202287791984	0.000239785901190336	-1.88420465916905	0.0547888602160714
TRINITY_FL_DN12988_c0_g1_i1	0.100608008050162	0.924755712352749	0.40476534174372	0.647856004807111	0.304157333693558	0.743518668247083
TRINITY_FL_DN12989_c0_g1_i1	0.001793264909072	0.998546066522052	0.0848895345250716	0.925480928958567	0.0830962696159996	0.922792543032205
TRINITY_FL_DN12990_c0_g1_i1	0.33396925378256	0.855117402373197	0.780883581015151	0.611704794267063	0.446914327232591	0.812464002868415
TRINITY_FL_DN12992_c0_g1_i1	0.174758625290239	0.846577752949754	0.740707456618141	0.246501812510098	0.565948831327902	0.400115149804288
TRINITY_FL_DN12993_c0_g1_i1	0.328474169546849	0.719830781456784	0.293377745106405	0.735029468218681	-0.0350964244404444	0.971212631194824
TRINITY_FL_DN12994_c1_g1_i1	1.8379226558087	0.272608388646959	1.6779483023411	0.280429112010792	-0.159974353467599	0.917049640718489
TRINITY_FL_DN12994_c1_g2_i1	-0.526875593978748	0.493189732434568	0.644637786779545	0.344665507905477	1.17151338075829	0.0547888602160714
TRINITY_FL_DN12996_c0_g1_i1	-0.535626817844389	0.468415404199051	-0.843489421143341	0.178510636072469	-0.307862603298951	0.684786765629328
TRINITY_FL_DN12997_c0_g1_i1	-1.09910286044122	0.0863986267670265	-0.333132157248037	0.656615725346655	0.765970703193182	0.233112476308149
TRINITY_FL_DN12998_c1_g1_i3	-2.74896127922149	3.32000822876035e-05	-2.73507775647285	1.48313566827433e-05	0.013883522748641	0.989803842519188
TRINITY_FL_DN12999_c0_g1_i1	-0.566908083404095	0.43223129260263	-0.218053954021356	0.783404860022016	0.348854129382739	0.635718034388059
TRINITY_FL_DN1299_c0_g1_i1	-2.41326581539255	8.06487204110544e-05	0.464000121559757	0.549706164568052	2.8772659369523	9.28147962068214e-07
TRINITY_FL_DN129_c0_g1_i1	-2.59306558946112	0.00941847900027495	-2.7512562906005	0.00210507669220714	-0.158190701139378	0.928078280702392
TRINITY_FL_DN13002_c0_g1_i1	2.42041329922585	0.00370211586862209	-0.742069437418891	0.44047420336604	-3.16248273664474	9.20801820685338e-05
TRINITY_FL_DN13004_c0_g1_i6	0.695483145177836	0.544613261789197	-3.42148318765352	0.000128790246090264	-4.11696633283135	6.32493153787357e-06
TRINITY_FL_DN13006_c0_g1_i1	-0.443020454995846	0.588636111092246	-0.103094441812629	0.91414831256185	0.339926013183217	0.676107341597594
TRINITY_FL_DN13007_c0_g1_i1	0.583777340467613	0.446988939226071	-0.549386450266018	0.451011071681197	-1.13316379073363	0.0727332481837666
TRINITY_FL_DN13008_c0_g1_i2	-0.157385964253704	0.871234450387874	-1.44703185886365	0.0196390411876654	-1.28964589460994	0.0404383335544647
TRINITY_FL_DN13009_c1_g2_i1	-5.18207543558953	2.72354895432227e-09	-4.06058375618196	3.4560193774121e-08	1.12149167940757	0.455048326434215
TRINITY_FL_DN13009_c1_g5_i1	-4.82778796552973	2.70769357054203e-11	-4.18589123813342	2.78821529510947e-10	0.641896727396306	0.56422711520828
TRINITY_FL_DN13010_c0_g1_i3	-0.532324595432141	0.482391528379784	0.00927497873860322	0.992201992697174	0.541599574170744	0.438677185879416
TRINITY_FL_DN13011_c0_g1_i1	0.588482379584508	0.407093074516875	0.554682850958664	0.402496991244974	-0.0337995286258445	0.968087424799602
TRINITY_FL_DN13013_c0_g2_i1	0.293479678475592	0.747531603682328	0.345076062952673	0.674980628388324	0.0515963844770806	0.956306848265901
TRINITY_FL_DN13014_c0_g1_i2	1.46774115958845	0.0320233464270593	0.271377106939061	0.75981837310025	-1.19636405264939	0.0753242819117482
TRINITY_FL_DN13015_c0_g1_i1	-11.9532009624283	1.92767377473368e-33	-17.378671642734	1.29372783508677e-41	-5.42547068030568	0.00202380296963384
TRINITY_FL_DN13016_c0_g1_i2	0.552145058936404	0.482535017567159	2.65011049096119	2.73380177276871e-06	2.09796543202478	0.000234767223905272
TRINITY_FL_DN13017_c0_g1_i3	-0.579136552134363	0.426982178625079	0.602183788293428	0.368822123162084	1.18132034042779	0.0455382202968116
TRINITY_FL_DN13019_c0_g1_i1	0.375228431301343	0.659844060048242	-1.39270698848083	0.026118678762439	-1.76793541978217	0.00318979648275496
TRINITY_FL_DN13021_c0_g1_i2	0.594483645706261	0.52082304490066	0.0907995134402647	0.935254860843708	-0.503684132265996	0.565739383979484
TRINITY_FL_DN13022_c0_g2_i1	-0.611270529265263	0.402463255751286	0.453476998030056	0.525972012092351	1.06474752729532	0.0794389411277542
[truncated: 30,138 more rows]

## Sheet: EA_spe
ID	organ
TRINITY_FL_DN24711_c0_g1_i1	MR
TRINITY_MR_DN10039_c0_g2_i1	MR
TRINITY_MR_DN10059_c0_g1_i1	MR
TRINITY_MR_DN10062_c0_g1_i1	MR
TRINITY_MR_DN10063_c0_g1_i1	MR
TRINITY_MR_DN10068_c0_g1_i1	MR
TRINITY_MR_DN10111_c0_g1_i1	MR
TRINITY_MR_DN10123_c0_g1_i1	MR
TRINITY_MR_DN10128_c0_g1_i1	MR
TRINITY_MR_DN10136_c0_g1_i1	MR
TRINITY_MR_DN1015_c0_g1_i1	MR
TRINITY_MR_DN10161_c0_g1_i1	MR
TRINITY_MR_DN10208_c0_g1_i1	MR
TRINITY_MR_DN10223_c0_g1_i1	MR
TRINITY_MR_DN10246_c0_g1_i2	MR
TRINITY_MR_DN10258_c0_g1_i1	MR
TRINITY_MR_DN10312_c0_g1_i1	MR
TRINITY_MR_DN10363_c0_g1_i1	MR
TRINITY_MR_DN10401_c0_g1_i1	MR
TRINITY_MR_DN10447_c0_g1_i1	MR
TRINITY_MR_DN10506_c0_g1_i1	MR
TRINITY_MR_DN10543_c0_g1_i1	MR
TRINITY_MR_DN10560_c0_g1_i1	MR
TRINITY_MR_DN10576_c0_g1_i1	MR
TRINITY_MR_DN10638_c0_g1_i1	MR
TRINITY_MR_DN10694_c0_g1_i1	MR
TRINITY_MR_DN10712_c0_g1_i1	MR
TRINITY_MR_DN10713_c0_g1_i1	MR
TRINITY_MR_DN10727_c0_g1_i1	MR
TRINITY_MR_DN10772_c0_g1_i1	MR
TRINITY_MR_DN10787_c0_g1_i1	MR
TRINITY_MR_DN10807_c0_g1_i1	MR
TRINITY_MR_DN10854_c0_g1_i1	MR
TRINITY_MR_DN108_c0_g1_i1	MR
TRINITY_MR_DN10914_c0_g1_i1	MR
TRINITY_MR_DN10914_c0_g2_i1	MR
TRINITY_MR_DN1091_c0_g1_i1	MR
TRINITY_MR_DN10932_c0_g1_i1	MR
TRINITY_MR_DN10952_c0_g1_i1	MR
TRINITY_MR_DN10960_c0_g1_i1	MR
TRINITY_MR_DN10985_c0_g1_i1	MR
TRINITY_MR_DN1099_c0_g1_i1	MR
TRINITY_MR_DN11004_c0_g1_i1	MR
TRINITY_MR_DN11012_c0_g1_i1	MR
TRINITY_MR_DN11087_c0_g1_i1	MR
TRINITY_MR_DN11124_c0_g1_i1	MR
TRINITY_MR_DN1116_c0_g1_i1	MR
TRINITY_MR_DN11217_c0_g2_i1	MR
TRINITY_MR_DN11224_c0_g1_i1	MR
TRINITY_MR_DN1122_c0_g1_i1	MR
TRINITY_MR_DN11291_c0_g1_i1	MR
TRINITY_MR_DN112_c0_g1_i1	MR
TRINITY_MR_DN11316_c0_g1_i1	MR
TRINITY_MR_DN11317_c0_g1_i1	MR
TRINITY_MR_DN11324_c0_g1_i1	MR
TRINITY_MR_DN11391_c0_g1_i1	MR
TRINITY_MR_DN11398_c0_g1_i1	MR
TRINITY_MR_DN11444_c0_g1_i1	MR
TRINITY_MR_DN11475_c0_g1_i1	MR
TRINITY_MR_DN1159_c0_g1_i1	MR
TRINITY_MR_DN11601_c0_g1_i1	MR
TRINITY_MR_DN11674_c0_g1_i1	MR
TRINITY_MR_DN11687_c0_g1_i1	MR
TRINITY_MR_DN11724_c0_g1_i1	MR
TRINITY_MR_DN11755_c0_g1_i1	MR
TRINITY_MR_DN11775_c0_g1_i1	MR
TRINITY_MR_DN11820_c0_g1_i1	MR
TRINITY_MR_DN11843_c0_g1_i1	MR
TRINITY_MR_DN11849_c0_g1_i1	MR
TRINITY_MR_DN11892_c0_g1_i1	MR
TRINITY_MR_DN11914_c0_g1_i1	MR
TRINITY_MR_DN11918_c0_g1_i1	MR
TRINITY_MR_DN11919_c0_g2_i1	MR
TRINITY_MR_DN11926_c0_g1_i1	MR
TRINITY_MR_DN11933_c0_g1_i1	MR
TRINITY_MR_DN12013_c0_g1_i1	MR
TRINITY_MR_DN12107_c0_g1_i1	MR
TRINITY_MR_DN12127_c0_g1_i1	MR
TRINITY_MR_DN12186_c0_g1_i1	MR
TRINITY_MR_DN1218_c0_g1_i1	MR
TRINITY_MR_DN12206_c0_g1_i1	MR
TRINITY_MR_DN12207_c0_g1_i1	MR
TRINITY_MR_DN1221_c0_g1_i1	MR
TRINITY_MR_DN12231_c0_g1_i1	MR
TRINITY_MR_DN12237_c0_g1_i1	MR
TRINITY_MR_DN1225_c0_g1_i1	MR
TRINITY_MR_DN12331_c0_g1_i1	MR
TRINITY_MR_DN12385_c0_g1_i1	MR
TRINITY_MR_DN12387_c0_g1_i1	MR
TRINITY_MR_DN1238_c0_g1_i1	MR
TRINITY_MR_DN12420_c0_g1_i1	MR
TRINITY_MR_DN1243_c0_g1_i1	MR
TRINITY_MR_DN12441_c0_g1_i1	MR
TRINITY_MR_DN12484_c0_g1_i1	MR
TRINITY_MR_DN12499_c0_g1_i1	MR
TRINITY_MR_DN1252_c0_g1_i1	MR
TRINITY_MR_DN12534_c0_g1_i1	MR
TRINITY_MR_DN1259_c0_g1_i1	MR
TRINITY_MR_DN12606_c0_g1_i1	MR
TRINITY_MR_DN12632_c0_g1_i1	MR
TRINITY_MR_DN12687_c0_g1_i1	MR
TRINITY_MR_DN12691_c0_g2_i1	MR
TRINITY_MR_DN12728_c0_g1_i1	MR
TRINITY_MR_DN12814_c0_g1_i1	MR
TRINITY_MR_DN12843_c0_g1_i1	MR
TRINITY_MR_DN12869_c0_g1_i1	MR
TRINITY_MR_DN12896_c0_g1_i1	MR
TRINITY_MR_DN128_c0_g1_i1	MR
TRINITY_MR_DN12906_c0_g1_i1	MR
TRINITY_MR_DN12922_c0_g1_i1	MR
TRINITY_MR_DN1294_c0_g1_i1	MR
TRINITY_MR_DN12954_c0_g1_i1	MR
TRINITY_MR_DN12982_c0_g1_i1	MR
TRINITY_MR_DN12988_c0_g1_i1	MR
TRINITY_MR_DN13004_c0_g1_i1	MR
TRINITY_MR_DN13120_c0_g1_i1	MR
TRINITY_MR_DN13126_c0_g1_i1	MR
TRINITY_MR_DN13129_c0_g1_i1	MR
TRINITY_MR_DN13129_c0_g2_i1	MR
TRINITY_MR_DN13144_c0_g1_i1	MR
TRINITY_MR_DN13158_c0_g1_i1	MR
TRINITY_MR_DN13191_c0_g1_i1	MR
TRINITY_MR_DN13231_c0_g1_i1	MR
TRINITY_MR_DN13247_c0_g1_i1	MR
TRINITY_MR_DN13249_c0_g1_i1	MR
TRINITY_MR_DN13274_c0_g1_i1	MR
TRINITY_MR_DN13374_c0_g1_i1	MR
TRINITY_MR_DN13432_c0_g1_i1	MR
TRINITY_MR_DN13463_c0_g1_i1	MR
TRINITY_MR_DN13479_c0_g1_i1	MR
TRINITY_MR_DN13527_c0_g1_i1	MR
TRINITY_MR_DN13536_c0_g1_i1	MR
TRINITY_MR_DN13609_c0_g1_i1	MR
TRINITY_MR_DN13616_c0_g1_i1	MR
TRINITY_MR_DN13663_c0_g1_i1	MR
TRINITY_MR_DN13677_c0_g1_i1	MR
TRINITY_MR_DN13704_c0_g1_i1	MR
TRINITY_MR_DN13715_c0_g1_i1	MR
TRINITY_MR_DN13716_c0_g1_i1	MR
TRINITY_MR_DN13743_c0_g1_i1	MR
TRINITY_MR_DN13748_c0_g1_i1	MR
TRINITY_MR_DN13755_c0_g1_i1	MR
TRINITY_MR_DN13763_c0_g1_i1	MR
TRINITY_MR_DN13787_c0_g1_i1	MR
TRINITY_MR_DN13791_c0_g1_i1	MR
TRINITY_MR_DN13799_c0_g2_i1	MR
TRINITY_MR_DN13801_c0_g2_i1	MR
TRINITY_MR_DN13898_c0_g1_i1	MR
TRINITY_MR_DN13935_c0_g2_i1	MR
TRINITY_MR_DN13968_c0_g1_i1	MR
TRINITY_MR_DN13984_c0_g1_i1	MR
TRINITY_MR_DN139_c0_g1_i1	MR
TRINITY_MR_DN14039_c0_g1_i1	MR
TRINITY_MR_DN14044_c0_g1_i1	MR
TRINITY_MR_DN14138_c0_g1_i1	MR
TRINITY_MR_DN14165_c0_g1_i1	MR
TRINITY_MR_DN14170_c0_g1_i1	MR
TRINITY_MR_DN14207_c0_g1_i1	MR
TRINITY_MR_DN14230_c0_g1_i1	MR
TRINITY_MR_DN14243_c0_g1_i1	MR
TRINITY_MR_DN14359_c0_g1_i1	MR
TRINITY_MR_DN14424_c0_g1_i1	MR
TRINITY_MR_DN14426_c0_g1_i1	MR
TRINITY_MR_DN1443_c0_g1_i1	MR
TRINITY_MR_DN14440_c0_g1_i1	MR
TRINITY_MR_DN14440_c0_g2_i1	MR
TRINITY_MR_DN14463_c0_g1_i1	MR
TRINITY_MR_DN14486_c0_g1_i1	MR
TRINITY_MR_DN1451_c0_g1_i1	MR
TRINITY_MR_DN14534_c0_g1_i1	MR
TRINITY_MR_DN14559_c0_g1_i1	MR
TRINITY_MR_DN14565_c0_g1_i1	MR
TRINITY_MR_DN14585_c0_g1_i1	MR
TRINITY_MR_DN14626_c0_g1_i1	MR
TRINITY_MR_DN14723_c0_g1_i1	MR
TRINITY_MR_DN14797_c0_g1_i1	MR
TRINITY_MR_DN14803_c0_g1_i1	MR
TRINITY_MR_DN14817_c0_g1_i1	MR
TRINITY_MR_DN14842_c0_g1_i1	MR
TRINITY_MR_DN14888_c0_g1_i1	MR
TRINITY_MR_DN14906_c0_g1_i1	MR
TRINITY_MR_DN14961_c0_g1_i1	MR
TRINITY_MR_DN14974_c0_g1_i1	MR
TRINITY_MR_DN14988_c0_g1_i1	MR
TRINITY_MR_DN15062_c0_g1_i1	MR
TRINITY_MR_DN15072_c0_g1_i1	MR
TRINITY_MR_DN15079_c0_g1_i1	MR
TRINITY_MR_DN1509_c0_g1_i1	MR
TRINITY_MR_DN15101_c0_g1_i1	MR
TRINITY_MR_DN15136_c0_g1_i1	MR
TRINITY_MR_DN15159_c0_g1_i1	MR
TRINITY_MR_DN15173_c0_g1_i1	MR
TRINITY_MR_DN1520_c0_g1_i1	MR
TRINITY_MR_DN15222_c0_g1_i1	MR
TRINITY_MR_DN1524_c0_g1_i1	MR
TRINITY_MR_DN15256_c0_g1_i1	MR
TRINITY_MR_DN15260_c0_g1_i1	MR
TRINITY_MR_DN15295_c1_g1_i1	MR
TRINITY_MR_DN15296_c0_g1_i1	MR
TRINITY_MR_DN15297_c0_g1_i1	MR
TRINITY_MR_DN15302_c0_g1_i1	MR
TRINITY_MR_DN15310_c0_g1_i1	MR
TRINITY_MR_DN15346_c0_g1_i1	MR
TRINITY_MR_DN15382_c0_g1_i1	MR
TRINITY_MR_DN15384_c0_g1_i1	MR
TRINITY_MR_DN15466_c0_g1_i1	MR
TRINITY_MR_DN15468_c0_g1_i1	MR
TRINITY_MR_DN15484_c0_g1_i1	MR
TRINITY_MR_DN15540_c0_g1_i1	MR
TRINITY_MR_DN15547_c0_g1_i1	MR
TRINITY_MR_DN15550_c0_g1_i1	MR
TRINITY_MR_DN15578_c0_g1_i1	MR
TRINITY_MR_DN15607_c0_g1_i1	MR
TRINITY_MR_DN15616_c0_g1_i1	MR
TRINITY_MR_DN15624_c0_g1_i1	MR
TRINITY_MR_DN15625_c0_g1_i1	MR
TRINITY_MR_DN15688_c0_g1_i1	MR
TRINITY_MR_DN15697_c0_g1_i1	MR
TRINITY_MR_DN15717_c0_g1_i1	MR
TRINITY_MR_DN15722_c0_g1_i1	MR
TRINITY_MR_DN15740_c0_g2_i1	MR
TRINITY_MR_DN15773_c0_g1_i1	MR
TRINITY_MR_DN15790_c0_g1_i1	MR
TRINITY_MR_DN15793_c0_g1_i1	MR
TRINITY_MR_DN15807_c0_g1_i1	MR
TRINITY_MR_DN15826_c0_g1_i1	MR
TRINITY_MR_DN15837_c0_g1_i1	MR
TRINITY_MR_DN15956_c0_g1_i1	MR
TRINITY_MR_DN1602_c0_g1_i1	MR
TRINITY_MR_DN16031_c0_g1_i1	MR
TRINITY_MR_DN16068_c0_g1_i1	MR
TRINITY_MR_DN16070_c0_g1_i1	MR
TRINITY_MR_DN16074_c0_g1_i1	MR
TRINITY_MR_DN16090_c0_g1_i1	MR
TRINITY_MR_DN16111_c0_g1_i1	MR
TRINITY_MR_DN16146_c0_g1_i1	MR
TRINITY_MR_DN16166_c0_g1_i1	MR
TRINITY_MR_DN16204_c0_g1_i1	MR
TRINITY_MR_DN1620_c0_g1_i1	MR
TRINITY_MR_DN16231_c0_g1_i1	MR
TRINITY_MR_DN16250_c0_g1_i2	MR
TRINITY_MR_DN16253_c0_g1_i1	MR
TRINITY_MR_DN16259_c0_g1_i1	MR
TRINITY_MR_DN1625_c0_g1_i1	MR
TRINITY_MR_DN16267_c0_g1_i1	MR
TRINITY_MR_DN16276_c0_g1_i1	MR
TRINITY_MR_DN16285_c0_g1_i1	MR
TRINITY_MR_DN16302_c0_g1_i1	MR
TRINITY_MR_DN16329_c0_g1_i1	MR
TRINITY_MR_DN16349_c0_g1_i1	MR
TRINITY_MR_DN16357_c0_g1_i2	MR
TRINITY_MR_DN16374_c0_g1_i1	MR
TRINITY_MR_DN1639_c0_g1_i1	MR
TRINITY_MR_DN16408_c0_g1_i1	MR
TRINITY_MR_DN16456_c0_g1_i1	MR
TRINITY_MR_DN16510_c0_g1_i1	MR
TRINITY_MR_DN16510_c0_g2_i1	MR
TRINITY_MR_DN16538_c0_g1_i1	MR
TRINITY_MR_DN16559_c0_g1_i1	MR
TRINITY_MR_DN16623_c0_g1_i1	MR
TRINITY_MR_DN16679_c0_g1_i1	MR
TRINITY_MR_DN16717_c0_g1_i1	MR
TRINITY_MR_DN16729_c0_g1_i1	MR
TRINITY_MR_DN1673_c0_g2_i1	MR
TRINITY_MR_DN16759_c0_g1_i1	MR
TRINITY_MR_DN1682_c0_g1_i1	MR
TRINITY_MR_DN16853_c0_g1_i1	MR
TRINITY_MR_DN16875_c0_g1_i1	MR
TRINITY_MR_DN16898_c0_g2_i1	MR
TRINITY_MR_DN16916_c0_g1_i1	MR
TRINITY_MR_DN16917_c0_g1_i1	MR
TRINITY_MR_DN16983_c0_g1_i1	MR
TRINITY_MR_DN16994_c0_g2_i1	MR
TRINITY_MR_DN1706_c0_g1_i1	MR
TRINITY_MR_DN17075_c0_g1_i1	MR
TRINITY_MR_DN17078_c0_g1_i1	MR
TRINITY_MR_DN17133_c0_g1_i1	MR
TRINITY_MR_DN17177_c0_g1_i1	MR
TRINITY_MR_DN17180_c0_g1_i1	MR
TRINITY_MR_DN17210_c0_g1_i1	MR
TRINITY_MR_DN17250_c0_g1_i1	MR
TRINITY_MR_DN17266_c0_g1_i1	MR
TRINITY_MR_DN17269_c0_g1_i1	MR
TRINITY_MR_DN1728_c0_g1_i1	MR
TRINITY_MR_DN17318_c0_g1_i1	MR
TRINITY_MR_DN17319_c0_g1_i1	MR
TRINITY_MR_DN17322_c0_g1_i1	MR
TRINITY_MR_DN17335_c0_g1_i1	MR
TRINITY_MR_DN17351_c0_g1_i1	MR
TRINITY_MR_DN17409_c0_g1_i1	MR
TRINITY_MR_DN17437_c0_g1_i1	MR
TRINITY_MR_DN17482_c0_g1_i1	MR
TRINITY_MR_DN17520_c0_g1_i1	MR
TRINITY_MR_DN17564_c0_g1_i1	MR
TRINITY_MR_DN17621_c0_g1_i1	MR
TRINITY_MR_DN17653_c0_g1_i1	MR
TRINITY_MR_DN17702_c0_g1_i1	MR
TRINITY_MR_DN17711_c0_g1_i1	MR
TRINITY_MR_DN17738_c0_g1_i1	MR
TRINITY_MR_DN17761_c0_g1_i1	MR
TRINITY_MR_DN17782_c0_g1_i1	MR
TRINITY_MR_DN17793_c0_g1_i1	MR
TRINITY_MR_DN17887_c0_g1_i1	MR
TRINITY_MR_DN17903_c0_g2_i1	MR
TRINITY_MR_DN17910_c0_g1_i1	MR
TRINITY_MR_DN17921_c0_g1_i1	MR
TRINITY_MR_DN1793_c0_g1_i1	MR
TRINITY_MR_DN17952_c0_g1_i1	MR
TRINITY_MR_DN17953_c0_g1_i1	MR
TRINITY_MR_DN18022_c0_g1_i1	MR
TRINITY_MR_DN18043_c0_g1_i1	MR
TRINITY_MR_DN18057_c0_g2_i1	MR
TRINITY_MR_DN18141_c0_g1_i1	MR
TRINITY_MR_DN18148_c0_g1_i1	MR
TRINITY_MR_DN18164_c0_g2_i1	MR
TRINITY_MR_DN18188_c0_g1_i1	MR
TRINITY_MR_DN18220_c0_g1_i1	MR
TRINITY_MR_DN18222_c0_g1_i1	MR
TRINITY_MR_DN18268_c0_g2_i1	MR
TRINITY_MR_DN18315_c0_g1_i1	MR
TRINITY_MR_DN18319_c0_g1_i1	MR
TRINITY_MR_DN18337_c0_g1_i1	MR
TRINITY_MR_DN18343_c0_g2_i1	MR
TRINITY_MR_DN18349_c0_g1_i1	MR
TRINITY_MR_DN18357_c0_g1_i1	MR
TRINITY_MR_DN18358_c0_g1_i1	MR
TRINITY_MR_DN1835_c0_g1_i1	MR
TRINITY_MR_DN18431_c0_g1_i1	MR
TRINITY_MR_DN18455_c0_g1_i1	MR
TRINITY_MR_DN18465_c0_g1_i1	MR
TRINITY_MR_DN18483_c0_g1_i1	MR
TRINITY_MR_DN18494_c0_g1_i1	MR
TRINITY_MR_DN18500_c0_g1_i1	MR
TRINITY_MR_DN18513_c0_g1_i1	MR
TRINITY_MR_DN18519_c0_g1_i1	MR
TRINITY_MR_DN18535_c0_g1_i1	MR
TRINITY_MR_DN18538_c0_g1_i1	MR
TRINITY_MR_DN18554_c0_g1_i1	MR
TRINITY_MR_DN18588_c0_g2_i1	MR
TRINITY_MR_DN18637_c0_g1_i1	MR
TRINITY_MR_DN18643_c0_g1_i1	MR
TRINITY_MR_DN18658_c0_g1_i1	MR
TRINITY_MR_DN18678_c0_g1_i1	MR
TRINITY_MR_DN18688_c0_g1_i1	MR
TRINITY_MR_DN18714_c0_g1_i1	MR
TRINITY_MR_DN18738_c0_g1_i1	MR
TRINITY_MR_DN18745_c0_g1_i1	MR
TRINITY_MR_DN18747_c0_g1_i1	MR
TRINITY_MR_DN18780_c0_g2_i1	MR
TRINITY_MR_DN18811_c0_g1_i1	MR
TRINITY_MR_DN18827_c0_g1_i1	MR
TRINITY_MR_DN18842_c0_g1_i1	MR
TRINITY_MR_DN18848_c0_g1_i1	MR
TRINITY_MR_DN18864_c0_g1_i1	MR
TRINITY_MR_DN18864_c0_g2_i1	MR
TRINITY_MR_DN18873_c0_g1_i1	MR
TRINITY_MR_DN18894_c0_g1_i1	MR
TRINITY_MR_DN18897_c0_g1_i1	MR
TRINITY_MR_DN18901_c0_g1_i1	MR
TRINITY_MR_DN18917_c0_g1_i1	MR
TRINITY_MR_DN18919_c0_g1_i1	MR
TRINITY_MR_DN18920_c0_g1_i1	MR
TRINITY_MR_DN18942_c0_g1_i1	MR
TRINITY_MR_DN18948_c0_g1_i1	MR
TRINITY_MR_DN18954_c0_g1_i1	MR
TRINITY_MR_DN18956_c0_g2_i1	MR
TRINITY_MR_DN18965_c0_g1_i1	MR
TRINITY_MR_DN18966_c0_g2_i1	MR
TRINITY_MR_DN18997_c0_g1_i1	MR
TRINITY_MR_DN1901_c0_g1_i1	MR
TRINITY_MR_DN19042_c0_g1_i1	MR
TRINITY_MR_DN19044_c0_g1_i1	MR
TRINITY_MR_DN19061_c0_g2_i1	MR
TRINITY_MR_DN1909_c0_g1_i1	MR
TRINITY_MR_DN19113_c0_g1_i1	MR
TRINITY_MR_DN19117_c0_g1_i1	MR
TRINITY_MR_DN19129_c0_g1_i1	MR
TRINITY_MR_DN19194_c0_g1_i1	MR
TRINITY_MR_DN19202_c0_g1_i1	MR
TRINITY_MR_DN19228_c0_g1_i1	MR
TRINITY_MR_DN1923_c0_g1_i1	MR
TRINITY_MR_DN19259_c0_g1_i1	MR
TRINITY_MR_DN19261_c0_g1_i1	MR
TRINITY_MR_DN1928_c0_g1_i1	MR
TRINITY_MR_DN19298_c0_g1_i1	MR
TRINITY_MR_DN19318_c0_g1_i1	MR
TRINITY_MR_DN19321_c0_g1_i1	MR
TRINITY_MR_DN19329_c0_g1_i1	MR
TRINITY_MR_DN19334_c0_g1_i1	MR
TRINITY_MR_DN19337_c0_g1_i1	MR
TRINITY_MR_DN19370_c0_g1_i1	MR
TRINITY_MR_DN19395_c0_g1_i1	MR
TRINITY_MR_DN19403_c0_g1_i2	MR
TRINITY_MR_DN19423_c0_g1_i1	MR
TRINITY_MR_DN19426_c0_g1_i1	MR
TRINITY_MR_DN19558_c0_g2_i1	MR
TRINITY_MR_DN19565_c1_g1_i1	MR
TRINITY_MR_DN19572_c0_g1_i1	MR
TRINITY_MR_DN1957_c0_g1_i1	MR
TRINITY_MR_DN19587_c0_g1_i1	MR
TRINITY_MR_DN19610_c0_g1_i1	MR
TRINITY_MR_DN19644_c0_g1_i1	MR
TRINITY_MR_DN19673_c0_g1_i1	MR
TRINITY_MR_DN19676_c0_g1_i2	MR
TRINITY_MR_DN19687_c0_g1_i1	MR
TRINITY_MR_DN19772_c0_g1_i1	MR
TRINITY_MR_DN19816_c0_g1_i1	MR
TRINITY_MR_DN19838_c0_g1_i1	MR
TRINITY_MR_DN19848_c0_g1_i1	MR
TRINITY_MR_DN19860_c0_g1_i1	MR
TRINITY_MR_DN19875_c0_g1_i1	MR
TRINITY_MR_DN19884_c0_g1_i1	MR
TRINITY_MR_DN19917_c0_g1_i1	MR
TRINITY_MR_DN19949_c0_g1_i1	MR
TRINITY_MR_DN19950_c0_g1_i1	MR
TRINITY_MR_DN19953_c0_g1_i1	MR
TRINITY_MR_DN19969_c0_g2_i1	MR
TRINITY_MR_DN19976_c0_g1_i1	MR
TRINITY_MR_DN19998_c0_g1_i1	MR
TRINITY_MR_DN19999_c0_g1_i1	MR
TRINITY_MR_DN1999_c0_g1_i1	MR
TRINITY_MR_DN20000_c1_g1_i1	MR
TRINITY_MR_DN20016_c0_g1_i1	MR
TRINITY_MR_DN20024_c0_g1_i1	MR
TRINITY_MR_DN20059_c0_g1_i1	MR
TRINITY_MR_DN20070_c0_g1_i1	MR
TRINITY_MR_DN20104_c0_g2_i1	MR
TRINITY_MR_DN20122_c0_g1_i1	MR
TRINITY_MR_DN20147_c0_g2_i1	MR
TRINITY_MR_DN20151_c0_g1_i1	MR
TRINITY_MR_DN20163_c0_g1_i1	MR
TRINITY_MR_DN20187_c0_g1_i1	MR
TRINITY_MR_DN20200_c0_g2_i1	MR
TRINITY_MR_DN20220_c0_g1_i1	MR
TRINITY_MR_DN20222_c0_g1_i1	MR
TRINITY_MR_DN20276_c0_g1_i1	MR
TRINITY_MR_DN20285_c0_g1_i1	MR
TRINITY_MR_DN20287_c0_g1_i1	MR
TRINITY_MR_DN20289_c0_g1_i1	MR
TRINITY_MR_DN20317_c0_g1_i1	MR
TRINITY_MR_DN2032_c0_g2_i1	MR
TRINITY_MR_DN20335_c0_g1_i1	MR
TRINITY_MR_DN20336_c0_g1_i1	MR
TRINITY_MR_DN20344_c0_g1_i1	MR
TRINITY_MR_DN20353_c0_g1_i1	MR
TRINITY_MR_DN20357_c0_g1_i2	MR
TRINITY_MR_DN20387_c0_g2_i1	MR
TRINITY_MR_DN20389_c0_g1_i2	MR
TRINITY_MR_DN20437_c0_g1_i2	MR
TRINITY_MR_DN2043_c0_g1_i1	MR
TRINITY_MR_DN20455_c0_g1_i1	MR
TRINITY_MR_DN20498_c0_g1_i1	MR
TRINITY_MR_DN20503_c0_g1_i1	MR
TRINITY_MR_DN20536_c0_g1_i1	MR
TRINITY_MR_DN20546_c0_g1_i1	MR
TRINITY_MR_DN20547_c0_g1_i1	MR
TRINITY_MR_DN20558_c0_g1_i1	MR
TRINITY_MR_DN20560_c0_g1_i1	MR
TRINITY_MR_DN20561_c0_g1_i1	MR
TRINITY_MR_DN20562_c0_g1_i1	MR
TRINITY_MR_DN20577_c0_g1_i1	MR
TRINITY_MR_DN20595_c0_g1_i1	MR
TRINITY_MR_DN205_c0_g1_i1	MR
TRINITY_MR_DN20607_c0_g1_i1	MR
TRINITY_MR_DN20623_c0_g2_i1	MR
TRINITY_MR_DN20639_c0_g1_i1	MR
TRINITY_MR_DN20645_c0_g1_i1	MR
TRINITY_MR_DN20651_c0_g1_i1	MR
TRINITY_MR_DN20659_c0_g1_i1	MR
TRINITY_MR_DN20662_c0_g1_i1	MR
TRINITY_MR_DN20676_c0_g1_i1	MR
TRINITY_MR_DN20679_c0_g1_i1	MR
TRINITY_MR_DN2069_c0_g1_i1	MR
TRINITY_MR_DN20704_c0_g1_i1	MR
TRINITY_MR_DN20710_c0_g1_i1	MR
TRINITY_MR_DN20761_c0_g2_i1	MR
TRINITY_MR_DN20763_c0_g1_i1	MR
TRINITY_MR_DN20766_c0_g1_i1	MR
TRINITY_MR_DN20777_c0_g1_i1	MR
TRINITY_MR_DN2078_c0_g1_i1	MR
TRINITY_MR_DN20790_c0_g1_i1	MR
TRINITY_MR_DN20790_c0_g1_i2	MR
TRINITY_MR_DN20811_c0_g1_i1	MR
TRINITY_MR_DN20811_c0_g2_i1	MR
TRINITY_MR_DN20831_c0_g1_i1	MR
TRINITY_MR_DN20834_c0_g1_i1	MR
TRINITY_MR_DN20871_c0_g1_i1	MR
TRINITY_MR_DN20905_c0_g1_i1	MR
TRINITY_MR_DN20942_c0_g1_i1	MR
TRINITY_MR_DN20968_c0_g1_i1	MR
TRINITY_MR_DN20976_c0_g1_i1	MR
TRINITY_MR_DN20977_c0_g1_i1	MR
TRINITY_MR_DN21001_c0_g1_i1	MR
TRINITY_MR_DN21006_c0_g1_i1	MR
TRINITY_MR_DN21008_c0_g1_i1	MR
TRINITY_MR_DN21010_c0_g2_i1	MR
TRINITY_MR_DN21038_c0_g1_i1	MR
TRINITY_MR_DN21058_c0_g1_i1	MR
TRINITY_MR_DN21110_c0_g1_i1	MR
TRINITY_MR_DN21119_c0_g1_i1	MR
TRINITY_MR_DN21124_c0_g1_i1	MR
TRINITY_MR_DN21131_c0_g1_i1	MR
TRINITY_MR_DN21165_c0_g1_i1	MR
TRINITY_MR_DN21181_c0_g1_i1	MR
TRINITY_MR_DN21205_c0_g1_i1	MR
TRINITY_MR_DN21209_c0_g1_i1	MR
TRINITY_MR_DN21226_c0_g1_i1	MR
TRINITY_MR_DN21247_c0_g1_i1	MR
TRINITY_MR_DN21248_c0_g1_i1	MR
TRINITY_MR_DN21260_c0_g1_i1	MR
TRINITY_MR_DN21287_c0_g1_i1	MR
TRINITY_MR_DN21312_c0_g1_i1	MR
TRINITY_MR_DN21324_c0_g1_i1	MR
TRINITY_MR_DN21348_c0_g1_i1	MR
TRINITY_MR_DN21384_c0_g1_i1	MR
TRINITY_MR_DN21420_c0_g1_i1	MR
TRINITY_MR_DN21437_c0_g1_i1	MR
TRINITY_MR_DN21457_c0_g3_i1	MR
TRINITY_MR_DN21466_c0_g2_i1	MR
TRINITY_MR_DN21470_c0_g1_i1	MR
TRINITY_MR_DN21471_c0_g1_i1	MR
TRINITY_MR_DN21482_c0_g1_i1	MR
TRINITY_MR_DN21489_c0_g1_i1	MR
TRINITY_MR_DN21519_c0_g1_i1	MR
TRINITY_MR_DN21521_c0_g1_i1	MR
TRINITY_MR_DN21558_c0_g1_i1	MR
TRINITY_MR_DN21596_c0_g1_i2	MR
TRINITY_MR_DN21640_c0_g2_i1	MR
TRINITY_MR_DN21677_c0_g1_i1	MR
TRINITY_MR_DN21693_c0_g1_i1	MR
TRINITY_MR_DN2170_c0_g1_i1	MR
TRINITY_MR_DN21738_c0_g1_i1	MR
TRINITY_MR_DN21756_c0_g1_i1	MR
TRINITY_MR_DN21756_c0_g2_i1	MR
TRINITY_MR_DN21761_c0_g1_i1	MR
TRINITY_MR_DN21774_c0_g2_i1	MR
TRINITY_MR_DN21787_c0_g1_i1	MR
TRINITY_MR_DN21790_c0_g1_i1	MR
TRINITY_MR_DN21833_c0_g1_i1	MR
TRINITY_MR_DN21843_c0_g1_i1	MR
TRINITY_MR_DN21852_c0_g2_i1	MR
TRINITY_MR_DN21854_c0_g1_i1	MR
TRINITY_MR_DN21892_c0_g2_i1	MR
TRINITY_MR_DN21907_c0_g1_i1	MR
TRINITY_MR_DN21913_c0_g1_i1	MR
TRINITY_MR_DN21913_c0_g1_i2	MR
TRINITY_MR_DN21916_c0_g1_i1	MR
TRINITY_MR_DN21930_c0_g1_i1	MR
TRINITY_MR_DN21939_c0_g1_i1	MR
TRINITY_MR_DN21974_c0_g1_i1	MR
TRINITY_MR_DN21991_c0_g1_i2	MR
TRINITY_MR_DN22027_c0_g1_i1	MR
TRINITY_MR_DN22035_c0_g2_i1	MR
TRINITY_MR_DN22047_c0_g1_i1	MR
TRINITY_MR_DN22055_c0_g1_i1	MR
TRINITY_MR_DN22069_c1_g1_i1	MR
TRINITY_MR_DN22078_c0_g1_i1	MR
TRINITY_MR_DN22090_c0_g2_i1	MR
TRINITY_MR_DN22099_c0_g1_i1	MR
TRINITY_MR_DN22105_c0_g1_i1	MR
TRINITY_MR_DN22117_c0_g2_i1	MR
TRINITY_MR_DN22131_c0_g1_i1	MR
TRINITY_MR_DN22138_c0_g1_i1	MR
TRINITY_MR_DN22140_c0_g1_i1	MR
TRINITY_MR_DN22148_c0_g1_i1	MR
TRINITY_MR_DN2214_c0_g1_i1	MR
TRINITY_MR_DN22213_c0_g1_i1	MR
TRINITY_MR_DN22221_c0_g1_i1	MR
TRINITY_MR_DN22224_c0_g1_i1	MR
TRINITY_MR_DN22244_c0_g2_i1	MR
TRINITY_MR_DN22244_c0_g3_i1	MR
TRINITY_MR_DN22260_c0_g1_i1	MR
TRINITY_MR_DN22268_c0_g1_i1	MR
TRINITY_MR_DN22279_c0_g1_i1	MR
TRINITY_MR_DN22289_c0_g1_i1	MR
TRINITY_MR_DN22316_c0_g1_i1	MR
TRINITY_MR_DN22317_c0_g1_i1	MR
TRINITY_MR_DN22321_c0_g1_i1	MR
TRINITY_MR_DN22367_c0_g1_i1	MR
TRINITY_MR_DN2241_c0_g1_i1	MR
TRINITY_MR_DN2242_c0_g1_i1	MR
TRINITY_MR_DN22435_c0_g1_i1	MR
TRINITY_MR_DN22460_c0_g1_i1	MR
TRINITY_MR_DN22475_c0_g1_i1	MR
TRINITY_MR_DN22490_c0_g1_i1	MR
TRINITY_MR_DN22506_c0_g1_i1	MR
TRINITY_MR_DN22508_c0_g1_i1	MR
TRINITY_MR_DN22518_c0_g1_i1	MR
TRINITY_MR_DN2253_c0_g2_i1	MR
TRINITY_MR_DN22546_c0_g1_i1	MR
TRINITY_MR_DN22579_c0_g1_i1	MR
TRINITY_MR_DN2258_c0_g1_i1	MR
TRINITY_MR_DN22608_c0_g1_i1	MR
TRINITY_MR_DN22661_c0_g1_i1	MR
TRINITY_MR_DN22675_c0_g1_i1	MR
TRINITY_MR_DN22692_c0_g1_i1	MR
TRINITY_MR_DN22700_c0_g1_i1	MR
TRINITY_MR_DN22708_c0_g1_i1	MR
TRINITY_MR_DN22728_c0_g3_i1	MR
TRINITY_MR_DN22763_c0_g1_i1	MR
TRINITY_MR_DN22772_c0_g2_i1	MR
TRINITY_MR_DN22776_c0_g1_i1	MR
TRINITY_MR_DN22779_c0_g1_i1	MR
TRINITY_MR_DN22791_c0_g2_i1	MR
TRINITY_MR_DN22826_c0_g2_i1	MR
TRINITY_MR_DN22832_c0_g1_i1	MR
TRINITY_MR_DN22862_c0_g1_i1	MR
TRINITY_MR_DN22864_c0_g1_i1	MR
TRINITY_MR_DN22865_c0_g1_i1	MR
TRINITY_MR_DN22870_c0_g1_i1	MR
TRINITY_MR_DN22872_c0_g1_i1	MR
TRINITY_MR_DN22927_c0_g2_i1	MR
TRINITY_MR_DN22940_c0_g1_i1	MR
TRINITY_MR_DN22954_c0_g1_i1	MR
TRINITY_MR_DN22962_c0_g1_i1	MR
TRINITY_MR_DN22974_c0_g1_i1	MR
TRINITY_MR_DN23035_c0_g1_i1	MR
TRINITY_MR_DN23037_c0_g1_i1	MR
TRINITY_MR_DN23058_c0_g1_i1	MR
TRINITY_MR_DN23065_c0_g1_i1	MR
TRINITY_MR_DN23083_c0_g1_i1	MR
TRINITY_MR_DN23122_c0_g1_i1	MR
TRINITY_MR_DN23132_c0_g1_i1	MR
TRINITY_MR_DN23143_c0_g1_i1	MR
TRINITY_MR_DN23155_c0_g1_i1	MR
TRINITY_MR_DN23162_c0_g1_i1	MR
TRINITY_MR_DN23166_c0_g1_i1	MR
TRINITY_MR_DN23170_c0_g2_i1	MR
TRINITY_MR_DN23178_c0_g1_i1	MR
TRINITY_MR_DN23213_c0_g2_i1	MR
TRINITY_MR_DN23217_c0_g1_i1	MR
TRINITY_MR_DN23221_c0_g1_i1	MR
TRINITY_MR_DN23241_c0_g1_i1	MR
TRINITY_MR_DN23263_c0_g1_i1	MR
TRINITY_MR_DN23301_c0_g1_i1	MR
TRINITY_MR_DN23304_c0_g1_i2	MR
TRINITY_MR_DN23311_c0_g1_i1	MR
TRINITY_MR_DN23342_c0_g2_i1	MR
TRINITY_MR_DN23374_c0_g1_i1	MR
TRINITY_MR_DN23376_c0_g1_i2	MR
TRINITY_MR_DN23399_c0_g3_i1	MR
TRINITY_MR_DN23421_c0_g1_i1	MR
TRINITY_MR_DN23459_c0_g1_i1	MR
TRINITY_MR_DN23486_c0_g1_i1	MR
TRINITY_MR_DN2349_c0_g1_i1	MR
TRINITY_MR_DN23544_c0_g2_i1	MR
TRINITY_MR_DN23559_c0_g1_i1	MR
TRINITY_MR_DN23569_c0_g1_i1	MR
TRINITY_MR_DN23573_c0_g2_i1	MR
TRINITY_MR_DN23577_c0_g1_i1	MR
TRINITY_MR_DN23577_c0_g2_i1	MR
TRINITY_MR_DN23581_c0_g1_i1	MR
TRINITY_MR_DN23602_c0_g2_i1	MR
TRINITY_MR_DN2360_c0_g1_i1	MR
TRINITY_MR_DN23616_c0_g1_i1	MR
TRINITY_MR_DN23623_c0_g1_i1	MR
TRINITY_MR_DN23648_c0_g1_i1	MR
TRINITY_MR_DN23661_c0_g1_i1	MR
TRINITY_MR_DN23662_c0_g1_i1	MR
TRINITY_MR_DN23668_c0_g2_i1	MR
TRINITY_MR_DN23679_c0_g1_i1	MR
TRINITY_MR_DN23698_c0_g1_i1	MR
TRINITY_MR_DN23727_c0_g1_i1	MR
TRINITY_MR_DN23733_c0_g1_i1	MR
TRINITY_MR_DN23735_c0_g1_i1	MR
TRINITY_MR_DN23759_c0_g1_i1	MR
TRINITY_MR_DN23761_c0_g1_i1	MR
TRINITY_MR_DN23771_c0_g1_i1	MR
TRINITY_MR_DN23779_c0_g1_i1	MR
TRINITY_MR_DN23780_c0_g1_i1	MR
TRINITY_MR_DN23780_c0_g1_i2	MR
TRINITY_MR_DN23783_c0_g1_i1	MR
TRINITY_MR_DN23797_c0_g1_i1	MR
TRINITY_MR_DN237_c0_g1_i1	MR
TRINITY_MR_DN23809_c0_g1_i1	MR
TRINITY_MR_DN23810_c0_g1_i1	MR
TRINITY_MR_DN23819_c0_g1_i1	MR
TRINITY_MR_DN23833_c0_g1_i1	MR
TRINITY_MR_DN23835_c0_g1_i2	MR
TRINITY_MR_DN23840_c0_g1_i2	MR
TRINITY_MR_DN23855_c0_g1_i2	MR
TRINITY_MR_DN23865_c0_g2_i1	MR
TRINITY_MR_DN23868_c0_g1_i1	MR
TRINITY_MR_DN23871_c0_g2_i1	MR
TRINITY_MR_DN23873_c0_g1_i1	MR
TRINITY_MR_DN23895_c0_g1_i1	MR
TRINITY_MR_DN23964_c0_g1_i1	MR
TRINITY_MR_DN23972_c0_g1_i2	MR
TRINITY_MR_DN23978_c0_g2_i1	MR
TRINITY_MR_DN24045_c0_g4_i1	MR
TRINITY_MR_DN24076_c0_g1_i1	MR
TRINITY_MR_DN24087_c0_g1_i1	MR
TRINITY_MR_DN24092_c1_g1_i1	MR
TRINITY_MR_DN24113_c0_g1_i1	MR
TRINITY_MR_DN2413_c0_g1_i1	MR
TRINITY_MR_DN24173_c0_g2_i1	MR
TRINITY_MR_DN24175_c1_g1_i1	MR
TRINITY_MR_DN24185_c0_g1_i1	MR
TRINITY_MR_DN24185_c0_g1_i2	MR
TRINITY_MR_DN2418_c0_g1_i1	MR
TRINITY_MR_DN24197_c0_g1_i1	MR
TRINITY_MR_DN24202_c0_g2_i1	MR
TRINITY_MR_DN24206_c0_g3_i1	MR
TRINITY_MR_DN24249_c0_g1_i1	MR
TRINITY_MR_DN24261_c0_g1_i1	MR
TRINITY_MR_DN242_c0_g1_i1	MR
TRINITY_MR_DN24300_c0_g1_i1	MR
TRINITY_MR_DN24333_c0_g1_i1	MR
TRINITY_MR_DN24337_c0_g1_i1	MR
TRINITY_MR_DN24339_c0_g1_i1	MR
TRINITY_MR_DN24349_c0_g2_i1	MR
TRINITY_MR_DN24390_c0_g1_i1	MR
TRINITY_MR_DN24399_c0_g1_i1	MR
TRINITY_MR_DN24400_c0_g2_i1	MR
TRINITY_MR_DN24408_c0_g1_i1	MR
TRINITY_MR_DN24416_c0_g1_i1	MR
TRINITY_MR_DN24429_c0_g1_i1	MR
TRINITY_MR_DN24441_c0_g1_i2	MR
TRINITY_MR_DN24465_c0_g2_i1	MR
TRINITY_MR_DN24485_c0_g1_i1	MR
TRINITY_MR_DN24520_c0_g2_i1	MR
TRINITY_MR_DN24520_c0_g3_i1	MR
TRINITY_MR_DN24526_c0_g1_i1	MR
TRINITY_MR_DN24536_c0_g1_i1	MR
TRINITY_MR_DN24539_c0_g1_i1	MR
TRINITY_MR_DN24542_c0_g1_i1	MR
TRINITY_MR_DN24547_c0_g2_i1	MR
TRINITY_MR_DN24550_c0_g1_i2	MR
TRINITY_MR_DN24578_c0_g1_i1	MR
TRINITY_MR_DN24589_c0_g1_i1	MR
TRINITY_MR_DN24615_c0_g2_i1	MR
TRINITY_MR_DN24626_c0_g1_i1	MR
TRINITY_MR_DN24655_c0_g1_i2	MR
TRINITY_MR_DN24680_c0_g2_i1	MR
TRINITY_MR_DN24700_c0_g1_i1	MR
TRINITY_MR_DN24731_c0_g1_i1	MR
TRINITY_MR_DN24759_c0_g1_i1	MR
TRINITY_MR_DN24779_c0_g1_i1	MR
TRINITY_MR_DN24809_c0_g1_i1	MR
TRINITY_MR_DN24844_c0_g2_i1	MR
TRINITY_MR_DN24846_c0_g1_i1	MR
TRINITY_MR_DN2484_c0_g1_i1	MR
TRINITY_MR_DN24871_c1_g1_i1	MR
TRINITY_MR_DN24914_c0_g1_i1	MR
TRINITY_MR_DN2491_c0_g1_i1	MR
TRINITY_MR_DN24929_c0_g1_i1	MR
TRINITY_MR_DN24957_c0_g1_i1	MR
TRINITY_MR_DN24961_c0_g1_i1	MR
TRINITY_MR_DN24989_c0_g2_i1	MR
TRINITY_MR_DN24989_c0_g4_i1	MR
TRINITY_MR_DN24994_c0_g1_i1	MR
TRINITY_MR_DN249_c0_g1_i1	MR
TRINITY_MR_DN25000_c0_g1_i1	MR
TRINITY_MR_DN25023_c0_g1_i1	MR
TRINITY_MR_DN25047_c0_g1_i1	MR
TRINITY_MR_DN25071_c0_g1_i1	MR
TRINITY_MR_DN25084_c1_g1_i1	MR
TRINITY_MR_DN25117_c0_g1_i1	MR
TRINITY_MR_DN25118_c0_g1_i1	MR
TRINITY_MR_DN25155_c0_g1_i1	MR
TRINITY_MR_DN25167_c0_g1_i2	MR
TRINITY_MR_DN25185_c0_g1_i1	MR
TRINITY_MR_DN25186_c0_g2_i1	MR
TRINITY_MR_DN25205_c0_g1_i1	MR
TRINITY_MR_DN25209_c0_g1_i1	MR
TRINITY_MR_DN25239_c0_g1_i1	MR
TRINITY_MR_DN25241_c0_g2_i1	MR
TRINITY_MR_DN25242_c0_g1_i1	MR
TRINITY_MR_DN25258_c0_g2_i1	MR
TRINITY_MR_DN25279_c0_g1_i1	MR
TRINITY_MR_DN25281_c0_g1_i1	MR
TRINITY_MR_DN25288_c0_g1_i1	MR
TRINITY_MR_DN25297_c0_g1_i1	MR
TRINITY_MR_DN25309_c0_g1_i1	MR
TRINITY_MR_DN25317_c0_g1_i1	MR
TRINITY_MR_DN25322_c0_g2_i1	MR
TRINITY_MR_DN2536_c0_g1_i1	MR
TRINITY_MR_DN25378_c0_g1_i1	MR
TRINITY_MR_DN25392_c1_g1_i1	MR
TRINITY_MR_DN25406_c0_g1_i1	MR
TRINITY_MR_DN25426_c0_g1_i1	MR
TRINITY_MR_DN25430_c0_g1_i1	MR
TRINITY_MR_DN25436_c0_g1_i1	MR
TRINITY_MR_DN2543_c0_g1_i1	MR
TRINITY_MR_DN25454_c0_g1_i1	MR
TRINITY_MR_DN25455_c0_g1_i1	MR
TRINITY_MR_DN25460_c0_g1_i1	MR
TRINITY_MR_DN25465_c0_g1_i1	MR
TRINITY_MR_DN25505_c0_g2_i1	MR
TRINITY_MR_DN25505_c0_g3_i1	MR
TRINITY_MR_DN25515_c1_g1_i1	MR
TRINITY_MR_DN25536_c0_g1_i1	MR
TRINITY_MR_DN25552_c0_g1_i1	MR
TRINITY_MR_DN25567_c0_g1_i1	MR
TRINITY_MR_DN25567_c0_g4_i1	MR
TRINITY_MR_DN25572_c0_g1_i1	MR
TRINITY_MR_DN25579_c0_g1_i1	MR
TRINITY_MR_DN25587_c0_g1_i1	MR
TRINITY_MR_DN25646_c0_g3_i1	MR
TRINITY_MR_DN25657_c0_g1_i1	MR
TRINITY_MR_DN25666_c0_g1_i1	MR
TRINITY_MR_DN25694_c0_g1_i1	MR
TRINITY_MR_DN25712_c0_g1_i1	MR
TRINITY_MR_DN25730_c0_g1_i1	MR
TRINITY_MR_DN25743_c0_g1_i1	MR
TRINITY_MR_DN25746_c0_g1_i1	MR
TRINITY_MR_DN25748_c0_g2_i1	MR
TRINITY_MR_DN25752_c0_g1_i1	MR
TRINITY_MR_DN25753_c0_g1_i1	MR
TRINITY_MR_DN25756_c0_g1_i1	MR
TRINITY_MR_DN25757_c0_g1_i1	MR
TRINITY_MR_DN25758_c0_g1_i1	MR
TRINITY_MR_DN25758_c0_g2_i1	MR
TRINITY_MR_DN25797_c0_g1_i1	MR
TRINITY_MR_DN25798_c0_g1_i1	MR
TRINITY_MR_DN25802_c0_g3_i1	MR
TRINITY_MR_DN25813_c0_g2_i1	MR
TRINITY_MR_DN25832_c0_g2_i1	MR
TRINITY_MR_DN25837_c0_g1_i1	MR
TRINITY_MR_DN25853_c0_g1_i1	MR
TRINITY_MR_DN25865_c0_g1_i1	MR
TRINITY_MR_DN25867_c0_g1_i1	MR
TRINITY_MR_DN25892_c0_g1_i1	MR
TRINITY_MR_DN25914_c0_g1_i1	MR
TRINITY_MR_DN25919_c0_g1_i1	MR
TRINITY_MR_DN25930_c0_g1_i1	MR
TRINITY_MR_DN25945_c0_g2_i1	MR
TRINITY_MR_DN2595_c0_g1_i1	MR
TRINITY_MR_DN25978_c0_g1_i1	MR
TRINITY_MR_DN25986_c0_g1_i1	MR
TRINITY_MR_DN25995_c0_g1_i1	MR
TRINITY_MR_DN26000_c0_g1_i1	MR
TRINITY_MR_DN2601_c0_g1_i1	MR
TRINITY_MR_DN26037_c0_g1_i1	MR
TRINITY_MR_DN26038_c0_g2_i1	MR
TRINITY_MR_DN26043_c0_g1_i1	MR
TRINITY_MR_DN26061_c1_g1_i1	MR
TRINITY_MR_DN26077_c1_g1_i1	MR
TRINITY_MR_DN26114_c0_g1_i1	MR
TRINITY_MR_DN26151_c0_g2_i1	MR
TRINITY_MR_DN26175_c0_g1_i1	MR
TRINITY_MR_DN26191_c0_g1_i1	MR
TRINITY_MR_DN26211_c0_g2_i1	MR
TRINITY_MR_DN2621_c0_g1_i1	MR
TRINITY_MR_DN26225_c0_g1_i1	MR
TRINITY_MR_DN26248_c0_g1_i1	MR
TRINITY_MR_DN26249_c0_g1_i1	MR
TRINITY_MR_DN26256_c0_g1_i1	MR
TRINITY_MR_DN26269_c0_g1_i1	MR
TRINITY_MR_DN26285_c0_g1_i1	MR
TRINITY_MR_DN26289_c0_g1_i1	MR
TRINITY_MR_DN2628_c0_g2_i1	MR
TRINITY_MR_DN26314_c0_g1_i1	MR
TRINITY_MR_DN26317_c0_g1_i1	MR
TRINITY_MR_DN26321_c0_g1_i1	MR
TRINITY_MR_DN26321_c0_g2_i1	MR
TRINITY_MR_DN26332_c0_g1_i1	MR
TRINITY_MR_DN26351_c0_g2_i1	MR
TRINITY_MR_DN26377_c0_g2_i1	MR
TRINITY_MR_DN26379_c0_g1_i1	MR
TRINITY_MR_DN26397_c0_g1_i1	MR
TRINITY_MR_DN26420_c0_g1_i1	MR
TRINITY_MR_DN26447_c0_g1_i2	MR
TRINITY_MR_DN26467_c0_g1_i1	MR
TRINITY_MR_DN26522_c0_g1_i1	MR
TRINITY_MR_DN26543_c1_g1_i1	MR
TRINITY_MR_DN26556_c0_g1_i1	MR
TRINITY_MR_DN26556_c0_g2_i1	MR
TRINITY_MR_DN26641_c0_g1_i1	MR
TRINITY_MR_DN26654_c0_g2_i1	MR
TRINITY_MR_DN26692_c0_g1_i1	MR
TRINITY_MR_DN26696_c0_g1_i1	MR
TRINITY_MR_DN26697_c0_g1_i1	MR
TRINITY_MR_DN26712_c0_g2_i1	MR
TRINITY_MR_DN26712_c0_g4_i1	MR
TRINITY_MR_DN26721_c0_g2_i1	MR
TRINITY_MR_DN26725_c0_g2_i1	MR
TRINITY_MR_DN26731_c0_g1_i1	MR
TRINITY_MR_DN26777_c0_g1_i2	MR
TRINITY_MR_DN26785_c0_g1_i1	MR
TRINITY_MR_DN26787_c0_g2_i1	MR
TRINITY_MR_DN2678_c0_g1_i1	MR
TRINITY_MR_DN26802_c0_g1_i1	MR
TRINITY_MR_DN26802_c1_g1_i1	MR
TRINITY_MR_DN2680_c0_g1_i1	MR
TRINITY_MR_DN26825_c0_g1_i1	MR
TRINITY_MR_DN26832_c0_g1_i1	MR
TRINITY_MR_DN26833_c0_g1_i1	MR
TRINITY_MR_DN2684_c0_g1_i1	MR
TRINITY_MR_DN26853_c0_g1_i1	MR
TRINITY_MR_DN26864_c0_g1_i1	MR
TRINITY_MR_DN26871_c0_g1_i1	MR
TRINITY_MR_DN26879_c0_g2_i1	MR
TRINITY_MR_DN26897_c0_g1_i1	MR
TRINITY_MR_DN26902_c0_g2_i1	MR
TRINITY_MR_DN26905_c0_g1_i1	MR
TRINITY_MR_DN26913_c0_g1_i1	MR
TRINITY_MR_DN26922_c0_g1_i1	MR
TRINITY_MR_DN26946_c0_g1_i1	MR
TRINITY_MR_DN26978_c0_g1_i1	MR
TRINITY_MR_DN26986_c0_g1_i1	MR
TRINITY_MR_DN26996_c0_g2_i1	MR
TRINITY_MR_DN27006_c0_g1_i1	MR
TRINITY_MR_DN27008_c0_g1_i1	MR
TRINITY_MR_DN27010_c0_g2_i1	MR
TRINITY_MR_DN2702_c0_g1_i1	MR
TRINITY_MR_DN27031_c0_g1_i1	MR
TRINITY_MR_DN27090_c0_g1_i1	MR
TRINITY_MR_DN270_c0_g1_i1	MR
TRINITY_MR_DN27129_c0_g1_i1	MR
TRINITY_MR_DN27134_c0_g1_i1	MR
TRINITY_MR_DN2715_c0_g1_i1	MR
TRINITY_MR_DN27164_c0_g1_i1	MR
TRINITY_MR_DN27164_c1_g1_i1	MR
TRINITY_MR_DN27165_c0_g1_i1	MR
TRINITY_MR_DN27169_c0_g1_i1	MR
TRINITY_MR_DN27173_c0_g1_i1	MR
TRINITY_MR_DN27194_c0_g1_i1	MR
TRINITY_MR_DN27198_c0_g1_i1	MR
TRINITY_MR_DN27200_c0_g2_i1	MR
TRINITY_MR_DN27235_c0_g1_i1	MR
TRINITY_MR_DN27236_c0_g1_i1	MR
TRINITY_MR_DN27257_c0_g1_i1	MR
TRINITY_MR_DN27267_c0_g1_i1	MR
TRINITY_MR_DN27267_c0_g2_i1	MR
TRINITY_MR_DN27289_c0_g1_i1	MR
TRINITY_MR_DN27329_c0_g1_i1	MR
TRINITY_MR_DN27342_c0_g1_i1	MR
TRINITY_MR_DN27346_c0_g1_i1	MR
TRINITY_MR_DN27350_c0_g1_i1	MR
TRINITY_MR_DN27353_c0_g1_i1	MR
TRINITY_MR_DN27354_c0_g1_i1	MR
TRINITY_MR_DN27356_c0_g2_i1	MR
TRINITY_MR_DN27360_c0_g1_i1	MR
TRINITY_MR_DN27360_c0_g2_i1	MR
TRINITY_MR_DN27362_c0_g1_i1	MR
TRINITY_MR_DN27400_c0_g1_i1	MR
TRINITY_MR_DN27429_c0_g1_i1	MR
TRINITY_MR_DN27430_c0_g1_i1	MR
TRINITY_MR_DN27440_c0_g3_i1	MR
TRINITY_MR_DN27460_c0_g1_i1	MR
TRINITY_MR_DN27492_c0_g1_i1	MR
TRINITY_MR_DN27501_c0_g1_i1	MR
TRINITY_MR_DN27527_c0_g1_i1	MR
TRINITY_MR_DN27533_c0_g1_i1	MR
TRINITY_MR_DN27539_c0_g1_i1	MR
TRINITY_MR_DN27542_c0_g1_i2	MR
TRINITY_MR_DN27586_c0_g1_i1	MR
TRINITY_MR_DN2763_c0_g1_i1	MR
TRINITY_MR_DN27641_c0_g2_i1	MR
TRINITY_MR_DN2764_c0_g1_i1	MR
TRINITY_MR_DN27693_c0_g1_i1	MR
TRINITY_MR_DN27693_c0_g2_i1	MR
TRINITY_MR_DN27707_c0_g1_i1	MR
TRINITY_MR_DN27724_c0_g2_i1	MR
TRINITY_MR_DN27725_c0_g1_i1	MR
TRINITY_MR_DN27740_c0_g1_i1	MR
TRINITY_MR_DN27746_c0_g1_i1	MR
TRINITY_MR_DN27748_c0_g2_i1	MR
TRINITY_MR_DN27777_c0_g2_i1	MR
TRINITY_MR_DN27795_c0_g1_i1	MR
TRINITY_MR_DN27805_c0_g1_i1	MR
TRINITY_MR_DN27809_c0_g1_i1	MR
TRINITY_MR_DN27818_c1_g1_i1	MR
TRINITY_MR_DN27852_c0_g2_i1	MR
TRINITY_MR_DN27865_c0_g1_i1	MR
TRINITY_MR_DN27885_c0_g1_i1	MR
TRINITY_MR_DN27888_c0_g1_i1	MR
TRINITY_MR_DN27897_c0_g1_i1	MR
TRINITY_MR_DN27897_c0_g2_i1	MR
TRINITY_MR_DN27897_c1_g1_i1	MR
TRINITY_MR_DN27906_c0_g1_i1	MR
TRINITY_MR_DN27913_c0_g1_i1	MR
TRINITY_MR_DN27914_c0_g2_i1	MR
TRINITY_MR_DN27921_c1_g1_i1	MR
TRINITY_MR_DN27935_c0_g2_i1	MR
TRINITY_MR_DN2796_c0_g1_i1	MR
TRINITY_MR_DN28005_c0_g2_i1	MR
TRINITY_MR_DN28012_c0_g1_i2	MR
TRINITY_MR_DN28015_c0_g1_i1	MR
TRINITY_MR_DN28059_c0_g1_i1	MR
TRINITY_MR_DN28073_c0_g2_i1	MR
TRINITY_MR_DN28102_c0_g1_i1	MR
TRINITY_MR_DN2810_c0_g1_i1	MR
TRINITY_MR_DN28111_c0_g1_i1	MR
TRINITY_MR_DN28113_c0_g2_i1	MR
TRINITY_MR_DN28118_c0_g3_i1	MR
TRINITY_MR_DN28132_c0_g1_i1	MR
TRINITY_MR_DN28133_c0_g1_i1	MR
TRINITY_MR_DN28138_c0_g1_i1	MR
TRINITY_MR_DN28162_c0_g2_i1	MR
TRINITY_MR_DN28187_c1_g1_i1	MR
TRINITY_MR_DN28204_c0_g2_i1	MR
TRINITY_MR_DN28218_c0_g1_i1	MR
TRINITY_MR_DN28222_c0_g1_i1	MR
TRINITY_MR_DN28226_c0_g1_i1	MR
TRINITY_MR_DN28238_c0_g1_i1	MR
TRINITY_MR_DN28250_c0_g1_i1	MR
TRINITY_MR_DN28265_c0_g1_i1	MR
TRINITY_MR_DN28285_c0_g1_i1	MR
TRINITY_MR_DN28292_c0_g1_i1	MR
TRINITY_MR_DN28298_c0_g1_i1	MR
TRINITY_MR_DN28298_c0_g2_i1	MR
TRINITY_MR_DN28306_c0_g1_i1	MR
TRINITY_MR_DN28321_c0_g1_i1	MR
TRINITY_MR_DN28322_c0_g3_i1	MR
TRINITY_MR_DN28347_c0_g1_i1	MR
TRINITY_MR_DN28366_c0_g1_i1	MR
TRINITY_MR_DN28368_c0_g2_i1	MR
TRINITY_MR_DN28373_c0_g1_i1	MR
TRINITY_MR_DN28418_c0_g1_i1	MR
TRINITY_MR_DN28422_c0_g2_i1	MR
TRINITY_MR_DN28424_c0_g1_i1	MR
TRINITY_MR_DN28429_c0_g1_i1	MR
TRINITY_MR_DN28445_c0_g1_i1	MR
TRINITY_MR_DN28465_c0_g2_i1	MR
TRINITY_MR_DN28508_c0_g1_i1	MR
TRINITY_MR_DN2850_c0_g1_i1	MR
TRINITY_MR_DN28531_c0_g1_i2	MR
TRINITY_MR_DN28534_c0_g2_i1	MR
TRINITY_MR_DN28536_c0_g1_i1	MR
TRINITY_MR_DN28558_c0_g1_i1	MR
TRINITY_MR_DN28571_c0_g1_i1	MR
TRINITY_MR_DN28577_c0_g1_i1	MR
TRINITY_MR_DN28577_c1_g1_i1	MR
TRINITY_MR_DN28597_c0_g1_i1	MR
TRINITY_MR_DN28601_c0_g1_i1	MR
TRINITY_MR_DN28611_c0_g1_i1	MR
TRINITY_MR_DN28611_c0_g2_i1	MR
TRINITY_MR_DN28635_c0_g1_i1	MR
TRINITY_MR_DN28641_c0_g1_i1	MR
TRINITY_MR_DN2864_c0_g1_i1	MR
TRINITY_MR_DN28665_c0_g1_i1	MR
TRINITY_MR_DN28685_c0_g1_i1	MR
TRINITY_MR_DN28687_c0_g1_i1	MR
TRINITY_MR_DN28704_c0_g1_i1	MR
TRINITY_MR_DN28722_c0_g1_i1	MR
TRINITY_MR_DN28726_c0_g1_i1	MR
TRINITY_MR_DN28741_c0_g1_i1	MR
TRINITY_MR_DN28743_c0_g1_i1	MR
TRINITY_MR_DN28751_c0_g1_i2	MR
TRINITY_MR_DN28754_c0_g1_i1	MR
TRINITY_MR_DN28804_c0_g1_i1	MR
TRINITY_MR_DN28812_c0_g1_i1	MR
TRINITY_MR_DN28814_c0_g2_i1	MR
TRINITY_MR_DN28821_c0_g1_i1	MR
TRINITY_MR_DN28824_c0_g1_i1	MR
TRINITY_MR_DN28842_c0_g1_i1	MR
TRINITY_MR_DN28849_c0_g1_i1	MR
TRINITY_MR_DN28862_c0_g1_i1	MR
TRINITY_MR_DN28864_c0_g1_i1	MR
TRINITY_MR_DN28866_c0_g1_i1	MR
TRINITY_MR_DN28894_c0_g1_i1	MR
TRINITY_MR_DN288_c0_g1_i1	MR
TRINITY_MR_DN28919_c0_g1_i1	MR
TRINITY_MR_DN28934_c0_g1_i1	MR
TRINITY_MR_DN28947_c0_g2_i1	MR
TRINITY_MR_DN28954_c0_g2_i1	MR
TRINITY_MR_DN28954_c1_g1_i1	MR
TRINITY_MR_DN28974_c0_g1_i1	MR
TRINITY_MR_DN28997_c1_g3_i1	MR
TRINITY_MR_DN29022_c0_g2_i1	MR
TRINITY_MR_DN29023_c0_g1_i1	MR
TRINITY_MR_DN29037_c0_g1_i1	MR
TRINITY_MR_DN29039_c0_g2_i1	MR
TRINITY_MR_DN29041_c0_g2_i1	MR
TRINITY_MR_DN29043_c0_g1_i1	MR
TRINITY_MR_DN29050_c0_g1_i1	MR
TRINITY_MR_DN29055_c0_g1_i3	MR
TRINITY_MR_DN29061_c0_g1_i1	MR
TRINITY_MR_DN29061_c0_g2_i1	MR
TRINITY_MR_DN29063_c0_g1_i1	MR
TRINITY_MR_DN29074_c0_g1_i1	MR
TRINITY_MR_DN29074_c0_g4_i1	MR
TRINITY_MR_DN29092_c0_g2_i1	MR
TRINITY_MR_DN29105_c0_g1_i1	MR
TRINITY_MR_DN29117_c0_g2_i1	MR
TRINITY_MR_DN29119_c0_g1_i1	MR
TRINITY_MR_DN29127_c0_g1_i1	MR
TRINITY_MR_DN29150_c0_g1_i1	MR
TRINITY_MR_DN29162_c0_g1_i1	MR
TRINITY_MR_DN29166_c0_g1_i1	MR
TRINITY_MR_DN29174_c0_g1_i1	MR
TRINITY_MR_DN29224_c0_g1_i1	MR
TRINITY_MR_DN29251_c0_g1_i1	MR
TRINITY_MR_DN29254_c0_g1_i1	MR
TRINITY_MR_DN29254_c0_g2_i1	MR
TRINITY_MR_DN29264_c0_g1_i1	MR
TRINITY_MR_DN29273_c0_g1_i1	MR
TRINITY_MR_DN29282_c0_g1_i1	MR
TRINITY_MR_DN29282_c0_g2_i1	MR
TRINITY_MR_DN29288_c0_g1_i1	MR
TRINITY_MR_DN29314_c0_g1_i1	MR
TRINITY_MR_DN29337_c0_g1_i1	MR
TRINITY_MR_DN29343_c0_g1_i1	MR
TRINITY_MR_DN29345_c0_g1_i1	MR
TRINITY_MR_DN29347_c0_g1_i1	MR
TRINITY_MR_DN29381_c0_g1_i1	MR
TRINITY_MR_DN29381_c0_g2_i1	MR
TRINITY_MR_DN29394_c0_g2_i1	MR
TRINITY_MR_DN29407_c0_g1_i1	MR
TRINITY_MR_DN2941_c0_g1_i1	MR
TRINITY_MR_DN29429_c1_g1_i1	MR
TRINITY_MR_DN29441_c1_g1_i1	MR
TRINITY_MR_DN29445_c0_g1_i1	MR
TRINITY_MR_DN29446_c0_g1_i1	MR
TRINITY_MR_DN29478_c0_g1_i1	MR
TRINITY_MR_DN29489_c0_g2_i1	MR
TRINITY_MR_DN29489_c1_g1_i2	MR
TRINITY_MR_DN29492_c0_g2_i1	MR
TRINITY_MR_DN29498_c0_g3_i1	MR
TRINITY_MR_DN29530_c0_g1_i1	MR
TRINITY_MR_DN29530_c0_g3_i1	MR
TRINITY_MR_DN29533_c0_g1_i1	MR
TRINITY_MR_DN29544_c0_g1_i1	MR
TRINITY_MR_DN29548_c0_g1_i2	MR
TRINITY_MR_DN29558_c0_g1_i1	MR
TRINITY_MR_DN29559_c0_g1_i1	MR
TRINITY_MR_DN29567_c0_g1_i1	MR
TRINITY_MR_DN29580_c0_g1_i1	MR
TRINITY_MR_DN29585_c0_g1_i1	MR
TRINITY_MR_DN29615_c0_g1_i2	MR
TRINITY_MR_DN29631_c0_g2_i1	MR
TRINITY_MR_DN29636_c0_g1_i1	MR
TRINITY_MR_DN29640_c0_g1_i1	MR
TRINITY_MR_DN29641_c0_g1_i1	MR
TRINITY_MR_DN29697_c0_g1_i1	MR
TRINITY_MR_DN29702_c0_g3_i1	MR
TRINITY_MR_DN29703_c0_g1_i1	MR
TRINITY_MR_DN29739_c0_g2_i1	MR
TRINITY_MR_DN29743_c0_g1_i1	MR
TRINITY_MR_DN29749_c0_g1_i1	MR
TRINITY_MR_DN29767_c0_g1_i1	MR
TRINITY_MR_DN29775_c0_g1_i1	MR
TRINITY_MR_DN29795_c0_g1_i1	MR
TRINITY_MR_DN29808_c0_g1_i1	MR
TRINITY_MR_DN29809_c0_g1_i1	MR
TRINITY_MR_DN29810_c0_g1_i1	MR
TRINITY_MR_DN2981_c0_g1_i1	MR
TRINITY_MR_DN29844_c0_g1_i1	MR
TRINITY_MR_DN29869_c0_g1_i1	MR
TRINITY_MR_DN29896_c0_g1_i1	MR
TRINITY_MR_DN29897_c0_g1_i1	MR
TRINITY_MR_DN29903_c0_g2_i1	MR
TRINITY_MR_DN29924_c0_g1_i1	MR
TRINITY_MR_DN29934_c0_g1_i1	MR
TRINITY_MR_DN29934_c0_g1_i2	MR
TRINITY_MR_DN29947_c0_g1_i1	MR
TRINITY_MR_DN29947_c0_g2_i1	MR
TRINITY_MR_DN29975_c0_g4_i1	MR
TRINITY_MR_DN29980_c0_g1_i2	MR
TRINITY_MR_DN29982_c0_g1_i1	MR
TRINITY_MR_DN29987_c0_g2_i1	MR
TRINITY_MR_DN29987_c0_g3_i1	MR
TRINITY_MR_DN29993_c0_g1_i1	MR
TRINITY_MR_DN30015_c0_g2_i1	MR
TRINITY_MR_DN30022_c0_g1_i1	MR
TRINITY_MR_DN30027_c0_g1_i1	MR
TRINITY_MR_DN30036_c0_g1_i1	MR
TRINITY_MR_DN3003_c0_g1_i1	MR
TRINITY_MR_DN30049_c0_g1_i1	MR
TRINITY_MR_DN30054_c1_g1_i1	MR
TRINITY_MR_DN30057_c0_g1_i2	MR
TRINITY_MR_DN30057_c0_g1_i4	MR
TRINITY_MR_DN30059_c0_g1_i1	MR
TRINITY_MR_DN30059_c0_g1_i2	MR
TRINITY_MR_DN30060_c0_g1_i1	MR
TRINITY_MR_DN30060_c1_g1_i1	MR
TRINITY_MR_DN30064_c0_g1_i1	MR
TRINITY_MR_DN30068_c0_g1_i2	MR
TRINITY_MR_DN30099_c0_g1_i1	MR
TRINITY_MR_DN30101_c0_g1_i1	MR
TRINITY_MR_DN3010_c0_g1_i1	MR
TRINITY_MR_DN30110_c0_g1_i1	MR
TRINITY_MR_DN30110_c0_g2_i1	MR
TRINITY_MR_DN30121_c0_g1_i1	MR
TRINITY_MR_DN30128_c0_g1_i1	MR
TRINITY_MR_DN30150_c0_g1_i1	MR
TRINITY_MR_DN30151_c0_g1_i1	MR
TRINITY_MR_DN30199_c0_g1_i1	MR
TRINITY_MR_DN30208_c0_g2_i1	MR
TRINITY_MR_DN30233_c0_g1_i1	MR
TRINITY_MR_DN30239_c0_g1_i1	MR
TRINITY_MR_DN30284_c0_g1_i1	MR
TRINITY_MR_DN30292_c0_g1_i1	MR
TRINITY_MR_DN30292_c0_g2_i1	MR
TRINITY_MR_DN30293_c0_g1_i1	MR
TRINITY_MR_DN30295_c0_g1_i1	MR
TRINITY_MR_DN30305_c0_g1_i1	MR
TRINITY_MR_DN30306_c0_g1_i1	MR
TRINITY_MR_DN30307_c0_g1_i1	MR
TRINITY_MR_DN30311_c0_g1_i1	MR
TRINITY_MR_DN30321_c0_g1_i1	MR
TRINITY_MR_DN30329_c0_g1_i1	MR
TRINITY_MR_DN30332_c0_g1_i1	MR
TRINITY_MR_DN30355_c0_g1_i1	MR
TRINITY_MR_DN30366_c0_g1_i1	MR
TRINITY_MR_DN30371_c0_g1_i1	MR
TRINITY_MR_DN30372_c0_g1_i1	MR
TRINITY_MR_DN30406_c0_g1_i1	MR
TRINITY_MR_DN30438_c0_g1_i2	MR
TRINITY_MR_DN30451_c0_g2_i1	MR
TRINITY_MR_DN30456_c0_g2_i1	MR
TRINITY_MR_DN30458_c0_g1_i1	MR
TRINITY_MR_DN30468_c0_g2_i1	MR
TRINITY_MR_DN30469_c0_g1_i1	MR
TRINITY_MR_DN30498_c0_g1_i1	MR
TRINITY_MR_DN30500_c0_g1_i1	MR
TRINITY_MR_DN30533_c0_g1_i1	MR
TRINITY_MR_DN30533_c0_g2_i1	MR
TRINITY_MR_DN30538_c0_g1_i2	MR
TRINITY_MR_DN30541_c0_g1_i1	MR
TRINITY_MR_DN30545_c0_g1_i1	MR
TRINITY_MR_DN30571_c0_g1_i1	MR
TRINITY_MR_DN30609_c0_g1_i1	MR
TRINITY_MR_DN30616_c0_g1_i1	MR
TRINITY_MR_DN30627_c0_g1_i1	MR
TRINITY_MR_DN30629_c0_g1_i1	MR
TRINITY_MR_DN30632_c0_g1_i1	MR
TRINITY_MR_DN30639_c0_g1_i1	MR
TRINITY_MR_DN30639_c1_g1_i1	MR
TRINITY_MR_DN30647_c0_g1_i1	MR
TRINITY_MR_DN30647_c0_g2_i1	MR
TRINITY_MR_DN30668_c0_g1_i1	MR
TRINITY_MR_DN30672_c1_g1_i1	MR
TRINITY_MR_DN30702_c0_g1_i1	MR
TRINITY_MR_DN30705_c0_g1_i1	MR
TRINITY_MR_DN30751_c0_g1_i1	MR
TRINITY_MR_DN30763_c0_g1_i1	MR
TRINITY_MR_DN30768_c0_g1_i1	MR
TRINITY_MR_DN30770_c0_g1_i1	MR
TRINITY_MR_DN30776_c0_g1_i1	MR
TRINITY_MR_DN30795_c0_g1_i1	MR
TRINITY_MR_DN30797_c0_g1_i1	MR
TRINITY_MR_DN30801_c0_g1_i1	MR
TRINITY_MR_DN30804_c0_g1_i1	MR
TRINITY_MR_DN30827_c0_g1_i1	MR
TRINITY_MR_DN3082_c0_g1_i1	MR
TRINITY_MR_DN30841_c0_g1_i1	MR
TRINITY_MR_DN30855_c0_g1_i1	MR
TRINITY_MR_DN30855_c0_g3_i1	MR
TRINITY_MR_DN30861_c0_g1_i1	MR
TRINITY_MR_DN30870_c0_g2_i1	MR
TRINITY_MR_DN30887_c0_g2_i1	MR
TRINITY_MR_DN30890_c0_g1_i1	MR
TRINITY_MR_DN3089_c0_g1_i1	MR
TRINITY_MR_DN30919_c0_g2_i1	MR
TRINITY_MR_DN30929_c0_g1_i1	MR
TRINITY_MR_DN30947_c0_g2_i1	MR
TRINITY_MR_DN31012_c0_g2_i1	MR
TRINITY_MR_DN31013_c0_g2_i1	MR
TRINITY_MR_DN31027_c0_g2_i1	MR
TRINITY_MR_DN31039_c1_g1_i1	MR
TRINITY_MR_DN31047_c0_g1_i1	MR
TRINITY_MR_DN31067_c0_g2_i1	MR
TRINITY_MR_DN31069_c0_g3_i1	MR
TRINITY_MR_DN3106_c0_g1_i1	MR
TRINITY_MR_DN31078_c0_g1_i1	MR
TRINITY_MR_DN3107_c0_g1_i1	MR
TRINITY_MR_DN31087_c0_g1_i1	MR
TRINITY_MR_DN31093_c0_g2_i1	MR
TRINITY_MR_DN31095_c0_g1_i1	MR
TRINITY_MR_DN31112_c0_g1_i1	MR
TRINITY_MR_DN31126_c0_g1_i1	MR
TRINITY_MR_DN31144_c0_g1_i1	MR
TRINITY_MR_DN31154_c0_g2_i1	MR
TRINITY_MR_DN31169_c0_g1_i1	MR
TRINITY_MR_DN31172_c0_g1_i1	MR
TRINITY_MR_DN31172_c0_g3_i1	MR
TRINITY_MR_DN31175_c0_g1_i1	MR
TRINITY_MR_DN31180_c0_g1_i1	MR
TRINITY_MR_DN31180_c0_g3_i1	MR
TRINITY_MR_DN31186_c0_g1_i1	MR
TRINITY_MR_DN31195_c0_g1_i1	MR
TRINITY_MR_DN31195_c0_g1_i2	MR
TRINITY_MR_DN31211_c0_g1_i1	MR
TRINITY_MR_DN31214_c1_g1_i1	MR
TRINITY_MR_DN31225_c0_g2_i1	MR
TRINITY_MR_DN31232_c0_g1_i1	MR
TRINITY_MR_DN31233_c0_g1_i1	MR
TRINITY_MR_DN31262_c0_g1_i1	MR
TRINITY_MR_DN31263_c1_g1_i1	MR
TRINITY_MR_DN31294_c0_g1_i1	MR
TRINITY_MR_DN31307_c0_g1_i1	MR
TRINITY_MR_DN31313_c0_g1_i1	MR
TRINITY_MR_DN31319_c0_g1_i1	MR
TRINITY_MR_DN31329_c0_g1_i3	MR
TRINITY_MR_DN31330_c0_g1_i1	MR
TRINITY_MR_DN31331_c0_g2_i1	MR
TRINITY_MR_DN31333_c0_g1_i1	MR
TRINITY_MR_DN31342_c0_g2_i1	MR
TRINITY_MR_DN31368_c0_g1_i1	MR
TRINITY_MR_DN31387_c0_g1_i1	MR
TRINITY_MR_DN31403_c0_g1_i1	MR
TRINITY_MR_DN31407_c0_g1_i1	MR
TRINITY_MR_DN31414_c0_g1_i1	MR
TRINITY_MR_DN31437_c0_g1_i1	MR
TRINITY_MR_DN31441_c0_g1_i1	MR
TRINITY_MR_DN31443_c0_g1_i1	MR
TRINITY_MR_DN31446_c0_g1_i1	MR
TRINITY_MR_DN31447_c0_g1_i1	MR
TRINITY_MR_DN31459_c0_g1_i1	MR
TRINITY_MR_DN31459_c0_g2_i1	MR
TRINITY_MR_DN31467_c0_g1_i1	MR
TRINITY_MR_DN31478_c0_g1_i1	MR
TRINITY_MR_DN31488_c0_g1_i1	MR
TRINITY_MR_DN31494_c0_g1_i1	MR
TRINITY_MR_DN31499_c0_g2_i1	MR
TRINITY_MR_DN31511_c0_g3_i1	MR
TRINITY_MR_DN31522_c0_g1_i1	MR
TRINITY_MR_DN31551_c0_g2_i1	MR
TRINITY_MR_DN31568_c0_g2_i1	MR
TRINITY_MR_DN31569_c0_g1_i1	MR
TRINITY_MR_DN31589_c0_g1_i1	MR
TRINITY_MR_DN31607_c0_g1_i1	MR
TRINITY_MR_DN31636_c0_g2_i1	MR
TRINITY_MR_DN31665_c0_g1_i1	MR
TRINITY_MR_DN31669_c0_g1_i1	MR
TRINITY_MR_DN31672_c0_g1_i1	MR
TRINITY_MR_DN31680_c0_g1_i1	MR
TRINITY_MR_DN31693_c0_g1_i1	MR
TRINITY_MR_DN31701_c0_g1_i1	MR
TRINITY_MR_DN31721_c0_g1_i1	MR
TRINITY_MR_DN31734_c0_g1_i1	MR
TRINITY_MR_DN31734_c1_g1_i1	MR
TRINITY_MR_DN31745_c0_g2_i1	MR
TRINITY_MR_DN3176_c0_g1_i1	MR
TRINITY_MR_DN31793_c0_g1_i1	MR
TRINITY_MR_DN31802_c0_g1_i1	MR
TRINITY_MR_DN31812_c1_g1_i1	MR
TRINITY_MR_DN31828_c0_g1_i1	MR
TRINITY_MR_DN31837_c0_g1_i1	MR
TRINITY_MR_DN31843_c0_g1_i1	MR
TRINITY_MR_DN31855_c0_g1_i1	MR
TRINITY_MR_DN31872_c0_g1_i1	MR
TRINITY_MR_DN31873_c0_g1_i2	MR
TRINITY_MR_DN31882_c1_g1_i1	MR
TRINITY_MR_DN31890_c0_g1_i1	MR
TRINITY_MR_DN31892_c0_g1_i1	MR
TRINITY_MR_DN31916_c0_g2_i1	MR
TRINITY_MR_DN31925_c1_g1_i1	MR
TRINITY_MR_DN31927_c0_g2_i1	MR
TRINITY_MR_DN31940_c0_g1_i1	MR
TRINITY_MR_DN31949_c0_g1_i1	MR
TRINITY_MR_DN31992_c0_g1_i1	MR
TRINITY_MR_DN32004_c0_g1_i2	MR
TRINITY_MR_DN32021_c0_g2_i1	MR
TRINITY_MR_DN32028_c0_g1_i1	MR
TRINITY_MR_DN32032_c1_g1_i1	MR
TRINITY_MR_DN32047_c0_g1_i1	MR
TRINITY_MR_DN32053_c0_g1_i1	MR
TRINITY_MR_DN32057_c0_g1_i1	MR
TRINITY_MR_DN32069_c0_g1_i1	MR
TRINITY_MR_DN32080_c0_g1_i1	MR
TRINITY_MR_DN32089_c0_g1_i1	MR
TRINITY_MR_DN32156_c0_g1_i1	MR
TRINITY_MR_DN32173_c0_g1_i3	MR
TRINITY_MR_DN32179_c0_g1_i1	MR
TRINITY_MR_DN32184_c0_g1_i1	MR
TRINITY_MR_DN32222_c0_g1_i2	MR
TRINITY_MR_DN32224_c0_g1_i1	MR
TRINITY_MR_DN32224_c0_g3_i1	MR
TRINITY_MR_DN32228_c0_g1_i1	MR
TRINITY_MR_DN32234_c0_g1_i2	MR
TRINITY_MR_DN32245_c0_g1_i2	MR
TRINITY_MR_DN32258_c0_g2_i1	MR
TRINITY_MR_DN32260_c0_g1_i1	MR
TRINITY_MR_DN32268_c1_g1_i1	MR
TRINITY_MR_DN32284_c0_g1_i1	MR
TRINITY_MR_DN32326_c0_g1_i1	MR
TRINITY_MR_DN32334_c0_g1_i1	MR
TRINITY_MR_DN32334_c0_g2_i1	MR
TRINITY_MR_DN32364_c0_g1_i1	MR
TRINITY_MR_DN32368_c0_g1_i1	MR
TRINITY_MR_DN32376_c0_g2_i1	MR
TRINITY_MR_DN32378_c0_g1_i1	MR
TRINITY_MR_DN32384_c0_g1_i1	MR
TRINITY_MR_DN32403_c0_g3_i1	MR
TRINITY_MR_DN3241_c0_g1_i1	MR
TRINITY_MR_DN32446_c0_g1_i1	MR
TRINITY_MR_DN32457_c0_g1_i1	MR
TRINITY_MR_DN32464_c0_g1_i1	MR
TRINITY_MR_DN32465_c0_g1_i1	MR
TRINITY_MR_DN32467_c0_g1_i1	MR
TRINITY_MR_DN32494_c0_g2_i1	MR
TRINITY_MR_DN32509_c0_g1_i1	MR
TRINITY_MR_DN32509_c0_g2_i1	MR
TRINITY_MR_DN32510_c0_g1_i1	MR
TRINITY_MR_DN32516_c0_g1_i1	MR
TRINITY_MR_DN32537_c0_g1_i1	MR
TRINITY_MR_DN32540_c0_g1_i1	MR
TRINITY_MR_DN32551_c0_g1_i1	MR
TRINITY_MR_DN32576_c0_g1_i1	MR
TRINITY_MR_DN32578_c0_g3_i1	MR
TRINITY_MR_DN32602_c0_g1_i1	MR
TRINITY_MR_DN32606_c0_g2_i1	MR
TRINITY_MR_DN32609_c1_g1_i1	MR
TRINITY_MR_DN32611_c0_g1_i1	MR
TRINITY_MR_DN32611_c0_g2_i1	MR
TRINITY_MR_DN3261_c0_g1_i1	MR
TRINITY_MR_DN32624_c0_g1_i1	MR
TRINITY_MR_DN3263_c1_g1_i1	MR
TRINITY_MR_DN32657_c0_g1_i1	MR
TRINITY_MR_DN32663_c0_g1_i1	MR
TRINITY_MR_DN32728_c0_g1_i1	MR
TRINITY_MR_DN32741_c0_g3_i1	MR
TRINITY_MR_DN32759_c0_g1_i2	MR
TRINITY_MR_DN32766_c0_g1_i1	MR
TRINITY_MR_DN32772_c0_g1_i1	MR
TRINITY_MR_DN32801_c0_g1_i1	MR
TRINITY_MR_DN32807_c0_g2_i1	MR
TRINITY_MR_DN32832_c0_g1_i2	MR
TRINITY_MR_DN32833_c0_g1_i1	MR
TRINITY_MR_DN32836_c0_g1_i1	MR
TRINITY_MR_DN32841_c0_g2_i1	MR
TRINITY_MR_DN32862_c0_g1_i1	MR
TRINITY_MR_DN32865_c0_g1_i1	MR
TRINITY_MR_DN32870_c0_g1_i1	MR
TRINITY_MR_DN32873_c0_g1_i1	MR
TRINITY_MR_DN32881_c0_g1_i1	MR
TRINITY_MR_DN32891_c0_g1_i1	MR
TRINITY_MR_DN32913_c0_g1_i1	MR
TRINITY_MR_DN32931_c0_g1_i1	MR
TRINITY_MR_DN32967_c0_g1_i1	MR
TRINITY_MR_DN32993_c0_g2_i1	MR
TRINITY_MR_DN32998_c0_g1_i1	MR
TRINITY_MR_DN32998_c0_g1_i2	MR
TRINITY_MR_DN33006_c0_g1_i1	MR
TRINITY_MR_DN33010_c0_g2_i1	MR
TRINITY_MR_DN33015_c0_g1_i1	MR
TRINITY_MR_DN33017_c0_g1_i1	MR
TRINITY_MR_DN33019_c0_g1_i1	MR
TRINITY_MR_DN33025_c0_g1_i1	MR
TRINITY_MR_DN33025_c1_g1_i1	MR
TRINITY_MR_DN3302_c0_g1_i1	MR
TRINITY_MR_DN33045_c0_g2_i1	MR
TRINITY_MR_DN33058_c0_g1_i1	MR
TRINITY_MR_DN33069_c0_g1_i1	MR
TRINITY_MR_DN33073_c0_g1_i2	MR
TRINITY_MR_DN33079_c0_g1_i1	MR
TRINITY_MR_DN33087_c0_g1_i1	MR
TRINITY_MR_DN33092_c0_g1_i1	MR
TRINITY_MR_DN33099_c0_g1_i1	MR
TRINITY_MR_DN33108_c0_g1_i1	MR
TRINITY_MR_DN33152_c0_g1_i2	MR
TRINITY_MR_DN33154_c0_g1_i1	MR
TRINITY_MR_DN33159_c0_g1_i1	MR
TRINITY_MR_DN33171_c0_g1_i1	MR
TRINITY_MR_DN33171_c0_g2_i1	MR
TRINITY_MR_DN33171_c0_g4_i1	MR
TRINITY_MR_DN33173_c0_g1_i1	MR
TRINITY_MR_DN33183_c0_g1_i2	MR
TRINITY_MR_DN33196_c0_g1_i1	MR
TRINITY_MR_DN33212_c0_g1_i1	MR
TRINITY_MR_DN33213_c0_g1_i1	MR
TRINITY_MR_DN33231_c0_g1_i1	MR
TRINITY_MR_DN33231_c0_g2_i1	MR
TRINITY_MR_DN33243_c0_g3_i1	MR
TRINITY_MR_DN33251_c0_g2_i1	MR
TRINITY_MR_DN33275_c0_g1_i3	MR
TRINITY_MR_DN33291_c0_g1_i1	MR
TRINITY_MR_DN33303_c0_g1_i1	MR
TRINITY_MR_DN33320_c0_g1_i1	MR
TRINITY_MR_DN33331_c0_g1_i1	MR
TRINITY_MR_DN33335_c1_g1_i2	MR
TRINITY_MR_DN33346_c0_g1_i1	MR
TRINITY_MR_DN33351_c0_g1_i3	MR
TRINITY_MR_DN33352_c0_g1_i1	MR
TRINITY_MR_DN33366_c0_g1_i1	MR
TRINITY_MR_DN33369_c1_g1_i1	MR
TRINITY_MR_DN33370_c0_g1_i2	MR
TRINITY_MR_DN33373_c0_g1_i1	MR
TRINITY_MR_DN33377_c0_g2_i1	MR
TRINITY_MR_DN33386_c0_g1_i1	MR
TRINITY_MR_DN33393_c0_g1_i1	MR
TRINITY_MR_DN33414_c0_g1_i1	MR
TRINITY_MR_DN33418_c0_g1_i1	MR
TRINITY_MR_DN33425_c1_g1_i1	MR
TRINITY_MR_DN33426_c0_g1_i1	MR
TRINITY_MR_DN33436_c0_g1_i1	MR
TRINITY_MR_DN33458_c0_g1_i1	MR
TRINITY_MR_DN3345_c0_g1_i1	MR
TRINITY_MR_DN33465_c0_g1_i2	MR
TRINITY_MR_DN33469_c0_g1_i1	MR
TRINITY_MR_DN33471_c0_g1_i1	MR
TRINITY_MR_DN33478_c0_g3_i1	MR
TRINITY_MR_DN33478_c0_g4_i1	MR
TRINITY_MR_DN33481_c0_g1_i1	MR
TRINITY_MR_DN33499_c0_g1_i1	MR
TRINITY_MR_DN33514_c0_g1_i1	MR
TRINITY_MR_DN33529_c0_g1_i1	MR
TRINITY_MR_DN33537_c0_g1_i1	MR
TRINITY_MR_DN33549_c0_g1_i1	MR
TRINITY_MR_DN33551_c0_g1_i1	MR
TRINITY_MR_DN33554_c0_g1_i1	MR
TRINITY_MR_DN33554_c0_g2_i1	MR
TRINITY_MR_DN33576_c0_g1_i2	MR
TRINITY_MR_DN3357_c0_g1_i1	MR
TRINITY_MR_DN33583_c0_g3_i1	MR
TRINITY_MR_DN33605_c0_g1_i1	MR
TRINITY_MR_DN33609_c0_g1_i1	MR
TRINITY_MR_DN33625_c0_g1_i1	MR
TRINITY_MR_DN33629_c0_g1_i2	MR
TRINITY_MR_DN33645_c0_g1_i2	MR
TRINITY_MR_DN33648_c0_g2_i1	MR
TRINITY_MR_DN3364_c0_g1_i1	MR
TRINITY_MR_DN33682_c0_g1_i1	MR
TRINITY_MR_DN33685_c0_g1_i1	MR
TRINITY_MR_DN33693_c0_g1_i1	MR
TRINITY_MR_DN33696_c0_g1_i1	MR
TRINITY_MR_DN33696_c0_g2_i2	MR
TRINITY_MR_DN33696_c0_g3_i1	MR
TRINITY_MR_DN33701_c0_g3_i1	MR
TRINITY_MR_DN33702_c0_g2_i1	MR
TRINITY_MR_DN33704_c0_g1_i1	MR
TRINITY_MR_DN33708_c0_g1_i1	MR
TRINITY_MR_DN33708_c0_g4_i1	MR
TRINITY_MR_DN33711_c0_g1_i2	MR
TRINITY_MR_DN33717_c0_g1_i1	MR
TRINITY_MR_DN33727_c0_g3_i1	MR
TRINITY_MR_DN33729_c0_g1_i1	MR
TRINITY_MR_DN33730_c0_g2_i1	MR
TRINITY_MR_DN33730_c0_g3_i1	MR
TRINITY_MR_DN33766_c0_g1_i1	MR
TRINITY_MR_DN33779_c0_g1_i1	MR
TRINITY_MR_DN33788_c0_g1_i1	MR
TRINITY_MR_DN33813_c0_g1_i1	MR
TRINITY_MR_DN33815_c0_g1_i1	MR
TRINITY_MR_DN33815_c0_g2_i1	MR
TRINITY_MR_DN33815_c0_g3_i1	MR
TRINITY_MR_DN33819_c0_g1_i1	MR
TRINITY_MR_DN33831_c0_g1_i1	MR
TRINITY_MR_DN33841_c0_g2_i1	MR
TRINITY_MR_DN33865_c0_g2_i2	MR
TRINITY_MR_DN33868_c0_g1_i1	MR
TRINITY_MR_DN33868_c0_g2_i1	MR
TRINITY_MR_DN33884_c1_g1_i1	MR
TRINITY_MR_DN33891_c0_g1_i1	MR
TRINITY_MR_DN338_c0_g1_i1	MR
TRINITY_MR_DN33908_c0_g1_i4	MR
TRINITY_MR_DN33933_c0_g1_i1	MR
TRINITY_MR_DN33939_c0_g2_i1	MR
TRINITY_MR_DN33944_c0_g1_i1	MR
TRINITY_MR_DN33952_c0_g1_i1	MR
TRINITY_MR_DN33961_c0_g1_i1	MR
TRINITY_MR_DN33972_c0_g1_i1	MR
TRINITY_MR_DN34005_c0_g1_i1	MR
TRINITY_MR_DN34021_c0_g1_i1	MR
TRINITY_MR_DN34031_c0_g1_i1	MR
TRINITY_MR_DN34034_c0_g1_i2	MR
TRINITY_MR_DN3404_c0_g1_i1	MR
TRINITY_MR_DN34071_c1_g1_i1	MR
TRINITY_MR_DN34071_c2_g1_i1	MR
TRINITY_MR_DN34084_c0_g1_i1	MR
TRINITY_MR_DN34084_c0_g2_i1	MR
TRINITY_MR_DN34142_c0_g1_i1	MR
TRINITY_MR_DN34148_c0_g2_i1	MR
TRINITY_MR_DN34155_c0_g1_i1	MR
TRINITY_MR_DN34155_c0_g2_i1	MR
TRINITY_MR_DN34174_c0_g1_i1	MR
TRINITY_MR_DN34185_c0_g1_i2	MR
TRINITY_MR_DN34190_c0_g1_i2	MR
TRINITY_MR_DN34199_c0_g1_i1	MR
TRINITY_MR_DN34199_c0_g2_i1	MR
TRINITY_MR_DN34204_c0_g1_i1	MR
TRINITY_MR_DN34212_c0_g1_i1	MR
TRINITY_MR_DN34221_c0_g1_i1	MR
TRINITY_MR_DN34235_c0_g1_i1	MR
TRINITY_MR_DN34260_c0_g1_i1	MR
TRINITY_MR_DN34309_c0_g1_i2	MR
TRINITY_MR_DN34316_c0_g1_i1	MR
TRINITY_MR_DN34316_c1_g1_i1	MR
TRINITY_MR_DN3431_c0_g2_i1	MR
TRINITY_MR_DN34334_c0_g1_i1	MR
TRINITY_MR_DN34362_c0_g1_i1	MR
TRINITY_MR_DN34362_c0_g2_i1	MR
TRINITY_MR_DN34386_c0_g1_i1	MR
TRINITY_MR_DN34389_c0_g1_i1	MR
TRINITY_MR_DN34394_c0_g1_i1	MR
TRINITY_MR_DN34395_c0_g1_i1	MR
TRINITY_MR_DN34410_c0_g1_i1	MR
TRINITY_MR_DN34414_c0_g1_i1	MR
TRINITY_MR_DN34431_c0_g3_i1	MR
TRINITY_MR_DN34460_c0_g1_i1	MR
TRINITY_MR_DN34466_c0_g2_i1	MR
TRINITY_MR_DN34477_c0_g2_i1	MR
TRINITY_MR_DN34484_c0_g1_i1	MR
TRINITY_MR_DN34487_c0_g1_i1	MR
TRINITY_MR_DN34493_c0_g1_i1	MR
TRINITY_MR_DN34493_c0_g2_i1	MR
TRINITY_MR_DN34517_c0_g2_i1	MR
TRINITY_MR_DN34564_c0_g1_i1	MR
TRINITY_MR_DN34581_c0_g1_i1	MR
TRINITY_MR_DN34594_c0_g1_i1	MR
TRINITY_MR_DN34616_c0_g1_i1	MR
TRINITY_MR_DN34632_c0_g1_i1	MR
TRINITY_MR_DN34633_c0_g2_i1	MR
TRINITY_MR_DN34633_c0_g4_i1	MR
TRINITY_MR_DN34651_c0_g1_i1	MR
TRINITY_MR_DN34666_c0_g1_i1	MR
TRINITY_MR_DN34705_c0_g1_i1	MR
TRINITY_MR_DN34706_c0_g1_i1	MR
TRINITY_MR_DN34733_c0_g1_i2	MR
TRINITY_MR_DN34734_c1_g1_i1	MR
TRINITY_MR_DN34754_c0_g3_i1	MR
TRINITY_MR_DN34765_c0_g3_i1	MR
TRINITY_MR_DN34770_c0_g1_i1	MR
TRINITY_MR_DN34822_c0_g1_i1	MR
TRINITY_MR_DN34837_c0_g1_i1	MR
TRINITY_MR_DN34846_c0_g2_i2	MR
TRINITY_MR_DN34849_c0_g1_i1	MR
TRINITY_MR_DN34854_c0_g2_i1	MR
TRINITY_MR_DN34862_c0_g1_i2	MR
TRINITY_MR_DN34866_c0_g2_i1	MR
TRINITY_MR_DN34871_c0_g2_i1	MR
TRINITY_MR_DN34938_c1_g1_i1	MR
TRINITY_MR_DN34964_c0_g1_i1	MR
TRINITY_MR_DN34974_c0_g1_i1	MR
TRINITY_MR_DN34985_c1_g1_i1	MR
TRINITY_MR_DN34998_c0_g1_i1	MR
TRINITY_MR_DN34998_c0_g1_i2	MR
TRINITY_MR_DN35007_c0_g2_i1	MR
TRINITY_MR_DN35021_c0_g2_i1	MR
TRINITY_MR_DN35031_c0_g2_i1	MR
TRINITY_MR_DN35051_c0_g1_i1	MR
TRINITY_MR_DN35058_c0_g1_i1	MR
TRINITY_MR_DN35073_c0_g1_i1	MR
TRINITY_MR_DN35096_c0_g1_i1	MR
TRINITY_MR_DN35096_c0_g3_i1	MR
TRINITY_MR_DN35109_c0_g1_i1	MR
TRINITY_MR_DN35109_c0_g2_i1	MR
TRINITY_MR_DN35114_c0_g1_i1	MR
TRINITY_MR_DN35115_c0_g1_i2	MR
TRINITY_MR_DN35117_c0_g1_i1	MR
TRINITY_MR_DN35122_c0_g3_i1	MR
TRINITY_MR_DN35123_c0_g1_i1	MR
TRINITY_MR_DN35123_c0_g3_i1	MR
TRINITY_MR_DN35154_c0_g1_i1	MR
TRINITY_MR_DN35161_c0_g1_i1	MR
TRINITY_MR_DN35171_c0_g1_i1	MR
TRINITY_MR_DN35234_c0_g2_i1	MR
TRINITY_MR_DN35234_c0_g3_i1	MR
TRINITY_MR_DN35248_c0_g1_i1	MR
TRINITY_MR_DN35252_c0_g1_i1	MR
TRINITY_MR_DN35261_c0_g1_i1	MR
TRINITY_MR_DN35261_c0_g2_i1	MR
TRINITY_MR_DN35264_c0_g1_i1	MR
TRINITY_MR_DN35275_c0_g1_i1	MR
TRINITY_MR_DN35277_c0_g1_i1	MR
TRINITY_MR_DN35287_c0_g1_i1	MR
TRINITY_MR_DN35296_c0_g4_i1	MR
TRINITY_MR_DN35296_c0_g5_i1	MR
TRINITY_MR_DN35306_c0_g1_i1	MR
TRINITY_MR_DN35313_c0_g1_i1	MR
TRINITY_MR_DN35313_c0_g2_i1	MR
TRINITY_MR_DN35319_c0_g1_i1	MR
TRINITY_MR_DN35342_c0_g1_i1	MR
TRINITY_MR_DN35354_c0_g2_i1	MR
TRINITY_MR_DN35367_c0_g1_i1	MR
TRINITY_MR_DN35381_c0_g1_i1	MR
TRINITY_MR_DN35385_c0_g1_i2	MR
TRINITY_MR_DN3539_c0_g1_i1	MR
TRINITY_MR_DN35413_c0_g1_i1	MR
TRINITY_MR_DN35414_c0_g1_i1	MR
TRINITY_MR_DN35426_c0_g1_i1	MR
TRINITY_MR_DN35461_c0_g2_i1	MR
TRINITY_MR_DN35472_c0_g3_i1	MR
TRINITY_MR_DN35482_c0_g1_i1	MR
TRINITY_MR_DN35488_c0_g1_i1	MR
TRINITY_MR_DN35489_c0_g1_i1	MR
TRINITY_MR_DN35489_c0_g2_i1	MR
TRINITY_MR_DN35503_c0_g2_i1	MR
TRINITY_MR_DN35548_c0_g1_i2	MR
TRINITY_MR_DN35548_c0_g3_i1	MR
TRINITY_MR_DN3554_c0_g1_i1	MR
TRINITY_MR_DN35552_c0_g2_i1	MR
TRINITY_MR_DN35562_c0_g1_i1	MR
TRINITY_MR_DN35587_c0_g2_i1	MR
TRINITY_MR_DN35611_c0_g1_i1	MR
TRINITY_MR_DN35670_c0_g1_i1	MR
TRINITY_MR_DN35696_c1_g1_i1	MR
TRINITY_MR_DN35697_c1_g1_i1	MR
TRINITY_MR_DN35700_c0_g1_i1	MR
TRINITY_MR_DN35703_c0_g1_i2	MR
TRINITY_MR_DN35713_c0_g1_i1	MR
TRINITY_MR_DN35713_c0_g2_i1	MR
TRINITY_MR_DN35718_c0_g1_i2	MR
TRINITY_MR_DN35741_c0_g1_i1	MR
TRINITY_MR_DN35749_c1_g1_i1	MR
TRINITY_MR_DN35758_c0_g1_i1	MR
TRINITY_MR_DN35769_c0_g1_i1	MR
TRINITY_MR_DN35782_c0_g1_i1	MR
TRINITY_MR_DN35825_c0_g2_i1	MR
TRINITY_MR_DN35839_c0_g1_i2	MR
TRINITY_MR_DN35855_c0_g1_i1	MR
TRINITY_MR_DN35873_c0_g1_i1	MR
TRINITY_MR_DN35882_c0_g1_i1	MR
TRINITY_MR_DN35895_c0_g1_i1	MR
TRINITY_MR_DN35902_c0_g1_i1	MR
TRINITY_MR_DN35920_c1_g3_i1	MR
TRINITY_MR_DN35931_c0_g1_i1	MR
TRINITY_MR_DN35933_c0_g1_i1	MR
TRINITY_MR_DN35956_c0_g1_i1	MR
TRINITY_MR_DN35976_c0_g1_i1	MR
TRINITY_MR_DN35996_c0_g1_i1	MR
TRINITY_MR_DN36008_c0_g1_i1	MR
TRINITY_MR_DN36045_c0_g1_i2	MR
TRINITY_MR_DN36065_c0_g1_i1	MR
TRINITY_MR_DN36092_c0_g1_i1	MR
TRINITY_MR_DN36092_c0_g2_i1	MR
TRINITY_MR_DN36106_c0_g1_i1	MR
TRINITY_MR_DN36111_c0_g1_i1	MR
TRINITY_MR_DN36111_c0_g2_i1	MR
TRINITY_MR_DN36116_c0_g1_i1	MR
TRINITY_MR_DN36117_c0_g1_i1	MR
TRINITY_MR_DN36140_c0_g2_i1	MR
TRINITY_MR_DN36159_c0_g1_i1	MR
TRINITY_MR_DN36163_c0_g1_i1	MR
TRINITY_MR_DN36183_c0_g2_i1	MR
TRINITY_MR_DN36189_c0_g1_i1	MR
TRINITY_MR_DN36189_c0_g2_i1	MR
TRINITY_MR_DN36196_c0_g1_i1	MR
TRINITY_MR_DN36196_c1_g1_i1	MR
TRINITY_MR_DN36206_c0_g2_i1	MR
TRINITY_MR_DN36223_c0_g1_i1	MR
TRINITY_MR_DN36228_c0_g2_i1	MR
TRINITY_MR_DN36228_c0_g3_i1	MR
TRINITY_MR_DN3622_c0_g1_i1	MR
TRINITY_MR_DN36233_c0_g1_i1	MR
TRINITY_MR_DN36265_c0_g1_i1	MR
TRINITY_MR_DN36276_c0_g1_i1	MR
TRINITY_MR_DN36296_c0_g1_i1	MR
TRINITY_MR_DN36330_c0_g3_i1	MR
TRINITY_MR_DN36341_c0_g1_i1	MR
TRINITY_MR_DN36344_c0_g1_i1	MR
TRINITY_MR_DN36348_c0_g1_i1	MR
TRINITY_MR_DN36348_c0_g3_i1	MR
TRINITY_MR_DN36354_c0_g1_i1	MR
TRINITY_MR_DN36357_c0_g1_i1	MR
TRINITY_MR_DN36399_c0_g1_i1	MR
TRINITY_MR_DN36457_c0_g1_i1	MR
TRINITY_MR_DN36495_c0_g1_i1	MR
TRINITY_MR_DN36526_c0_g1_i1	MR
TRINITY_MR_DN36537_c0_g1_i1	MR
TRINITY_MR_DN36543_c0_g1_i1	MR
TRINITY_MR_DN36547_c0_g1_i2	MR
TRINITY_MR_DN36556_c1_g1_i2	MR
TRINITY_MR_DN36557_c0_g1_i1	MR
TRINITY_MR_DN36563_c0_g1_i1	MR
TRINITY_MR_DN36569_c0_g1_i2	MR
TRINITY_MR_DN36570_c0_g3_i1	MR
TRINITY_MR_DN36589_c0_g2_i1	MR
TRINITY_MR_DN36592_c0_g1_i1	MR
TRINITY_MR_DN36609_c0_g1_i1	MR
TRINITY_MR_DN36623_c0_g1_i1	MR
TRINITY_MR_DN36637_c0_g1_i1	MR
TRINITY_MR_DN3664_c0_g1_i1	MR
TRINITY_MR_DN36652_c0_g2_i1	MR
TRINITY_MR_DN36656_c0_g1_i1	MR
TRINITY_MR_DN36675_c0_g1_i1	MR
TRINITY_MR_DN36677_c0_g1_i1	MR
TRINITY_MR_DN36681_c0_g2_i1	MR
TRINITY_MR_DN36700_c0_g1_i1	MR
TRINITY_MR_DN36702_c0_g1_i1	MR
TRINITY_MR_DN36724_c0_g1_i1	MR
TRINITY_MR_DN36747_c0_g1_i1	MR
TRINITY_MR_DN36749_c0_g1_i1	MR
TRINITY_MR_DN36758_c0_g1_i1	MR
TRINITY_MR_DN36762_c0_g1_i1	MR
TRINITY_MR_DN36797_c0_g1_i1	MR
TRINITY_MR_DN36802_c0_g1_i1	MR
TRINITY_MR_DN36860_c0_g1_i1	MR
TRINITY_MR_DN36862_c0_g1_i2	MR
TRINITY_MR_DN36872_c1_g1_i1	MR
TRINITY_MR_DN36873_c0_g1_i1	MR
TRINITY_MR_DN36958_c0_g1_i1	MR
TRINITY_MR_DN36962_c1_g1_i1	MR
TRINITY_MR_DN36964_c0_g1_i1	MR
TRINITY_MR_DN36976_c0_g1_i1	MR
TRINITY_MR_DN36977_c0_g2_i1	MR
TRINITY_MR_DN36996_c0_g2_i1	MR
TRINITY_MR_DN37008_c0_g1_i1	MR
TRINITY_MR_DN37025_c0_g1_i1	MR
TRINITY_MR_DN37039_c0_g1_i2	MR
TRINITY_MR_DN37044_c0_g1_i3	MR
TRINITY_MR_DN37048_c0_g1_i1	MR
TRINITY_MR_DN37053_c0_g1_i1	MR
TRINITY_MR_DN37069_c0_g1_i1	MR
TRINITY_MR_DN37074_c2_g1_i1	MR
TRINITY_MR_DN37080_c0_g1_i1	MR
TRINITY_MR_DN37092_c0_g1_i1	MR
TRINITY_MR_DN37094_c0_g1_i4	MR
TRINITY_MR_DN37115_c0_g3_i1	MR
TRINITY_MR_DN37119_c0_g1_i1	MR
TRINITY_MR_DN37184_c0_g1_i2	MR
TRINITY_MR_DN37198_c0_g1_i1	MR
TRINITY_MR_DN37202_c1_g1_i1	MR
TRINITY_MR_DN37208_c0_g1_i1	MR
TRINITY_MR_DN37208_c0_g2_i1	MR
TRINITY_MR_DN37208_c0_g3_i1	MR
TRINITY_MR_DN37212_c0_g1_i1	MR
TRINITY_MR_DN37219_c0_g2_i1	MR
TRINITY_MR_DN37222_c0_g1_i1	MR
TRINITY_MR_DN37237_c1_g1_i1	MR
TRINITY_MR_DN37237_c1_g2_i1	MR
TRINITY_MR_DN37237_c2_g1_i3	MR
TRINITY_MR_DN37238_c0_g2_i1	MR
TRINITY_MR_DN37256_c0_g1_i1	MR
TRINITY_MR_DN37276_c0_g2_i1	MR
TRINITY_MR_DN37278_c0_g1_i1	MR
TRINITY_MR_DN37294_c0_g1_i2	MR
TRINITY_MR_DN37333_c0_g1_i1	MR
TRINITY_MR_DN37345_c0_g2_i1	MR
TRINITY_MR_DN37348_c0_g1_i1	MR
TRINITY_MR_DN37371_c0_g1_i1	MR
TRINITY_MR_DN37379_c0_g1_i1	MR
TRINITY_MR_DN37393_c0_g1_i1	MR
TRINITY_MR_DN37415_c0_g1_i1	MR
TRINITY_MR_DN37418_c0_g2_i1	MR
TRINITY_MR_DN37435_c0_g1_i1	MR
TRINITY_MR_DN37441_c0_g1_i1	MR
TRINITY_MR_DN37478_c0_g1_i1	MR
TRINITY_MR_DN37497_c0_g1_i1	MR
TRINITY_MR_DN37508_c0_g1_i1	MR
TRINITY_MR_DN37508_c0_g1_i3	MR
TRINITY_MR_DN37530_c0_g1_i1	MR
TRINITY_MR_DN37530_c0_g2_i1	MR
TRINITY_MR_DN37555_c0_g1_i1	MR
TRINITY_MR_DN37555_c0_g2_i1	MR
TRINITY_MR_DN37561_c0_g1_i1	MR
TRINITY_MR_DN37568_c0_g1_i1	MR
TRINITY_MR_DN37578_c0_g1_i1	MR
TRINITY_MR_DN37582_c0_g2_i1	MR
TRINITY_MR_DN3759_c0_g1_i1	MR
TRINITY_MR_DN3760_c0_g1_i1	MR
TRINITY_MR_DN37617_c0_g1_i1	MR
TRINITY_MR_DN37635_c0_g2_i1	MR
TRINITY_MR_DN37649_c0_g1_i1	MR
TRINITY_MR_DN37656_c0_g2_i1	MR
TRINITY_MR_DN37678_c0_g2_i1	MR
TRINITY_MR_DN37692_c0_g1_i2	MR
TRINITY_MR_DN37692_c0_g2_i1	MR
TRINITY_MR_DN37700_c0_g1_i1	MR
TRINITY_MR_DN37703_c0_g1_i1	MR
TRINITY_MR_DN3770_c0_g1_i1	MR
TRINITY_MR_DN37719_c0_g2_i1	MR
TRINITY_MR_DN37725_c0_g1_i2	MR
TRINITY_MR_DN37753_c0_g1_i1	MR
TRINITY_MR_DN3777_c0_g1_i1	MR
TRINITY_MR_DN37780_c0_g1_i1	MR
TRINITY_MR_DN37787_c0_g1_i1	MR
TRINITY_MR_DN37797_c0_g1_i5	MR
TRINITY_MR_DN37804_c0_g1_i1	MR
TRINITY_MR_DN37808_c0_g1_i1	MR
TRINITY_MR_DN37808_c0_g2_i1	MR
TRINITY_MR_DN37819_c0_g1_i1	MR
TRINITY_MR_DN37831_c0_g1_i1	MR
TRINITY_MR_DN37834_c0_g2_i1	MR
TRINITY_MR_DN37851_c0_g1_i1	MR
TRINITY_MR_DN37851_c0_g2_i1	MR
TRINITY_MR_DN37892_c0_g1_i1	MR
TRINITY_MR_DN37892_c0_g1_i2	MR
TRINITY_MR_DN37907_c0_g1_i1	MR
TRINITY_MR_DN37913_c0_g1_i1	MR
TRINITY_MR_DN37922_c0_g1_i1	MR
TRINITY_MR_DN37922_c0_g2_i2	MR
TRINITY_MR_DN37923_c0_g1_i1	MR
TRINITY_MR_DN37960_c0_g2_i1	MR
TRINITY_MR_DN37963_c0_g2_i1	MR
TRINITY_MR_DN37973_c0_g1_i1	MR
TRINITY_MR_DN38002_c0_g2_i1	MR
TRINITY_MR_DN38004_c0_g1_i1	MR
TRINITY_MR_DN38004_c0_g2_i1	MR
TRINITY_MR_DN38038_c0_g1_i1	MR
TRINITY_MR_DN38040_c0_g2_i1	MR
TRINITY_MR_DN38055_c0_g1_i1	MR
TRINITY_MR_DN38055_c0_g2_i1	MR
TRINITY_MR_DN38064_c0_g1_i2	MR
TRINITY_MR_DN38064_c0_g1_i4	MR
TRINITY_MR_DN38090_c0_g1_i1	MR
TRINITY_MR_DN38092_c0_g1_i1	MR
TRINITY_MR_DN38117_c0_g1_i2	MR
TRINITY_MR_DN38167_c0_g1_i1	MR
TRINITY_MR_DN38169_c0_g1_i1	MR
TRINITY_MR_DN38184_c0_g1_i1	MR
TRINITY_MR_DN38193_c1_g1_i1	MR
TRINITY_MR_DN38195_c0_g1_i1	MR
TRINITY_MR_DN38218_c0_g1_i1	MR
TRINITY_MR_DN38221_c0_g1_i1	MR
TRINITY_MR_DN38233_c0_g1_i1	MR
TRINITY_MR_DN38271_c0_g1_i1	MR
TRINITY_MR_DN38280_c0_g1_i1	MR
TRINITY_MR_DN38283_c0_g2_i1	MR
TRINITY_MR_DN38289_c0_g1_i1	MR
TRINITY_MR_DN38293_c0_g2_i1	MR
TRINITY_MR_DN38304_c0_g1_i1	MR
TRINITY_MR_DN38315_c0_g1_i1	MR
TRINITY_MR_DN38354_c0_g1_i1	MR
TRINITY_MR_DN38360_c0_g1_i1	MR
TRINITY_MR_DN38361_c0_g1_i2	MR
TRINITY_MR_DN38396_c0_g2_i1	MR
TRINITY_MR_DN38408_c0_g1_i1	MR
TRINITY_MR_DN38428_c0_g2_i1	MR
TRINITY_MR_DN38433_c0_g1_i1	MR
TRINITY_MR_DN38435_c0_g1_i1	MR
TRINITY_MR_DN38435_c1_g2_i1	MR
TRINITY_MR_DN38441_c0_g1_i1	MR
TRINITY_MR_DN38445_c0_g2_i1	MR
TRINITY_MR_DN38447_c0_g3_i1	MR
TRINITY_MR_DN38461_c0_g1_i2	MR
TRINITY_MR_DN38461_c0_g2_i1	MR
TRINITY_MR_DN38468_c0_g1_i1	MR
TRINITY_MR_DN38482_c0_g1_i1	MR
TRINITY_MR_DN38485_c0_g1_i1	MR
TRINITY_MR_DN38501_c0_g1_i1	MR
TRINITY_MR_DN38505_c0_g2_i1	MR
TRINITY_MR_DN38533_c0_g1_i2	MR
TRINITY_MR_DN38535_c0_g2_i1	MR
TRINITY_MR_DN38536_c0_g2_i2	MR
TRINITY_MR_DN38561_c0_g2_i1	MR
TRINITY_MR_DN38561_c0_g3_i1	MR
TRINITY_MR_DN38562_c0_g2_i1	MR
TRINITY_MR_DN38563_c0_g1_i1	MR
TRINITY_MR_DN38565_c0_g1_i1	MR
TRINITY_MR_DN38568_c0_g1_i1	MR
TRINITY_MR_DN38586_c0_g2_i1	MR
TRINITY_MR_DN38595_c2_g1_i1	MR
TRINITY_MR_DN38606_c0_g1_i1	MR
TRINITY_MR_DN38640_c0_g3_i1	MR
TRINITY_MR_DN38680_c0_g1_i1	MR
TRINITY_MR_DN38702_c0_g1_i1	MR
TRINITY_MR_DN38759_c0_g1_i1	MR
TRINITY_MR_DN38759_c0_g1_i2	MR
TRINITY_MR_DN38761_c0_g1_i1	MR
TRINITY_MR_DN38777_c0_g1_i1	MR
TRINITY_MR_DN38782_c0_g1_i2	MR
TRINITY_MR_DN38783_c0_g1_i2	MR
TRINITY_MR_DN38803_c0_g1_i1	MR
TRINITY_MR_DN38811_c0_g1_i1	MR
TRINITY_MR_DN38831_c0_g1_i1	MR
TRINITY_MR_DN38833_c0_g2_i1	MR
TRINITY_MR_DN38846_c0_g1_i2	MR
TRINITY_MR_DN38883_c0_g2_i1	MR
TRINITY_MR_DN38921_c0_g1_i1	MR
TRINITY_MR_DN38927_c0_g1_i1	MR
TRINITY_MR_DN38932_c0_g1_i2	MR
TRINITY_MR_DN38935_c0_g1_i2	MR
TRINITY_MR_DN38940_c0_g2_i1	MR
TRINITY_MR_DN38942_c0_g1_i1	MR
TRINITY_MR_DN38973_c0_g1_i1	MR
TRINITY_MR_DN38976_c0_g1_i3	MR
TRINITY_MR_DN38976_c1_g1_i1	MR
TRINITY_MR_DN38984_c0_g1_i1	MR
TRINITY_MR_DN38997_c0_g2_i1	MR
TRINITY_MR_DN39014_c0_g2_i1	MR
TRINITY_MR_DN39022_c0_g1_i1	MR
TRINITY_MR_DN39084_c0_g1_i2	MR
TRINITY_MR_DN39123_c0_g1_i1	MR
TRINITY_MR_DN39141_c0_g1_i1	MR
TRINITY_MR_DN39177_c0_g1_i1	MR
TRINITY_MR_DN39224_c0_g2_i2	MR
TRINITY_MR_DN39227_c0_g2_i1	MR
TRINITY_MR_DN39233_c0_g1_i1	MR
TRINITY_MR_DN39233_c0_g2_i1	MR
TRINITY_MR_DN39256_c0_g1_i2	MR
TRINITY_MR_DN39272_c0_g1_i1	MR
TRINITY_MR_DN39272_c1_g2_i1	MR
TRINITY_MR_DN39302_c0_g1_i1	MR
TRINITY_MR_DN39314_c0_g1_i1	MR
TRINITY_MR_DN39336_c0_g1_i1	MR
TRINITY_MR_DN39336_c0_g2_i1	MR
TRINITY_MR_DN39344_c0_g1_i1	MR
TRINITY_MR_DN39349_c0_g1_i2	MR
TRINITY_MR_DN39349_c1_g2_i1	MR
TRINITY_MR_DN39374_c0_g1_i1	MR
TRINITY_MR_DN39374_c1_g1_i1	MR
TRINITY_MR_DN39386_c0_g1_i1	MR
TRINITY_MR_DN39386_c0_g2_i1	MR
TRINITY_MR_DN39420_c0_g1_i1	MR
TRINITY_MR_DN39421_c0_g1_i1	MR
TRINITY_MR_DN39422_c1_g1_i1	MR
TRINITY_MR_DN39433_c0_g1_i1	MR
TRINITY_MR_DN39450_c0_g1_i1	MR
TRINITY_MR_DN39453_c0_g1_i1	MR
TRINITY_MR_DN39461_c0_g1_i1	MR
TRINITY_MR_DN39466_c0_g1_i1	MR
TRINITY_MR_DN39474_c0_g1_i1	MR
TRINITY_MR_DN39516_c0_g1_i1	MR
TRINITY_MR_DN39522_c0_g1_i1	MR
TRINITY_MR_DN39536_c0_g1_i3	MR
TRINITY_MR_DN39546_c0_g1_i1	MR
TRINITY_MR_DN39569_c0_g1_i1	MR
TRINITY_MR_DN39569_c0_g3_i1	MR
TRINITY_MR_DN39576_c0_g1_i1	MR
TRINITY_MR_DN39580_c0_g1_i1	MR
TRINITY_MR_DN39580_c0_g1_i2	MR
TRINITY_MR_DN39600_c0_g1_i1	MR
TRINITY_MR_DN39639_c0_g1_i3	MR
TRINITY_MR_DN39652_c0_g1_i1	MR
[truncated: 2,519 more rows]

## Sheet: NNA_dif
ID	logFC_ST_FL	BH_ST_FL	logFC_MR_FL	BH_MR_FL	logFC_MR_ST	BH_MR_ST
TRINITY_FL_DN10002_c0_g1_i1	-2.0923928838719	0.00286483298038727	-3.61168906192108	4.16991937382448e-06	-1.51929617804919	0.107547125221331
TRINITY_FL_DN10005_c0_g1_i2	0.207236050756828	0.720827857363356	-0.643320162023711	0.151206735555735	-0.850556212780539	0.0581011621102787
TRINITY_FL_DN10007_c0_g1_i1	-0.981787467416839	0.0543194223634662	-4.24381270627844	4.75473795733831e-19	-3.2620252388616	1.45468283475059e-12
TRINITY_FL_DN10010_c0_g1_i1	0.539075852432441	0.237001372499264	0.811773282565714	0.0416945337131555	0.272697430133273	0.576705443717619
TRINITY_FL_DN10011_c0_g1_i1	0.304498136550117	0.576965131851401	-0.382630240269078	0.420703643096992	-0.687128376819195	0.137121850550225
TRINITY_FL_DN10013_c0_g1_i1	-0.589475287940592	0.207284562626202	2.35204651548614	5.91072889199482e-10	2.94152180342673	1.10370978857783e-14
TRINITY_FL_DN10015_c0_g1_i1	-0.645194047961478	0.16055064336094	0.678335454586191	0.10851592165464	1.32352950254767	0.000932900987899368
TRINITY_FL_DN10021_c0_g1_i1	-1.34836988561982	0.00202745927444123	-5.10501708171212	4.06392235675285e-25	-3.7566471960923	2.16668042582558e-14
TRINITY_FL_DN10023_c0_g1_i1	-3.26767744473982	0.117838267340111	-7.51878425188125	0.00710650757481898	-4.25110680714142	0.258593538004196
TRINITY_FL_DN10024_c0_g1_i1	-1.17803801131587	0.413098960071784	2.76366362135176	0.0473961372074151	3.94170163266763	0.00188688395431437
TRINITY_FL_DN10028_c0_g1_i1	-2.92056164893337	0.00329310467646891	-7.79348672317662	8.0787268121652e-05	-4.87292507424325	0.104102879315888
TRINITY_FL_DN1002_c0_g1_i1	3.57219349971338	9.1713000579621e-07	0.211069605762533	0.854910922953815	-3.36112389395085	6.61301864939354e-06
TRINITY_FL_DN10030_c0_g1_i2	-0.527475248868849	0.378417126918083	-1.92981519469297	5.12239447781018e-05	-1.40233994582412	0.00445907508771893
TRINITY_FL_DN10034_c0_g1_i1	-2.21411374778181	0.0498111374047223	-0.719613811967589	0.607002638599342	1.49449993581423	0.326428479722822
TRINITY_FL_DN10043_c0_g1_i1	-1.21400233278964	0.197793718169487	-0.955007463438657	0.408442106323022	0.258994869350984	0.866467092177261
TRINITY_FL_DN10046_c0_g1_i1	0.150766565476942	0.902682803277901	0.762759574749551	0.438123539102496	0.61199300927261	0.556530850436278
TRINITY_FL_DN10052_c0_g1_i1	-2.2493801214214	0.03896116748527	-2.76895894826957	0.0688734318130332	-0.519578826848169	0.832449993391463
TRINITY_FL_DN10054_c0_g1_i1	-1.18293445473381	0.0417556091760553	-4.38885900193298	4.28250166405472e-14	-3.20592454719917	2.61264059117665e-08
TRINITY_FL_DN10055_c0_g1_i1	-2.8392058094325	0.00320282762937067	-3.86256126588891	0.00116757617533561	-1.02335545645641	0.554950465561941
TRINITY_FL_DN10055_c0_g2_i1	-2.6087833294533	0.0321487669677767	-6.30880607292619	0.010819376204751	-3.70002274347289	0.294756340166237
TRINITY_FL_DN10066_c0_g1_i3	-0.46238058784915	0.569644912622481	1.42036214648133	0.0240458350753006	1.88274273433047	0.00201097323717017
TRINITY_FL_DN10090_c0_g1_i1	-0.949184739013324	0.17441292911204	-0.618333217456747	0.394485535909422	0.330851521556577	0.698381423174963
TRINITY_FL_DN1009_c0_g1_i1	-2.26472292808924	0.0911383262043961	-5.60957334116268	0.0374771673061956	-3.34485041307344	0.363079943672052
TRINITY_FL_DN10104_c0_g1_i1	0.597357932619096	0.583930124806762	-0.822694534459177	0.526271054015729	-1.42005246707827	0.230754069373802
TRINITY_FL_DN10118_c0_g1_i1	-0.330567754263646	0.542285028213924	1.14292468379919	0.00644460379451143	1.47349243806283	0.000341137706478156
TRINITY_FL_DN10126_c0_g1_i1	-1.53845529240613	0.0110028779676109	-2.06665185637283	0.00170428986974074	-0.528196563966702	0.543837088880972
TRINITY_FL_DN10135_c0_g1_i1	-1.70742649569525	0.039451970020822	-1.54518171338035	0.15776723292873	0.162244782314895	0.923256454914543
TRINITY_FL_DN10149_c0_g1_i1	0.432083741253415	0.378289562421667	-0.323188605286131	0.484765720575911	-0.755272346539546	0.0819738188105065
TRINITY_FL_DN10165_c0_g1_i1	-1.69496788855141	0.563908732168905	-5.83012458718716	0.0837478079061177	-4.13515669863576	0.316850559562489
TRINITY_FL_DN10167_c0_g1_i1	-1.6256300689719	0.251633633865813	-5.57863754188233	0.038759332358277	-3.95300747291043	0.254866390154894
TRINITY_FL_DN10168_c0_g1_i2	-1.62807815067578	0.00178319476071918	-3.599245222944	3.06901334673605e-13	-1.97116707226823	6.51198721039127e-05
TRINITY_FL_DN1016_c0_g1_i1	-1.6746977050161	0.000644451827605811	-1.44930162820816	0.00167026569539335	0.225396076807944	0.714997667476294
TRINITY_FL_DN10170_c0_g1_i1	-1.40529797025545	0.144293963455976	0.518152106479045	0.614202242868277	1.92345007673449	0.0472005881853729
TRINITY_FL_DN10181_c0_g1_i3	-1.16823404897406	0.0356385111804451	-0.332671037784505	0.579476558630459	0.835563011189557	0.136868901302015
TRINITY_FL_DN10185_c0_g1_i1	0.0839847122896416	0.895609426171596	0.12158745562124	0.821561495218597	0.0376027433315985	0.950576157482998
TRINITY_FL_DN10189_c0_g1_i1	-4.19320008439842	0.00250905891732106	-6.09666217068857	0.0132719969711697	-1.90346208629015	0.651314236930968
TRINITY_FL_DN10189_c0_g2_i1	-3.21806836467984	3.50376793510804e-05	-7.69446356557619	1.10259347087437e-05	-4.47639520089635	0.143132655735741
TRINITY_FL_DN10189_c0_g3_i1	-3.85325660910072	0.00848402492495842	-6.66586038652842	0.0076197473871548	-2.8126037774277	0.490813309459336
TRINITY_FL_DN10200_c0_g1_i1	-2.52597974988415	0.0189357614481591	-2.09611322009269	0.121917711306626	0.429866529791458	0.840770927856448
TRINITY_FL_DN10202_c0_g1_i1	-2.40879773004747	0.20350179478797	-6.12913473024835	0.0355711308725226	-3.72033700020088	0.327069845593005
TRINITY_FL_DN10211_c1_g1_i1	-1.65637052200058	0.0812639103238561	-6.89093116967635	0.00121847847539981	-5.23456064767577	0.0565890444583459
TRINITY_FL_DN10212_c0_g1_i2	-0.957946240162841	0.178015619106117	-2.93204326531699	0.000122049151896957	-1.97409702515415	0.0187234967409816
TRINITY_FL_DN10219_c0_g1_i1	-0.529663502512665	0.474801294026128	-0.488813489059273	0.463360070569438	0.0408500134533923	0.96067974850875
TRINITY_FL_DN10220_c0_g3_i1	-2.06718116207265	0.241503624954521	-5.34155601382558	0.0741533720898028	-3.27437485175293	0.395113972241171
TRINITY_FL_DN10228_c0_g1_i1	-2.38134575792067	0.0101861439944574	-3.30596440546193	0.0159182043762472	-0.924618647541263	0.664714369808841
TRINITY_FL_DN10234_c0_g2_i1	-3.32061244867154	0.00670841745454581	-5.98104833175823	0.0137487235694131	-2.66043588308669	0.505180485951815
TRINITY_FL_DN10240_c0_g1_i1	3.96392697171509	2.37737093387051e-14	-0.978995162429112	0.0649192960455061	-4.9429221341442	9.26369905086601e-21
TRINITY_FL_DN10246_c0_g2_i1	-1.39708834709446	0.445886611574585	-5.43314761108033	0.0727878938393478	-4.03605926398587	0.259080747921668
TRINITY_FL_DN1024_c0_g1_i1	-0.257654275641205	0.794810679547153	-6.60674328085425	0.00138631436930857	-6.34908900521304	0.00298583901706258
TRINITY_FL_DN10253_c0_g2_i1	-2.40273176706348	0.0291048971353299	0.890148051524396	0.395739531044537	3.29287981858788	0.000952357721093026
TRINITY_FL_DN10254_c0_g1_i1	1.28458514157165	0.0740520926700017	2.59898256550607	4.41307325593835e-05	1.31439742393443	0.0332726429579188
TRINITY_FL_DN10259_c0_g1_i1	-2.12049643435006	0.00258473050430789	-0.245157442682727	0.775524243980785	1.87533899166734	0.0184423055745134
TRINITY_FL_DN10274_c0_g1_i3	-0.999919150099053	0.595803543711559	0.107463233827371	0.959569855095536	1.10738238392642	0.601430368711824
TRINITY_FL_DN10279_c0_g1_i1	-2.88509134734898	0.00149493315812927	-0.354808245181519	0.738984300401962	2.53028310216746	0.0116242888177465
TRINITY_FL_DN1027_c0_g1_i1	-2.36515025527857	0.0451537430299316	-0.852572826020986	0.552469414286642	1.51257742925759	0.36410229127004
TRINITY_FL_DN10281_c0_g2_i1	-1.26686133488025	0.258699278302033	-4.14405036879332	0.000756400524857365	-2.87718903391308	0.0352138043243166
TRINITY_FL_DN10285_c0_g1_i1	-0.169853202649149	0.774902229574359	0.831298115601573	0.0513602659671109	1.00115131825072	0.0191531868514326
TRINITY_FL_DN10290_c0_g1_i1	-1.06936568490106	0.0803930445709685	-5.25054923084135	1.06845098764158e-07	-4.18118354594029	0.000153138024310683
TRINITY_FL_DN10317_c0_g1_i1	0.256618230468801	0.726633834217953	-0.80877105075737	0.26447949711736	-1.06538928122617	0.127322707028994
TRINITY_FL_DN10324_c0_g1_i1	-0.25554324846339	0.821251938625762	-0.504771995594851	0.689325307117198	-0.249228747131461	0.863652992991219
TRINITY_FL_DN10326_c0_g1_i1	0.247411793465423	0.655273501771743	-0.0621331561746784	0.911075224875911	-0.309544949640101	0.551979626181265
TRINITY_FL_DN10328_c0_g1_i1	0.387678617650477	0.640056542052346	-0.385341738969563	0.635627793922321	-0.773020356620041	0.313955738853585
TRINITY_FL_DN10341_c0_g1_i1	-1.15244573916523	0.051071212820409	2.04571678880471	0.000133088968767762	3.19816252796994	3.07267302635924e-09
TRINITY_FL_DN10343_c0_g1_i1	0.468635705957333	0.569813511573321	-9.04118339723424	5.54879532403848e-09	-9.50981910319157	1.28735629664693e-10
TRINITY_FL_DN10344_c0_g1_i1	1.71510400785245	9.9894528902015e-05	2.16259227527506	1.22986304607071e-07	0.447488267422607	0.370560846200161
TRINITY_FL_DN10346_c0_g1_i1	-1.98025503708414	0.0246292800105486	-1.02843409580038	0.267099184602297	0.951820941283751	0.356975263985062
TRINITY_FL_DN10351_c0_g1_i1	-1.56957335266567	0.00169315413464276	-0.0377824172707254	0.9537952269208	1.53179093539495	0.00154096139044188
TRINITY_FL_DN10356_c0_g1_i1	0.826051136902056	0.0978902741652765	-0.697710209121281	0.159820814967248	-1.52376134602334	0.000909360861509292
TRINITY_FL_DN10359_c0_g1_i1	-2.54800079699295	0.00273753297748112	-3.04677900870624	0.000291482621729183	-0.498778211713286	0.654864796576393
TRINITY_FL_DN10374_c0_g1_i1	-0.690307574239058	0.74486489152467	-1.81367302608472	0.435381853089336	-1.12336545184566	0.670247400157192
TRINITY_FL_DN10379_c0_g1_i1	-0.561378736207344	0.636227759814852	0.942507564547326	0.372855826720579	1.50388630075467	0.145149535493279
TRINITY_FL_DN10382_c0_g1_i1	-1.25472984178529	0.324251337921565	-1.14522352046462	0.39302178875331	0.109506321320674	0.951083794743105
TRINITY_FL_DN10384_c0_g1_i1	-1.52517659647083	0.24464324449359	-0.935759202100587	0.561360574025653	0.589417394370238	0.773999930462638
TRINITY_FL_DN10385_c0_g1_i2	-1.00389930809328	0.114599434016289	-1.0467761137609	0.117530249282178	-0.0428768056676238	0.963145488922774
TRINITY_FL_DN10388_c0_g1_i1	-1.24356290474919	0.0541664461593868	-1.20982575942644	0.0628466032030453	0.0337371453227524	0.971196010265454
TRINITY_FL_DN10389_c0_g1_i2	-1.57055706289781	0.104269809279888	-6.074598212803	1.64816806118112e-08	-4.50404114990519	3.02953520547215e-05
TRINITY_FL_DN10392_c0_g1_i1	-0.160743475550098	0.798634318558186	-0.519586687518122	0.2773175843329	-0.358843211968023	0.503400444804519
TRINITY_FL_DN1039_c0_g1_i1	1.01130159862507	0.409972133294824	2.18393409878297	0.0438321733382234	1.1726325001579	0.287208783828541
TRINITY_FL_DN10401_c0_g1_i1	-3.2654120339148	0.0239433416550142	-5.45182804245491	0.0476632767294284	-2.18641600854012	0.582968687838736
TRINITY_FL_DN10407_c0_g1_i1	1.29277954194775	0.00264707998469649	3.5029707856239	1.64645042575035e-18	2.21019124367615	1.06048930442933e-08
TRINITY_FL_DN10408_c0_g1_i1	-0.262062509139965	0.677354716187948	-1.32925226677609	0.00636458153448701	-1.06718975763613	0.0364751423124634
TRINITY_FL_DN10414_c0_g1_i2	-2.40381077109961	0.00203743647754125	-2.6732324582879	0.000167403366888416	-0.269421687188283	0.775734682011313
TRINITY_FL_DN10417_c0_g1_i1	-2.37947145531098	0.0611059548059644	-2.86937181991758	0.0860198452015848	-0.489900364606594	0.846070101806417
TRINITY_FL_DN1041_c0_g1_i1	-0.347679714967155	0.515392812921129	2.1651566630188	5.56529130714244e-08	2.51283637798595	2.8175235648801e-10
TRINITY_FL_DN10425_c0_g1_i1	-0.211371033954822	0.783796381232174	-0.797405814746956	0.232309287449456	-0.586034780792133	0.423497707955791
TRINITY_FL_DN10427_c0_g1_i1	-0.622550538047328	0.240032654744449	0.0902521428817925	0.875706909127416	0.712802680929121	0.150956191131905
TRINITY_FL_DN10431_c0_g1_i1	-2.78418870152529	0.00369555232372539	-7.72635162622661	4.01492294314101e-10	-4.94216292470132	0.000279502440582632
TRINITY_FL_DN10442_c0_g1_i1	1.02276065879936	0.0261755958936065	3.960951347088	2.80357345548283e-21	2.93819068828864	1.99029687884894e-13
TRINITY_FL_DN10443_c0_g1_i1	-3.03465443975735	0.029671779802579	-5.97188252248236	0.0205456939414118	-2.93722808272501	0.451810369528311
TRINITY_FL_DN10446_c0_g1_i1	-1.52133554252209	0.00123817829220804	-1.31776582937801	0.00318619501641571	0.203569713144077	0.738661399071561
TRINITY_FL_DN1044_c0_g1_i1	-3.03584286040763	0.00853366285858611	-6.59144116386828	0.00475138593176945	-3.55559830346065	0.319207247498331
TRINITY_FL_DN10463_c0_g1_i1	-3.09445407497309	1.35761795185147e-06	-7.99635743115889	1.39527904073392e-24	-4.90190335618579	1.14129251012255e-10
TRINITY_FL_DN10465_c0_g1_i1	-1.81760166488111	0.0258233177752452	-7.38020582466943	0.00011095459838265	-5.56260415978832	0.0283006167359176
TRINITY_FL_DN10466_c0_g2_i1	-2.14962442940615	0.0233896571218709	-6.48024001389825	0.00289672294252442	-4.3306155844921	0.17396028790069
TRINITY_FL_DN10467_c0_g1_i1	-1.88261610649915	0.0411950772061188	-1.18131579082881	0.242903302483699	0.70130031567034	0.571014586368419
TRINITY_FL_DN10468_c0_g1_i2	0.454821105646257	0.584766343625515	1.8643131294854	0.00369838836018604	1.40949202383915	0.0207371374548848
TRINITY_FL_DN10468_c1_g1_i1	-0.837151626532221	0.331739169148058	-0.254724501988868	0.799917116354556	0.582427124543352	0.568304453130011
TRINITY_FL_DN10485_c0_g1_i1	0.219480436176469	0.709277877378134	-1.29188401616213	0.00221446281872657	-1.5113644523386	0.000340551280675365
TRINITY_FL_DN1048_c0_g1_i1	-1.24768272077148	0.195791077886895	-6.17771962631242	0.00627095321319634	-4.93003690554094	0.0800420195181434
TRINITY_FL_DN10490_c0_g1_i1	-1.77433894681024	0.013937071540778	-8.8284187384554	4.4872579732876e-08	-7.05407979164516	0.000426042628630202
TRINITY_FL_DN10499_c0_g1_i1	-0.683874899832862	0.371604989470532	-1.31906780140243	0.0551593626719287	-0.635192901569566	0.424168905911881
TRINITY_FL_DN1049_c1_g1_i1	-1.23327549336443	0.359689842631072	1.10602916462221	0.361832116876348	2.33930465798664	0.0411517273886496
TRINITY_FL_DN10503_c0_g1_i2	-0.736284722630321	0.304923688842922	-2.04021117174409	0.0162874241016941	-1.30392644911377	0.176214897365081
TRINITY_FL_DN10506_c0_g1_i1	-0.181338143484423	0.902377709084859	-1.5134792630875	0.20415574948569	-1.33214111960308	0.289918835002033
TRINITY_FL_DN10508_c0_g1_i1	-3.72060899319226	0.000549212745291827	-7.04529066052967	1.28124652328068e-10	-3.32468166733741	0.00273446801594798
TRINITY_FL_DN10510_c0_g1_i1	-4.85410419923687	1.72387324493175e-05	-7.371705038479	0.000251238200145909	-2.51760083924212	0.529118286451281
TRINITY_FL_DN10510_c0_g3_i1	-2.45890314390327	0.173971268122526	-1.66854402783125	0.368883385685717	0.790359116072017	0.761630020459322
TRINITY_FL_DN10511_c0_g1_i2	1.88346518001178	0.000162978756887256	-1.46323807070943	0.00633917752555924	-3.34670325072121	2.27970868296332e-11
TRINITY_FL_DN10514_c0_g1_i1	-1.87129494952268	0.00275016993012913	-2.32889300568088	0.000184785903859686	-0.457598056158204	0.579328503402969
TRINITY_FL_DN10522_c0_g1_i1	-0.857702833663736	0.163143175736375	-2.62615395594793	0.000326248007047711	-1.76845112228419	0.029346579148336
TRINITY_FL_DN1052_c0_g1_i1	-1.60782746798868	0.10250618852712	-8.39636876848906	1.21642786389102e-05	-6.78854130050039	0.00317111496593745
TRINITY_FL_DN10530_c0_g1_i1	2.01999960881268	6.69305908560006e-06	0.266412718380778	0.627248075694722	-1.7535868904319	5.93839605275066e-05
TRINITY_FL_DN10530_c0_g2_i1	-0.599766866160886	0.209536003107805	-1.12385387267457	0.00720271836968541	-0.524087006513687	0.275142872460454
TRINITY_FL_DN10533_c0_g1_i1	-2.68510289599602	0.10732587546378	-5.40938408273561	0.0623676263230844	-2.72428118673959	0.504594635487264
TRINITY_FL_DN10534_c0_g1_i1	-2.13028718154335	0.0486223957597517	-7.42795304302142	0.000471653674777776	-5.29766586147807	0.060807048514897
TRINITY_FL_DN10539_c0_g1_i1	-3.04682301363287	0.000151617292414785	-6.72892052403196	1.04158249543246e-10	-3.68209751039909	0.00178775821929548
TRINITY_FL_DN10548_c0_g1_i1	2.01620397134216	0.000251529587959849	2.09737088404827	4.53046933182952e-05	0.0811669127061146	0.910760789441567
TRINITY_FL_DN10557_c0_g1_i1	-0.124210579527143	0.848812651620703	-2.43472202448295	1.5348954565253e-08	-2.31051144495581	8.80263231886421e-08
TRINITY_FL_DN10561_c0_g1_i2	-0.738980754743128	0.146706509371552	-0.992481021601981	0.0301962441464653	-0.253500266858854	0.667524122504582
TRINITY_FL_DN10568_c0_g1_i1	-1.53504457195321	0.173431525946694	-0.292492709543276	0.820022583145596	1.24255186240993	0.316992237124005
TRINITY_FL_DN10575_c0_g1_i1	0.238808368186212	0.708605546091826	-0.476843633310442	0.351614668943476	-0.715652001496654	0.162255278930739
TRINITY_FL_DN10584_c0_g1_i1	-3.20379640347522	0.000269773566874391	-1.01393699417191	0.248868034440837	2.18985940930331	0.0134326480065085
TRINITY_FL_DN1058_c0_g1_i1	-3.22733172746422	0.00200608400831906	-3.32278596084582	0.000843269924443223	-0.0954542333815977	0.947123928311873
TRINITY_FL_DN10597_c0_g2_i1	-2.56312744499051	0.0477651266001916	-6.9485244525425	0.00342462273996219	-4.38539700755199	0.188549246725678
TRINITY_FL_DN10605_c0_g1_i2	-2.06464383571036	3.47354218219495e-05	-1.57537199948493	0.00165583794244126	0.489271836225426	0.437361082448593
TRINITY_FL_DN10606_c0_g4_i1	-3.40939326705455	0.0267406790574839	-5.22598591772807	0.0620039248872304	-1.81659265067352	0.661741456576986
TRINITY_FL_DN10611_c0_g1_i1	-0.234054255992174	0.649053615859188	0.480042864307126	0.247576958757054	0.7140971202993	0.0832883241691774
TRINITY_FL_DN10614_c0_g2_i1	-0.264137992544806	0.73111852237873	-0.171238718422068	0.819986810223261	0.0928992741227378	0.912054149224077
TRINITY_FL_DN10616_c0_g1_i1	1.08268939916482	0.0178361190577916	1.14991075468855	0.0077912357534905	0.0672213555237309	0.912085577685447
TRINITY_FL_DN1061_c0_g1_i1	-2.30936520249525	0.0349768333449246	-0.434602548506242	0.73628999278762	1.87476265398901	0.134974928091847
TRINITY_FL_DN10620_c0_g1_i1	0.238268675637443	0.669440324255431	0.0632058642689153	0.907425328056554	-0.175062811368528	0.753083710395314
TRINITY_FL_DN10626_c0_g1_i1	0.489392846404251	0.3437893132613	-0.328914281234231	0.512292041814559	-0.818307127638481	0.0778687440936293
TRINITY_FL_DN10630_c0_g1_i1	-1.23742862678557	0.161812674203494	-3.541510966359	0.00634950780278958	-2.30408233957343	0.146314725284595
TRINITY_FL_DN10631_c0_g1_i3	0.212977756575923	0.722503215691432	-0.0670723389769255	0.90835998418499	-0.280050095552848	0.616502027419598
TRINITY_FL_DN10632_c0_g1_i1	-1.41962479133574	0.404815710055015	-1.83069556067512	0.293240744876747	-0.411070769339384	0.866391736578681
TRINITY_FL_DN10632_c0_g2_i1	-2.13952009678067	0.0497264299115036	-6.06625241285955	0.0109109626558069	-3.92673231607888	0.245528821449856
TRINITY_FL_DN10633_c0_g1_i1	-0.607550634793384	0.248275857077218	1.11387178912973	0.0129473149007188	1.72142242392311	7.84353451322717e-05
TRINITY_FL_DN10634_c0_g2_i1	-0.213039611346969	0.765011339586122	0.0581080887189942	0.93480818212176	0.271147700065963	0.692028880227273
TRINITY_FL_DN10637_c0_g1_i3	0.177838022391676	0.778869806976227	0.350376191680549	0.487975487970179	0.172538169288873	0.774155980925283
TRINITY_FL_DN10638_c0_g1_i3	-0.0439708064346884	0.949855067961826	0.301835402019735	0.565990893046134	0.345806208454424	0.532610648411502
TRINITY_FL_DN10648_c0_g1_i2	-2.59542976055706	0.00121987396101149	-0.948274335081701	0.240612019213292	1.64715542547536	0.0475643743793093
TRINITY_FL_DN10650_c0_g1_i1	-3.30859272908589	0.0141226170886285	-2.86609324880294	0.043072519017455	0.442499480282948	0.822469672426787
TRINITY_FL_DN10650_c0_g2_i1	-2.57157773831277	0.00231417660604108	-1.14539689741114	0.234305923937387	1.42618084090162	0.229493265884758
TRINITY_FL_DN10650_c0_g3_i1	-2.61675394719351	0.0408549728082263	-7.10891724570288	0.00232217647738429	-4.49216329850937	0.171479660966021
TRINITY_FL_DN10659_c0_g1_i1	-3.95769316070538	0.0172250526245171	1.24282469362661	0.379871870515954	5.20051785433199	0.000726109150297583
TRINITY_FL_DN10660_c0_g1_i1	0.656565042118471	0.563317363885675	-5.78489916557756	0.0203081189037769	-6.44146420769603	0.00417297960880562
TRINITY_FL_DN10661_c0_g1_i1	-0.7902717063568	0.0984319495721647	-1.80681820434855	4.03939084779858e-05	-1.01654649799175	0.0335375924433391
TRINITY_FL_DN10664_c0_g1_i1	-0.769601794327942	0.114722794553523	-1.48588138733564	0.000556169098806081	-0.7162795930077	0.13849807326804
TRINITY_FL_DN10668_c0_g1_i1	-2.85345688316249	0.0874384682182716	-6.85937928743816	0.0103147988017141	-4.00592240427566	0.270252380975028
TRINITY_FL_DN10668_c0_g2_i1	-2.52852834944345	0.05586351100166	-6.29611455920524	0.0134632771466159	-3.76758620976178	0.288530271049396
TRINITY_FL_DN10669_c0_g1_i3	-1.25945553563542	0.00826857873638729	-0.799567675321719	0.0910827754785643	0.4598878603137	0.397191071219203
TRINITY_FL_DN10670_c0_g1_i1	0.93401116519269	0.0472369880681115	1.10243418096342	0.0108463185481331	0.168423015770734	0.774305366170555
TRINITY_FL_DN10671_c0_g1_i1	-0.169703140372043	0.801393776820525	2.01439581136641	9.55830447393935e-06	2.18409895173845	1.5284758076992e-06
TRINITY_FL_DN10680_c0_g1_i1	0.369435884622176	0.821214258473103	0.293934722167919	0.841578189073991	-0.0755011624542566	0.961063239465338
TRINITY_FL_DN10682_c0_g1_i1	-0.0335775049337241	0.966026082806473	0.656993738547052	0.224641881969525	0.690571243480776	0.223102681893935
TRINITY_FL_DN10692_c0_g1_i3	-1.10229065220953	0.0195355396741679	-1.28771910441582	0.00334354392788904	-0.18542845220629	0.756712399456836
TRINITY_FL_DN10693_c0_g1_i2	-0.472853566011202	0.375036740510226	-1.12042409367607	0.0105092676928829	-0.647570527664871	0.185935976337397
TRINITY_FL_DN10694_c0_g1_i2	0.327100289567779	0.572936326398628	0.19488058327154	0.725747733536173	-0.132219706296239	0.834148415298958
TRINITY_FL_DN106_c0_g1_i1	-2.84899427873488	7.09124744305495e-05	-4.28649941956578	8.41648644052908e-06	-1.4375051408309	0.3078955334794
TRINITY_FL_DN10707_c0_g1_i1	-3.35696546650906	0.00101533588387552	-6.29054290343597	5.32360714489148e-09	-2.9335774369269	0.0112443574225453
TRINITY_FL_DN10708_c0_g1_i1	-2.452348219286	0.0935085490690202	-0.972230327500427	0.571539673719651	1.48011789178558	0.446172017624601
TRINITY_FL_DN10708_c1_g1_i1	-2.61172047064697	0.0885909642942756	-1.74370854566721	0.295364228307748	0.868011924979765	0.672481294826175
TRINITY_FL_DN10709_c0_g1_i1	0.154668187357035	0.797217588336439	0.518441104780638	0.248945952707591	0.363772917423603	0.471284961379413
TRINITY_FL_DN10711_c0_g1_i1	-1.20715924327834	0.14085329651428	-1.04599504741247	0.259055136546528	0.161164195865864	0.899493376627068
TRINITY_FL_DN10711_c1_g1_i1	-2.67307382627546	0.00418074419901062	-2.33463215675015	0.0205362704998348	0.338441669525307	0.818059376019361
TRINITY_FL_DN10713_c0_g1_i2	0.0518340005552536	0.950033627310496	-3.78892830373042	5.96351984793639e-10	-3.84076230428567	2.47994256529903e-10
TRINITY_FL_DN10714_c0_g1_i1	0.20531669462166	0.756789817239062	-0.926124887312981	0.0606172808964488	-1.13144158193464	0.0223721205211074
TRINITY_FL_DN10716_c0_g1_i1	-3.03918833383474	0.0127372136322154	-0.0924045893852424	0.944983151148346	2.9467837444495	0.0104861326695636
TRINITY_FL_DN10724_c0_g1_i1	1.25224760955705	0.00267643084676874	1.01589786921532	0.011432299188891	-0.236349740341726	0.645614539917315
TRINITY_FL_DN10725_c0_g1_i1	0.343803551270982	0.467654798907747	-0.478902772512051	0.243794995754016	-0.822706323783033	0.038066244074283
TRINITY_FL_DN10727_c0_g1_i1	0.509520183353188	0.694511824458244	-0.431426616469736	0.787773704354243	-0.940946799822924	0.527073158505426
TRINITY_FL_DN10732_c0_g1_i1	-0.504995231091191	0.396498076026941	-0.684437184284337	0.216714333816066	-0.179441953193146	0.801363466792058
TRINITY_FL_DN10739_c1_g1_i1	0.585124933656849	0.621373299916711	-5.08171762193535	0.0643739369516	-5.6668425555922	0.0216702825605207
TRINITY_FL_DN10740_c0_g1_i3	-0.106938257878729	0.908184442438731	-7.62935557270559	1.19839096620163e-05	-7.52241731482686	1.79690795011498e-05
TRINITY_FL_DN10741_c0_g1_i1	-1.81046702429662	0.000292194834106069	-0.576220950918271	0.282726994810252	1.23424607337835	0.0172466083258032
TRINITY_FL_DN10743_c0_g1_i2	-0.367178534250751	0.485832825277039	-0.244999279052636	0.626152756572895	0.122179255198115	0.836717089524728
TRINITY_FL_DN10744_c0_g1_i1	-0.610940525583246	0.417317419016227	0.00238660268263475	0.997922767357253	0.613327128265881	0.453398613385636
TRINITY_FL_DN10747_c0_g1_i1	-1.02930582714678	0.0434511229703357	-0.479920321090057	0.356731262590439	0.549385506056722	0.308668614281995
TRINITY_FL_DN10749_c0_g1_i1	-0.93963455485909	0.0580522675453525	-0.71543013751101	0.140088772922299	0.22420441734808	0.712487783771963
TRINITY_FL_DN10754_c0_g1_i1	-0.216158881701071	0.710064337855423	0.631796579383579	0.160267609037969	0.84795546108465	0.0578821655655012
TRINITY_FL_DN10759_c0_g1_i1	0.240151389498256	0.678794562813356	1.02436739077748	0.0182231493353653	0.784216001279228	0.0866202525546035
TRINITY_FL_DN10765_c0_g1_i2	-2.8863322042011	0.0243962641551835	-4.72972779354509	7.44780643364189e-05	-1.84339558934399	0.191361231849877
TRINITY_FL_DN10766_c0_g1_i1	-0.516608832802387	0.370722520023847	1.09325010870608	0.0242543311545627	1.60985894150846	0.000628201126713789
TRINITY_FL_DN10768_c0_g1_i1	-0.413030045851652	0.464743486127827	-2.37837338798645	2.772616443903e-07	-1.9653433421348	2.94867593343133e-05
TRINITY_FL_DN1076_c0_g1_i1	-1.10933434572996	0.169030534968085	-4.06175893260468	0.000829605348456277	-2.95242458687472	0.0363931174712449
TRINITY_FL_DN10772_c0_g1_i1	-0.144872270698953	0.948003533475258	1.87423486879358	0.271726976464297	2.01910713949253	0.206214437607151
TRINITY_FL_DN10773_c0_g1_i1	0.376740399759398	0.498204173569348	0.298270121762474	0.556436936575095	-0.0784702779969241	0.89919289998627
TRINITY_FL_DN10778_c0_g1_i1	-1.60837485809308	0.0208545573344104	-3.47467040691585	0.000472440478018563	-1.86629554882277	0.137570162835905
TRINITY_FL_DN10779_c0_g1_i1	0.10243699500018	0.853180854528728	-0.162692031561533	0.724921504058131	-0.265129026561713	0.577929795480977
TRINITY_FL_DN10779_c0_g1_i2	1.03141440698761	0.603731108802452	1.27092845921171	0.502757780014012	0.239514052224109	0.904323646561777
TRINITY_FL_DN1077_c0_g1_i1	5.75841827064186	3.51046031207309e-12	3.57315911416049	1.72641183749623e-06	-2.18525915648137	0.00269469986471909
TRINITY_FL_DN10780_c0_g1_i1	1.05510706457593	0.0074884024288934	-0.389224177033847	0.35914581806046	-1.44433124160977	9.20463208534948e-05
TRINITY_FL_DN10781_c0_g1_i1	-3.03563421667654	0.000594264594828191	-2.91036527808014	0.000616728219116066	0.125268938596398	0.92128914759601
TRINITY_FL_DN10782_c0_g1_i1	-3.10958707474734	0.000571882848304079	-2.63327681338395	0.00562178489356524	0.476310261363394	0.73404462249802
TRINITY_FL_DN10783_c0_g1_i1	-0.544121097305833	0.255460267185497	-0.671170415273429	0.121201452078984	-0.127049317967596	0.826195687371232
TRINITY_FL_DN10785_c0_g1_i1	-0.810472458499939	0.0698062531538127	-0.11758864805607	0.819299709395159	0.692883810443869	0.123830468478073
TRINITY_FL_DN10789_c0_g1_i1	-1.57398519962351	0.00884072112370078	-1.07918607355064	0.110943094582571	0.494799126072864	0.563673156104228
TRINITY_FL_DN10789_c0_g2_i1	-1.2371764246846	0.039451970020822	-0.800506137275368	0.234686012052195	0.436670287409229	0.592098718859612
TRINITY_FL_DN10794_c0_g1_i1	0.301207688829641	0.708521391509533	3.69625404174027	1.14180366913541e-10	3.39504635291063	2.75242369473358e-09
TRINITY_FL_DN10797_c0_g1_i2	-0.118981239768946	0.840388325052557	-0.57232245075724	0.186043298367903	-0.453341210988295	0.336618426263209
TRINITY_FL_DN10798_c0_g1_i1	0.177235262036202	0.836400181979671	2.02694725008133	0.000465465182182642	1.84971198804512	0.00197847722731571
TRINITY_FL_DN10808_c0_g1_i1	1.23014005025526	0.0268976098966404	-0.281194301813485	0.646837201931547	-1.51133435206874	0.00368601652433317
TRINITY_FL_DN10814_c0_g1_i1	-0.642165076373083	0.550343670259471	-6.74544004126845	0.00179823470851307	-6.10327496489537	0.0100352724972012
TRINITY_FL_DN10814_c0_g2_i1	-1.68406505992486	0.0835414582965978	-6.83819604284297	0.00137373881812457	-5.15413098291811	0.0648957957393589
TRINITY_FL_DN10819_c0_g1_i1	-0.345344732559981	0.488860471467189	0.524066465040669	0.216714333816066	0.86941119760065	0.0343064387385033
TRINITY_FL_DN1081_c0_g1_i1	-1.55015190944754	0.0896789443442647	-0.741729944889643	0.472157564891495	0.808421964557898	0.493423199607835
TRINITY_FL_DN10821_c0_g1_i1	1.68995190998451	0.00117168814984205	2.0638990575466	1.9191951184254e-05	0.373947147562095	0.543334537108226
TRINITY_FL_DN10822_c0_g1_i2	-1.09732485803033	0.0119774186470217	-1.54275529157523	0.000126108453534981	-0.445430433544902	0.363025829881836
TRINITY_FL_DN10826_c0_g1_i1	-2.3250936000786	0.000255479375561625	-0.235436163231321	0.743692049256743	2.08965743684727	0.000445948066462751
TRINITY_FL_DN10828_c0_g1_i2	-1.27048397947215	0.0434684453676083	-1.32891452535372	0.0288837127944897	-0.0584305458815675	0.945652609939975
TRINITY_FL_DN1082_c0_g1_i1	0.231312184773017	0.735839570466069	1.27546565864594	0.00990501119655567	1.04415347387292	0.0416901267011281
TRINITY_FL_DN10838_c0_g1_i2	-1.29656781291762	0.0214531347525548	-2.70567732000757	1.28122253470761e-07	-1.40910950708996	0.00787113241919857
TRINITY_FL_DN10844_c0_g1_i1	0.0488388790277492	0.944060205574517	-0.363088361338211	0.489324636555878	-0.411927240365961	0.454634271422408
TRINITY_FL_DN10848_c0_g1_i1	0.68636906913939	0.10476556384422	-1.49813810417	6.76750990261428e-05	-2.18450717330939	3.403104415376e-09
TRINITY_FL_DN10865_c0_g1_i1	-0.219676166425313	0.717394034998274	-0.822891573221082	0.0703068061916237	-0.603215406795769	0.223889320986208
TRINITY_FL_DN10867_c0_g1_i1	-0.776533082011068	0.159523649134361	0.142868293234218	0.813976113979624	0.919401375245286	0.0770012655931685
TRINITY_FL_DN10877_c0_g1_i1	0.316835173693026	0.653995850388193	1.15614950879569	0.03077075274457	0.839314335102665	0.140590569227222
TRINITY_FL_DN10880_c0_g1_i3	-0.755323188602841	0.190062912142864	1.09108566727366	0.0311534383751824	1.84640885587651	0.000143177443159827
TRINITY_FL_DN10882_c0_g1_i2	1.20280651295488	0.00346588090987295	-0.158329270683607	0.744453718115351	-1.36113578363849	0.000455534584771001
TRINITY_FL_DN1088_c0_g1_i1	-0.0349605424193496	0.95555685876065	-0.396588767588318	0.378861596729691	-0.361628225168968	0.459953394882578
TRINITY_FL_DN10890_c0_g1_i1	0.779439068301407	0.0974583115005109	0.0357378680937542	0.949959135911721	-0.743701200207653	0.10443743882088
TRINITY_FL_DN10892_c0_g2_i1	-0.230619730758914	0.902560511601891	-0.597226822922892	0.790230709871486	-0.366607092163978	0.881863123722126
TRINITY_FL_DN10897_c0_g1_i1	-2.50902468340891	0.0617458664782008	-6.57016125620574	0.00918097445422079	-4.06113657279682	0.239475711994453
TRINITY_FL_DN10897_c0_g2_i1	-2.43915203542265	0.00266202130058528	-2.73640414635266	0.00536886643498834	-0.297252110930005	0.848609782563362
TRINITY_FL_DN10900_c0_g1_i1	-0.130466906273813	0.826298659962261	0.198211268598745	0.689778415442483	0.328678174872558	0.516204853725458
TRINITY_FL_DN10903_c0_g1_i1	0.217041835728029	0.856965706743232	-0.771658082801141	0.465690469390558	-0.988699918529171	0.339146412719462
TRINITY_FL_DN10908_c1_g1_i1	-1.23113110306394	0.159994369513436	-0.634410743026707	0.542237283083439	0.596720360037235	0.622281926688275
TRINITY_FL_DN10911_c0_g1_i1	-1.77364114222171	0.000103242564366975	-0.117938237212879	0.830649596994912	1.65570290500883	0.000120578296739537
TRINITY_FL_DN10919_c0_g1_i1	1.67978593207676	0.000272727561330585	2.15642294204867	4.92055849309464e-07	0.476637009971905	0.351485689331001
TRINITY_FL_DN10922_c0_g1_i1	0.512378168345426	0.38161994233817	-0.0977904431175909	0.880072379785462	-0.610168611463017	0.280664870060324
TRINITY_FL_DN10925_c0_g1_i1	0.359310326467721	0.493569226388904	1.23869001328356	0.00234354335614124	0.879379686815835	0.0412548717443377
TRINITY_FL_DN10928_c0_g1_i1	0.822795188576282	0.0794006915200519	0.520348019633215	0.273616436384128	-0.302447168943067	0.574401094221281
TRINITY_FL_DN10930_c0_g1_i1	0.0149669181986507	0.984497399689405	1.65181065387229	0.000304579710457486	1.63684373567364	0.000393313206504881
TRINITY_FL_DN10931_c0_g1_i1	-2.99972923065242	0.000137834321708276	-1.75638204351068	0.0229914258024386	1.24334718714174	0.164956943064752
TRINITY_FL_DN10937_c0_g1_i1	0.265780840166745	0.643050377447186	0.588346272337153	0.198707334831326	0.322565432170408	0.544480252038583
TRINITY_FL_DN10940_c0_g1_i2	0.631989676646932	0.342722202868555	1.50997504394188	0.00592605341900882	0.877985367294944	0.140757593073647
TRINITY_FL_DN10942_c0_g1_i1	-1.43049562390858	0.0152802043331264	-5.81281451008957	1.31494424269414e-09	-4.38231888618099	6.30874213550539e-05
TRINITY_FL_DN10947_c0_g1_i1	-0.966600413651816	0.0464981466084973	0.47091156573233	0.340137983187387	1.43751197938415	0.00128231353122331
TRINITY_FL_DN10948_c0_g1_i2	2.04087192357657	0.0396528325766802	-5.26324995408942	0.0543433934849677	-7.30412187766599	0.000285654629175299
TRINITY_FL_DN10950_c0_g1_i1	-1.946133347745	0.167634738307136	-5.24447861761388	0.0644728398238663	-3.29834526986888	0.371988613445503
TRINITY_FL_DN10954_c1_g1_i1	-1.62638748921874	0.0955456932251256	-4.78279464008969	0.000230768400092301	-3.15640715087095	0.0365533134235339
TRINITY_FL_DN10955_c0_g1_i1	-1.58155665069588	0.0010575501925036	-1.30549130405016	0.00433672566610171	0.276065346645716	0.64150829251877
TRINITY_FL_DN10958_c0_g1_i1	-1.04235096136955	0.0702944078369571	-1.04254470562735	0.07262900554267	-0.000193744257797922	0.999741620906614
TRINITY_FL_DN10959_c1_g1_i1	-1.31891389251793	0.297123468470549	1.07920578012006	0.364065084239694	2.39811967263798	0.036343328125331
TRINITY_FL_DN10962_c0_g1_i1	-2.44256271102131	0.00262245094731921	11.6317617710669	1.90604796366917e-37	14.0743244820882	1.21955972081771e-46
TRINITY_FL_DN10966_c0_g1_i2	-0.333284153641628	0.489439855093356	-1.34255044606783	0.000365751056734956	-1.0092662924262	0.0105274454545096
TRINITY_FL_DN10967_c0_g1_i1	0.613610009839676	0.166609507133353	0.752148435583984	0.0619196137261312	0.138538425744309	0.796422196231008
TRINITY_FL_DN10969_c0_g1_i1	-1.7940981005978	0.0266690916008614	-10.7875225538378	9.40183584877165e-13	-8.99342445323996	9.86134759526514e-08
TRINITY_FL_DN10970_c0_g1_i1	-0.178062692749284	0.852206233307125	-1.25093624879132	0.0809293251284539	-1.07287355604204	0.154931370369472
TRINITY_FL_DN10972_c0_g1_i2	0.168873833801704	0.761216250426749	-0.194365584576137	0.683940239900994	-0.363239418377841	0.446172017624601
TRINITY_FL_DN10973_c0_g1_i1	0.420027937309923	0.370055546558541	-0.407139566374109	0.342009823810875	-0.827167503684031	0.0420430788655861
TRINITY_FL_DN10975_c0_g1_i1	0.971803682748211	0.0395761394343668	0.0911667356453297	0.869831712049915	-0.880636947102881	0.0563721880970323
TRINITY_FL_DN10977_c0_g1_i1	-2.16462946565195	0.000509627894231953	-1.1473772172651	0.0588383785579641	1.01725224838685	0.123947127041621
TRINITY_FL_DN10984_c0_g1_i2	2.72013777884565	1.64591775808623e-05	0.321101972170687	0.695134215842939	-2.39903580667496	0.000120026301530378
TRINITY_FL_DN10985_c0_g2_i1	-0.953389162225484	0.502412845722035	-6.17822804890131	0.0150755338359763	-5.22483888667582	0.0748885184209651
TRINITY_FL_DN10986_c0_g1_i1	-1.60225696080644	0.0432514439060766	0.108970606364497	0.914568520789951	1.71122756717094	0.0456867503853686
TRINITY_FL_DN10988_c0_g1_i1	-0.497878628468503	0.643969993697378	0.731541899217686	0.448440893228043	1.22942052768619	0.187852078679777
TRINITY_FL_DN10989_c0_g1_i1	-0.841287627616796	0.0824060102223958	-0.507117734260495	0.298921873031948	0.334169893356301	0.549173423168955
TRINITY_FL_DN10991_c0_g1_i3	0.148667399685181	0.796151781224852	0.23995541371047	0.610429849731998	0.0912880140252882	0.871302329109076
TRINITY_FL_DN10992_c0_g1_i2	-0.322318074280769	0.610356317117413	-0.274101653619577	0.648294516180887	0.0482164206611922	0.946301351396802
TRINITY_FL_DN10998_c0_g1_i2	-2.90273076699327	0.00309240504092748	-0.485085848766568	0.662183375202939	2.4176449182267	0.0289528443954526
TRINITY_FL_DN1099_c0_g1_i1	-0.347545846637073	0.641527843967994	0.458692728109644	0.460180568401404	0.806238574746717	0.190977332881743
TRINITY_FL_DN109_c0_g1_i1	-0.209486881551726	0.856882669084801	-2.96726448992063	0.0368925591250047	-2.7577776083689	0.0612826990164267
TRINITY_FL_DN11004_c0_g1_i1	0.0557026778372397	0.931704633217284	-0.203934318244811	0.689417351715668	-0.259636996082051	0.631241537062346
TRINITY_FL_DN11005_c0_g1_i1	-0.521721602967092	0.359366965013385	0.231388925578765	0.680699538256775	0.753110528545856	0.144955320722107
TRINITY_FL_DN11011_c0_g1_i1	0.683330535702857	0.11035775581744	1.14289236902383	0.00254345789258874	0.459561833320975	0.296478164833624
TRINITY_FL_DN11015_c0_g2_i1	-2.76702694404487	0.160022927246319	-0.6997972567291	0.722492168552269	2.06722968731577	0.325019807595137
TRINITY_FL_DN11017_c0_g1_i1	-3.79686157192691	0.00141362205745811	-7.31312299503312	3.97979272559295e-07	-3.51626142310621	0.035398214156178
TRINITY_FL_DN11018_c0_g1_i1	-0.563492869706211	0.350423086369302	-1.30833896058073	0.0101011857001812	-0.744846090874515	0.182595042807675
TRINITY_FL_DN11021_c0_g2_i1	0.025573589786533	0.96670043387403	0.858922561215721	0.033758247554269	0.833348971429188	0.0451602158377922
TRINITY_FL_DN11024_c0_g1_i1	-0.568180813000999	0.229599373919054	-0.127644277436577	0.799845434684383	0.440536535564422	0.35585809284781
TRINITY_FL_DN11029_c0_g1_i1	0.221888562152018	0.756789817239062	-3.79436227012233	2.09326505613739e-12	-4.01625083227435	1.24549970686624e-13
TRINITY_FL_DN11041_c0_g1_i1	0.9742037826493	0.0599602751030454	0.0793772400062565	0.902444111179441	-0.894826542643043	0.0846352054500184
TRINITY_FL_DN11045_c0_g1_i1	-2.86304641995476	0.0169893680782552	6.77511613112512	8.77964298838149e-10	9.63816255107987	5.78234810738937e-16
TRINITY_FL_DN11046_c0_g1_i1	1.0862399174636	0.0273340379082607	0.585757715690053	0.246056848010961	-0.500482201773551	0.354763540973981
TRINITY_FL_DN11050_c0_g1_i1	0.190778101303758	0.851804992921383	0.332235889013327	0.746578644185993	0.141457787709569	0.898608836876561
TRINITY_FL_DN11053_c0_g1_i2	-0.305326725828761	0.57502539158772	-0.75652139659804	0.0819591104720741	-0.451194670769279	0.358956493747698
TRINITY_FL_DN11072_c0_g1_i1	-0.928155156829475	0.376253135161668	-5.94556171059165	0.0121244202448663	-5.01740655376218	0.0711427063056306
TRINITY_FL_DN11072_c0_g2_i1	-1.14036712247823	0.345031652224913	-1.78422085472157	0.225006173102123	-0.643853732243341	0.736592750443034
TRINITY_FL_DN11084_c0_g1_i1	0.440705303513303	0.339347821182305	0.000928462363660695	0.998520938080087	-0.439776841149642	0.324548256597158
TRINITY_FL_DN11090_c0_g1_i1	-0.889535209078413	0.410905071378357	0.0877352891227066	0.94542843690327	0.97727049820112	0.389097346638689
TRINITY_FL_DN11092_c0_g1_i1	-1.78484123422954	0.000201758300509829	-2.23616537290037	7.56407441296834e-07	-0.451324138670837	0.417667809167768
TRINITY_FL_DN11101_c0_g2_i1	-2.79838085667658	0.0363509411950279	-7.20105253941092	0.00284902696407756	-4.40267168273435	0.187183294804516
TRINITY_FL_DN11106_c0_g1_i2	-1.38579012663679	0.0615407632331447	-1.76210641094966	0.0148228398594688	-0.376316284312864	0.698434557988952
TRINITY_FL_DN11106_c0_g2_i1	-1.24637087579183	0.205363520763575	-1.04170704400047	0.281788460390127	0.204663831791357	0.872968978055477
TRINITY_FL_DN11111_c0_g1_i1	-0.264030850034639	0.607173304894335	0.820223410986337	0.0390840304284177	1.08425426102098	0.00582258482704598
TRINITY_FL_DN11115_c0_g1_i2	-0.108823140224887	0.9106429387159	-1.55022740646926	0.11271469277084	-1.44140426624437	0.151521331306268
TRINITY_FL_DN11119_c0_g1_i1	-1.80064141649244	0.345248902705868	-0.765232361880542	0.716274979546356	1.0354090546119	0.633469256518213
TRINITY_FL_DN11131_c0_g1_i1	-2.64718379957727	0.0153935808371706	-1.40281276305512	0.301808957424121	1.24437103652215	0.516104936918121
TRINITY_FL_DN11140_c0_g2_i1	0.50229935239404	0.366742959141161	-0.939415169419664	0.0479109874020002	-1.4417145218137	0.00163759910278351
TRINITY_FL_DN11144_c0_g2_i1	-2.60682843067988	0.00264830366253267	-1.68906479319504	0.0713215395128148	0.917763637484838	0.425250715261256
TRINITY_FL_DN11147_c0_g1_i1	-0.207207277534625	0.701332658664155	0.24071094981547	0.605487449522073	0.447918227350095	0.32836629731738
TRINITY_FL_DN1114_c0_g1_i2	-0.286929228254187	0.589603931198689	-1.32860420209129	0.00100853194406328	-1.0416749738371	0.0138808878275735
TRINITY_FL_DN11173_c0_g1_i1	-2.94813634582239	0.000208778321713731	0.668324615118453	0.395739531044537	3.61646096094084	9.58146302366695e-07
TRINITY_FL_DN11180_c0_g2_i1	0.238056327339485	0.707361013381711	0.594668172796119	0.230954106150844	0.356611845456634	0.530591392283099
TRINITY_FL_DN11183_c0_g2_i1	-2.78694988673889	4.38499752744352e-05	-0.919887461329719	0.209155028247776	1.86706242540917	0.0206994053098748
TRINITY_FL_DN11199_c0_g1_i1	-0.995256252256428	0.0145978486241036	-0.18463562204914	0.691100047588082	0.810620630207287	0.0459556083346809
TRINITY_FL_DN11200_c0_g1_i1	-2.10248690332005	0.0615201294556475	-1.26514694639083	0.375838777336209	0.837339956929222	0.668740870274487
TRINITY_FL_DN11200_c0_g2_i1	-2.63284525595697	0.194344174697692	-0.952280826777261	0.633310432483018	1.68056442917971	0.420965812348536
TRINITY_FL_DN11204_c0_g1_i1	-1.25783223802047	0.0229080664157994	-0.654933972522464	0.235299988415799	0.602898265498004	0.308173667724951
TRINITY_FL_DN11205_c0_g1_i1	-0.289518221039461	0.631536757036762	-0.552823488452882	0.258290906414466	-0.263305267413421	0.652234877127429
TRINITY_FL_DN11206_c0_g1_i1	-1.0743281008676	0.100517102765043	-0.866737188570382	0.235087569269659	0.207590912297215	0.832598766097328
TRINITY_FL_DN11208_c0_g1_i3	0.951201797467372	0.0301101479611915	0.305073586054425	0.516118452865546	-0.646128211412947	0.150414750244529
TRINITY_FL_DN1120_c0_g1_i1	-3.03790047996511	0.00330197557285537	-10.3728548367356	8.91290624029108e-09	-7.33495435677051	0.00102167858604394
TRINITY_FL_DN11219_c0_g1_i3	-0.479311503198754	0.470263608913692	0.427490292662102	0.478824426679555	0.906801795860856	0.113756170810216
TRINITY_FL_DN11223_c0_g1_i1	-3.36580194332791	0.0769247591127779	-4.03260751149472	0.0473972459399767	-0.666805568166811	0.815745379197618
TRINITY_FL_DN11225_c0_g1_i1	-0.161139768085821	0.923300020600997	2.4969523315332	0.0178622326381945	2.65809209961902	0.00822291263900589
TRINITY_FL_DN11231_c0_g1_i2	-0.200286568196982	0.780506725670597	0.316695260068835	0.60016892992523	0.516981828265817	0.390109979301968
TRINITY_FL_DN11237_c0_g1_i1	3.10431052936312	9.14327200597359e-06	3.33579747528018	4.62029855510386e-07	0.231486945917055	0.789955293320562
TRINITY_FL_DN1123_c0_g1_i1	0.458672578028606	0.32736914519953	0.258136098684692	0.572599983594175	-0.200536479343914	0.695888870017745
TRINITY_FL_DN11242_c0_g1_i1	-4.22432350523953	0.00630706159756883	-7.77354025377836	1.98671485639545e-06	-3.54921674853882	0.035142916711027
TRINITY_FL_DN11244_c0_g1_i1	-0.358056593337798	0.516360345713438	-1.65832434630957	0.000123834404913872	-1.30026775297177	0.00382047816033718
TRINITY_FL_DN11246_c0_g1_i2	-0.0861906108599088	0.886782603298133	0.196260711149774	0.685927372523402	0.282451322009683	0.577420311181717
TRINITY_FL_DN11249_c0_g1_i1	-3.69432789861466	0.00310225226286248	-4.31225217828426	0.000715097693085178	-0.617924279669609	0.739272772590243
TRINITY_FL_DN11250_c0_g1_i2	0.510289660919301	0.290041691520103	0.237040024253046	0.625138891226138	-0.273249636666256	0.596357455479744
TRINITY_FL_DN11251_c0_g2_i1	-3.79406783036094	0.00112432533684279	-7.00292216430794	0.00145335668497886	-3.208854333947	0.38924481679317
TRINITY_FL_DN11253_c0_g2_i1	-1.96698036108662	0.00170210027344191	-1.77029879066523	0.0174072288117063	0.196681570421394	0.866391736578681
TRINITY_FL_DN11253_c0_g3_i1	-2.7964377029939	0.0032542066120154	-1.01697013515957	0.321626101857462	1.77946756783433	0.130630501586988
TRINITY_FL_DN11254_c0_g1_i1	-2.37532757934483	0.00152630957475254	-4.153329178311	8.5594108130492e-08	-1.77800159896617	0.0372648572032599
TRINITY_FL_DN11257_c0_g1_i2	0.683763609644652	0.208552293257541	2.7510883613732	1.62970026357171e-09	2.06732475172855	5.78514332981778e-06
TRINITY_FL_DN1125_c0_g1_i2	-0.157105281468618	0.787990329945929	-0.664599218804145	0.119521633978	-0.507493937335526	0.277975982171345
TRINITY_FL_DN11260_c0_g1_i1	-3.75492964197239	0.000244481556789293	-6.6323973116047	1.348784022191e-10	-2.87746766963231	0.00203816447676827
TRINITY_FL_DN11261_c0_g1_i1	1.32062206940172	0.00143602999407683	0.521162620982423	0.227927387032725	-0.799459448419298	0.0585541686949175
TRINITY_FL_DN11266_c0_g1_i2	1.1764232952189	0.117108806364149	0.843129853100611	0.281561483096015	-0.333293442118292	0.709658722725419
TRINITY_FL_DN11267_c0_g1_i2	0.0329085914378628	0.957555882650363	0.322941170390433	0.475156556163921	0.29003257895257	0.557125848636631
TRINITY_FL_DN1126_c0_g1_i1	-1.10267707149727	0.0476217276225545	-0.856012563366244	0.105968479680415	0.246664508131022	0.711475593864975
TRINITY_FL_DN11275_c0_g1_i2	-2.23313054970941	0.00120563576348964	-2.49614403323145	0.000390920112886179	-0.263013483522037	0.800412880315045
TRINITY_FL_DN11276_c0_g1_i1	0.215117146240215	0.702634623437558	0.713179905768676	0.0946074954066685	0.49806275952846	0.29132438826091
TRINITY_FL_DN11278_c0_g1_i1	-1.48699502698686	0.191537009429437	0.0522321967676677	0.971653025286086	1.53922722375453	0.267389895894583
TRINITY_FL_DN1127_c0_g1_i1	-1.20746420854998	0.00535831970469303	-0.833144563544128	0.0487646902571661	0.374319645005847	0.453789848488768
TRINITY_FL_DN11281_c0_g1_i3	-0.394412115106534	0.505289806761774	-1.22849362238556	0.0106177115854749	-0.834081507279027	0.111120002037177
TRINITY_FL_DN11284_c0_g1_i2	-2.46327482878555	0.000390070432373912	-2.86667382095434	3.31962221828757e-05	-0.403398992168795	0.674115233251927
TRINITY_FL_DN11286_c0_g1_i1	-0.171087091237551	0.779051217099786	0.384770229264306	0.424066170155494	0.555857320501857	0.251547288250999
TRINITY_FL_DN11291_c0_g1_i2	1.0134127322608	0.128614679165204	1.99246468923931	0.000761322980465433	0.979051956978513	0.105406874371573
TRINITY_FL_DN11299_c0_g1_i1	-1.62144567323263	0.00696424499129283	-1.6352307479041	0.00484498077659196	-0.0137850746714763	0.986653226490817
TRINITY_FL_DN1130_c0_g1_i1	-3.02802922558597	0.000489710741851568	-5.85710687920567	8.03612062919297e-12	-2.82907765361971	0.000734471829410078
TRINITY_FL_DN11312_c0_g1_i1	-4.09871666805674	0.000670628353852951	-5.98209479520636	8.60281473680683e-08	-1.88337812714962	0.1134084195499
TRINITY_FL_DN11316_c0_g1_i1	-0.217192851382082	0.676733206372042	0.399224782162134	0.347315205871342	0.616417633544216	0.145068406546944
TRINITY_FL_DN11317_c0_g1_i1	-2.33896702866584	0.000106648881633746	-1.2107003594685	0.0434750671271587	1.12826666919734	0.0722845333361609
TRINITY_FL_DN11318_c0_g1_i1	-0.914771595404203	0.171609899595916	-8.09367764946289	5.07622974724206e-07	-7.17890605405869	9.31484258727008e-05
TRINITY_FL_DN11324_c0_g1_i1	-2.77254204876342	0.0669243604540611	-4.99902804382601	0.0865949130530779	-2.22648599506259	0.577133016279941
TRINITY_FL_DN11327_c0_g1_i1	-0.505841096923394	0.303280373226404	-0.212619429731717	0.665190507516595	0.293221667191676	0.571096018130325
TRINITY_FL_DN11328_c0_g2_i1	-2.34735689800161	0.0140539703851089	-0.795577325195306	0.471540364822836	1.5517795728063	0.204451201918316
TRINITY_FL_DN11334_c0_g1_i1	-0.734595076477807	0.671050861448899	-1.13817873865468	0.595727609487851	-0.403583662176874	0.877333620931743
TRINITY_FL_DN11338_c0_g1_i1	1.81448751038862	0.0374475477393826	2.76406959508964	0.000888785214507846	0.949582084701023	0.208988933793456
TRINITY_FL_DN11338_c0_g2_i1	0.373949513231035	0.511607206134721	0.743510690048319	0.110611359215219	0.369561176817284	0.494012283874409
TRINITY_FL_DN11339_c0_g1_i1	-0.144573398900271	0.82142439532487	-0.45892642220473	0.343938859159621	-0.314353023304459	0.567707661518426
TRINITY_FL_DN11343_c0_g1_i1	0.016018052100302	0.989743916140387	-1.27216848276831	0.314070130109173	-1.28818653486862	0.317250864134533
TRINITY_FL_DN11345_c0_g1_i1	-2.27767884446226	0.00117788582344902	-1.36234071349527	0.0679744732827774	0.915338130966989	0.305252807018348
TRINITY_FL_DN11349_c0_g1_i1	-0.855823193112266	0.597811113600084	-1.95001243299467	0.216290577065795	-1.0941892398824	0.575504891775703
TRINITY_FL_DN1134_c0_g1_i1	-2.18607838852051	0.00510762939909968	-1.85269950212294	0.0477933648793519	0.333378886397575	0.81665967068587
TRINITY_FL_DN11352_c0_g1_i2	0.0398418734048286	0.950393212475116	-0.150854634399756	0.767479309279668	-0.190696507804584	0.727595649213682
TRINITY_FL_DN11359_c0_g1_i1	0.0584281901689914	0.932628088680002	-1.06993621266406	0.0191678546121105	-1.12836440283305	0.0155716613735857
TRINITY_FL_DN11361_c0_g1_i1	-0.665241059539847	0.404106341566267	-1.49652842523968	0.126716434866766	-0.83128736569983	0.472878619806527
TRINITY_FL_DN11363_c1_g1_i1	-1.01136085665179	0.107209483370896	-0.995470564255746	0.173427444399023	0.015890292396046	0.987380621080461
TRINITY_FL_DN11364_c0_g2_i1	-4.23790841024646	0.00366866200576368	-12.2955713708661	1.02135044456136e-08	-8.0576629606196	0.00120360864764082
TRINITY_FL_DN11368_c0_g1_i1	-3.6534436224528	0.0388857246580079	-4.82297089554943	0.00234227362510942	-1.16952727309663	0.624709014072641
TRINITY_FL_DN11373_c0_g1_i1	0.53819197761051	0.317554627814568	4.75842812566111	4.58693077500822e-27	4.2202361480506	6.22521129625934e-23
TRINITY_FL_DN11375_c0_g1_i1	0.157821959384774	0.780506725670597	1.27282689631245	0.0010018203468034	1.11500493692768	0.00505374982866384
TRINITY_FL_DN11376_c0_g1_i1	-0.168002156574536	0.871286277554261	-2.68123067332237	0.00159921674330159	-2.51322851674783	0.00308155128189058
TRINITY_FL_DN11379_c0_g1_i1	-0.452931107042118	0.624791509493303	1.81029335410675	0.00680226560713964	2.26322446114886	0.000424689663453414
TRINITY_FL_DN11379_c0_g2_i1	0.279451461403348	0.708768253770114	1.86978209005466	0.000366596619211559	1.59033062865131	0.0026382421007751
TRINITY_FL_DN1137_c0_g1_i1	-2.10658741928104	0.0284127988368285	0.407298557087581	0.696525578551067	2.51388597636862	0.00721479756577512
TRINITY_FL_DN11380_c0_g1_i1	-3.05786491539198	0.00057169337752799	-2.9344951459618	0.000284100077951879	0.123369769430173	0.91674052894059
TRINITY_FL_DN11382_c0_g1_i1	-0.107321853189241	0.852206233307125	-0.332444851786275	0.457357025520003	-0.225122998597035	0.659844822663701
TRINITY_FL_DN11388_c0_g1_i2	-0.478054562928115	0.293752980273202	-0.0870652830891597	0.858482648185585	0.390989279838956	0.389426460630058
TRINITY_FL_DN11390_c0_g1_i1	-2.59798439478805	0.00486552051811428	-4.81590113570825	2.66964409338456e-06	-2.2179167409202	0.0683801042394116
TRINITY_FL_DN11391_c0_g1_i1	-0.219996897217833	0.669362396679214	0.394305139835292	0.350581584786775	0.614302037053125	0.142917090123946
TRINITY_FL_DN113_c0_g1_i1	-0.313881336472579	0.774477441363447	-6.8523640709203	0.0010576439545195	-6.53848273444773	0.00263434868028203
TRINITY_FL_DN11400_c0_g1_i1	0.237410760137252	0.734992927289842	0.188890346380592	0.756777181696421	-0.0485204137566602	0.945549040569034
TRINITY_FL_DN11400_c0_g2_i1	-0.239057573433417	0.737781904958686	-0.52759930075325	0.344265184947176	-0.288541727319833	0.66002041391233
TRINITY_FL_DN11401_c0_g1_i1	-1.75610900435171	0.0244005126290439	-2.95672324752171	0.00683911429708907	-1.20061424316999	0.415002426830932
TRINITY_FL_DN11404_c0_g1_i2	-1.39850903228799	0.296960681579838	-1.38156507881708	0.315200055622706	0.016943953470909	0.992241326321157
TRINITY_FL_DN11405_c0_g1_i1	0.577038036439615	0.229851528333338	1.57927493517872	6.57182376846806e-05	1.00223689873911	0.0168374761340141
TRINITY_FL_DN11406_c0_g1_i1	0.692717243344978	0.165858052311692	0.81078747894218	0.0811521943501599	0.118070235597202	0.848519378512428
TRINITY_FL_DN11408_c0_g1_i1	7.82616440147112	2.40853193528334e-29	2.68190507844706	6.90850380436852e-06	-5.14425932302407	1.79391615417297e-17
TRINITY_FL_DN11411_c0_g1_i1	-2.21955704936656	0.00412641030010528	-9.49741338464945	1.91362640659286e-09	-7.27785633528288	0.000275429881966876
TRINITY_FL_DN11413_c0_g1_i1	0.571608044059113	0.263090801800203	2.27745454495887	4.11792276486773e-08	1.70584650089976	4.71507874526928e-05
TRINITY_FL_DN11414_c1_g1_i1	-3.28023618013282	0.019037280403672	-5.84048865026348	0.0250846427664856	-2.56025247013067	0.525466265295083
TRINITY_FL_DN11415_c0_g1_i3	-0.0178880698558768	0.981240126464255	2.38285732728401	9.05771993291237e-08	2.40074539713989	4.63726964750504e-08
TRINITY_FL_DN11418_c0_g1_i1	0.603685936614817	0.272056000916399	-1.22840294849423	0.00813990335414917	-1.83208888510904	5.5486287841477e-05
TRINITY_FL_DN11420_c0_g1_i1	1.10077203865289	0.0527917056084385	1.49172336386422	0.00434217601588713	0.390951325211329	0.540931771372125
TRINITY_FL_DN11421_c0_g1_i1	-1.21443648084525	0.0873530842716708	-0.76741124100737	0.329092209467612	0.447025239837879	0.634941684019248
TRINITY_FL_DN11422_c0_g1_i1	-0.292595664110756	0.544394062055174	-0.0318425285675078	0.950142956481849	0.260753135543248	0.583895532275058
TRINITY_FL_DN11424_c0_g1_i1	-0.28675701047788	0.586002074798257	-0.284688190462282	0.54279685484835	0.00206882001559759	0.997101971706154
TRINITY_FL_DN11426_c0_g1_i1	-0.607842599840633	0.661367179422347	-0.220812255016532	0.896788169938928	0.387030344824102	0.830959566368979
TRINITY_FL_DN11427_c0_g1_i1	0.746638104782275	0.0991038258083285	-0.524340186181751	0.252498618247861	-1.27097829096403	0.00233173137192948
TRINITY_FL_DN11431_c0_g1_i1	-1.01810364287489	0.412605323595971	1.10748552108504	0.312134814969466	2.12558916395993	0.049300088033267
TRINITY_FL_DN11436_c0_g1_i3	-1.25513347617455	0.00797699592310266	-1.35877400141333	0.00214753143527288	-0.103640525238785	0.869616017269052
TRINITY_FL_DN11437_c0_g1_i1	-1.46897833903525	0.00138976199684702	2.91208087364513	3.13722058642025e-12	4.38105921268038	1.52318965393056e-23
TRINITY_FL_DN11438_c0_g1_i2	1.17902261648281	0.00491684597843914	2.67943265556056	2.25139519762083e-12	1.50041003907775	8.8052421619228e-05
TRINITY_FL_DN11439_c0_g1_i1	-0.292152541772983	0.808906547213386	-0.801295219176897	0.459203309564068	-0.509142677403915	0.684004854596116
TRINITY_FL_DN11440_c0_g1_i1	-0.646412820955764	0.221976675717751	-1.48042865659468	0.000914317140380503	-0.834015835638916	0.087494030723972
TRINITY_FL_DN11444_c0_g1_i1	0.818440264878147	0.326467668717785	0.918193300430788	0.266649016344156	0.0997530355526409	0.920430671661573
TRINITY_FL_DN11444_c0_g1_i2	0.193721665876311	0.900849125086763	0.310087397581387	0.825218614827597	0.116365731705076	0.94108502031858
TRINITY_FL_DN11445_c0_g1_i2	-0.350270353861456	0.49174921187331	0.232640721440959	0.624163681575032	0.582911075302415	0.192828862319639
TRINITY_FL_DN11447_c0_g1_i1	-0.300427631581002	0.573005517084551	0.00377734417634036	0.995170190530021	0.304204975757342	0.552158800891029
TRINITY_FL_DN11453_c0_g1_i1	-1.55092021782507	0.0180037149288073	-3.30489478668397	1.77251598982555e-05	-1.7539745688589	0.050642681513807
TRINITY_FL_DN11456_c0_g1_i1	-0.659375970797996	0.349089273632008	-1.76062804052831	0.0212951957664319	-1.10125206973032	0.202115464283425
TRINITY_FL_DN11460_c0_g1_i1	-0.326631308267536	0.56620412253155	0.0407239211786286	0.946112871448982	0.367355229446165	0.499551989024444
TRINITY_FL_DN11462_c0_g1_i2	0.312110602923766	0.51508560372177	-0.265244441540626	0.545927740028305	-0.577355044464392	0.16824997550306
TRINITY_FL_DN11463_c0_g1_i1	0.0592286525781195	0.922115616252326	0.251222709265236	0.590141454066977	0.191994056687117	0.714053547699014
TRINITY_FL_DN11466_c0_g1_i1	-2.49978440820657	0.104994773186572	-4.90382467987156	0.0958218283623835	-2.40404027166498	0.549788920761351
TRINITY_FL_DN11471_c0_g1_i1	-2.12929856247989	0.00161099485000498	-1.40593589987238	0.0749191515991843	0.723362662607516	0.491639371270471
TRINITY_FL_DN11471_c0_g2_i1	-1.89001096120677	0.210874917283395	-1.72674450929049	0.308918288259492	0.163266451916282	0.944688895403264
TRINITY_FL_DN11472_c0_g1_i1	-1.71025925385231	4.20749863027173e-05	-7.06783005604415	2.01030896033112e-40	-5.35757080219184	1.96610153249502e-24
TRINITY_FL_DN11479_c0_g1_i1	1.37473315014304	0.00236094614426151	1.36995979785822	0.00123764357087906	-0.00477335228482183	0.993625514118562
TRINITY_FL_DN11481_c0_g1_i2	-3.34959615076054	0.0040741488329288	-4.46573567667256	7.9729730360904e-05	-1.11613952591202	0.443798494268629
TRINITY_FL_DN11483_c0_g1_i1	-2.63749662789949	1.40492053170269e-05	-12.3085476064779	1.04034545644452e-23	-9.67105097857838	1.09731358049285e-11
[truncated: 34,723 more rows]

## Sheet: NNA_spe
ID	organ
TRINITY_ST_DN10024_c0_g2_i1	MR
TRINITY_ST_DN10031_c0_g1_i1	MR
[truncated: 6,349 more rows]
