# Supplementary material for: The Genomic Impact of Mycoheterotrophy in Orchids
Source: Front Plant Sci. 2021 Jun 9;12:632033. doi: 10.3389/fpls.2021.632033 (PMC8220222; doi:10.3389/fpls.2021.632033)
Supplement: Supplementary Figure 1 — The effect of heat on the flowers of N. nidus-avis. [file Data_Sheet_1.zip › Supplementary Data 6.XLSX]

## Sheet: LEGEND
How to use	This file contains 4 sheets, one for each annotation set plus the legend sheet. In each sheet, only the terms or pathways enriched in at least one comparison are shown. A pathway or term is significantly enriched for a given comparison only if the corresponding cell is not empty.
Legend
Mapman	Mapman4 pathways enriched in differential analyses
Kegg	Kegg pathways in enriched differential analyses
GO	Gene Ontology terms enriched in differential analyses
columns legend
EA	E. aphyllum
NNA	N. nidus-avis
MR/ST	pathways or terms enriched in genes differentially expressed between the underground organ and the stem.U (Up): enrichments in genes more expressed in underground organs than in stem. D (Down): enrichments in genes more expressed in stem than in underground organs. M (Mixed): enrichments in genes more expressed in underground organs and in genes more expressed in stems
MR/FL	pathways or terms enriched in genes differentially expressed between the underground organ and flowers. U (Up): enrichments in genes more expressed in underground organs than in flowers. D (Down): enrichments in genes more expressed in flowers than in underground organs. M (Mixed): enrichments in genes more expressed in underground organs and in genes more expressed in flowers
ST/FL	pathways or terms enriched in genes differentially expressed between stems and flowers. U (Up): enrichments in genes more expressed in stems than in flowers. D (Down): enrichments in genes more expressed in flowers than in stems. M (Mixed): enrichments in genes more expressed in stems and in genes more expressed in flowers

## Sheet: Mapman
		EA			NNA
NAME	BINCODE	MR/ST	MR/FL	ST/FL	MR/ST	MR/FL	ST/FL
'Amino acid metabolism'	4		D		D	D
'Amino acid metabolism.biosynthesis'	4.1		D		D	D
'Amino acid metabolism.biosynthesis.shikimate family'	4.1.5		D
'Carbohydrate metabolism'	3					D	U
'Carbohydrate metabolism.trehalose metabolism'	3.3	U	U
'Cell cycle organisation'	13	D	D	D		D	D
'Cell cycle organisation.cell cycle control'	13.1		D		D	D	D
'Cell cycle organisation.cell cycle control.cyclin-dependent regulation'	13.1.1		D		D	D	D
'Cell cycle organisation.cell cycle control.cyclin-dependent regulation.cyclin activities.cyclin (CYCB)'	13.1.1.1.2			D
'Cell cycle organisation.DNA replication'	13.2					D	D
'Cell cycle organisation.DNA replication.preinitiation'	13.2.1		D				D
'Cell cycle organisation.mitosis and meiosis'	13.3		D				D
'Cell cycle organisation.mitosis and meiosis.chromatin condensation'	13.3.1		D
'Cell wall organisation'	21	D	D	M	D	D	M
'Cell wall organisation.cell wall proteins'	21.4	D	D	M	D	D	D
'Cell wall organisation.cell wall proteins.expansin activities'	21.4.2	D		U	D	D	D
'Cell wall organisation.cell wall proteins.expansin activities.alpha-class expansin'	21.4.2.1	D				D	D
'Cell wall organisation.cell wall proteins.hydroxyproline-rich glycoprotein activities'	21.4.1	D	D	D	D	D	D
'Cell wall organisation.cell wall proteins.hydroxyproline-rich glycoprotein activities.arabinogalactan-protein (AGP) activities.fasciclin-type AGP (FLA)'	21.4.1.1.3	D	D	U	D	D	D
'Cell wall organisation.cell wall proteins.hydroxyproline-rich glycoprotein activities.extensin activities.LRR-domain extensin'	21.4.1.3.2						D
'Cell wall organisation.cellulose'	21.1	D	D		D	D	U
'Cell wall organisation.cellulose.cellulose synthase complex (CSC)'	21.1.1	D			D		U
'Cell wall organisation.cutin and suberin'	21.9	D	D		D	D	D
'Cell wall organisation.cutin and suberin.cuticular lipid formation'	21.9.1		D			D	D
'Cell wall organisation.cutin and suberin.cutin polyester biosynthesis'	21.9.5					D
'Cell wall organisation.cutin and suberin.export'	21.9.4		D				D
'Cell wall organisation.hemicellulose'	21.2	D	D		D	D	U
'Cell wall organisation.hemicellulose.heteromannan'	21.2.3	D	D		D	D
'Cell wall organisation.hemicellulose.xylan'	21.2.2	D	D		D		U
'Cell wall organisation.hemicellulose.xylan.biosynthesis.galacturonosyltransferase'	21.2.2.1.1	D
'Cell wall organisation.hemicellulose.xylan.modification and degradation.xylan O-acetyltransferase (XOAT)'	21.2.2.2.2				D		U
'Cell wall organisation.hemicellulose.xyloglucan'	21.2.1	D	D
'Cell wall organisation.lignin'	21.6				D		U
'Cell wall organisation.lignin.monolignol biosynthesis'	21.6.1				D		U
'Cell wall organisation.pectin'	21.3	D	D	D	D	D	D
'Cell wall organisation.pectin.homogalacturonan'	21.3.1	D	D	D	D	D	D
'Cell wall organisation.pectin.homogalacturonan.modification and degradation.pectin methylesterase'	21.3.1.2.1	D	D	D	D	D	D
'Cell wall organisation.pectin.modification and degradation'	21.3.5	D	D		D	D
'Cell wall organisation.pectin.modification and degradation.pectin acetylesterase'	21.3.5.4	D
'Cellular respiration'	2					D
'Cellular respiration.oxidative phosphorylation'	2.4					D
'Chromatin organisation'	12		D	D		D	D
'Chromatin organisation.histones'	12.1	D	D	D	D	D	D
'Chromatin organisation.histones.histone (H2A)'	12.1.2			D		D	D
'Chromatin organisation.histones.histone (H2B)'	12.1.3		D	D		D	D
'Chromatin organisation.histones.histone (H3)'	12.1.4		D	D		D	D
'Chromatin organisation.histones.histone (H4)'	12.1.5					D	D
'Coenzyme metabolism'	7				D
'Coenzyme metabolism.tetrapyrrol biosynthesis'	7.12				D	D
'Coenzyme metabolism.tetrapyrrol biosynthesis.chlorophyll metabolism'	7.12.6					D
'Cytoskeleton organisation'	20	D	D		D	D	U
'Cytoskeleton organisation.microfilament network'	20.2				D		U
'Cytoskeleton organisation.microfilament network.actin polymerisation'	20.2.2				D
'Cytoskeleton organisation.microtubular network'	20.1	D	D
'Cytoskeleton organisation.microtubular network.microtubule dynamics'	20.1.5		D
'Enzyme classification'	50	M	M	D	M	M	M
'Enzyme classification.EC_1 oxidoreductases'	50.1	U	U	D	U	U	U
'Enzyme classification.EC_1 oxidoreductases.EC_1.10 oxidoreductase acting on diphenol or related substance as donor'	50.1.10					D
'Enzyme classification.EC_1 oxidoreductases.EC_1.14 oxidoreductase acting on paired donor with incorporation or reduction of molecular oxygen'	50.1.13	U	U	D	U	U
'Enzyme classification.EC_2 transferases'	50.2	M	M	D	M	M	D
'Enzyme classification.EC_2 transferases.EC_2.3 acyltransferase'	50.2.3	D
'Enzyme classification.EC_2 transferases.EC_2.4 glycosyltransferase'	50.2.4	U	D	D	U	M	D
'Enzyme classification.EC_2 transferases.EC_2.7 transferase transferring phosphorus-containing group'	50.2.7				U	U
'Enzyme classification.EC_3 hydrolases'	50.3	D	D		D	D	D
'Enzyme classification.EC_3 hydrolases.EC_3.2 glycosylase'	50.3.2	D	D		D	D	D
'External stimuli response'	26	M	D		M	M	U
'External stimuli response.light'	26.1	D	D	U	D
'External stimuli response.light.red/far red light'	26.1.1	D	D		D
'External stimuli response.symbiont'	26.9	U	U		U	U
'External stimuli response.symbiont.symbiosis signalling pathway'	26.9.1	U	U		U	U
'Lipid metabolism'	5	D	D	D	D	D
'Lipid metabolism.fatty acid biosynthesis'	5.1	D	D			D	D
'Lipid metabolism.fatty acid biosynthesis.endoplasmic reticulum-localized fatty acid elongase (FAE) system'	5.1.6	D	D		D	D	D
'Lipid metabolism.fatty acid biosynthesis.endoplasmic reticulum-localized fatty acid elongase (FAE) system.fatty acid elongation complex.3-ketoacyl-CoA synthase (KCS)'	5.1.6.1.1	D	D		D	D
'Lipid metabolism.lipid bodies-associated activities'	5.9		D
'Multi-process regulation'	27		D	D	D	D	U
'Multi-process regulation.phosphoinositide lipid regulatory system'	27.5						U
'Multi-process regulation.Rop-GTPase regulatory system'	27.4		D		D	D	D
'Multi-process regulation.Rop-GTPase regulatory system.ROP GTPase effector activities'	27.4.5	D	D		D	D
'Multi-process regulation.Rop-GTPase regulatory system.ROP GTPase effector activities'	27.4.5
'Nucleotide metabolism.deoxynucleotides'	6.3		D	D
'Nutrient uptake'	25						U
'Nutrient uptake.iron uptake'	25.4						U
'Photosynthesis'	1		D		D	D	D
'Photosynthesis.photophosphorylation'	1.1			D	D
'Photosynthesis.photophosphorylation.photosystem II.LHC-related protein groups.three-helix LHC-related protein group.protein (ELIP)'	1.1.1.6.2.1				D	D	D
'Phytohormone action'	11	M	M	D	D	M	M
'Phytohormone action.auxin'	11.2	U		D			D
'Phytohormone action.auxin.biosynthesis'	11.2.1			D
'Phytohormone action.auxin.conjugation and degradation'	11.2.3	U	U	D
'Phytohormone action.auxin.conjugation and degradation.indole-3-acetic acid dioxygenase'	11.2.3.3	U	U
'Phytohormone action.cytokinin'	11.4					D	D
'Phytohormone action.gibberellin'	11.6	U	U		U	U
'Phytohormone action.signalling peptides'	11.10	D	D	D	D	D	D
'Phytohormone action.signalling peptides.CRP (cysteine-rich-peptide) category'	11.10.2	D	D	D	D	D	D
'Phytohormone action.signalling peptides.CRP (cysteine-rich-peptide) category.GASA/GAST-peptide activity.GASA-precursor polypeptide'	11.10.2.1.1		D			D
'Phytohormone action.signalling peptides.CRP (cysteine-rich-peptide) category.RALF/RALFL-peptide activity.RALF/RALFL-precursor polypeptide'	11.10.2.4.1						D
'Phytohormone action.signalling peptides.NCRP (non-cysteine-rich-peptide) category'	11.10.1				D	D
'Phytohormone action.strigolactone.biosynthesis'	11.9.1	U
'Protein biosynthesis'	17						D
'Protein biosynthesis.organelle machinery'	17.7					D	D
'Protein biosynthesis.organelle machinery.mitochondrial ribosome'	17.7.1					D
'Protein biosynthesis.organelle machinery.plastidial ribosome'	17.7.2					D	D
'Protein biosynthesis.ribosome biogenesis'	17.1						D
'Protein biosynthesis.ribosome biogenesis.large ribosomal subunit (LSU)'	17.1.2						D
'Protein biosynthesis.ribosome biogenesis.small ribosomal subunit (SSU)'	17.1.3						D
'Protein homeostasis'	19	U				U	U
'Protein homeostasis.autophagy'	19.3						U
'Protein homeostasis.proteolysis'	19.4				D	D	D
'Protein homeostasis.proteolysis.aspartic-type peptidase activities'	19.4.3					D	D
'Protein homeostasis.proteolysis.aspartic-type peptidase activities.A1-class protease (Pepsin)'	19.4.3.1					D	D
'Protein homeostasis.proteolysis.serine-type peptidase activities'	19.4.2				D	D
'Protein homeostasis.proteolysis.serine-type peptidase activities.S8-class protease (subtilisin) families.protease (SBT1)'	19.4.2.1.1					D	D
'Protein homeostasis.proteolysis.serine-type peptidase activities.S8-class protease (subtilisin) families.protease (SBT4)'	19.4.2.1.4		U
'Protein homeostasis.ubiquitin-proteasome system'	19.2	U				U	U
'Protein homeostasis.ubiquitin-proteasome system.ubiquitin-fold protein conjugation'	19.2.2	U				U	U
'Protein homeostasis.ubiquitin-proteasome system.ubiquitin-fold protein conjugation.ubiquitin conjugation (ubiquitylation).ubiquitin-ligase E3 activities.RING-domain E3 ligase activities.RING-H2-class E3 ligase'	19.2.2.1.5.3.3	U	U
'Protein modification'	18	M	D	D	D	M	U
'Protein modification.phosphorylation'	18.4	M	D	D	M	M	U
'Protein modification.phosphorylation.AGC protein kinase superfamily.protein kinase (AGC-VIII)'	18.4.6.5					D
'Protein modification.phosphorylation.CAMK protein kinase superfamily'	18.4.5					U	U
'Protein modification.phosphorylation.CAMK protein kinase superfamily.protein kinase (CDPK)'	18.4.5.4					U
'Protein modification.phosphorylation.STE protein kinase superfamily'	18.4.2					U
'Protein modification.phosphorylation.STE protein kinase superfamily.protein kinase (MAP3K-MEKK)'	18.4.2.2				U
'Protein modification.phosphorylation.TKL protein kinase superfamily'	18.4.1	M	D		D	M	M
'Protein modification.phosphorylation.TKL protein kinase superfamily.protein kinase (L-lectin)'	18.4.1.19					U
'Protein modification.phosphorylation.TKL protein kinase superfamily.protein kinase (LRR-III)'	18.4.1.3	D	D		D	D	D
'Protein modification.phosphorylation.TKL protein kinase superfamily.protein kinase (LRR-V)'	18.4.1.5					D
'Protein modification.phosphorylation.TKL protein kinase superfamily.protein kinase (LRR-XI)'	18.4.1.11					D
'Protein modification.phosphorylation.TKL protein kinase superfamily.protein kinase (LRR-XI)'	18.4.1.11	D
'Protein modification.phosphorylation.TKL protein kinase superfamily.receptor-like protein kinase (RLCK-V)'	18.4.1.35	D	D
'Protein modification.S-glutathionylation'	18.8	U
'Protein modification.S-glutathionylation.glutathione S-transferase activities'	18.8.1	U
'Protein modification.S-glutathionylation.glutathione S-transferase activities.class tau glutathione S-transferase'	18.8.1.4	U	U
'Redox homeostasis'	10				D	D
'RNA biosynthesis'	15	M	M	M	M	M	M
'RNA biosynthesis.transcriptional regulation'	15.5	M	M	M	M	M	M
'RNA biosynthesis.transcriptional regulation.AP2/ERF transcription factor superfamily'	15.5.7	U		D	U
'RNA biosynthesis.transcriptional regulation.AP2/ERF transcription factor superfamily.transcription factor (AP2)'	15.5.7.3	U		D
'RNA biosynthesis.transcriptional regulation.AP2/ERF transcription factor superfamily.transcription factor (DREB)'	15.5.7.2			U
'RNA biosynthesis.transcriptional regulation.AP2/ERF transcription factor superfamily.transcription factor (ERF)'	15.5.7.1	U	U	D
'RNA biosynthesis.transcriptional regulation.bZIP transcription factor superfamily'	15.5.4	U			D	U
'RNA biosynthesis.transcriptional regulation.C2C2 transcription factor superfamily'	15.5.1		D	D	D	D	D
'RNA biosynthesis.transcriptional regulation.C2C2 transcription factor superfamily.transcription factor (DOF)'	15.5.1.5				D	D
'RNA biosynthesis.transcriptional regulation.C2C2 transcription factor superfamily.transcription factor (YABBY)'	15.5.1.4					D
'RNA biosynthesis.transcriptional regulation.GRF-GIF transcription factor complex'	15.5.52					D	D
'RNA biosynthesis.transcriptional regulation.GRF-GIF transcription factor complex.component GRF'	15.5.52.1					D	D
'RNA biosynthesis.transcriptional regulation.Homeobox transcription factor superfamily'	15.5.3	D	D	D	D	D	D
'RNA biosynthesis.transcriptional regulation.Homeobox transcription factor superfamily.transcription factor (HD-ZIP I/II)'	15.5.3.1		U
'RNA biosynthesis.transcriptional regulation.Homeobox transcription factor superfamily.transcription factor (HD-ZIP IV)'	15.5.3.3			D		D	D
'RNA biosynthesis.transcriptional regulation.Homeobox transcription factor superfamily.transcription factor (KNOX)'	15.5.3.4			U
'RNA biosynthesis.transcriptional regulation.Homeobox transcription factor superfamily.transcription factor (zf-HD)'	15.5.3.13		D			D	D
'RNA biosynthesis.transcriptional regulation.MYB transcription factor superfamily'	15.5.2	D	D		M	D	U
'RNA biosynthesis.transcriptional regulation.MYB transcription factor superfamily.transcription factor (MYB)'	15.5.2.1		D		D	D	U
'RNA biosynthesis.transcriptional regulation.transcription factor (bHLH)'	15.5.32	U	D	D	D
'RNA biosynthesis.transcriptional regulation.transcription factor (bHLH)'	15.5.32
'RNA biosynthesis.transcriptional regulation.transcription factor (C2H2-ZF)'	15.5.15	U	U	D	D	U
'RNA biosynthesis.transcriptional regulation.transcription factor (C2H2-ZF)'	15.5.15
'RNA biosynthesis.transcriptional regulation.transcription factor (FAR1)'	15.5.46						U
'RNA biosynthesis.transcriptional regulation.transcription factor (GRAS)'	15.5.12	U			U
'RNA biosynthesis.transcriptional regulation.transcription factor (MADS/AGL)'	15.5.14		D	D	D	D	D
'RNA biosynthesis.transcriptional regulation.transcription factor (NAC)'	15.5.17	U	U			U
'RNA biosynthesis.transcriptional regulation.transcription factor (OFP)'	15.5.37		D	D		D	D
'RNA biosynthesis.transcriptional regulation.transcription factor (WRKY)'	15.5.22	U	U		U	U
'RNA processing.mRNA sequestration.mRNA-binding regulatory factor (TZF)'	16.9.2				U
'RNA processing.organelle machinery'	16.12			D		D	D
'RNA processing.organelle machinery.RNA editing'	16.12.5			D			D
'RNA processing.organelle machinery.RNA editing.RNA editing factor (MORF-type)'	16.12.5.1						D
'Secondary metabolism'	9		D	D	D
'Secondary metabolism.phenolics'	9.2		D			D
'Solute transport'	24	M	M	D	M	M	M
'Solute transport.carrier-mediated transport'	24.2	U	M	D	M	M	M
'Solute transport.carrier-mediated transport.APC superfamily'	24.2.3	U		D	M	U	U
'Solute transport.carrier-mediated transport.CPA superfamily'	24.2.8			D	D
'Solute transport.carrier-mediated transport.CPA superfamily.CPA-2 family.proton:monovalent cation antiporter (CHX)'	24.2.8.2.1		D	D		D
'Solute transport.carrier-mediated transport.DMT superfamily'	24.2.1					U
'Solute transport.carrier-mediated transport.MFS superfamily'	24.2.2	U	U	D	U	U	D
'Solute transport.carrier-mediated transport.MFS superfamily.anion transporter (NRT1/PTR)'	24.2.2.9	U	U
'Solute transport.carrier-mediated transport.MFS superfamily.phosphate transporter (PHT1)'	24.2.2.6						D
'Solute transport.carrier-mediated transport.MFS superfamily.SP family.monosaccharide transporter (STP)'	24.2.2.1.6			D
'Solute transport.carrier-mediated transport.MOP superfamily'	24.2.4	U		D
'Solute transport.carrier-mediated transport.MOP superfamily.MATE family.metabolite transporter (DTX)'	24.2.4.1.1	U		D
'Solute transport.carrier-mediated transport.OPT family'	24.2.10		U				U
'Solute transport.carrier-mediated transport.TOC superfamily'	24.2.6	U
'Solute transport.channels'	24.3		D		U	U
'Solute transport.channels.MCU calcium uniporter complex'	24.3.15				U	U
'Solute transport.channels.MIP family.Nodulin-26-like intrinsic protein (NIP)'	24.3.1.1	U
'Solute transport.channels.VIC superfamily'	24.3.2					U
'Solute transport.primary active transport'	24.1	U	U		U	U
'Solute transport.primary active transport.ABC superfamily'	24.1.3	U	U		U	U
'Solute transport.primary active transport.ABC superfamily.ABC2 family.subfamily ABCG transporter'	24.1.3.2.2		U		U	U
'Vesicle trafficking'	22					U

## Sheet: Kegg
		EA			NNA
Description	Term	MR/ST	MR/FL	ST/FL	MR/ST	MR/FL	ST/FL
Pentose and glucuronate interconversions	40	D		D
Fatty acid biosynthesis	61	D
Fatty acid elongation	62	D	D
Tyrosine metabolism	350					U
Tryptophan metabolism	380		U	D
Starch and sucrose metabolism	500		U
Amino sugar and nucleotide sugar metabolism	520				D
Glycosaminoglycan degradation	531		U		U	U
Glyoxylate and dicarboxylate metabolism	630	D
Porphyrin and chlorophyll metabolism	860				D	D
Diterpenoid biosynthesis	904				U	U
Zeatin biosynthesis	908						D
Phenylpropanoid biosynthesis	940	D	M		U	M	U
Flavonoid biosynthesis	941	D			D	D
Stilbenoid, diarylheptanoid and gingerol biosynthesis	945				D	D
Metabolic pathways	1100	D	M	D	D	D
Biosynthesis of secondary metabolites	1110	D	M	D	D
Biosynthesis of amino acids	1230	D			D
Ribosome	3010				D		D
MAPK signaling pathway - plant	4016		U	D
Plant hormone signal transduction	4075	M	U	D	M	M	U
Plant-pathogen interaction	4626		U		U
Circadian rhythm - plant	4712	D	D

## Sheet: GO
			EA			NNA
ontology	description	code	MR/ST	MR/FL	ST/FL	MR/ST	MR/FL	ST/FL
BP	regulation of cyclin-dependent protein serine/threonine kinase activity	GO:0000079		D	D		D	D
BP	mitotic cell cycle	GO:0000278		D
BP	nematode larval development	GO:0002119
BP	cytoplasmic translation	GO:0002181						D
BP	amino acid transmembrane transport	GO:0003333			D
BP	carbohydrate metabolic process	GO:0005975	D	D	M	D	D	M
BP	fucose metabolic process	GO:0006004				D
BP	cellular glucan metabolic process	GO:0006073				D	D
BP	nucleosome assembly	GO:0006334					D	D
BP	regulation of transcription, DNA-templated	GO:0006355	U	M	D	M	M	M
BP	translation	GO:0006412					D	D
BP	protein phosphorylation	GO:0006468	D	D	D	M	M	M
BP	protein glycosylation	GO:0006486						U
BP	proteolysis	GO:0006508	D				D
BP	fatty acid biosynthetic process	GO:0006633		D			D	D
BP	steroid biosynthetic process	GO:0006694		D			D
BP	potassium ion transport	GO:0006813		D	D
BP	iron ion transport	GO:0006826						U
BP	lipid transport	GO:0006869		D
BP	intracellular sequestering of iron ion	GO:0006880						U
BP	regulation of pH	GO:0006885		D	D		D	D
BP	syncytium formation	GO:0006949						D
BP	defense response	GO:0006952	U	M	D	M	M	D
BP	response to oxidative stress	GO:0006979	U
BP	microtubule-based movement	GO:0007018					D
BP	regulation of mitotic nuclear division	GO:0007088		D	D		D	D
BP	multicellular organism development	GO:0007275		D		D	D	D
BP	circadian rhythm	GO:0007623				D	D
BP	protein localization	GO:0008104
BP	positive regulation of cell proliferation	GO:0008284		D	D		D	D
BP	determination of adult lifespan	GO:0008340
BP	hexose transmembrane transport	GO:0008645			D
BP	response to cold	GO:0009409		D		D	D
BP	response to water deprivation	GO:0009414	U	D		M	D
BP	response to light stimulus	GO:0009416		D		D	D
BP	RNA modification	GO:0009451			D			D
BP	pollen development	GO:0009555		D
BP	response to biotic stimulus	GO:0009607	U	U	D		U	U
BP	response to wounding	GO:0009611	U	U	D		U
BP	gravitropism	GO:0009630					D
BP	phototropism	GO:0009638				D
BP	response to salt stress	GO:0009651	U			U
BP	chloroplast organization	GO:0009658						D
BP	plant-type cell wall organization	GO:0009664	D	D		D	D	D
BP	gibberellin biosynthetic process	GO:0009686					U
BP	jasmonic acid metabolic process	GO:0009694			D
BP	response to ethylene	GO:0009723	U			U	U
BP	response to auxin	GO:0009733	U	U	D		M	D
BP	auxin-activated signaling pathway	GO:0009734	U		D	D	D	D
BP	response to abscisic acid	GO:0009737	U		D	M	M
BP	abscisic acid-activated signaling pathway	GO:0009738	U		D	D
BP	response to gibberellin	GO:0009739	U			U	U
BP	gibberellic acid mediated signaling pathway	GO:0009740	U	U		U	U
BP	response to salicylic acid	GO:0009751		U		U	U
BP	response to jasmonic acid	GO:0009753	U			U
BP	embryo development ending in birth or egg hatching	GO:0009792
BP	lignin biosynthetic process	GO:0009809				D		U
BP	flavonoid biosynthetic process	GO:0009813	U
BP	defense response to fungus, incompatible interaction	GO:0009817						U
BP	unidimensional cell growth	GO:0009826	D
BP	plant-type primary cell wall biogenesis	GO:0009833				D
BP	plant-type secondary cell wall biogenesis	GO:0009834				D		U
BP	fruit ripening	GO:0009835			D			D
BP	auxin biosynthetic process	GO:0009851					D	D
BP	auxin catabolic process	GO:0009852	U	U
BP	pollen tube growth	GO:0009860		D
BP	ethylene-activated signaling pathway	GO:0009873	U
BP	nodulation	GO:0009877				U	U
BP	meristem determinacy	GO:0010022						D
BP	positive regulation of seed germination	GO:0010030				D
BP	response to iron ion	GO:0010039						U
BP	regulation of meristem growth	GO:0010075					D
BP	phloem or xylem histogenesis	GO:0010087				D	D
BP	xylem development	GO:0010089				D		U
BP	specification of carpel identity	GO:0010094			D			D
BP	specification of stamen identity	GO:0010097			D
BP	stomatal complex morphogenesis	GO:0010103		D			D
BP	response to chitin	GO:0010200	U	U	D	U	U
BP	auxin homeostasis	GO:0010252	U
BP	auxin efflux	GO:0010315					D
BP	endosperm cellularization	GO:0010342		D
BP	xyloglucan metabolic process	GO:0010411	D	D		D	D
BP	protein transport	GO:0015031						U
BP	photosynthesis	GO:0015979						D
BP	chlorophyll biosynthetic process	GO:0015995					D
BP	lipid catabolic process	GO:0016042		D		D	D
BP	cytidine to uridine editing	GO:0016554						D
BP	protein ubiquitination	GO:0016567	U			U	U
BP	cell wall macromolecule catabolic process	GO:0016998						U
BP	metal ion transport	GO:0030001				D		U
BP	cell differentiation	GO:0030154		D	D	D
BP	extracellular matrix organization	GO:0030198
BP	cellulose biosynthetic process	GO:0030244				D	D
BP	cellulose catabolic process	GO:0030245	D		U		D
BP	killing of cells of other organism	GO:0031640	U					D
BP	developmental process	GO:0032502					D
BP	putrescine biosynthetic process from arginine	GO:0033388
BP	positive regulation of erythrocyte aggregation	GO:0034120						D
BP	intracellular signal transduction	GO:0035556					U	U
BP	collagen and cuticulin-based cuticle development	GO:0040002
BP	regulation of growth	GO:0040008	U	U			U
BP	regulation of growth rate	GO:0040009			D
BP	locomotion	GO:0040011
BP	negative regulation of locomotion	GO:0040013
BP	regulation of multicellular organism growth	GO:0040014
BP	post-embryonic body morphogenesis	GO:0040032
BP	regulation of cell proliferation	GO:0042127		D
BP	cuticle development involved in collagen and cuticulin-based cuticle molting cycle	GO:0042338
BP	cell wall modification	GO:0042545	D	D	D	D	D	D
BP	cell wall biogenesis	GO:0042546		D	D	D	D
BP	defense response to bacterium	GO:0042742	U			U	U
BP	hydrogen peroxide catabolic process	GO:0042744	U	D	D
BP	ATP synthesis coupled electron transport	GO:0042773					D
BP	pectin biosynthetic process	GO:0045489	D			D
BP	pectin catabolic process	GO:0045490	D	D	D	D	D	D
BP	xylan biosynthetic process	GO:0045492				D		U
BP	positive regulation of cell cycle	GO:0045787		D	D		D	D
BP	negative regulation of transcription, DNA-templated	GO:0045892	U
BP	positive regulation of transcription, DNA-templated	GO:0045893	U		D	D		U
BP	lignin catabolic process	GO:0046274					D
BP	positive regulation of organ growth	GO:0046622			D
BP	protein autophosphorylation	GO:0046777	D	D		D	D	U
BP	pollen sperm cell differentiation	GO:0048235						D
BP	root development	GO:0048364			D
BP	leaf development	GO:0048366						D
BP	floral organ development	GO:0048437			D			D
BP	defense response to Gram-positive bacterium	GO:0050830
BP	defense response to fungus	GO:0050832	U				U	D
BP	cell division	GO:0051301		D			D	D
BP	cell wall pectin metabolic process	GO:0052546	D	D		D	D
BP	iron ion homeostasis	GO:0055072						U
BP	transmembrane transport	GO:0055085	U	M	D	M	M	M
BP	oxidation-reduction process	GO:0055114	U	M	D	M	M	M
BP	cellular response to blue light	GO:0071483				D	D	D
BP	cellular response to high light intensity	GO:0071486				D	D	D
BP	cellular response to far red light	GO:0071490				D	D	D
BP	cellular response to red light	GO:0071491				D	D	D
BP	cellular response to UV-A	GO:0071492				D	D	D
BP	cell wall organization	GO:0071555	D	D	M	D	D	M
BP	regulation of pollen tube growth	GO:0080092		D	D		D	D
BP	mitochondrial mRNA modification	GO:0080156						D
BP	response to karrikin	GO:0080167			D	D	D	D
BP	regulation of secondary cell wall biogenesis	GO:2000652				D		U
CC	Golgi membrane	GO:0000139	D	D		D	D	U
CC	cyclin-dependent protein kinase holoenzyme complex	GO:0000307		D	D		D	D
CC	nucleosome	GO:0000786	D	D	D		D	D
CC	nuclear chromatin	GO:0000790					D	D
CC	heterochromatin	GO:0000792					D	D
CC	extracellular region	GO:0005576	M	M	M	M	M	D
CC	collagen trimer	GO:0005581
CC	collagen type IV trimer	GO:0005587
CC	basement membrane	GO:0005604
CC	extracellular space	GO:0005615			D		D	D
CC	cell wall	GO:0005618	M	D	D	D	D	D
CC	intracellular	GO:0005622					D	D
CC	nucleus	GO:0005634	U	D	D	M	M	M
CC	anaphase-promoting complex	GO:0005680						U
CC	nucleolus	GO:0005730						D
CC	cytoplasm	GO:0005737				D	U	U
CC	mitochondrion	GO:0005739						D
CC	lysosome	GO:0005764					U
CC	endosome	GO:0005768	D	D		D
CC	late endosome	GO:0005770						U
CC	vacuole	GO:0005773	U	D		D
CC	vacuolar membrane	GO:0005774	D	D
CC	endoplasmic reticulum	GO:0005783	D	D
CC	endoplasmic reticulum membrane	GO:0005789		D			U
CC	Golgi apparatus	GO:0005794	D	D		D	D	U
CC	trans-Golgi network	GO:0005802	D	D		D	D
CC	ribosome	GO:0005840					D	D
CC	kinesin complex	GO:0005871					D
CC	microtubule	GO:0005874	D	D			D
CC	microtubule associated complex	GO:0005875	D	D
CC	plasma membrane	GO:0005886	M	M	D	M	M	M
CC	integral component of plasma membrane	GO:0005887				U	U
CC	cell cortex	GO:0005938
CC	plant-type cell wall	GO:0009505	D	D	U	D	D	D
CC	plasmodesma	GO:0009506	D	D	D	D	D	M
CC	chloroplast	GO:0009507	D	D	D	D	D	D
CC	photosystem I	GO:0009522						D
CC	photosystem II	GO:0009523						D
CC	phragmoplast	GO:0009524		D
CC	chloroplast thylakoid	GO:0009534		D	D		D
CC	chloroplast thylakoid membrane	GO:0009535		D		D
CC	plastid	GO:0009536						D
CC	chloroplast stroma	GO:0009570	D	D			D	D
CC	thylakoid	GO:0009579		D	D		D	D
CC	plant-type vacuole membrane	GO:0009705						U
CC	external side of plasma membrane	GO:0009897		D
CC	chloroplast envelope	GO:0009941		D			D
CC	endomembrane system	GO:0012505		D	D		U
CC	membrane	GO:0016020	M	M	D	M	M	M
CC	integral component of membrane	GO:0016021	M	M	D	M	M	M
CC	cytosolic large ribosomal subunit	GO:0022625						D
CC	cytosolic ribosome	GO:0022626						D
CC	cytosolic small ribosomal subunit	GO:0022627						D
CC	extracellular matrix	GO:0031012
CC	organelle membrane	GO:0031090			D
CC	SNARE complex	GO:0031201					U
CC	anchored component of membrane	GO:0031225	D	D	D	D	D	D
CC	cytoplasmic vesicle	GO:0031410						U
CC	chloroplast membrane	GO:0031969				D
CC	MCM complex	GO:0042555		D		D		D
CC	chloroplast nucleoid	GO:0042644					D
CC	polysomal ribosome	GO:0042788						D
CC	intracellular membrane-bounded organelle	GO:0043231					U
CC	synapse	GO:0045202
CC	anchored component of plasma membrane	GO:0046658	D	D	M	D	D	D
CC	apoplast	GO:0048046	D	D	D	D	D	D
CC	collagen and cuticulin-based cuticle extracellular matrix	GO:0060102
CC	collagen-containing extracellular matrix	GO:0062023
CC	respirasome	GO:0070469					D
CC	pollen tube	GO:0090406		D		D
MF	RNA polymerase II regulatory region sequence-specific DNA binding	GO:0000977			D	D	D	D
MF	DNA binding	GO:0003677	U	D	D	D	D	D
MF	AT DNA binding	GO:0003680	U	U		U	U
MF	chromatin binding	GO:0003682						D
MF	single-stranded DNA binding	GO:0003697						D
MF	DNA-binding transcription factor activity	GO:0003700	U	M	M	M	M	M
MF	structural constituent of ribosome	GO:0003735					D	D
MF	microtubule motor activity	GO:0003777					D
MF	catalytic activity	GO:0003824		D	D	D	U
MF	3-beta-hydroxy-delta5-steroid dehydrogenase activity	GO:0003854		D		D	D
MF	aldehyde oxidase activity	GO:0004031						D
MF	serine-type endopeptidase activity	GO:0004252		D			D
MF	glutathione transferase activity	GO:0004364	U
MF	monooxygenase activity	GO:0004497	U	U	D	U	U
MF	N,N-dimethylaniline monooxygenase activity	GO:0004499			D
MF	hydrolase activity, hydrolyzing O-glycosyl compounds	GO:0004553	D	D	U	D	D	D
MF	polygalacturonase activity	GO:0004650		D	D	D	D	D
MF	protein kinase activity	GO:0004672	M	D	D	M	M	M
MF	protein serine/threonine kinase activity	GO:0004674	D	D		M	M	U
MF	transmembrane receptor protein serine/threonine kinase activity	GO:0004675	D	D		D	D	U
MF	ubiquitin-protein transferase activity	GO:0004842				U	U	U
MF	enzyme inhibitor activity	GO:0004857	D	D	D	D	D	D
MF	hormone activity	GO:0005179						D
MF	structural constituent of cell wall	GO:0005199					D	U
MF	extracellular matrix structural constituent	GO:0005201
MF	manganese ion transmembrane transporter activity	GO:0005384
MF	iron ion binding	GO:0005506	U	M	D	U	U
MF	calcium ion binding	GO:0005509	U				U
MF	protein binding	GO:0005515		D		D	D	U
MF	calmodulin binding	GO:0005516					U	U
MF	ATP binding	GO:0005524	D	D		D	M	M
MF	mannose binding	GO:0005537	U	U	D	M	M	D
MF	microtubule binding	GO:0008017	D	D			D
MF	UDP-glycosyltransferase activity	GO:0008194				U	U
MF	zinc ion binding	GO:0008270						D
MF	lipid binding	GO:0008289	D	D	D		D
MF	galactosyltransferase activity	GO:0008378	D
MF	S-adenosylmethionine-dependent methyltransferase activity	GO:0008757	D	D		D	D
MF	arginine decarboxylase activity	GO:0008792
MF	cellulase activity	GO:0008810	D		U		D
MF	xylan 1,4-beta-xylosidase activity	GO:0009044						D
MF	electron transfer activity	GO:0009055			D	D		D
MF	amino acid transmembrane transporter activity	GO:0015171			D
MF	drug transmembrane transporter activity	GO:0015238	U		D
MF	uniporter activity	GO:0015292				U
MF	symporter activity	GO:0015293	U		D	D	D	D
MF	antiporter activity	GO:0015297			D
MF	solute:proton antiporter activity	GO:0015299			D
MF	peptide:proton symporter activity	GO:0015333	U	U
MF	O-acetyltransferase activity	GO:0016413		D		D	D	U
MF	oxidoreductase activity	GO:0016491	U	M	D	D	M
MF	cyclin-dependent protein serine/threonine kinase regulator activity	GO:0016538		D	D		D	D
MF	oxidoreductase activity, acting on the CH-OH group of donors, NAD or NADP as acceptor	GO:0016616		D			D
MF	oxidoreductase activity, acting on paired donors, with incorporation or reduction of molecular oxygen	GO:0016705	U	U	D	U	U
MF	oxidoreductase activity, acting on paired donors, with incorporation or reduction of molecular oxygen, NAD(P)H as one donor, and incorporation of one atom of oxygen	GO:0016709	U		D	U	U
MF	oxidoreductase activity, oxidizing metal ions	GO:0016722					D
MF	transferase activity	GO:0016740	U
MF	transferase activity, transferring acyl groups other than amino-acyl groups	GO:0016747	D	D		D	D	D
MF	transferase activity, transferring glycosyl groups	GO:0016757	D	D		D	D
MF	transferase activity, transferring hexosyl groups	GO:0016758	U	D	D	U	U	D
MF	cellulose synthase (UDP-forming) activity	GO:0016760				D	D
MF	xyloglucan:xyloglucosyl transferase activity	GO:0016762				D	D
MF	hydrolase activity, acting on ester bonds	GO:0016788		D			D
MF	rRNA binding	GO:0019843					D	D
MF	protein kinase binding	GO:0019901		D
MF	heme binding	GO:0020037	U	M	D	U	M	D
MF	transmembrane transporter activity	GO:0022857	U	U	D		U
MF	extracellular matrix structural constituent conferring tensile strength	GO:0030020
MF	carbohydrate binding	GO:0030246					U
MF	pectinesterase activity	GO:0030599	D	D		D	D	D
MF	receptor serine/threonine kinase binding	GO:0033612					D	D
MF	oligopeptide transmembrane transporter activity	GO:0035673	U	U		U	U
MF	structural constituent of cuticle	GO:0042302
MF	structural constituent of collagen and cuticulin-based cuticle	GO:0042329
MF	ATPase activity, coupled to transmembrane movement of substances	GO:0042626		U
MF	glucan endo-1,3-beta-D-glucosidase activity	GO:0042973	D	D	U	D	D	D
MF	sequence-specific DNA binding	GO:0043565	M	M	M	M	M	M
MF	protein self-association	GO:0043621				D
MF	transcription regulatory region DNA binding	GO:0044212	U		D	D	D	U
MF	aspartyl esterase activity	GO:0045330	D	D	D	D	D	D
MF	metal ion binding	GO:0046872	U			M	U	U
MF	pectinesterase inhibitor activity	GO:0046910	D	D	D	D	D	D
MF	protein heterodimerization activity	GO:0046982		D	D		D	D
MF	protein dimerization activity	GO:0046983	U	D	D	D	D	M
MF	polygalacturonate 4-alpha-galacturonosyltransferase activity	GO:0047262	D			D
MF	indole-3-acetaldehyde oxidase activity	GO:0050302	U
MF	flavin adenine dinucleotide binding	GO:0050660			D
MF	coenzyme binding	GO:0050662		D		D	D
MF	dioxygenase activity	GO:0051213	U	U		U
MF	mannan synthase activity	GO:0051753	D	D		D	D
MF	hydroquinone:oxygen oxidoreductase activity	GO:0052716					D
MF	pectin acetylesterase activity	GO:0052793	D
MF	small ribosomal subunit rRNA binding	GO:0070181						D
MF	quercetin 3-O-glucosyltransferase activity	GO:0080043				U	U
MF	quercetin 7-O-glucosyltransferase activity	GO:0080044				U	U
MF	3-oxo-arachidoyl-CoA synthase activity	GO:0102336	D	D		D	D
MF	3-oxo-cerotoyl-CoA synthase activity	GO:0102337	D	D		D	D
MF	3-oxo-lignoceronyl-CoA synthase activity	GO:0102338	D	D		D	D
MF	very-long-chain 3-ketoacyl-CoA synthase activity	GO:0102756				D	D
MF	geranial:oxygen oxidoreductase activity	GO:0102797						D
MF	heptaldehyde:oxygen oxidoreductase activity	GO:0102798						D
MF	peptide transmembrane transporter activity	GO:1904680	U	U
MF	xylan O-acetyltransferase activity	GO:1990538				D		U
