# Supplementary material for: The Genomic Impact of Mycoheterotrophy in Orchids
Source: Front Plant Sci. 2021 Jun 9;12:632033. doi: 10.3389/fpls.2021.632033 (PMC8220222; doi:10.3389/fpls.2021.632033)
Supplement: Supplementary Figure 1 — The effect of heat on the flowers of N. nidus-avis. [file Data_Sheet_1.zip › Supplementary Data 7.XLSX]

## Sheet: legend
Legend
Diff Analysis	results of the differential expressionanalysis for all tested orthogroups
Mapman-annot	results of the differential expression analysis for all tested orthogroups with Mapman annotation. One orthogroup may be represented several times when it is associated with several annotation terms.
column legend
ID	ID of the orthogroup
log2R/S MH	average underground organ/stem log2ratio for mycoheterotrophic orchids. A positive value indicates a higher expression in the underground organ compared to the stem and the opposite for a negative value.
log2R/S AT	average root/stem log2ratio for grasses. A positive value indicates a higher expression in the underground organ compared to the stem and the opposite for a negative value.
MH-AT	difference of the MH and AT log2R/S
BH.trophy	Benjamini-Hochberg adjusted pvalue for the comparison of AT and MH species. Orthogroups with an adjusted pvalue <0.05 are considered to show a different underground/stem expression ratio in AT and MH.
BH.AT	Benjamini-Hochberg adjusted pvalue for the root/stem log2ratio of AT species. Orthogroups with an adjusted pvalue <0.05 are considered to be differentially expressed between the underground organ and the stem.
BH.MH	Benjamini-Hochberg adjusted pvalue for the root/stem log2ratio of MH species. Orthogroups with an adjusted pvalue <0.05 are considered to be differentially expressed between the underground organ and the stem.
BINCODE	Mapman4 code
NAME	Mapman4 description

## Sheet: Diff Analysis
ID	log2R/S MH	log2R/S AU	MH-AU	BH.trophy	BH.AU	BH.MH
OG0000000	0.603546	-0.767454	1.371	0.00225835	0.00886713	0.0139665
OG0000001	0.543611	-0.496561	1.04017	0.0844544	0.241336	0.173763
OG0000003	-0.0123643	-0.203167	0.190803	0.515601	0.358827	0.955562
OG0000004	0.0710555	0.0309146	0.0401408	0.954088	0.955738	0.885024
OG0000005	2.46407	-0.45111	2.91518	0.00178425	0.279738	0.000644633
OG0000007	-0.245477	-0.19168	-0.0537973	0.884655	0.465106	0.309526
OG0000008	-0.58223	-0.0940807	-0.48815	0.209542	0.757629	0.0522718
OG0000009	0.0447498	-0.140193	0.184943	0.556383	0.559856	0.853102
OG0000012	0.224049	-0.63704	0.861089	0.356	0.366272	0.742343
OG0000014	1.32768	-0.77218	2.09986	0.000524272	0.0106433	0.000582837
OG0000016	2.76267	2.75699	0.0056812	0.998032	0.1188	0.0963055
OG0000017	-0.376254	-0.995058	0.618803	0.158509	0.0167492	0.211344
OG0000018	-0.534592	-0.66826	0.133668	0.754134	0.0560749	0.0834142
OG0000019	-0.93246	-0.734358	-0.198102	0.644832	0.0476065	0.0139792
OG0000020	-1.60454	-0.309865	-1.29468	0.00726661	0.235258	0.000525663
OG0000021	0.581934	0.371437	0.210497	0.524221	0.150108	0.0318816
OG0000023	-1.81245	2.07851	-3.89096	0.00351509	0.0156262	0.0168442
OG0000024	2.85392	0.541935	2.31199	0.0148863	0.331148	0.00122068
OG0000029	-0.717559	-0.492952	-0.224607	0.510308	0.0788934	0.0163935
OG0000030	0.867141	-0.0297761	0.896917	0.0459042	0.931197	0.0135914
OG0000031	0.092146	1.20829	-1.11614	0.253295	0.117918	0.901425
OG0000032	0.817402	0.0204813	0.796921	0.0862908	0.956273	0.0240393
OG0000033	0.565126	-0.14894	0.714066	0.031321	0.483769	0.0188881
OG0000036	5.33652	1.4474	3.88912	0.00350064	0.0526601	0.000160263
OG0000037	1.00443	-0.888133	1.89256	0.00133724	0.01048	0.00371939
OG0000039	1.03292	-0.65593	1.68885	0.00268041	0.0380166	0.00437888
OG0000040	1.9472	2.33302	-0.38582	0.529603	0.00261384	0.00297825
OG0000041	0.861618	0.472902	0.388716	0.712475	0.549192	0.236829
OG0000042	-0.298022	0.606429	-0.904451	0.077278	0.106978	0.363144
OG0000043	-0.161914	0.202547	-0.364461	0.461543	0.596891	0.647414
OG0000044	-0.114491	-0.163997	0.0495056	0.907041	0.58875	0.685013
OG0000046	-1.95733	-1.9655	0.0081614	0.992797	0.0106783	0.00671115
OG0000049	-3.10642	-0.0142271	-3.09219	0.00325719	0.981623	0.000571746
OG0000050	-0.391713	0.394328	-0.786041	0.0474398	0.147569	0.124687
OG0000052	-0.0599504	0.277948	-0.337899	0.501238	0.466911	0.877424
OG0000053	1.75899	0.473524	1.28546	0.0134674	0.132795	0.000686919
OG0000057	-0.0592893	-0.504097	0.444807	0.418831	0.231911	0.88945
OG0000058	0.653898	0.276261	0.377637	0.297597	0.311492	0.0292673
OG0000060	-0.00761091	-0.18053	0.172919	0.517344	0.370601	0.969387
OG0000061	0.340537	-0.283078	0.623615	0.0491032	0.188195	0.101512
OG0000062	-0.0767879	-0.181211	0.104423	0.802617	0.550401	0.794558
OG0000064	2.86061	0.761485	2.09913	0.0105614	0.118081	0.000527058
OG0000066	-0.299255	-0.495654	0.196399	0.59781	0.0985762	0.253131
OG0000067	-0.47885	0.100269	-0.579119	0.344448	0.841651	0.267422
OG0000072	-1.38486	0.0114103	-1.39627	0.00358037	0.967255	0.000669932
OG0000073	1.33106	3.48583	-2.15476	0.0681001	0.00493212	0.096786
OG0000075	2.28527	-0.744619	3.02989	0.000113257	0.00983923	4.95915e-05
OG0000078	-0.478054	-0.471164	-0.00688999	0.991791	0.262909	0.223518
OG0000079	-3.52435	-0.170376	-3.35397	0.000390922	0.609438	5.4905e-05
OG0000080	-0.635718	-0.611091	-0.024627	0.95902	0.0862297	0.0599129
OG0000082	3.13921	1.68249	1.45672	0.011175	0.00238094	8.57329e-05
OG0000084	7.15648	-0.461892	7.61837	0.000519112	0.566274	0.000106281
OG0000086	0.128037	0.269197	-0.14116	0.681036	0.292138	0.591849
OG0000087	-1.05554	0.932562	-1.9881	0.0025831	0.0193093	0.0076976
OG0000088	2.17825	0.410628	1.76762	0.0202037	0.375632	0.00180315
OG0000089	-2.95821	0.733012	-3.69122	0.00034292	0.0591547	0.000127573
OG0000091	0.975838	-0.0376585	1.0135	0.00587269	0.856881	0.00125911
OG0000092	1.39046	0.35028	1.04018	0.0127836	0.158706	0.000707638
OG0000093	7.67614	-1.58171	9.25784	0.00133268	0.204244	0.000511545
OG0000096	1.90017	-0.0922931	1.99247	0.00414457	0.804677	0.00090769
OG0000098	4.47357	0.335912	4.13766	0.000113257	0.23966	1.36171e-05
OG0000100	2.93869	2.01782	0.920871	0.0442981	0.000817922	7.9965e-05
OG0000101	-0.45761	-0.127812	-0.329798	0.510308	0.748723	0.199306
OG0000102	-0.69812	-0.598556	-0.0995637	0.72188	0.0211243	0.0075508
OG0000103	0.237118	-0.186174	0.423292	0.156138	0.391849	0.243121
OG0000104	-2.14578	-1.07675	-1.06904	0.0128131	0.00475044	0.000119616
OG0000105	-0.081456	-0.207994	0.126538	0.731569	0.443269	0.755531
OG0000106	0.559442	-0.566635	1.12608	0.0602999	0.174105	0.150854
OG0000107	4.70607	2.34902	2.35706	0.00400447	0.00149189	4.23051e-05
OG0000108	3.06427	0.767656	2.29662	0.103275	0.442792	0.0111809
OG0000109	1.07866	0.0089555	1.0697	0.0139027	0.976019	0.00282519
OG0000110	-0.0517169	-3.05279	3.00108	0.00070532	0.000262495	0.88104
OG0000113	2.71651	0.655031	2.06148	0.109714	0.476929	0.0128314
OG0000116	-5.26298	0.760888	-6.02387	0.00011314	0.0865747	3.098e-05
OG0000118	3.38632	-0.857221	4.24354	0.000187057	0.0298562	6.08323e-05
OG0000119	1.53018	0.302425	1.22775	0.285129	0.740611	0.0785166
OG0000120	1.95494	1.04146	0.913479	0.420433	0.231018	0.0350052
OG0000122	0.188858	-0.27912	0.467978	0.161153	0.255019	0.401628
OG0000123	-1.59895	-0.593528	-1.00543	0.0150942	0.0387436	0.000414923
OG0000124	1.31217	0.456478	0.855692	0.0378918	0.107406	0.00146059
OG0000126	1.67645	1.48145	0.194996	0.911885	0.236586	0.158163
OG0000127	6.63177	-1.06778	7.69955	0.00217008	0.355488	0.000730752
OG0000128	-1.45767	2.47454	-3.93221	0.00287953	0.00713326	0.0334967
OG0000129	0.0673672	-0.769975	0.837342	0.677643	0.616907	0.964152
OG0000130	3.21603	1.0628	2.15323	0.00251696	0.0155446	8.71689e-05
OG0000132	-0.188848	-0.0448166	-0.144031	0.643814	0.859706	0.379447
OG0000133	-0.096634	1.00021	-1.09684	0.0296006	0.0162791	0.754429
OG0000134	0.287521	-0.557873	0.845394	0.0326445	0.0529247	0.224593
OG0000135	0.742721	-0.758783	1.5015	0.00267979	0.0151791	0.0105902
OG0000137	3.53917	0.602502	2.93667	0.00115294	0.124162	9.14579e-05
OG0000138	-0.36174	0.378206	-0.739945	0.326929	0.512836	0.493838
OG0000139	0.669763	0.433123	0.23664	0.747964	0.417719	0.185398
OG0000140	-7.89968	5.0459	-12.9456	3.35666e-06	5.40088e-05	7.66979e-06
OG0000141	0.856748	-0.902576	1.75932	0.166137	0.330692	0.319471
OG0000142	-1.65983	2.67706	-4.33689	0.000474334	0.00117481	0.00494021
OG0000143	3.27453	-1.87026	5.1448	0.00376857	0.0592315	0.00514554
OG0000144	-0.0355987	0.810078	-0.845677	0.0637629	0.0308941	0.910452
OG0000149	0.436616	-0.110394	0.54701	0.303321	0.797631	0.244221
OG0000150	0.0709879	-0.53191	0.602898	0.0464727	0.0289068	0.709895
OG0000151	1.21399	2.92308	-1.70909	0.102039	0.00682613	0.0967391
OG0000152	-0.420353	-0.757516	0.337162	0.424703	0.0427506	0.168354
OG0000153	-2.34486	0.0494438	-2.39431	0.000369744	0.841687	6.41355e-05
OG0000154	0.584593	0.119447	0.465146	0.167842	0.637816	0.030193
OG0000155	-3.84148	4.78095	-8.62242	6.16458e-05	0.000124125	0.00011686
OG0000156	1.49341	-0.212353	1.70577	0.099494	0.784942	0.0498019
OG0000157	0.623976	-0.541431	1.16541	0.0235612	0.108796	0.0572301
OG0000158	-1.34023	2.36771	-3.70794	0.000411118	0.000886627	0.00535369
OG0000159	0.399491	-0.442282	0.841773	0.0316607	0.0978897	0.103968
OG0000160	1.14116	1.87831	-0.737148	0.365561	0.0181621	0.0687145
OG0000162	-0.45232	-0.520262	0.0679418	0.90271	0.189406	0.21599
OG0000164	-2.75165	1.38827	-4.13992	0.00141734	0.0363346	0.00144572
OG0000166	3.35386	-0.524788	3.87865	0.0295171	0.650975	0.0127299
OG0000169	0.926908	-0.229894	1.1568	0.10265	0.655311	0.0685594
OG0000170	0.113263	-0.389144	0.502407	0.0854893	0.0795909	0.551027
OG0000171	-4.55145	0.070488	-4.62194	0.00128118	0.918374	0.000236758
OG0000172	-0.422612	0.162028	-0.584639	0.0444057	0.396882	0.0384809
OG0000173	-0.567244	0.107226	-0.67447	0.147539	0.763955	0.0910336
OG0000175	1.70679	-0.545263	2.25205	0.0131421	0.298278	0.00905467
OG0000178	1.65846	-0.15672	1.81518	0.00278835	0.596891	0.000743439
OG0000179	-0.254878	-1.07579	0.820916	0.123958	0.0239	0.470858
OG0000180	0.907168	-0.478522	1.38569	0.00427931	0.0742549	0.00515098
OG0000181	0.117963	-0.183557	0.30152	0.492329	0.587696	0.709252
OG0000182	2.39911	1.42826	0.970848	0.133937	0.0176638	0.00118673
OG0000183	0.170487	1.00301	-0.832524	0.0362562	0.00708954	0.47226
OG0000184	-2.27697	0.180983	-2.45795	0.00478955	0.693869	0.00121293
OG0000186	6.02235	0.450946	5.5714	0.000580442	0.452075	6.91801e-05
OG0000187	0.0421262	-1.15139	1.19351	0.0211607	0.0094236	0.895773
OG0000189	-0.705246	0.266461	-0.971707	0.00986198	0.211214	0.00792852
OG0000190	0.564099	0.381471	0.182628	0.66645	0.231139	0.076087
OG0000191	-0.335901	-0.170974	-0.164927	0.516805	0.373023	0.081219
OG0000192	1.94786	0.796193	1.15167	0.0199916	0.0295627	0.000441609
OG0000193	0.193264	0.0729889	0.120275	0.712332	0.774226	0.384311
OG0000195	2.08506	-1.78885	3.87391	0.00130105	0.0108368	0.00339345
OG0000196	-0.589504	-0.163471	-0.426033	0.148553	0.446325	0.0169503
OG0000197	-0.123647	-0.0167803	-0.106867	0.837642	0.968912	0.727751
OG0000198	1.34783	-0.417193	1.76503	0.000646404	0.0572009	0.000322643
OG0000199	2.00522	-0.294629	2.29985	0.0453521	0.709134	0.0197646
OG0000200	-0.0739708	-0.331797	0.257826	0.683717	0.484169	0.878024
OG0000201	0.994647	0.0311708	0.963476	0.00742217	0.885	0.00120709
OG0000203	1.18666	0.928989	0.257667	0.631817	0.0461271	0.0131072
OG0000204	-0.517297	-0.218761	-0.298536	0.498141	0.517275	0.112585
OG0000205	1.35399	-0.19366	1.54765	0.0191595	0.638079	0.0076976
OG0000206	-0.463207	3.08278	-3.54598	0.00956501	0.00622121	0.51207
OG0000207	-2.48421	-5.89397	3.40976	0.00127957	7.05685e-05	0.00084393
OG0000208	-0.109388	0.113472	-0.222859	0.676223	0.788893	0.777311
OG0000209	2.47037	2.43562	0.0347551	0.912325	0.000124125	4.88329e-05
OG0000210	-0.226189	-0.314061	0.0878721	0.809407	0.231198	0.347299
OG0000211	0.00229196	0.133714	-0.131422	0.781995	0.708794	0.994658
OG0000212	0.733106	-0.520007	1.25311	0.00527351	0.050671	0.0101613
OG0000213	1.75767	1.83329	-0.0756199	0.900032	0.0047821	0.00311177
OG0000214	0.12813	-0.933875	1.062	0.00463009	0.00291499	0.467402
OG0000215	0.0964557	0.25854	-0.162084	0.645484	0.325977	0.700775
OG0000216	-0.865267	0.0867763	-0.952043	0.12029	0.854661	0.0556183
OG0000217	-0.548742	-0.325083	-0.223659	0.535446	0.235962	0.0524032
OG0000218	0.757319	0.47893	0.278389	0.841662	0.636826	0.406276
OG0000220	-0.933389	0.145692	-1.07908	0.0184184	0.605705	0.00773524
OG0000221	2.9759	0.372491	2.60341	0.00143395	0.29093	0.000138331
OG0000222	1.56524	-0.37189	1.93713	0.00579205	0.310152	0.00279749
OG0000223	0.355781	-0.0438828	0.399664	0.349853	0.903945	0.239688
OG0000224	2.30316	2.35311	-0.0499508	0.939798	0.00264828	0.00146059
OG0000225	-3.09367	5.80156	-8.89523	5.08699e-05	5.40088e-05	0.000135756
OG0000226	0.393323	-0.0997893	0.493112	0.118573	0.667204	0.0817687
OG0000227	-0.439695	0.260526	-0.700221	0.348118	0.653517	0.399422
OG0000228	-0.71475	1.67182	-2.38657	0.00102894	0.00154788	0.0275593
OG0000231	-0.46076	0.736087	-1.19685	0.00387425	0.0101275	0.0370858
OG0000232	1.79861	0.0766218	1.72199	0.0748959	0.919423	0.0184869
OG0000233	-0.304049	0.956842	-1.26089	0.015448	0.016776	0.288029
OG0000234	0.6193	3.22514	-2.60584	0.0268579	0.00465804	0.363737
OG0000235	2.51397	1.67731	0.836654	0.048187	0.00124742	0.000109879
OG0000236	-0.0984323	-0.243501	0.145068	0.617102	0.265425	0.630913
OG0000237	0.592799	-0.139687	0.732486	0.0809981	0.641633	0.0510015
OG0000243	-0.495216	-0.0240728	-0.471143	0.18042	0.936438	0.0616952
OG0000244	-0.31059	2.37894	-2.68953	0.000249258	0.000137505	0.157384
OG0000246	-0.369036	-1.25934	0.890305	0.0178511	0.00167043	0.0987501
OG0000250	1.48573	0.992651	0.493079	0.500531	0.094427	0.0186428
OG0000252	-0.300107	-0.463584	0.163477	0.659949	0.113039	0.245852
OG0000253	-0.374525	-0.165606	-0.208918	0.536158	0.522422	0.12917
OG0000254	-0.936892	0.877997	-1.81489	0.00219648	0.0147869	0.00732291
OG0000256	0.194408	0.051204	0.143204	0.69592	0.862958	0.438065
OG0000257	1.50707	0.696011	0.811055	0.209414	0.159897	0.0103253
OG0000258	-2.65331	-2.69447	0.0411618	0.94726	0.00109262	0.00056404
OG0000259	0.0184083	-0.501095	0.519503	0.0966683	0.0479742	0.933975
OG0000260	-6.36104	1.8305	-8.19154	0.000622267	0.0653423	0.000292179
OG0000261	0.685481	1.8952	-1.20972	0.0375535	0.00262312	0.0722578
OG0000262	0.61672	-0.691821	1.30854	0.00613635	0.0256454	0.0264233
OG0000265	-0.93666	-0.904629	-0.0320312	0.949707	0.0324328	0.0194606
OG0000266	0.290642	-0.534201	0.824843	0.0553703	0.0873842	0.280556
OG0000267	-0.573145	0.155064	-0.728209	0.0934466	0.619467	0.0652683
OG0000268	0.57973	-0.549196	1.12893	0.0100477	0.0508316	0.0305389
OG0000269	0.896063	2.0489	-1.15283	0.0560983	0.00261384	0.0386119
OG0000270	-0.363841	0.786747	-1.15059	0.0570965	0.077108	0.334713
OG0000271	0.171626	-1.39631	1.56794	0.00315015	0.00189749	0.471467
OG0000272	-0.424313	-0.0595884	-0.364725	0.583282	0.916495	0.358087
OG0000273	-0.447756	0.0862771	-0.534033	0.278433	0.829022	0.200202
OG0000274	-0.0471853	-0.552958	0.505773	0.147513	0.0546741	0.854743
OG0000275	-1.01109	-0.525425	-0.485663	0.576941	0.422329	0.114576
OG0000276	4.73475	6.10116	-1.36641	0.0465226	6.98237e-05	6.08323e-05
OG0000277	-0.023876	-1.21035	1.18648	0.0490214	0.0186951	0.952332
OG0000278	-1.43587	-0.777821	-0.658049	0.314199	0.131048	0.0138187
OG0000281	-0.0189503	0.837938	-0.856888	0.0458364	0.020071	0.946067
OG0000282	2.18472	-0.129874	2.31459	0.0696081	0.894822	0.0249509
OG0000283	-0.0110929	3.91593	-3.92703	0.000248868	0.000106577	0.972987
OG0000284	1.69898	0.306347	1.39264	0.0393291	0.489865	0.00434911
OG0000285	-2.13312	0.442219	-2.57534	0.001348	0.204906	0.000523704
OG0000286	0.951477	0.947773	0.00370415	0.993642	0.0188504	0.0119704
OG0000287	-0.685471	0.965337	-1.65081	0.0009611	0.00312009	0.00735356
OG0000288	-3.72603	1.15694	-4.88298	0.000126407	0.0121852	5.292e-05
OG0000289	-0.121217	0.240731	-0.361948	0.532244	0.589595	0.776258
OG0000290	0.179601	-0.0443709	0.223972	0.373951	0.829022	0.309962
OG0000291	-1.40378	-1.16604	-0.237749	0.512234	0.00520564	0.00120991
OG0000293	-0.789644	-0.43837	-0.351274	0.396982	0.174295	0.0243173
OG0000296	0.378812	-0.412715	0.791527	0.0394266	0.117666	0.119995
OG0000297	3.72207	3.78329	-0.0612146	0.902925	0.000124125	5.9451e-05
OG0000298	0.186433	-0.0689794	0.255412	0.366714	0.760436	0.347336
OG0000299	0.380089	0.2101	0.16999	0.724637	0.558508	0.25056
OG0000302	0.0474494	0.742204	-0.694755	0.664492	0.539292	0.968015
OG0000303	-0.178713	0.315145	-0.493858	0.201691	0.272937	0.50127
OG0000304	-1.17094	-0.706937	-0.464001	0.285359	0.0563672	0.0060632
OG0000305	-2.01915	-2.48978	0.470628	0.227969	0.000315252	0.000322643
OG0000306	-0.247219	-0.386102	0.138883	0.764177	0.254412	0.427208
OG0000307	0.890017	-0.0615159	0.951533	0.0575227	0.868808	0.0201735
OG0000308	-1.77941	1.06388	-2.84329	0.000509447	0.00966246	0.000583621
OG0000309	-0.590664	-0.440633	-0.150032	0.606159	0.0683311	0.0183504
OG0000310	-0.785253	-0.102867	-0.682386	0.0390703	0.641633	0.00551645
OG0000311	0.806677	-0.406603	1.21328	0.0248235	0.231139	0.028883
OG0000314	0.128364	-0.31871	0.447074	0.364189	0.3927	0.719141
OG0000315	1.1949	1.75755	-0.56265	0.196963	0.0018472	0.00519911
OG0000316	-0.636816	-1.61788	0.981065	0.0802336	0.00569382	0.0984863
OG0000317	0.545836	0.170266	0.37557	0.205553	0.439925	0.0254174
OG0000318	1.36126	-0.420317	1.78158	0.00158679	0.109499	0.000880293
OG0000319	-3.28423	1.24812	-4.53235	0.000595449	0.0330568	0.000376907
OG0000320	0.570359	0.0999339	0.470425	0.226385	0.74384	0.0562695
OG0000322	0.0863792	-0.196715	0.283094	0.41708	0.460212	0.734546
OG0000323	-0.596636	-0.587331	-0.00930589	0.982367	0.051881	0.0358136
OG0000324	-0.154509	-0.358762	0.204254	0.635617	0.2679	0.609754
OG0000325	1.11301	0.161712	0.951297	0.0230803	0.537314	0.00265191
OG0000326	0.376709	1.59395	-1.21724	0.00404884	0.000523679	0.0773191
OG0000327	0.181442	0.89721	-0.715768	0.234776	0.0704535	0.671078
OG0000328	-0.572625	1.04556	-1.61819	0.0479263	0.0774231	0.258336
OG0000331	-3.22346	1.8896	-5.11306	0.000128368	0.00219061	0.000108771
OG0000332	-0.611963	-0.913281	0.301318	0.409977	0.013562	0.0386492
OG0000333	-4.59852	2.35783	-6.95635	6.16458e-05	0.00112956	3.90088e-05
OG0000334	-1.0307	0.645875	-1.67657	0.00177229	0.0273107	0.00263515
OG0000335	-2.29361	3.97053	-6.26413	0.00070532	0.00164919	0.00927418
OG0000338	1.4739	2.78228	-1.30838	0.0262965	0.000509789	0.00368431
OG0000339	-0.0358216	-0.152704	0.116882	0.757943	0.586921	0.898029
OG0000340	-0.15206	0.582754	-0.734814	0.212459	0.19093	0.716326
OG0000341	0.134458	0.117549	0.0169088	0.973551	0.738835	0.670863
OG0000342	0.294644	-0.174505	0.46915	0.185211	0.509315	0.228297
OG0000343	3.02826	0.317053	2.71121	0.101619	0.799934	0.0215768
OG0000344	0.660731	0.1965	0.464231	0.207523	0.47499	0.0279132
OG0000345	-1.70272	0.343582	-2.0463	0.000685805	0.148789	0.000251305
OG0000346	-2.70677	-0.64616	-2.06061	0.001867	0.0559321	0.000104146
OG0000347	-0.480461	-0.147955	-0.332507	0.358637	0.596891	0.0807534
OG0000348	0.283221	-1.36027	1.64349	0.00112377	0.000855196	0.153271
OG0000349	0.335863	-0.340191	0.676054	0.040913	0.131194	0.112373
OG0000350	0.266257	1.16368	-0.897425	0.0509144	0.00793326	0.348612
OG0000351	1.16294	-1.30377	2.46671	0.185136	0.34126	0.359605
OG0000352	9.09538	0.62374	8.47164	0.000985999	0.551827	0.000113577
OG0000353	-0.560143	1.75857	-2.31872	0.00121452	0.00131931	0.0660759
OG0000354	0.650857	0.589404	0.0614524	0.843431	0.0282472	0.0130435
OG0000355	0.152541	0.538971	-0.38643	0.309167	0.0831079	0.568619
OG0000356	0.543366	-0.341542	0.884908	0.042389	0.235258	0.0628414
OG0000357	-0.0170998	-0.614177	0.597077	0.154396	0.0683957	0.955469
OG0000358	0.443038	0.560438	-0.1174	0.911974	0.457272	0.524531
OG0000359	-0.0466766	-0.170557	0.123881	0.744763	0.543303	0.869149
OG0000360	-1.84019	-0.937895	-0.902291	0.333935	0.191865	0.0210468
OG0000361	-0.367807	0.230794	-0.598601	0.110495	0.386244	0.15042
OG0000362	-0.00455079	-0.705958	0.701407	0.0794981	0.0335655	0.987742
OG0000363	-1.35347	2.11615	-3.46962	0.000363434	0.000916107	0.00326151
OG0000366	0.872522	-0.0958919	0.968414	0.0117418	0.670589	0.00375795
OG0000367	-0.00920645	-0.0609816	0.0517751	0.873994	0.803633	0.96784
OG0000368	-0.7605	1.30472	-2.06522	0.18042	0.252877	0.468519
OG0000370	3.62321	0.567902	3.05531	0.0282337	0.523594	0.00321621
OG0000371	-0.770971	0.00698055	-0.777952	0.122497	0.986202	0.0428492
OG0000372	3.4649	-2.96572	6.43063	0.00013813	0.000905607	0.000227542
OG0000373	1.60368	0.469768	1.13391	0.0635227	0.261439	0.00439461
OG0000374	0.983097	3.69489	-2.71179	0.023293	0.00267443	0.163315
OG0000375	-0.0863875	0.769298	-0.855685	0.0524298	0.0309902	0.763407
OG0000376	0.434247	-0.0560453	0.490293	0.192044	0.852046	0.110573
OG0000377	-0.373092	-0.598285	0.225193	0.626292	0.10466	0.248872
OG0000378	-0.348174	-0.00928631	-0.338888	0.294968	0.97353	0.139214
OG0000379	-0.379948	-0.378184	-0.00176359	0.99517	0.072022	0.0546511
OG0000380	-0.156067	0.0970187	-0.253086	0.335222	0.634702	0.395703
OG0000384	-0.770127	0.473336	-1.24346	0.210805	0.527716	0.263029
OG0000385	-0.759874	0.880138	-1.64001	0.00527885	0.0215516	0.0247787
OG0000387	-0.766383	-0.113143	-0.653239	0.0829303	0.675453	0.0136395
OG0000388	-2.11883	0.0218242	-2.14065	0.00964256	0.967801	0.00198884
OG0000389	0.183064	-0.00701441	0.190079	0.59051	0.982329	0.454836
OG0000390	5.81233	1.48889	4.32344	0.000681834	0.0174945	3.80442e-05
OG0000391	-2.42413	1.2883	-3.71243	0.00069419	0.0173123	0.000697039
OG0000392	-0.888324	1.9705	-2.85882	0.000273503	0.000424386	0.0062
OG0000393	-0.625861	0.0529443	-0.678805	0.0519014	0.833812	0.0188875
OG0000394	0.0595111	-0.266451	0.325963	0.424911	0.390474	0.849892
OG0000395	0.223037	-0.275649	0.498685	0.159389	0.286352	0.351194
OG0000396	1.36608	1.09246	0.273625	0.792802	0.158237	0.0717979
OG0000400	0.161243	-0.511413	0.672656	0.0334607	0.0342657	0.388635
OG0000402	-0.542824	0.185013	-0.727837	0.0997889	0.55846	0.0821059
OG0000405	0.0386174	-0.503946	0.542564	0.156343	0.0927153	0.891476
OG0000407	0.679216	-0.450514	1.12973	0.0215098	0.149161	0.0360041
OG0000408	0.692839	0.157355	0.535484	0.130002	0.541226	0.017631
OG0000409	-4.68109	0.29446	-4.97555	6.16458e-05	0.276872	1.09635e-05
OG0000410	0.184617	0.347773	-0.163156	0.590943	0.141935	0.380393
OG0000411	0.618659	-0.0790635	0.697722	0.0643296	0.771252	0.0285088
OG0000412	1.92245	-0.442921	2.36537	0.00603587	0.326961	0.00284398
OG0000413	0.739976	-0.506008	1.24598	0.0790918	0.303035	0.122345
OG0000414	-0.834649	0.915669	-1.75032	0.0012313	0.00632822	0.00535184
OG0000415	0.0789178	-0.10107	0.179988	0.691069	0.776105	0.813656
OG0000416	1.94653	-0.158271	2.1048	0.000692973	0.509528	0.000157369
OG0000417	0.213606	-0.15153	0.365136	0.16795	0.434912	0.2391
OG0000420	0.713331	-0.167956	0.881286	0.0153445	0.434912	0.00827311
OG0000421	-0.280009	-0.24414	-0.0358689	0.907122	0.261126	0.172755
OG0000422	0.00106283	-1.30022	1.30128	0.322122	0.197773	0.999041
OG0000423	0.933966	0.211581	0.722385	0.042389	0.363579	0.003679
OG0000424	0.378645	1.08012	-0.701476	0.0579966	0.00485022	0.119947
OG0000425	-0.161873	-0.122713	-0.0391603	0.936578	0.739868	0.622007
OG0000426	-0.218819	-0.193459	-0.02536	0.940585	0.423137	0.327651
OG0000427	-1.18768	0.369845	-1.55752	0.00491865	0.199463	0.00303371
OG0000428	-0.0777994	-0.0126963	-0.0651031	0.858022	0.966295	0.754412
OG0000429	0.414268	-0.396501	0.810769	0.0344991	0.1248	0.0905793
OG0000430	0.970979	-0.434635	1.40561	0.0255448	0.270422	0.0256909
OG0000431	-4.09407	-0.879563	-3.2145	9.21347e-05	0.00551023	8.72798e-06
OG0000432	-1.54178	-1.4642	-0.0775794	0.802617	0.000855196	0.000322643
OG0000433	0.638958	-0.276996	0.915954	0.0135687	0.205272	0.0129287
OG0000434	3.97921	-0.347517	4.32673	0.00465946	0.663571	0.00121431
OG0000435	0.167625	-0.0966521	0.264277	0.502323	0.757934	0.544395
OG0000436	1.097	-0.635185	1.73218	0.00238783	0.0413	0.00324595
OG0000437	0.349634	0.0162175	0.333417	0.538694	0.972433	0.355577
OG0000438	-1.4563	0.26429	-1.72059	0.00157994	0.271044	0.00056404
OG0000439	-1.60361	-0.38825	-1.21536	0.0963289	0.451921	0.0105933
OG0000440	-0.423675	-0.0880985	-0.335577	0.276021	0.715898	0.0713636
OG0000441	-0.0885707	-0.365324	0.276753	0.439697	0.18785	0.734546
OG0000442	0.609429	-0.748835	1.35826	0.00256735	0.0106433	0.0147587
OG0000443	2.54082	1.20905	1.33177	0.00185682	0.00101574	2.8812e-05
OG0000444	-0.41615	0.250863	-0.667013	0.11847	0.410943	0.154334
OG0000445	-1.87723	0.407742	-2.28497	0.00177229	0.216562	0.000716941
OG0000449	1.30822	0.710206	0.598016	0.237971	0.0838503	0.0070925
OG0000451	0.32311	0.493613	-0.170503	0.592765	0.0644078	0.158516
OG0000452	1.08957	-0.500168	1.58974	0.00571962	0.115042	0.0057023
OG0000453	-0.414376	-0.347254	-0.0671223	0.827298	0.129	0.0635736
OG0000454	-0.483832	-0.85012	0.366288	0.477206	0.0551568	0.189674
OG0000456	3.88135	1.20278	2.67856	0.0377265	0.162132	0.00190557
OG0000457	-0.0366579	-0.431307	0.394649	0.133543	0.0479357	0.848522
OG0000458	-0.325674	0.415621	-0.741295	0.0558204	0.127869	0.186612
OG0000459	-0.496508	0.16076	-0.657268	0.198025	0.679775	0.167434
OG0000460	2.10323	-0.795813	2.89904	0.000200369	0.0112582	0.000103181
OG0000461	0.109307	-0.672885	0.782191	0.0358125	0.0242306	0.628262
OG0000462	4.73113	0.758713	3.97242	0.00200317	0.201502	0.000166491
OG0000463	0.558112	0.626345	-0.068233	0.8975	0.11168	0.122823
OG0000464	2.2759	-1.11504	3.39094	0.013566	0.173545	0.0149157
OG0000465	-0.434118	0.323624	-0.757742	0.136859	0.377909	0.209255
OG0000466	-3.78831	-0.848507	-2.9398	0.00442624	0.121964	0.000274102
OG0000467	0.399263	0.0917283	0.307534	0.473868	0.792639	0.193799
OG0000468	0.114602	0.399192	-0.28459	0.467886	0.188138	0.684904
OG0000469	-0.332684	-0.382657	0.0499728	0.859025	0.0782826	0.0930114
OG0000470	-0.0511828	-0.17975	0.128567	0.855461	0.731455	0.919938
OG0000471	-0.110857	-0.610177	0.49932	0.119124	0.0286452	0.605863
OG0000472	-0.113937	-0.199493	0.0855557	0.774921	0.357101	0.573071
OG0000473	0.957142	1.47063	-0.513492	0.711913	0.163416	0.31378
OG0000474	0.0225052	0.290523	-0.268018	0.420841	0.253694	0.930086
OG0000475	0.515341	0.751696	-0.236356	0.533219	0.0301881	0.0744334
OG0000476	-1.35083	1.72578	-3.07661	9.68037e-05	0.000316668	0.000399319
OG0000477	0.115078	-0.0697348	0.184813	0.527259	0.765071	0.576362
OG0000478	-2.83499	-0.22882	-2.60617	0.0187588	0.746664	0.00291459
OG0000479	1.42643	-0.0829231	1.50935	0.0470666	0.881295	0.0152577
OG0000480	1.69119	4.57321	-2.88202	0.0020447	0.000124125	0.00385995
OG0000481	-1.57042	3.28648	-4.8569	0.00238783	0.00454242	0.0453286
OG0000482	0.601831	0.46713	0.134701	0.758539	0.155204	0.0637944
OG0000483	0.497844	0.27107	0.226774	0.572242	0.369736	0.0964656
OG0000484	-0.403609	0.063204	-0.466813	0.146549	0.799877	0.083253
OG0000485	-2.83323	0.986654	-3.81989	0.000144088	0.0100397	6.41355e-05
OG0000486	-0.312511	0.550074	-0.862585	0.0553703	0.0913687	0.268105
OG0000487	-0.261884	-0.80262	0.540736	0.176466	0.026208	0.334713
OG0000488	2.91638	3.01708	-0.100693	0.843902	0.000340651	0.000170424
OG0000489	0.0909677	-0.504887	0.595855	0.0823525	0.0599029	0.68811
OG0000490	-5.80369	-1.05254	-4.75114	0.000623472	0.0670714	4.64498e-05
OG0000492	-0.0610291	0.165233	-0.226262	0.617102	0.635625	0.859911
OG0000493	0.496111	-0.538999	1.03511	0.00622066	0.0272955	0.0251866
OG0000494	1.35623	0.834869	0.521364	0.119637	0.0109599	0.000772112
OG0000496	-0.380912	0.394599	-0.775511	0.141749	0.300377	0.283329
OG0000497	3.52314	0.320847	3.20229	0.00676114	0.618777	0.000810861
OG0000498	-0.504384	-0.759227	0.254844	0.6321	0.0795909	0.181098
OG0000499	-1.29921	0.738711	-2.03792	0.000674969	0.0142029	0.000743439
OG0000501	-0.34086	-0.0182538	-0.322606	0.587307	0.971549	0.408058
OG0000502	-1.63052	0.351526	-1.98205	0.00543137	0.341429	0.00239797
OG0000503	-2.54741	-1.98373	-0.563679	0.129874	0.00054822	8.90183e-05
OG0000504	1.60581	-0.0985208	1.70433	0.00273466	0.729993	0.00064132
OG0000505	-0.322629	0.318733	-0.641362	0.17763	0.361142	0.318695
OG0000506	-1.84534	-0.252757	-1.59259	0.00670122	0.418293	0.000645749
OG0000507	-0.972555	-0.433705	-0.53885	0.326597	0.295265	0.0313792
OG0000508	-0.954113	-0.475608	-0.478505	0.358177	0.231466	0.027848
OG0000509	-0.758289	2.20582	-2.96411	0.00479542	0.00592627	0.142167
OG0000510	0.240894	0.746389	-0.505495	0.460603	0.162829	0.621576
OG0000511	8.54809	0.295452	8.25264	0.000791389	0.771252	0.000110661
OG0000512	-2.57794	2.3106	-4.88855	0.000333382	0.00241327	0.000730983
OG0000513	3.23398	5.78067	-2.54669	0.0149188	0.000222364	0.00107822
OG0000514	5.08568	1.44471	3.64097	0.00113252	0.0162197	4.95915e-05
OG0000515	1.16612	1.27096	-0.104847	0.884587	0.0352231	0.0334979
OG0000516	2.72134	-0.135595	2.85693	0.00151154	0.743958	0.000328019
OG0000517	-1.28548	-0.304334	-0.981146	0.0276758	0.27826	0.00201692
OG0000518	-0.427943	1.23996	-1.6679	0.0395359	0.0434033	0.379331
OG0000519	1.49541	-0.185303	1.68071	0.00228337	0.47169	0.000674607
OG0000521	0.267263	-0.0671403	0.334404	0.439026	0.850156	0.377101
OG0000522	0.391476	0.0222308	0.369245	0.195124	0.926862	0.0677973
OG0000523	-0.371943	-0.148198	-0.223744	0.565843	0.622832	0.181463
OG0000524	-0.984304	0.244188	-1.22849	0.019829	0.447846	0.0112481
OG0000525	0.294442	-0.271258	0.5657	0.316353	0.530933	0.454604
OG0000526	4.90479	2.03814	2.86666	0.0166367	0.0227503	0.00033914
OG0000528	-2.40821	0.743388	-3.1516	0.000249258	0.0254902	0.000109812
OG0000529	-3.33425	3.36558	-6.69983	0.000227648	0.00114961	0.000588455
OG0000530	3.27493	0.355361	2.91957	0.0248595	0.670384	0.00350542
OG0000531	0.644393	-0.405078	1.04947	0.00757196	0.0795909	0.0117201
OG0000532	-0.228636	-0.19046	-0.0381755	0.917384	0.47169	0.347336
OG0000533	0.519758	-0.240799	0.760558	0.112255	0.483003	0.117939
OG0000535	0.579994	-0.17701	0.757004	0.261415	0.740611	0.221985
OG0000537	2.62803	0.333065	2.29496	0.00123756	0.266252	0.000113577
OG0000542	-1.87595	-1.29277	-0.58318	0.471998	0.0605451	0.0114566
OG0000543	-0.652478	0.709968	-1.36245	0.00344073	0.0167492	0.0148133
OG0000544	0.207088	-0.680583	0.887671	0.0269038	0.0271838	0.372106
OG0000545	-0.40133	0.234887	-0.636216	0.0632668	0.312274	0.0845751
OG0000546	-0.497575	-0.218807	-0.278768	0.384102	0.366708	0.0493733
OG0000547	-1.29614	-0.581868	-0.714276	0.0475543	0.0387436	0.000933174
OG0000548	0.240314	0.13879	0.101524	0.71382	0.501563	0.211024
OG0000549	2.54635	-0.059661	2.60601	0.00166429	0.882853	0.000322045
OG0000550	0.369473	0.0612986	0.308175	0.277524	0.788548	0.0835143
OG0000551	-1.13805	3.3493	-4.48735	0.000650386	0.000787591	0.0336214
OG0000552	4.39494	0.690841	3.7041	0.00122234	0.161583	0.000103054
OG0000553	0.246661	-0.131825	0.378487	0.172512	0.523155	0.198223
OG0000554	0.598725	0.948926	-0.350201	0.543426	0.0546752	0.150854
OG0000555	2.47926	0.204282	2.27498	0.0017892	0.536538	0.000217765
OG0000556	0.388486	0.11116	0.277326	0.402595	0.667204	0.1142
OG0000557	0.610096	-0.541851	1.15195	0.0293172	0.122598	0.0716363
OG0000558	-0.284405	-0.48464	0.200235	0.572978	0.0922051	0.254766
OG0000559	1.11446	0.262146	0.852311	0.0508118	0.367761	0.00454149
OG0000560	2.69729	-0.0242249	2.72152	0.00108201	0.951149	0.000183104
OG0000561	1.21164	0.026161	1.18547	0.0588854	0.957207	0.0148591
OG0000562	0.0372052	0.562595	-0.52539	0.28031	0.139666	0.9209
OG0000564	-0.03114	-0.301168	0.270028	0.460272	0.27822	0.912146
OG0000565	-6.02028	-0.181169	-5.83911	0.00522546	0.879352	0.000823598
OG0000566	-0.281271	-0.0689006	-0.212371	0.602243	0.835208	0.321516
OG0000567	0.655382	-0.769706	1.42509	0.00281086	0.0123992	0.0146295
OG0000569	-1.03365	0.214196	-1.24785	0.0198835	0.517565	0.010023
OG0000570	-0.983898	1.17121	-2.15511	0.00587269	0.0225322	0.028654
OG0000571	2.81055	0.249934	2.56062	0.00121452	0.451673	0.000132946
OG0000572	-2.83929	1.98548	-4.82478	0.000204806	0.00241327	0.000257676
OG0000573	0.276161	0.211556	0.0646057	0.856079	0.400207	0.24113
OG0000574	-2.65236	1.39674	-4.0491	0.00030306	0.00752889	0.000265838
OG0000575	-1.95308	1.22611	-3.17919	0.000522043	0.00879801	0.000653338
OG0000576	-0.545014	0.642778	-1.18779	0.00999181	0.0359104	0.0446306
OG0000577	-2.42764	-0.0908178	-2.33682	0.00212194	0.8087	0.000321048
OG0000578	10.416	1.47011	8.94592	0.000308039	0.0901529	3.0498e-05
OG0000579	0.3351	0.0357947	0.299305	0.502323	0.926388	0.284994
OG0000580	-2.03836	0.781081	-2.81944	0.000457353	0.0257279	0.000286302
OG0000581	0.452926	-0.150857	0.603782	0.305593	0.74802	0.273876
OG0000582	1.77442	-0.0677118	1.84213	0.014874	0.891809	0.00375021
OG0000583	-0.513214	0.3208	-0.834014	0.0405782	0.231466	0.0598007
OG0000585	2.49112	0.0280914	2.46303	0.00242805	0.949235	0.000414923
OG0000587	4.25389	-1.32161	5.5755	0.00689661	0.234438	0.00438174
OG0000588	-1.09152	2.47824	-3.56976	0.000204806	0.000302442	0.00462477
OG0000589	0.0459696	-0.306065	0.352035	0.595901	0.546139	0.927714
OG0000590	-0.348156	0.329972	-0.678128	0.0787851	0.223043	0.171226
OG0000591	-2.23018	8.36808	-10.5983	6.16458e-05	5.45494e-05	0.00477818
OG0000592	0.585843	-0.0140806	0.599924	0.391476	0.982329	0.238813
OG0000595	-0.241731	0.412855	-0.654586	0.112704	0.171265	0.37234
OG0000596	0.440167	-0.152426	0.592593	0.167632	0.636826	0.145191
OG0000598	0.060063	-0.344701	0.404764	0.338408	0.281461	0.853949
OG0000602	-0.778489	0.196458	-0.974947	0.0128806	0.384464	0.00714394
OG0000603	-0.693079	-1.23563	0.542555	0.186854	0.00614261	0.0341663
OG0000604	2.91252	3.09433	-0.181815	0.91342	0.0311273	0.0266856
OG0000606	0.575966	-0.168543	0.744509	0.0367328	0.467454	0.0247312
OG0000607	0.0838651	0.282936	-0.199071	0.548188	0.260588	0.727141
OG0000608	0.710213	0.0313034	0.67891	0.0378918	0.895219	0.00799939
OG0000609	4.95552	-1.02388	5.9794	0.000172945	0.0480849	4.97295e-05
OG0000610	-1.73858	0.018293	-1.75687	0.011562	0.968657	0.00243528
OG0000611	2.26767	-1.95205	4.21971	5.24828e-05	0.000137505	3.74162e-05
OG0000612	0.422489	-1.01398	1.43647	0.00300317	0.0047821	0.0733979
OG0000613	-0.113887	-0.897964	0.784077	0.086489	0.0241007	0.708574
OG0000615	-0.110725	0.0386294	-0.149355	0.653245	0.888931	0.635424
OG0000616	0.394566	0.0507029	0.343863	0.51587	0.910856	0.288276
OG0000617	0.00398611	0.61969	-0.615704	0.0612339	0.0250051	0.986327
OG0000618	0.603952	-0.741231	1.34518	0.00199696	0.00833932	0.0114424
OG0000619	0.14215	-0.584076	0.726226	0.0282901	0.0242747	0.460967
OG0000620	0.157782	-1.03972	1.1975	0.129043	0.0885865	0.774897
OG0000622	0.57475	0.625192	-0.0504423	0.941047	0.203016	0.206996
OG0000623	0.617084	-0.180399	0.797483	0.0176203	0.370761	0.0114032
OG0000624	-0.445818	-0.558346	0.112528	0.755762	0.0586661	0.0877049
OG0000626	0.77449	0.483604	0.290886	0.55263	0.197722	0.045801
OG0000628	1.12278	-0.240194	1.36297	0.0025228	0.261118	0.00105205
OG0000629	0.786727	-0.00178623	0.788513	0.0245408	0.994	0.00582378
OG0000630	4.17955	0.27564	3.90391	0.00388723	0.692425	0.000523704
OG0000631	-0.0308845	-0.172175	0.141291	0.631712	0.435336	0.890345
OG0000632	0.434014	-0.278803	0.712817	0.135374	0.417194	0.18245
OG0000633	-0.890404	2.55399	-3.4444	0.0145249	0.0171555	0.248887
OG0000634	4.55006	2.19923	2.35083	0.109658	0.0602332	0.00250177
OG0000635	0.240823	0.111253	0.12957	0.856079	0.838368	0.611177
OG0000636	-0.13931	-1.4286	1.28929	0.0198397	0.00525638	0.66187
OG0000637	0.372089	-0.596008	0.968096	0.0188884	0.041298	0.124687
OG0000638	0.240955	-0.679735	0.92069	0.0219433	0.0256682	0.293523
OG0000639	1.81893	1.37289	0.446041	0.344961	0.00757627	0.00124123
OG0000640	2.2349	2.6272	-0.3923	0.23233	0.000124125	0.000103424
OG0000641	-2.29482	-1.78414	-0.510681	0.306386	0.00337111	0.00056404
OG0000642	0.775336	-1.10243	1.87776	0.0075331	0.0213343	0.0500344
OG0000643	0.0556746	-0.597308	0.652982	0.0667972	0.0380384	0.818928
OG0000644	-0.517193	-0.510843	-0.00634981	0.989202	0.104778	0.0810621
OG0000646	-0.357538	0.405102	-0.76264	0.0353995	0.103639	0.116938
OG0000647	-0.565204	-0.420967	-0.144238	0.739812	0.191843	0.0765569
OG0000648	-0.425176	-0.787805	0.362629	0.35924	0.0299457	0.14057
OG0000649	0.556186	-0.708809	1.26499	0.00376701	0.0138308	0.0221987
OG0000650	0.265365	0.137141	0.128224	0.710501	0.598121	0.26413
OG0000651	0.0231395	-0.631302	0.654441	0.116778	0.0593033	0.937481
OG0000652	0.306589	-0.0131454	0.319734	0.390159	0.968354	0.245085
OG0000653	-2.15638	0.819556	-2.97594	0.0025228	0.0988908	0.00190557
OG0000654	1.44535	-0.0600032	1.50535	0.00253768	0.812275	0.000544262
OG0000659	-0.239056	-0.314134	0.075078	0.859025	0.29508	0.388887
OG0000660	0.690769	-1.16073	1.8515	0.00378301	0.00920478	0.0406112
OG0000661	0.605592	0.894508	-0.288917	0.533684	0.0330526	0.0837067
OG0000662	-0.310915	0.755405	-1.06632	0.0528092	0.0653595	0.362213
OG0000663	-1.54323	0.326729	-1.86996	0.0129805	0.454286	0.00625699
OG0000664	0.562407	0.0245451	0.537862	0.079197	0.918844	0.0198236
OG0000665	-0.199629	0.583851	-0.78348	0.0390671	0.0425761	0.380607
OG0000666	3.21973	8.74964	-5.52991	0.00199929	0.000124125	0.00387982
OG0000667	-0.0270043	-1.50542	1.47842	0.0325649	0.0118089	0.950889
OG0000669	-0.0207683	1.31918	-1.33995	0.0247168	0.010251	0.955469
OG0000670	0.36706	-0.369741	0.736801	0.110833	0.262673	0.232631
OG0000671	0.0308815	0.33851	-0.307629	0.358561	0.189943	0.904842
OG0000672	0.00320555	-0.0066124	0.00981795	0.985584	0.986202	0.992472
OG0000673	-0.739824	-0.204723	-0.535101	0.149107	0.448512	0.0171261
OG0000674	-1.32623	0.294275	-1.62051	0.00427931	0.30196	0.00191489
OG0000675	1.13449	-0.523738	1.65823	0.00502301	0.104883	0.00500232
OG0000676	5.80129	-0.470499	6.27179	0.0001961	0.335617	3.92392e-05
OG0000677	-1.20394	0.290961	-1.4949	0.0156827	0.427877	0.00865478
OG0000678	3.27389	1.25395	2.01994	0.0284899	0.0565681	0.000787523
OG0000679	-0.62976	-0.638036	0.00827623	0.980484	0.0199171	0.0135623
OG0000680	0.448132	0.134576	0.313556	0.340859	0.596858	0.0743449
OG0000681	-1.06984	-0.0597576	-1.01008	0.430419	0.957207	0.239688
OG0000682	0.486739	-0.413686	0.900425	0.0150138	0.0808186	0.0370858
OG0000683	1.00074	-1.47432	2.47506	0.00309073	0.00934577	0.0257529
OG0000685	-0.174736	0.127481	-0.302217	0.386267	0.639051	0.474543
OG0000686	-0.281612	-0.0548974	-0.226715	0.570243	0.868661	0.312226
OG0000687	-1.87585	2.11555	-3.99141	6.16458e-05	0.000162501	0.000110661
OG0000688	-0.205769	-0.462246	0.256476	0.507511	0.130057	0.446224
OG0000689	0.983029	0.171056	0.811973	0.0247333	0.448512	0.0024881
OG0000690	4.14066	1.61755	2.52312	0.0125634	0.0246966	0.000291929
OG0000691	-2.18738	0.49426	-2.68164	0.000336008	0.0699229	0.000111173
OG0000692	0.898623	-0.784036	1.68266	0.00543137	0.0357884	0.0147669
OG0000693	2.81891	3.467	-0.648094	0.275695	0.000450777	0.000498386
OG0000694	-4.06678	0.654815	-4.7216	0.00112715	0.273691	0.000351008
OG0000695	-0.65679	0.193146	-0.849936	0.0327546	0.449427	0.0218318
OG0000697	-0.0433194	0.190173	-0.233492	0.418992	0.386232	0.845593
OG0000698	-0.331994	-0.532066	0.200072	0.549206	0.0599726	0.166628
OG0000699	-0.899208	-0.330174	-0.569034	0.213253	0.330522	0.0197646
OG0000700	2.84146	-3.29014	6.1316	0.000216638	0.000855196	0.00075773
OG0000701	0.507106	-1.81011	2.31721	0.0232978	0.0223493	0.384373
OG0000702	-0.263337	-0.646217	0.38288	0.240401	0.0292933	0.248292
OG0000704	-0.807525	0.134226	-0.941751	0.0795243	0.732947	0.0411897
OG0000705	-0.236999	-0.110034	-0.126965	0.713492	0.675453	0.315917
OG0000706	-0.665783	0.602345	-1.26813	0.101095	0.271849	0.196066
OG0000707	-0.394117	-0.543605	0.149487	0.618042	0.0397588	0.0807534
OG0000708	1.06911	0.508505	0.560603	0.136022	0.0836053	0.00395289
OG0000709	-4.76558	2.39105	-7.15663	5.08699e-05	0.000419085	1.36171e-05
OG0000710	2.86044	2.02246	0.837982	0.396338	0.027454	0.00459795
OG0000714	2.50043	2.03152	0.468919	0.202783	0.000540498	0.000103054
OG0000715	-0.559976	0.542642	-1.10262	0.0113297	0.0538376	0.0353447
OG0000717	-1.04558	0.622625	-1.6682	0.00711116	0.0838503	0.0102958
OG0000718	-0.45814	0.308148	-0.766288	0.0317755	0.184916	0.0524403
OG0000721	0.731152	-0.260215	0.991367	0.012917	0.260433	0.00988777
OG0000724	0.330573	0.430968	-0.100395	0.765085	0.0990722	0.157181
OG0000726	1.67451	-1.35623	3.03074	0.000363783	0.00341278	0.000686071
OG0000727	-1.27773	0.847697	-2.12542	0.0131507	0.107238	0.021974
OG0000728	0.132307	0.851049	-0.718742	0.237819	0.0843549	0.764978
OG0000729	-0.527399	-2.80458	2.27718	0.0177738	0.00301459	0.324021
OG0000732	1.32352	0.0167634	1.30676	0.0456334	0.972737	0.0112649
OG0000733	0.19904	0.875301	-0.676261	0.0686409	0.0115349	0.398234
OG0000734	-0.424429	-0.320417	-0.104012	0.874254	0.492187	0.321361
OG0000735	-0.188591	-0.0560774	-0.132513	0.696904	0.836422	0.416892
OG0000736	-0.491748	0.190383	-0.68213	0.0500505	0.411802	0.0443224
OG0000737	-0.0736282	0.722891	-0.796519	0.0569201	0.0325791	0.791099
OG0000738	3.69071	-0.580003	4.27071	0.000200369	0.106888	5.292e-05
OG0000739	-1.07905	1.17227	-2.25131	0.000612195	0.00318928	0.00238819
OG0000740	-2.95597	-0.486031	-2.46994	0.0180817	0.441642	0.00180315
OG0000741	1.60606	0.929014	0.677043	0.22244	0.0500465	0.00424125
OG0000742	0.359033	-0.0782733	0.437307	0.10174	0.688517	0.0628414
OG0000743	-0.0452888	-0.30078	0.255491	0.370833	0.175043	0.835792
OG0000744	5.42061	1.1539	4.26671	0.0108824	0.227979	0.000740221
OG0000745	3.25005	0.24064	3.00941	0.00556078	0.679288	0.000720981
OG0000746	-0.462487	0.527889	-0.990376	0.0571423	0.147155	0.166694
OG0000747	0.507174	-0.237724	0.744898	0.0231224	0.243863	0.0245787
OG0000748	-1.12933	1.33907	-2.46839	0.00151154	0.00692532	0.00823438
OG0000749	0.135132	-0.440186	0.575319	0.0845355	0.0816204	0.53162
OG0000750	-0.104984	0.926282	-1.03127	0.0961625	0.0590944	0.808723
OG0000751	4.27988	-3.64071	7.9206	0.000982114	0.00811919	0.00234097
OG0000752	-2.27996	-1.11091	-1.16906	0.0985696	0.0513256	0.00204339
OG0000753	0.720167	1.17712	-0.456949	0.230085	0.00571167	0.0233836
OG0000754	-1.24018	0.280303	-1.52048	0.0784668	0.648947	0.0478416
OG0000755	5.20851	-1.6579	6.86641	0.00243659	0.133821	0.00146059
OG0000756	0.633659	-0.00946722	0.643126	0.222054	0.983787	0.101505
OG0000758	-1.48235	0.975145	-2.45749	0.00114524	0.0164281	0.00170671
OG0000759	-1.10891	0.218841	-1.32775	0.0282901	0.572747	0.0138664
OG0000760	-0.212214	0.281523	-0.493737	0.104421	0.197821	0.288401
OG0000761	0.643902	-0.184837	0.828739	0.0148068	0.355351	0.00940972
OG0000762	-3.47061	1.72402	-5.19463	0.00045907	0.013779	0.000409773
OG0000763	2.85988	-0.64454	3.50442	0.000675853	0.11848	0.000266762
OG0000764	-0.876183	-0.472712	-0.403471	0.21028	0.0721273	0.00543844
OG0000765	-0.393457	-0.961619	0.568162	0.257015	0.0329635	0.262049
OG0000767	1.49841	1.21357	0.284835	0.663074	0.0358872	0.011115
OG0000768	0.948649	1.62032	-0.671673	0.207896	0.00598878	0.0288441
OG0000769	0.283165	-0.207014	0.490179	0.165827	0.423554	0.241902
OG0000770	-0.837151	0.900281	-1.73743	0.0020447	0.0108368	0.00899154
OG0000771	0.0545861	-0.112341	0.166927	0.641524	0.684756	0.840517
OG0000772	1.78101	-0.853393	2.6344	0.000360769	0.0116176	0.000289902
OG0000773	4.82428	0.3225	4.50178	0.00070532	0.53405	9.24213e-05
OG0000774	0.33321	0.108381	0.224829	0.673513	0.798672	0.363845
OG0000775	-0.78428	-0.540702	-0.243578	0.645682	0.182421	0.0554408
OG0000776	1.19752	-0.24819	1.44571	0.00159568	0.223418	0.000626236
OG0000777	-0.24359	-0.476366	0.232776	0.745622	0.36085	0.619327
OG0000778	0.626623	0.628815	-0.00219257	0.996391	0.0795909	0.0630461
OG0000779	2.1519	3.32393	-1.17203	0.151899	0.00164919	0.00576177
OG0000780	0.335747	-0.279857	0.615604	0.0572645	0.206476	0.115807
OG0000781	7.03251	-0.235014	7.26752	0.00141232	0.824587	0.00028606
OG0000782	-1.31486	0.0437504	-1.35861	0.00384082	0.864692	0.00079727
OG0000783	-0.318166	-0.0656512	-0.252515	0.341367	0.756339	0.106803
OG0000784	-0.0730936	0.711575	-0.784669	0.0751979	0.0442772	0.809303
OG0000785	1.67066	1.59266	0.0779965	0.90976	0.0134864	0.007034
OG0000786	0.274855	-0.193334	0.468189	0.272642	0.552673	0.354777
OG0000787	1.22542	1.16708	0.0583432	0.920854	0.0248677	0.0136597
OG0000788	0.251811	0.178532	0.073279	0.880692	0.610349	0.426844
OG0000789	-0.959188	0.296168	-1.25536	0.0123636	0.301963	0.00815733
OG0000790	2.59773	4.43318	-1.83546	0.0211977	0.000256434	0.00101516
OG0000791	0.641621	-0.208176	0.849797	0.0363571	0.427279	0.0266263
OG0000792	2.73271	-0.615628	3.34834	0.0163418	0.461316	0.00858879
OG0000793	2.14902	0.357227	1.79179	0.145714	0.69953	0.0283713
OG0000794	-0.0527319	0.636644	-0.689376	0.0599746	0.0325126	0.83298
OG0000795	0.0464888	-0.373366	0.419855	0.231089	0.165229	0.861651
OG0000796	-0.0852851	0.45964	-0.544925	0.408983	0.358164	0.867684
OG0000802	0.408461	0.89073	-0.482269	0.253338	0.0239903	0.174564
OG0000803	-1.15271	0.298455	-1.45116	0.0248332	0.461168	0.0147132
OG0000804	1.56917	0.0429853	1.52619	0.00286993	0.874444	0.00046997
OG0000805	0.543264	0.398989	0.144275	0.59721	0.0758737	0.0198236
OG0000806	1.16068	-0.819155	1.97983	0.000570253	0.00733472	0.000880202
OG0000807	-1.31005	-3.08003	1.76998	0.00192026	0.000101351	0.00124908
OG0000808	-4.2485	1.52321	-5.77171	0.000360769	0.0246217	0.000200799
OG0000809	0.874001	0.450742	0.42326	0.295119	0.152832	0.0146866
OG0000810	2.28725	-0.207161	2.49441	0.00151154	0.551741	0.000390093
OG0000811	-3.17198	-0.410811	-2.76116	0.0106278	0.505055	0.00113032
OG0000812	0.409172	1.44716	-1.03799	0.0295171	0.00318394	0.156519
OG0000813	0.280649	0.240069	0.0405799	0.883	0.220059	0.133169
OG0000815	1.23299	0.331327	0.90166	0.358475	0.664242	0.0941805
OG0000816	-0.705968	0.411987	-1.11795	0.0101612	0.11057	0.0141228
OG0000817	-0.341511	-0.368666	0.0271548	0.95902	0.310495	0.311556
OG0000818	0.06115	-0.0554557	0.116606	0.868983	0.922029	0.904241
OG0000819	0.487904	-0.0800103	0.567914	0.186276	0.814072	0.115454
OG0000820	0.114837	-0.305813	0.42065	0.263318	0.279738	0.668516
OG0000821	-0.193696	0.16359	-0.357286	0.329478	0.560037	0.449068
OG0000822	0.704942	0.0444515	0.660491	0.163364	0.909685	0.0504598
OG0000823	1.97446	1.28076	0.693698	0.292489	0.0319434	0.00379733
OG0000824	1.6112	4.83368	-3.22248	0.000381504	5.40088e-05	0.00115941
OG0000825	1.16606	-0.500616	1.66667	0.0542811	0.389065	0.0531103
OG0000826	-0.739452	-1.14806	0.408612	0.171879	0.00221567	0.00773524
OG0000827	-0.0619443	-0.562318	0.500374	0.10195	0.0310752	0.768247
OG0000828	0.420812	-2.26924	2.69005	0.0104098	0.00755544	0.441047
OG0000829	1.36717	0.685902	0.681265	0.206223	0.106228	0.00734388
OG0000830	-3.20712	0.477735	-3.68486	0.000494097	0.213541	0.000135756
OG0000831	1.20573	0.704976	0.500749	0.418029	0.147453	0.0221864
OG0000833	1.01539	0.0659438	0.949443	0.104692	0.886137	0.0264794
OG0000834	2.17754	-0.973732	3.15128	0.00316871	0.0832917	0.00299175
OG0000835	0.38996	-1.06551	1.45547	0.0563539	0.0628821	0.410901
OG0000836	-0.00035337	-0.381748	0.381394	0.167293	0.0817582	0.99875
OG0000837	-1.01459	-0.364195	-0.650394	0.264693	0.405645	0.0327411
OG0000838	-0.793321	-0.427741	-0.365581	0.280206	0.112636	0.0106911
OG0000839	1.84234	6.48	-4.63766	0.00111498	0.000122762	0.0101428
OG0000840	-0.398816	-1.10881	0.709994	0.0566707	0.00449748	0.10615
OG0000841	-0.293027	0.116097	-0.409123	0.454333	0.794407	0.444926
OG0000842	-0.58856	0.163215	-0.751775	0.415158	0.82899	0.363144
OG0000843	0.681883	-2.53861	3.2205	0.000372521	0.000347361	0.0380744
OG0000844	1.02113	-0.565426	1.58656	0.00329684	0.0573669	0.00428114
OG0000845	0.127026	-0.244803	0.371829	0.395268	0.463828	0.686699
OG0000846	-0.446531	-0.975724	0.529193	0.0729052	0.00316371	0.0391185
OG0000847	-0.666797	-0.450924	-0.215872	0.58617	0.143826	0.0364726
OG0000848	-0.527483	-0.592794	0.0653107	0.813526	0.0191068	0.0192259
OG0000849	2.8829	-1.13045	4.01335	0.00034292	0.018738	0.000207063
OG0000850	0.705922	0.812875	-0.106953	0.880133	0.120508	0.140689
OG0000851	1.0462	-0.11236	1.15856	0.196906	0.87848	0.108552
OG0000852	2.78003	3.85667	-1.07665	0.0246973	7.32114e-05	9.60387e-05
OG0000854	-1.14574	-0.364368	-0.78137	0.0195453	0.0947678	0.000784141
OG0000855	-1.57654	-1.00024	-0.576307	0.109246	0.00705037	0.00053049
OG0000856	0.314538	-0.298476	0.613014	0.124011	0.29508	0.239102
OG0000857	1.47755	-0.0964856	1.57403	0.00314591	0.721542	0.000743439
OG0000858	-0.122563	-0.336496	0.213933	0.620353	0.297666	0.690248
OG0000859	0.139018	0.0481305	0.0908877	0.849799	0.899321	0.664975
OG0000860	0.293003	0.395527	-0.102524	0.780074	0.150108	0.238813
OG0000861	-0.888404	-0.580494	-0.30791	0.48125	0.100927	0.0187767
OG0000862	-0.0193942	0.186945	-0.206339	0.564824	0.493332	0.942265
OG0000863	-0.029698	-0.136406	0.106708	0.726586	0.548206	0.895869
OG0000864	9.24407	1.43561	7.80846	0.00178528	0.205104	0.000152251
OG0000866	0.527093	-1.28871	1.8158	0.0436823	0.0549385	0.335129
OG0000867	-0.436502	-0.85046	0.413958	0.52598	0.104778	0.337722
OG0000870	0.225389	-0.178036	0.403425	0.322122	0.569506	0.428447
OG0000872	0.353207	-0.912194	1.2654	0.00683642	0.00920044	0.141719
OG0000873	0.497629	0.286287	0.211342	0.718695	0.512996	0.219762
OG0000874	2.32481	-1.60928	3.93409	8.07028e-05	0.00086338	9.25617e-05
OG0000877	-0.12141	-0.5099	0.388489	0.261446	0.073822	0.61924
OG0000878	-1.00882	0.701129	-1.70995	0.0123417	0.0952872	0.021974
OG0000879	0.114727	0.180009	-0.0652817	0.884655	0.57648	0.703872
OG0000880	2.21657	1.43689	0.779677	0.0897631	0.0042992	0.000335088
OG0000881	0.307816	-0.179113	0.486929	0.1123	0.411381	0.14256
OG0000882	4.60961	0.108628	4.50098	0.000411527	0.81979	6.08323e-05
OG0000883	-2.59639	-5.02334	2.42695	0.00133724	5.40088e-05	0.000170814
OG0000884	-0.19069	-0.0847097	-0.10598	0.738841	0.728196	0.373177
OG0000885	1.52788	-2.10265	3.63053	0.000336008	0.00101663	0.00207326
OG0000886	0.577013	-0.13923	0.716243	0.110651	0.671753	0.0733979
OG0000887	0.274318	-1.64309	1.9174	0.00205389	0.00144329	0.298792
OG0000888	0.932522	0.114359	0.818163	0.0593228	0.708639	0.00992264
OG0000889	-0.573537	-0.137474	-0.436064	0.352326	0.709957	0.101132
OG0000890	0.584266	0.814613	-0.230347	0.671106	0.0677066	0.133629
OG0000892	-1.11391	2.6911	-3.805	0.00034292	0.000508688	0.0104476
OG0000893	1.50585	0.591738	0.914114	0.194539	0.258771	0.014203
OG0000894	0.555445	0.637969	-0.0825232	0.907073	0.204906	0.231754
OG0000895	0.441043	-0.477309	0.918352	0.0450543	0.130239	0.130966
OG0000896	-0.890106	-2.4463	1.5562	0.0358826	0.00246502	0.0672497
OG0000897	-0.631911	0.0990515	-0.730963	0.0481062	0.697136	0.02205
OG0000898	-0.349083	0.159073	-0.508156	0.187874	0.583981	0.19422
OG0000899	1.33092	0.256415	1.07451	0.0123038	0.296006	0.00094117
OG0000900	0.834327	-0.0352158	0.869543	0.0149188	0.879352	0.00382549
OG0000901	0.942898	-0.0830096	1.02591	0.0165313	0.757934	0.00525907
OG0000902	0.243692	0.332823	-0.089131	0.752241	0.121592	0.205457
OG0000903	0.944903	0.0506529	0.89425	0.149184	0.92086	0.0456886
OG0000905	0.99064	1.44832	-0.457681	0.247376	0.00294238	0.00810174
OG0000906	0.869035	-1.16695	2.03599	0.001137	0.00407936	0.00779696
OG0000907	-0.692686	-0.798084	0.105398	0.818266	0.0388592	0.0448154
OG0000908	1.11991	0.340748	0.779161	0.361355	0.605375	0.083096
OG0000909	0.737903	-0.434583	1.17249	0.0265007	0.196276	0.0370858
OG0000910	-1.91363	0.838084	-2.75171	0.00135789	0.0480209	0.00113909
OG0000911	1.56561	0.0549635	1.51064	0.00454089	0.851182	0.000697039
OG0000912	0.0607366	1.00069	-0.939957	0.174473	0.0727617	0.906314
OG0000913	-4.53382	-0.0143397	-4.51948	0.00143995	0.983812	0.000253069
OG0000914	0.68561	0.839324	-0.153714	0.829643	0.116205	0.156873
OG0000915	1.73914	-0.20463	1.94377	0.000398263	0.281714	0.000103054
OG0000916	0.918265	-0.0168295	0.935095	0.0198227	0.952578	0.00488494
OG0000917	-0.0403238	-0.627732	0.587408	0.497254	0.336172	0.950581
OG0000918	-0.323901	-0.2291	-0.094801	0.853103	0.53322	0.333219
OG0000919	1.43327	0.894111	0.539155	0.254709	0.034627	0.00353805
OG0000920	-2.9964	-0.553093	-2.44331	0.00102894	0.0888703	7.3179e-05
OG0000921	1.18262	0.994935	0.187683	0.561201	0.00608997	0.00155196
OG0000922	0.217006	-0.202696	0.419702	0.181226	0.380045	0.310827
OG0000923	0.708105	-0.0976565	0.805761	0.0509144	0.737883	0.0221704
OG0000924	0.383207	1.73999	-1.35678	0.00885937	0.0011437	0.159889
OG0000925	0.155833	-0.0130144	0.168847	0.57738	0.960268	0.459966
OG0000926	-1.20415	0.120925	-1.32507	0.00773372	0.662685	0.00227215
OG0000927	0.308689	-0.315989	0.624678	0.088752	0.223943	0.202054
OG0000928	-0.457	-0.884709	0.42771	0.265677	0.017673	0.10751
OG0000929	-0.38838	0.728762	-1.11714	0.00708011	0.013779	0.0812661
OG0000930	0.720974	-0.0503881	0.771362	0.159037	0.911391	0.0738947
OG0000931	-2.77377	0.755693	-3.52946	0.000200369	0.0269562	7.27894e-05
OG0000932	1.279	-0.758805	2.0378	0.00329598	0.0503879	0.00478832
OG0000933	1.1924	-1.419	2.6114	0.0224279	0.0683311	0.0889328
OG0000934	0.0584881	-0.0942282	0.152716	0.640556	0.71188	0.81005
OG0000935	0.109744	-0.546384	0.656128	0.125785	0.0971939	0.708009
OG0000936	-1.59073	-0.945596	-0.645138	0.0546725	0.00548524	0.000303338
OG0000937	-0.627786	-0.55589	-0.0718962	0.883	0.122225	0.0707734
OG0000938	0.0511778	0.0730771	-0.0218993	0.951146	0.78161	0.838306
OG0000939	-0.188418	0.0681642	-0.256582	0.423891	0.794407	0.402512
OG0000940	0.849156	-0.256875	1.10603	0.00722383	0.24813	0.00446231
OG0000941	0.261601	-0.20861	0.470211	0.201172	0.44541	0.300621
OG0000943	0.0624075	-0.366991	0.429398	0.217877	0.168838	0.80904
OG0000945	-0.139882	0.162354	-0.302237	0.328245	0.491112	0.519061
OG0000950	1.3612	-0.142326	1.50353	0.0180003	0.72276	0.00623452
OG0000954	-0.281078	-1.27594	0.994861	0.0209342	0.00304668	0.253368
OG0000955	1.67091	1.2148	0.456108	0.73145	0.217711	0.085391
OG0000956	-0.184112	0.130053	-0.314164	0.42154	0.670589	0.50407
OG0000957	1.24021	-0.105182	1.34539	0.0165849	0.766954	0.0052075
OG0000958	3.53163	-0.647989	4.17962	0.01089	0.489058	0.00465477
OG0000959	-0.249934	1.11156	-1.3615	0.0337637	0.0272955	0.512759
OG0000960	1.25019	-0.444678	1.69487	0.00731395	0.197845	0.00535184
OG0000961	0.391727	-0.542296	0.934023	0.0117418	0.0323909	0.0680774
OG0000962	-0.361443	-0.479372	0.117929	0.700922	0.0599029	0.105299
OG0000963	0.879157	-1.55491	2.43406	0.00371073	0.00837924	0.0444653
OG0000964	1.45721	0.0813145	1.3759	0.0268547	0.847709	0.00498656
OG0000965	2.02047	1.81326	0.20721	0.766595	0.0100252	0.00375795
OG0000966	-0.094566	0.0598851	-0.154451	0.643814	0.824587	0.690248
OG0000968	1.16846	1.97146	-0.802998	0.359401	0.0196745	0.0795204
OG0000969	0.884802	-0.492355	1.37716	0.00525931	0.0770652	0.00695509
OG0000970	-0.406869	1.15855	-1.56542	0.00368436	0.00478176	0.118074
OG0000972	-0.646417	-0.318496	-0.32792	0.359436	0.243278	0.0294766
OG0000973	-0.0257669	-0.487571	0.461804	0.177694	0.0761306	0.920329
OG0000975	0.579092	-0.0650798	0.644172	0.0660938	0.799848	0.0280902
OG0000976	-0.37847	-0.653137	0.274667	0.433201	0.0376496	0.139807
OG0000977	0.114291	1.27247	-1.15818	0.059168	0.0176601	0.777796
OG0000978	-3.3579	-1.65366	-1.70424	0.0068708	0.00289679	7.27894e-05
OG0000979	0.0128586	-0.419924	0.432782	0.182286	0.100166	0.957207
OG0000980	-2.89664	-0.927981	-1.96866	0.0268959	0.11508	0.00114041
OG0000981	-1.55727	-0.163234	-1.39403	0.00693656	0.55985	0.000784141
OG0000982	0.378044	-1.18456	1.56261	0.00689935	0.0076214	0.195027
OG0000984	-4.351	-0.0805527	-4.27045	0.000242582	0.835208	3.67217e-05
OG0000985	-0.0135158	-0.186125	0.17261	0.645484	0.512607	0.961878
OG0000986	-1.0139	-0.152587	-0.86131	0.0875725	0.674312	0.0145069
OG0000987	-0.567388	-0.895663	0.328274	0.829949	0.408089	0.574543
OG0000988	-0.0135437	-0.127365	0.113822	0.950811	0.931679	0.991837
OG0000989	0.84979	0.583788	0.266002	0.519377	0.0841415	0.0177361
OG0000990	-2.75646	1.09601	-3.85248	0.000216638	0.0108833	0.000114007
OG0000992	0.822225	0.229113	0.593112	0.119144	0.398835	0.011885
OG0000993	0.0897501	0.0740442	0.0157059	0.962282	0.757934	0.6787
OG0000994	-0.0880208	-0.317414	0.229393	0.693394	0.46407	0.840207
OG0000995	0.0711992	-0.285916	0.357115	0.402611	0.376456	0.826422
OG0000996	0.638618	-0.103554	0.742172	0.0253383	0.62521	0.0110024
OG0000997	-0.457511	-0.222518	-0.234993	0.394491	0.287589	0.0399112
OG0000998	0.221619	-0.591333	0.812952	0.0176548	0.0221644	0.249225
OG0000999	-0.463933	-0.725907	0.261974	0.477257	0.0311928	0.0940336
OG0001000	-0.55889	-0.24862	-0.31027	0.390163	0.363518	0.0501725
OG0001001	-0.418423	0.244869	-0.663292	0.223489	0.552042	0.26855
OG0001002	0.636317	0.0239671	0.61235	0.109447	0.939838	0.0313574
OG0001003	4.49264	5.33595	-0.843304	0.028455	4.79882e-05	1.09635e-05
OG0001004	-1.60628	0.887652	-2.49394	0.0105037	0.123205	0.0134866
OG0001005	-0.606443	0.0130697	-0.619513	0.0963059	0.965867	0.0327411
OG0001006	-0.231218	-0.914562	0.683344	0.036697	0.0048365	0.242074
OG0001007	-1.11364	0.542548	-1.65619	0.00901364	0.136321	0.00987824
OG0001008	0.0283337	0.0169817	0.0113519	0.979367	0.957871	0.921418
OG0001009	0.915795	-0.1332	1.049	0.00721283	0.531771	0.0024881
OG0001010	-2.2184	0.573382	-2.79179	0.0137806	0.384652	0.00786907
OG0001011	-0.110964	0.0325123	-0.143476	0.604203	0.888451	0.567673
OG0001012	-0.442062	0.672094	-1.11416	0.151899	0.237833	0.39783
OG0001013	-0.0778054	-0.114843	0.0370374	0.918117	0.664644	0.75539
OG0001014	1.527	0.0536051	1.47339	0.0456543	0.923174	0.0103835
OG0001015	0.657103	0.460456	0.196647	0.559884	0.09256	0.0218318
OG0001017	-0.366159	-0.346753	-0.0194057	0.974215	0.374621	0.312094
OG0001018	0.184763	0.0641627	0.120601	0.763277	0.838368	0.493716
OG0001019	0.273984	-0.0981221	0.372106	0.255517	0.700182	0.233309
OG0001020	0.017877	-0.153045	0.170922	0.55282	0.484208	0.934701
OG0001021	-0.479044	-0.964274	0.48523	0.145629	0.00659301	0.0549789
OG0001022	0.158022	-0.364648	0.522671	0.230793	0.264634	0.60487
OG0001023	0.752856	-0.425237	1.17809	0.00912916	0.108145	0.0120236
OG0001024	-0.169144	-0.254911	0.0857674	0.803922	0.301286	0.458961
OG0001025	0.566591	0.0230234	0.543568	0.181711	0.946835	0.0639912
OG0001026	-0.338021	0.145526	-0.483547	0.109343	0.501932	0.108328
OG0001027	-5.19799	-0.782377	-4.41561	7.05314e-05	0.0187472	8.72798e-06
OG0001028	1.58428	0.750934	0.833348	0.223025	0.153823	0.0107281
OG0001029	4.32188	0.790041	3.53184	0.000369744	0.043634	3.09326e-05
OG0001035	5.63708	1.60534	4.03173	0.000200369	0.00261384	1.09635e-05
OG0001039	-3.04765	0.256172	-3.30382	0.00113935	0.547059	0.000270228
OG0001040	-1.63036	0.676794	-2.30715	0.00119246	0.0476065	0.000870995
OG0001041	-0.557173	0.169621	-0.726794	0.138578	0.641633	0.109333
OG0001042	0.735761	-0.361946	1.09771	0.0346601	0.279399	0.0387645
OG0001043	0.0666903	-0.575607	0.642298	0.0800528	0.0492376	0.790616
OG0001044	-1.33663	0.832753	-2.16938	0.00339084	0.0468672	0.00529631
OG0001045	0.513799	-0.3315	0.845299	0.0273604	0.178519	0.0430261
OG0001046	-0.988224	0.773544	-1.76177	0.00134155	0.0135534	0.00296566
OG0001047	-0.401601	-0.0135418	-0.388059	0.636821	0.984426	0.480141
OG0001048	-2.9588	1.30387	-4.26267	0.000381504	0.0156262	0.000285535
OG0001049	0.639156	-0.488247	1.1274	0.00622066	0.0500209	0.01322
OG0001050	0.0943598	-0.548976	0.643335	0.209502	0.161524	0.802486
OG0001051	-0.993255	1.26388	-2.25713	0.00918448	0.0297195	0.0476971
OG0001052	-0.161374	-0.140376	-0.0209982	0.938087	0.467638	0.363144
OG0001053	-0.790518	2.108	-2.89852	0.000734379	0.000959995	0.0296222
OG0001054	0.0057708	0.78785	-0.782079	0.161681	0.0769568	0.989107
OG0001055	5.23792	3.3503	1.88763	0.000947264	5.40088e-05	7.66979e-06
OG0001056	0.119251	-0.321748	0.440999	0.178303	0.189406	0.596448
OG0001057	1.76783	-0.798668	2.56649	0.00148221	0.0480209	0.00128826
OG0001058	0.766342	-1.67773	2.44407	0.00313433	0.00553208	0.0619215
OG0001060	-0.539839	-0.158589	-0.381249	0.448414	0.687494	0.141696
OG0001061	-0.946342	-0.476763	-0.469579	0.138578	0.0623091	0.00322048
OG0001063	-0.84742	-0.35984	-0.48758	0.260423	0.270786	0.0210881
OG0001064	0.149386	0.148003	0.00138311	0.997177	0.618455	0.581291
OG0001065	0.109726	0.183577	-0.0738512	0.822948	0.437573	0.620838
OG0001066	-0.870924	-0.291657	-0.579267	0.126795	0.283862	0.00964191
OG0001068	-2.32315	1.19314	-3.51628	0.000332731	0.00881869	0.000284825
OG0001069	-0.157454	0.392072	-0.549526	0.286685	0.311984	0.669836
OG0001070	1.29054	-0.0885289	1.37907	0.00348714	0.714605	0.000830921
OG0001072	-0.906254	2.90866	-3.81492	0.00530422	0.00595342	0.177341
OG0001074	-0.0674347	-0.209052	0.141617	0.720693	0.475896	0.816167
OG0001075	-2.43998	-0.578527	-1.86146	0.00201317	0.0604457	0.000110661
OG0001077	-0.0512665	0.501031	-0.552298	0.136022	0.0835879	0.849892
OG0001078	0.20421	-1.55833	1.76254	0.01089	0.00667122	0.576362
OG0001079	0.304531	-0.250701	0.555232	0.35914	0.591743	0.47226
OG0001081	0.0611316	-1.53174	1.59287	0.0109762	0.00485915	0.866172
OG0001082	1.85852	0.546536	1.31198	0.305062	0.577952	0.060356
OG0001083	-0.333983	-0.787293	0.45331	0.211556	0.0209385	0.189504
OG0001084	0.907271	-0.170491	1.07776	0.0216662	0.559795	0.010286
OG0001085	0.122159	-0.229344	0.351503	0.256297	0.322907	0.573213
OG0001086	-1.49822	-0.623794	-0.874431	0.136022	0.153568	0.00633338
OG0001087	0.534429	-0.0755351	0.609964	0.044127	0.716635	0.0188189
OG0001088	-0.712794	-0.792357	0.079563	0.863071	0.0392961	0.040184
OG0001089	-0.868174	-0.852816	-0.0153578	0.973922	0.0247109	0.0152507
OG0001090	-1.00792	-0.332383	-0.675536	0.111819	0.272937	0.00814058
OG0001091	0.589748	0.403555	0.186193	0.831855	0.522893	0.306666
OG0001092	0.821071	-0.652151	1.47322	0.00591522	0.0450583	0.0134973
OG0001094	-0.218218	0.305187	-0.523405	0.292539	0.415371	0.530703
OG0001095	1.42185	-0.269422	1.69127	0.00231363	0.295482	0.000870995
OG0001096	0.567436	-0.425333	0.992769	0.0214262	0.125199	0.0426009
OG0001097	0.534077	-1.24174	1.77581	0.00421271	0.00666138	0.08595
OG0001098	0.32093	-0.366691	0.687621	0.0580555	0.148671	0.168685
OG0001099	-0.294857	0.219365	-0.514221	0.182686	0.441605	0.265692
OG0001100	0.0846088	-0.292082	0.376691	0.173022	0.161847	0.658788
OG0001101	0.859482	1.66639	-0.806912	0.141991	0.00549156	0.0413596
OG0001102	-1.47459	-1.56274	0.0881556	0.784049	0.000806515	0.00048478
OG0001103	-1.78292	2.20278	-3.9857	0.000200369	0.000680724	0.000780165
OG0001105	0.694209	0.121593	0.572616	0.631035	0.903498	0.399422
OG0001106	-0.0986565	-0.82456	0.725904	0.0316607	0.0076106	0.625679
OG0001107	0.442905	-0.337448	0.780353	0.0292121	0.149614	0.0572345
OG0001109	0.00626409	0.255046	-0.248782	0.466077	0.323989	0.980615
OG0001110	0.16055	0.0857834	0.0747664	0.847689	0.768051	0.529372
OG0001111	0.844658	0.346025	0.498633	0.231397	0.267911	0.0179618
OG0001112	-3.05342	-2.95761	-0.0958034	0.924286	0.00590108	0.00284398
OG0001113	-0.458619	-0.140631	-0.317988	0.35873	0.599182	0.0810621
OG0001115	2.28596	-0.097282	2.38324	0.0557771	0.918374	0.0176399
OG0001116	-0.679332	0.958964	-1.6383	0.00200697	0.00673446	0.0157034
OG0001117	-1.09869	-1.90238	0.803694	0.104097	0.00185682	0.0103404
OG0001118	0.858518	-0.788509	1.64703	0.0363571	0.135916	0.0892591
OG0001119	-1.0684	1.09121	-2.15962	0.00150826	0.00899516	0.00587509
OG0001120	0.187735	-0.565361	0.753096	0.384347	0.388898	0.768709
OG0001121	0.780948	0.46969	0.311258	0.409589	0.11935	0.0176423
OG0001122	0.238709	-0.479242	0.71795	0.0553703	0.0801687	0.306964
OG0001123	-0.479291	-0.526738	0.0474469	0.891946	0.0574493	0.0578566
OG0001124	-2.7121	0.669286	-3.38139	0.00967183	0.357418	0.00505277
OG0001125	0.239953	-0.220467	0.460421	0.131431	0.313336	0.242074
OG0001126	-3.13328	-0.442888	-2.69039	0.00227148	0.27971	0.000209603
OG0001127	-0.485255	-0.247025	-0.23823	0.528605	0.386244	0.0876667
OG0001128	3.66543	0.887048	2.77838	0.00890907	0.14397	0.000510169
OG0001129	0.518095	-0.506381	1.02448	0.0172309	0.0735173	0.0527294
OG0001130	1.18304	0.754	0.429036	0.637083	0.270131	0.0824729
OG0001131	1.54007	1.08509	0.454973	0.508078	0.0616653	0.0128635
OG0001132	-0.511093	-0.0170639	-0.494029	0.257015	0.963925	0.111066
OG0001133	-0.291877	-0.786657	0.49478	0.282405	0.0485075	0.362547
OG0001135	-0.178023	2.19588	-2.37391	0.000869336	0.000446047	0.495007
OG0001137	0.127208	0.441113	-0.313905	0.391476	0.129122	0.626422
OG0001138	-2.49743	-0.662537	-1.83489	0.245578	0.582813	0.0448584
OG0001140	-0.219139	-0.471536	0.252396	0.390684	0.0599029	0.290515
OG0001142	0.565949	0.576116	-0.0101666	0.980606	0.0574603	0.0451352
OG0001143	-0.198241	-1.46342	1.26518	0.0147148	0.00316277	0.481861
OG0001144	0.860023	-1.77585	2.63587	0.0190263	0.0308751	0.18235
OG0001145	-0.21699	-0.580966	0.363976	0.322122	0.061586	0.398053
OG0001147	0.439142	0.295531	0.143612	0.657097	0.225442	0.072038
OG0001148	-0.418674	0.99467	-1.41334	0.00666402	0.00985138	0.120408
OG0001149	-0.960282	1.89862	-2.8589	0.00510233	0.00959352	0.0711593
OG0001150	-0.939633	0.0122959	-0.951929	0.20388	0.984402	0.0889664
OG0001151	2.99954	-0.303418	3.30296	0.000407536	0.348327	9.93357e-05
OG0001152	0.616575	-0.762177	1.37875	0.00479642	0.0179157	0.0258358
OG0001156	-0.566269	0.216789	-0.783058	0.042128	0.390125	0.0363374
OG0001157	-0.125922	-0.0419545	-0.0839671	0.783247	0.861986	0.539527
OG0001158	-0.394948	-0.292535	-0.102413	0.805259	0.323989	0.163479
OG0001159	0.996091	0.75	0.246092	0.387255	0.0110717	0.00195846
OG0001161	0.170974	-0.0177296	0.188703	0.756155	0.971949	0.682891
OG0001162	-1.81566	-0.0330967	-1.78256	0.040002	0.959296	0.00951301
OG0001163	-1.25722	0.503066	-1.76029	0.0442044	0.381595	0.0400108
OG0001164	0.229439	0.0391274	0.190312	0.529268	0.876914	0.279939
OG0001167	-0.135889	-0.00984722	-0.126042	0.678044	0.97001	0.517991
OG0001168	-0.726964	-0.159246	-0.567718	0.229956	0.660591	0.0485782
OG0001169	-2.89351	0.680259	-3.57377	0.0181518	0.458328	0.00998188
OG0001170	0.465103	0.194433	0.27067	0.564051	0.590014	0.167384
OG0001171	1.68395	-1.25692	2.94087	0.00601002	0.0508118	0.0123468
OG0001172	0.0593067	-0.825028	0.884335	0.0776341	0.0418449	0.867476
OG0001173	0.0519671	-0.198523	0.25049	0.377561	0.356095	0.808174
OG0001174	-0.251104	0.0281016	-0.279206	0.394705	0.920696	0.278295
OG0001177	0.119966	1.1581	-1.03814	0.0159865	0.00407925	0.618115
OG0001178	-0.17787	0.0343793	-0.212249	0.41735	0.875994	0.333272
OG0001179	-0.579019	0.299059	-0.878078	0.0199712	0.200164	0.0239371
OG0001180	-3.22883	0.353474	-3.5823	0.000201726	0.219997	4.45449e-05
OG0001181	-0.00920402	0.425976	-0.43518	0.163964	0.0848719	0.967802
OG0001182	-0.17616	-0.0471712	-0.128989	0.816788	0.916812	0.638227
OG0001183	-0.212933	0.510611	-0.723544	0.0700243	0.0853642	0.400818
OG0001185	0.540799	-0.130964	0.671763	0.0645517	0.604802	0.0401875
OG0001186	0.219569	-0.341683	0.561253	0.0707724	0.126417	0.269607
OG0001187	0.203077	-1.71845	1.92153	0.00217743	0.00125792	0.447041
OG0001188	0.427219	0.185138	0.242081	0.397495	0.393447	0.056307
OG0001189	1.63552	-1.18921	2.82473	0.000735993	0.00903597	0.0012801
OG0001190	0.314852	-0.434113	0.748964	0.179529	0.289907	0.406015
OG0001192	0.546391	1.21785	-0.671461	0.186179	0.0141771	0.131469
OG0001193	-0.779788	0.466545	-1.24633	0.0197013	0.162829	0.0287244
OG0001194	0.540324	0.751051	-0.210727	0.530685	0.0200038	0.0435608
OG0001195	0.191523	-0.657287	0.84881	0.0336543	0.0324205	0.417717
OG0001196	0.841341	0.336372	0.504968	0.136474	0.179241	0.00718838
OG0001197	0.364691	-0.823056	1.18775	0.0145159	0.0216511	0.177117
OG0001198	-0.763725	-0.125222	-0.638503	0.262337	0.78359	0.0764495
OG0001199	0.136374	-0.499274	0.635648	0.229393	0.211714	0.717494
OG0001200	0.0159122	0.301971	-0.286059	0.466077	0.309509	0.957416
OG0001201	0.165144	-0.254498	0.419642	0.254271	0.356906	0.519654
OG0001202	0.400277	0.558186	-0.157909	0.801537	0.219766	0.335342
OG0001203	0.537756	-0.30877	0.846526	0.0129658	0.132132	0.0174324
OG0001204	-0.264441	-0.656469	0.392028	0.249397	0.0321671	0.266163
OG0001205	0.489321	-0.782955	1.27228	0.0122696	0.02775	0.0905793
OG0001206	-3.80087	4.05323	-7.85411	0.00120134	0.00649147	0.00489729
OG0001207	-0.917705	0.330668	-1.24837	0.0612339	0.468049	0.0512291
OG0001208	1.61863	1.73606	-0.117422	0.772383	0.0013051	0.000870995
OG0001210	0.469244	0.299058	0.170185	0.549705	0.17427	0.0398865
OG0001211	-0.580332	1.03861	-1.61894	0.0132485	0.0259408	0.116886
OG0001212	-0.486301	-2.55174	2.06544	0.00251696	0.000415093	0.120343
OG0001215	-2.69599	0.648923	-3.34491	0.000430873	0.0751922	0.000165969
OG0001216	0.0706154	0.278554	-0.207938	0.529293	0.266349	0.771652
OG0001217	0.565564	0.505674	0.0598908	0.935449	0.332618	0.247106
OG0001219	4.06797	2.10281	1.96515	0.0142843	0.00421876	0.000119657
OG0001220	0.515124	-0.44151	0.956634	0.0635916	0.214583	0.129711
OG0001221	1.29004	0.348348	0.94169	0.0622355	0.309183	0.0049076
OG0001223	0.416731	-0.0638586	0.480589	0.105485	0.773941	0.0550875
OG0001224	-0.191115	0.112753	-0.303868	0.631501	0.826017	0.670954
OG0001228	-0.999468	0.949414	-1.94888	0.00436426	0.0256682	0.0140859
OG0001229	-0.0452311	1.46446	-1.50969	0.0374297	0.0166042	0.92499
OG0001230	-0.461999	-0.587359	0.12536	0.661658	0.0256454	0.0411192
OG0001231	-0.0779235	-0.164968	0.0870445	0.781297	0.469686	0.719587
OG0001232	-0.632097	0.801764	-1.43386	0.0615967	0.138885	0.19808
OG0001233	-0.315686	0.144282	-0.459968	0.122994	0.50419	0.127191
OG0001234	-1.94626	2.57447	-4.52073	0.00182945	0.00685769	0.0124431
OG0001235	-0.561787	-0.972874	0.411087	0.312766	0.0156262	0.0712918
OG0001236	-0.329742	-0.275462	-0.0542797	0.90135	0.369617	0.250397
OG0001237	-0.590674	-0.376436	-0.214238	0.508471	0.138997	0.0281395
OG0001238	3.37183	0.439206	2.93262	0.00049354	0.15856	4.64498e-05
OG0001239	-0.279094	-0.207827	-0.0712663	0.860901	0.474123	0.297117
OG0001240	0.32058	0.0515739	0.269006	0.441603	0.857799	0.199437
OG0001241	-0.135611	-0.56611	0.430499	0.404563	0.161433	0.717418
OG0001242	-2.17072	1.85539	-4.02611	0.000189712	0.00124742	0.000315791
OG0001243	-0.226538	-0.205152	-0.0213862	0.968449	0.581473	0.50407
OG0001244	3.57978	-0.0173271	3.5971	0.00366662	0.981286	0.000674551
OG0001245	4.69011	-0.0972376	4.78735	0.00113084	0.885	0.000202812
OG0001246	-6.57322	-3.2465	-3.32671	0.000307776	0.000124125	7.66979e-06
OG0001247	-0.447983	-0.182378	-0.265605	0.306496	0.351692	0.0341295
OG0001248	0.0404584	0.433423	-0.392965	0.165774	0.0616653	0.847291
OG0001250	0.621311	0.00179516	0.619516	0.0337474	0.992899	0.00826224
OG0001251	0.0903588	-1.56735	1.65771	0.00445289	0.00208125	0.751348
OG0001252	-0.128482	0.0573572	-0.185839	0.574357	0.830638	0.580796
OG0001253	0.245999	0.518995	-0.272996	0.493267	0.105178	0.376041
OG0001254	-0.857271	-0.882363	0.0250921	0.958089	0.0280806	0.0210881
OG0001255	1.53278	-0.619044	2.15183	0.00540636	0.138244	0.00457996
OG0001256	2.24552	0.408551	1.83697	0.0072846	0.268904	0.000560139
OG0001266	-0.0174738	0.528274	-0.545748	0.37127	0.255971	0.969387
OG0001267	-0.325487	-0.468797	0.14331	0.767287	0.19046	0.317846
OG0001268	-0.222722	0.265725	-0.488447	0.105191	0.218892	0.263029
OG0001269	2.06965	-1.70341	3.77305	0.0002336	0.00186682	0.000408748
OG0001270	0.193592	0.223439	-0.0298472	0.914137	0.261887	0.292791
OG0001271	-0.0909014	-0.637905	0.547004	0.104297	0.0281502	0.687399
OG0001272	0.246276	-0.137153	0.383429	0.366003	0.678638	0.406563
OG0001273	0.692908	1.24718	-0.55427	0.203341	0.00742604	0.0424301
OG0001274	-0.198366	-0.810477	0.612111	0.453496	0.197885	0.739776
OG0001275	2.51279	-1.78544	4.29823	0.00106605	0.012904	0.00180051
OG0001276	2.73233	0.818173	1.91416	0.00285115	0.0288235	0.000110661
OG0001277	0.646141	-0.432813	1.07895	0.0067959	0.0663342	0.0116182
OG0001278	0.529709	2.72566	-2.19595	0.000579231	0.000107937	0.0360285
OG0001279	0.0539856	-0.487578	0.541564	0.291382	0.213523	0.890734
OG0001280	-2.21691	-1.59272	-0.624189	0.572501	0.078984	0.0193856
OG0001281	0.545174	0.799863	-0.254689	0.65063	0.0798406	0.172074
OG0001282	-0.0461479	-0.0474353	0.00128746	0.997225	0.879352	0.873003
OG0001283	0.367902	-0.756497	1.1244	0.0464871	0.0672847	0.289239
OG0001284	-0.533254	-0.376336	-0.156919	0.704018	0.22238	0.080959
OG0001285	-1.38114	-0.100634	-1.2805	0.00287953	0.635401	0.000384637
OG0001286	-0.098759	0.0652386	-0.163998	0.616705	0.80413	0.671844
OG0001287	0.464234	0.371347	0.0928866	0.884134	0.406088	0.265582
OG0001289	-0.215023	0.0253596	-0.240383	0.528153	0.939838	0.417728
OG0001290	0.307545	-0.434383	0.741929	0.138008	0.233231	0.357488
OG0001291	0.318104	-0.437815	0.755919	0.384305	0.51152	0.606558
OG0001293	-0.35646	-0.238123	-0.118337	0.758045	0.392995	0.177497
OG0001294	0.805954	-1.1947	2.00066	0.0121371	0.0304764	0.0788751
OG0001295	-0.0632098	0.107644	-0.170854	0.567418	0.642126	0.773321
OG0001296	0.565941	0.0296883	0.536252	0.100295	0.909488	0.0262982
OG0001297	-0.76185	0.504669	-1.26652	0.040684	0.2172	0.0645673
OG0001298	-0.612743	0.145447	-0.75819	0.0620781	0.605725	0.0378297
OG0001300	0.0335132	0.566262	-0.532749	0.135524	0.0533206	0.897963
OG0001301	-1.6319	0.218199	-1.8501	0.017746	0.650975	0.00688397
OG0001302	0.0732315	0.0311257	0.0421058	0.91342	0.920696	0.786638
OG0001303	0.0948497	0.0167811	0.0780686	0.866333	0.964721	0.765552
OG0001304	-1.75844	2.7775	-4.53593	9.68037e-05	0.000236746	0.000666781
OG0001305	-0.0369217	-0.676022	0.639101	0.126006	0.0493447	0.903853
OG0001306	0.268867	-0.0844116	0.353279	0.301083	0.756287	0.263295
OG0001307	0.424003	0.864572	-0.440569	0.469745	0.0840876	0.321507
OG0001308	-2.05819	0.229285	-2.28747	0.00517625	0.594528	0.00150061
OG0001309	1.2629	-4.03108	5.29398	0.000696085	0.00079531	0.0446425
OG0001310	0.0903487	0.73682	-0.646471	0.0370271	0.00900317	0.631986
OG0001312	1.82707	-0.428887	2.25596	0.000712061	0.113535	0.000292179
OG0001314	-1.70161	-1.13216	-0.569455	0.258621	0.0191972	0.00219595
OG0001315	0.113336	-0.727437	0.840773	0.0246764	0.0164225	0.603502
OG0001316	1.13052	0.400564	0.729956	0.0651122	0.151781	0.00303371
OG0001317	-0.208842	0.495327	-0.704169	0.117807	0.138497	0.482489
OG0001318	1.49973	-0.415652	1.91538	0.00128535	0.117666	0.000623942
OG0001319	-0.342036	-0.494462	0.152427	0.731269	0.142742	0.259056
OG0001320	0.236645	0.260614	-0.0239696	0.932668	0.199022	0.208214
OG0001322	2.02249	-0.750542	2.77303	0.000661195	0.0385385	0.000413156
OG0001323	-1.46468	0.365048	-1.82973	0.00113275	0.131046	0.000488151
OG0001325	-0.132885	0.0855857	-0.218471	0.450548	0.708493	0.514642
OG0001326	0.738887	-0.0813407	0.820227	0.29687	0.903083	0.187706
OG0001327	-0.471466	0.131043	-0.602509	0.133326	0.659315	0.0986537
OG0001328	-0.125886	-0.204302	0.0784159	0.816981	0.398505	0.577945
OG0001329	0.680203	0.497264	0.182939	0.488512	0.0360051	0.00748083
OG0001330	0.11278	0.159077	-0.046297	0.937088	0.714605	0.782143
OG0001331	-5.93729	-0.987257	-4.95004	0.00154131	0.16156	0.000119616
OG0001332	0.418375	0.067447	0.350928	0.326976	0.816742	0.114095
OG0001333	0.470707	0.384684	0.086023	0.909106	0.468234	0.33415
OG0001334	0.11246	-0.330311	0.442771	0.275361	0.279984	0.699138
OG0001335	-0.135713	-0.299074	0.163361	0.514895	0.130589	0.438357
OG0001336	-2.09555	-0.415472	-1.68008	0.00242499	0.125645	0.000166491
OG0001337	3.23787	0.321004	2.91687	0.00643341	0.577742	0.000743439
OG0001338	0.280811	0.0496142	0.231197	0.758925	0.938164	0.582338
OG0001339	0.252409	-0.253201	0.50561	0.122004	0.27971	0.248158
OG0001340	-0.454071	0.501205	-0.955276	0.0219371	0.0744834	0.0780958
OG0001341	-0.754028	0.503596	-1.25762	0.00844384	0.0774231	0.0143176
OG0001342	0.508559	-0.355473	0.864032	0.0425957	0.209404	0.0720735
OG0001343	-0.0228593	-0.91745	0.89459	0.0490214	0.0183602	0.938904
OG0001344	0.552311	0.381394	0.170917	0.651982	0.187231	0.0580013
OG0001345	0.521154	0.127512	0.393643	0.563861	0.817755	0.276251
OG0001346	0.484228	0.163625	0.320603	0.421127	0.596858	0.104334
OG0001347	-0.887632	-0.181656	-0.705976	0.195686	0.661336	0.0389507
OG0001348	-0.116156	-0.551179	0.435023	0.25352	0.0772229	0.668516
OG0001349	-0.902444	-0.396406	-0.506038	0.379526	0.36324	0.0479811
OG0001350	0.587562	-0.615147	1.20271	0.00273466	0.0147856	0.0112649
OG0001351	0.134877	0.336412	-0.201535	0.524656	0.170994	0.544105
OG0001352	-0.308548	0.76551	-1.07406	0.0317989	0.0407211	0.297238
OG0001353	-1.81471	-0.0730531	-1.74166	0.00450469	0.827905	0.000675763
OG0001354	0.104811	-0.321825	0.426636	0.302314	0.30137	0.726802
OG0001355	-0.0423522	-0.703495	0.661143	0.0565861	0.0187613	0.858513
OG0001356	-0.274935	-0.336864	0.0619298	0.869008	0.209834	0.265692
OG0001357	1.01113	0.531567	0.479567	0.122348	0.0410011	0.0020833
OG0001358	-0.270902	0.545918	-0.81682	0.0328795	0.0512264	0.23689
OG0001359	-0.108982	0.586146	-0.695128	0.150217	0.11396	0.748349
OG0001360	-0.534725	-0.935491	0.400766	0.529166	0.0753736	0.234537
OG0001361	0.362842	0.110298	0.252544	0.383139	0.623912	0.0949787
OG0001363	-0.244298	-1.13145	0.887156	0.0118235	0.00160793	0.197439
OG0001364	-0.0769106	-0.653365	0.576455	0.101095	0.0299065	0.74878
OG0001365	-0.937196	-0.0181912	-0.919005	0.0152628	0.944533	0.00301926
OG0001366	0.873494	0.230827	0.642667	0.0439483	0.272907	0.0030979
OG0001367	-1.49797	-0.315354	-1.18262	0.251974	0.693489	0.0594773
OG0001368	1.0057	0.507062	0.498643	0.298476	0.17247	0.0164682
OG0001369	2.82018	-1.25596	4.07614	0.000544337	0.0210577	0.000416327
OG0001370	-0.311883	0.357891	-0.669774	0.0495376	0.131194	0.15201
OG0001372	0.415274	1.68909	-1.27381	0.0241412	0.00312009	0.208214
OG0001373	-0.71463	-0.913583	0.198953	0.525998	0.00745316	0.0119704
OG0001374	0.114476	0.107994	0.00648258	0.987565	0.683415	0.635124
OG0001375	-0.963964	-0.7232	-0.240764	0.397886	0.0127369	0.00227562
OG0001376	0.860997	0.379266	0.481731	0.33151	0.310665	0.033633
OG0001377	0.776161	-2.79352	3.56968	0.00481984	0.00488508	0.20284
OG0001378	0.437259	0.696224	-0.258965	0.466164	0.0318125	0.100436
OG0001380	0.757414	-0.359964	1.11738	0.0147474	0.189406	0.0157165
OG0001383	0.223888	0.66729	-0.443402	0.35549	0.0884231	0.506611
OG0001384	0.254398	-0.301391	0.555789	0.0790201	0.179912	0.217397
OG0001385	0.273862	0.240438	0.0334247	0.917418	0.295749	0.206805
OG0001386	-0.619811	1.42785	-2.04767	0.00451851	0.00712709	0.0885402
OG0001387	0.160624	-0.702972	0.863596	0.0412589	0.0335511	0.53142
OG0001388	-0.151708	-0.984123	0.832414	0.0556121	0.0124491	0.578648
OG0001389	0.374401	-0.0835099	0.457911	0.195124	0.761895	0.13782
OG0001390	-0.366505	-0.891202	0.524697	0.382774	0.0742549	0.382987
OG0001391	1.56488	-0.828756	2.39363	0.00223157	0.0474621	0.0026141
OG0001392	0.238273	0.046748	0.191525	0.474386	0.830609	0.211838
OG0001394	2.43914	2.34029	0.0988519	0.892724	0.00406955	0.00175523
OG0001395	-0.601069	0.0099498	-0.611019	0.0921021	0.972725	0.0304977
OG0001396	4.32486	1.26503	3.05983	0.0342559	0.182421	0.00187386
OG0001397	-2.37134	0.182594	-2.55394	0.0330031	0.825858	0.0108825
OG0001398	-0.372938	-1.29955	0.92661	0.0569617	0.00682613	0.224974
OG0001399	-1.80866	-0.048704	-1.75996	0.00324721	0.879352	0.000520454
OG0001401	0.656152	5.30866	-4.65251	0.000196015	5.40088e-05	0.0730701
OG0001402	0.820624	-0.543662	1.36429	0.0279305	0.174517	0.0455434
OG0001403	-0.474536	-0.0233567	-0.451179	0.390205	0.959264	0.205683
OG0001404	-0.477031	-0.367646	-0.109385	0.831855	0.313336	0.17027
OG0001405	-1.11639	-0.478866	-0.637525	0.0451688	0.0476681	0.00101552
OG0001406	1.38693	-0.519377	1.90631	0.000675853	0.0386338	0.000428344
OG0001407	-0.0316671	0.813777	-0.845444	0.16956	0.0928962	0.943027
OG0001408	0.248021	-0.607859	0.85588	0.151556	0.172343	0.538402
OG0001409	-3.25047	1.40206	-4.65254	0.000595665	0.0246912	0.000441609
OG0001410	-0.0381218	-0.0134665	-0.0246554	0.954088	0.968912	0.899501
OG0001411	0.14862	-0.0804076	0.229027	0.642728	0.840196	0.671078
OG0001412	-1.76099	-0.631641	-1.12935	0.02875	0.0761306	0.000948625
OG0001413	-0.638641	0.311833	-0.950474	0.138258	0.50578	0.150622
OG0001414	2.07586	-0.439088	2.51495	0.000239606	0.0618224	7.49732e-05
OG0001415	-0.0934439	-0.0836396	-0.00980431	0.986626	0.830199	0.793486
OG0001416	0.45601	0.0967873	0.359223	0.225583	0.670532	0.0482165
OG0001429	1.29349	1.06985	0.223645	0.510785	0.00561646	0.00129771
OG0001430	0.312922	-0.0418386	0.354761	0.43405	0.91494	0.325793
OG0001431	-0.0207643	-0.609625	0.588861	0.153652	0.0669342	0.943814
OG0001432	0.290835	0.265725	0.0251103	0.936189	0.23603	0.16961
OG0001433	0.0461954	0.0452108	0.000984594	0.999099	0.958666	0.951195
OG0001434	-1.72467	-0.465396	-1.25928	0.160331	0.480049	0.0201319
OG0001436	-0.375076	-1.07943	0.704352	0.078634	0.00724978	0.157845
OG0001437	0.295895	0.753606	-0.457711	0.316198	0.0543686	0.353676
OG0001439	-0.800854	-0.265755	-0.535099	0.223999	0.417194	0.0268526
OG0001440	-0.177939	-0.442572	0.264633	0.312686	0.0506962	0.330756
OG0001441	0.517402	0.658329	-0.140927	0.763277	0.0766546	0.119105
OG0001442	0.698161	-0.681806	1.37997	0.00425946	0.0241629	0.0145575
OG0001443	-2.45024	4.543	-6.99324	0.000287206	0.00056733	0.00380621
OG0001444	-1.57195	-0.689505	-0.882445	0.0147665	0.0143124	0.000253111
OG0001446	-0.271926	0.0448319	-0.316758	0.400975	0.888038	0.305341
OG0001448	0.976169	-0.455889	1.43206	0.040002	0.314452	0.0423125
OG0001449	-2.69258	-0.317432	-2.37515	0.000719494	0.244206	7.31585e-05
OG0001450	-0.623691	-1.36698	0.743286	0.312254	0.0373908	0.230278
OG0001451	0.881001	0.249331	0.63167	0.283663	0.581008	0.0548143
OG0001452	-2.73177	-0.735314	-1.99646	0.00134155	0.025448	6.41355e-05
OG0001453	-1.28037	-0.100658	-1.17972	0.00299963	0.60721	0.00038874
OG0001454	0.914028	0.278352	0.635676	0.101453	0.308742	0.00814664
OG0001455	0.708873	-0.7556	1.46447	0.00311074	0.0159284	0.013052
OG0001456	0.356391	-0.312171	0.668562	0.0279118	0.12098	0.0671313
OG0001457	-2.35496	1.58026	-3.93522	0.00605362	0.0610803	0.0105283
OG0001458	-0.341632	-0.457264	0.115631	0.762089	0.118081	0.192487
OG0001459	-0.786091	-0.308558	-0.477533	0.228426	0.295508	0.0194232
OG0001460	-0.0170754	-0.0352936	0.0182182	0.973091	0.93158	0.961878
OG0001461	0.380735	0.0938763	0.286858	0.332397	0.684756	0.087484
OG0001462	-0.491995	0.923226	-1.41522	0.0018067	0.00402357	0.0277509
OG0001463	3.22185	-0.407974	3.62982	0.00788247	0.590014	0.00256714
OG0001464	-0.62379	-0.743282	0.119492	0.755762	0.0284627	0.0365853
OG0001465	-1.21007	0.615829	-1.8259	0.0165313	0.184742	0.0192992
OG0001467	-5.029	1.368	-6.39701	8.07028e-05	0.0118082	3.30555e-05
OG0001468	0.853144	-0.148321	1.00147	0.0175568	0.563612	0.00779091
OG0001469	0.573501	-0.252507	0.826007	0.0140937	0.205104	0.0136597
OG0001470	3.44221	1.87748	1.56473	0.0173351	0.00329082	0.000116988
OG0001472	0.995919	0.330592	0.665327	0.0371105	0.126201	0.00159535
OG0001473	-0.0350188	1.12337	-1.15839	0.0372604	0.0165107	0.92432
OG0001474	-0.0973708	0.000990194	-0.098361	0.775209	0.996856	0.681152
OG0001475	0.192115	0.110999	0.0811164	0.806269	0.648247	0.37892
OG0001476	-0.585802	0.218918	-0.80472	0.0982252	0.529435	0.086458
OG0001477	3.26425	-2.32043	5.58468	0.000293773	0.00354373	0.000413156
OG0001478	2.72746	0.437562	2.2899	0.00115421	0.147527	9.51642e-05
OG0001479	-1.46956	-0.0931474	-1.37641	0.015582	0.796995	0.00250138
OG0001481	1.22504	-0.454208	1.67925	0.0027738	0.109823	0.00205388
OG0001482	0.598802	0.680468	-0.0816661	0.851498	0.0529593	0.0588554
OG0001483	-0.749345	0.349201	-1.09855	0.00796889	0.136431	0.00823438
OG0001484	-0.0655959	-0.414412	0.348816	0.238289	0.0839009	0.760074
OG0001485	0.102499	-0.720805	0.823304	0.039892	0.0254902	0.679638
OG0001486	1.34054	-1.39575	2.73629	0.0162165	0.064163	0.0552352
OG0001487	0.453739	-0.671884	1.12562	0.00992461	0.0256454	0.0674792
OG0001488	-3.40554	-0.41978	-2.98576	0.0012355	0.27971	0.000114007
OG0001489	0.184519	-0.157167	0.341687	0.278388	0.513489	0.400259
OG0001491	0.0332961	-0.00512492	0.038421	0.936578	0.989465	0.924378
OG0001492	0.0793211	0.126184	-0.0468629	0.904658	0.655167	0.766184
OG0001493	0.166978	0.204713	-0.0377354	0.940585	0.575948	0.621059
OG0001494	-0.299572	-0.0640028	-0.235569	0.697183	0.898564	0.469542
OG0001495	0.944731	0.361648	0.583083	0.1129	0.177728	0.00582816
OG0001496	0.301459	-0.98023	1.28169	0.00460638	0.00514575	0.168002
OG0001497	1.69735	0.982815	0.714533	0.328273	0.0970179	0.0112078
OG0001498	-0.113278	-0.64538	0.532102	0.39927	0.186982	0.812485
OG0001499	6.72016	4.16543	2.55473	0.0282872	0.00154788	0.000103054
OG0001500	0.708579	0.160676	0.547903	0.123471	0.534255	0.0164155
OG0001502	-0.531346	0.381007	-0.912352	0.0305551	0.166467	0.0549116
OG0001503	4.82401	5.92778	-1.10377	0.0651122	5.45494e-05	3.92392e-05
OG0001504	0.165644	-0.755178	0.920822	0.0580128	0.0466001	0.588726
OG0001505	0.321665	-0.840147	1.16181	0.0265904	0.0326492	0.291204
OG0001506	0.0555195	-0.242844	0.298363	0.317865	0.281749	0.804291
OG0001507	-0.0788829	0.419098	-0.497981	0.256319	0.209303	0.809642
OG0001508	6.69556	1.27699	5.41856	0.0009045	0.0726877	6.21494e-05
OG0001509	-1.19399	-0.229067	-0.964919	0.0661461	0.530404	0.00824828
OG0001511	4.62632	-1.36465	5.99097	0.0204729	0.38705	0.0134242
OG0001512	-3.34818	0.950786	-4.29896	6.16458e-05	0.00635658	2.29127e-05
OG0001513	-0.0978659	-0.00906109	-0.0888048	0.763348	0.970662	0.62754
OG0001514	0.295571	-0.0767515	0.372323	0.18722	0.725874	0.140913
OG0001515	0.175096	0.342325	-0.16723	0.805764	0.484613	0.705473
OG0001516	-1.90972	-1.50487	-0.40485	0.364189	0.0043318	0.000780078
OG0001517	4.6236	-0.100922	4.72452	0.00164874	0.891785	0.000315791
OG0001518	1.29588	-1.85941	3.15529	0.00732843	0.0205734	0.0497029
OG0001519	-0.12354	-0.778827	0.655287	0.206534	0.0672847	0.738903
OG0001520	0.0910858	-0.393869	0.484955	0.318378	0.282975	0.802452
OG0001521	0.770467	-0.680171	1.45064	0.0120493	0.0643823	0.0318848
OG0001522	-0.485533	1.69943	-2.18496	0.0570965	0.0538376	0.499286
OG0001523	0.608396	-0.169512	0.777907	0.0583791	0.547956	0.0396699
OG0001524	-0.516697	-0.416462	-0.100235	0.810595	0.174184	0.0834774
OG0001525	1.57742	0.68356	0.893858	0.271568	0.265558	0.0218673
OG0001526	2.05263	-0.366512	2.41914	0.00133724	0.257089	0.00046997
OG0001527	1.60786	-1.37972	2.98758	0.00258334	0.0204994	0.00731108
OG0001529	-0.729033	-0.395319	-0.333714	0.234815	0.0826776	0.00692911
OG0001530	-0.364454	3.255	-3.61945	0.00177229	0.000999902	0.445174
OG0001531	-0.947347	-0.721391	-0.225956	0.514706	0.0256125	0.00576177
OG0001532	1.32712	-0.526687	1.85381	0.00217552	0.0815062	0.00168201
OG0001534	-0.191625	0.178949	-0.370574	0.154396	0.344037	0.276772
OG0001535	3.42217	1.70384	1.71833	0.00212443	0.000841378	2.87477e-05
OG0001536	-0.392906	0.393998	-0.786904	0.234291	0.425692	0.389402
OG0001538	0.647762	0.00844026	0.639321	0.0625547	0.975206	0.0165451
OG0001539	0.568257	0.469854	0.0984027	0.862336	0.24497	0.141802
OG0001541	-0.366787	-0.278915	-0.087872	0.815692	0.299097	0.154642
OG0001542	0.361937	0.46535	-0.103413	0.827789	0.178644	0.251141
OG0001543	4.52779	-0.568071	5.09586	0.00473846	0.542161	0.00144313
OG0001544	-1.74265	0.404035	-2.14668	0.0196777	0.473027	0.0106498
OG0001546	0.341594	0.166812	0.174783	0.57299	0.477881	0.130602
OG0001547	0.176597	0.269633	-0.0930363	0.738944	0.193599	0.349147
OG0001548	0.763083	0.0105412	0.752542	0.0492519	0.971135	0.012351
OG0001551	0.0208408	-0.61142	0.632261	0.0551827	0.0255398	0.92654
OG0001553	7.83799	-0.67307	8.51106	6.16458e-05	0.168773	1.28024e-05
OG0001555	0.830458	1.5203	-0.689843	0.0593228	0.00111449	0.00792852
OG0001556	4.05633	-0.0355904	4.09192	0.0009611	0.951045	0.000159488
OG0001557	0.304259	0.144837	0.159422	0.635617	0.571572	0.199306
OG0001558	0.0338975	-0.258089	0.291987	0.352462	0.27843	0.888821
OG0001559	0.470123	-0.414826	0.884949	0.00989931	0.0560361	0.026468
OG0001560	-0.517009	0.0136963	-0.530705	0.255999	0.972725	0.128043
OG0001561	-0.711544	0.043815	-0.755359	0.084949	0.898564	0.032337
OG0001562	-3.26532	0.240391	-3.50571	0.000522878	0.517565	0.000110661
OG0001564	0.222162	0.522367	-0.300206	0.273638	0.0340181	0.249055
OG0001565	0.952216	-0.175328	1.12754	0.0161054	0.534959	0.00735356
OG0001566	-0.709898	0.333899	-1.0438	0.0444057	0.327866	0.0472789
OG0001567	0.652327	-0.420621	1.07295	0.00671808	0.0700776	0.0108636
OG0001570	0.0667395	-0.0780794	0.144819	0.773826	0.844072	0.85761
OG0001571	0.252381	-0.359766	0.612147	0.13221	0.223781	0.350847
OG0001572	0.71184	-0.0847897	0.79663	0.0747268	0.797882	0.0331598
OG0001574	0.634457	-0.194576	0.829033	0.0133237	0.315406	0.0088609
OG0001575	1.53898	-0.431704	1.97069	0.000539916	0.062633	0.000251958
OG0001576	1.54943	-0.181313	1.73074	0.0015615	0.45186	0.000441998
OG0001577	-0.236014	0.111251	-0.347265	0.518457	0.798605	0.531618
OG0001578	0.190433	-0.429215	0.619648	0.0927721	0.1162	0.426218
OG0001580	-1.69336	0.113173	-1.80654	0.00783519	0.771826	0.00201984
OG0001581	-0.724296	0.97235	-1.69665	0.0188869	0.0518044	0.0947809
OG0001582	1.97296	0.231472	1.74149	0.00522546	0.475211	0.000548397
OG0001583	0.620469	0.0281847	0.592284	0.0575227	0.90536	0.0131396
OG0001584	-0.604714	1.76369	-2.36841	0.0052093	0.00635658	0.149993
OG0001585	-0.498333	-0.560133	0.0617993	0.831855	0.0270057	0.0282261
OG0001586	-0.242006	-0.468628	0.226622	0.680074	0.255005	0.524142
OG0001587	1.21135	-0.0817517	1.2931	0.00777534	0.7694	0.00200989
OG0001588	0.42343	0.17734	0.24609	0.409589	0.434207	0.0662606
OG0001589	2.88799	-0.554169	3.44216	0.00208927	0.279984	0.000785412
OG0001590	1.03067	0.922736	0.107935	0.886857	0.104982	0.060227
OG0001591	-0.529557	1.86647	-2.39603	0.000390922	0.000396389	0.0346547
OG0001592	-2.10021	-0.989921	-1.11029	0.082503	0.0518044	0.00176617
OG0001594	0.189207	-0.166891	0.356097	0.249723	0.474996	0.376695
OG0001595	4.00193	-0.191971	4.1939	7.05314e-05	0.438588	1.36171e-05
OG0001596	-1.51322	-1.00694	-0.506281	0.176996	0.00917174	0.000877107
OG0001597	-0.0491086	-0.166284	0.117176	0.756364	0.549358	0.860124
OG0001598	-0.980634	-0.0791828	-0.901451	0.0544013	0.814537	0.0106311
OG0001599	-2.13921	0.207241	-2.34645	0.00159932	0.53322	0.000420424
OG0001600	-1.11244	-0.490378	-0.622067	0.172367	0.155344	0.00819746
OG0001601	-1.23145	2.62644	-3.85789	0.00141866	0.00261384	0.0304752
OG0001603	0.170675	0.734629	-0.563954	0.146474	0.0307592	0.513592
OG0001604	2.03821	0.378893	1.65931	0.131735	0.641379	0.021974
OG0001605	0.314292	0.178714	0.135578	0.795681	0.643358	0.364824
OG0001606	-2.91495	0.917681	-3.83263	0.00117144	0.0837692	0.000623942
OG0001607	0.204256	-0.0452573	0.249513	0.372773	0.844347	0.299538
OG0001608	0.645841	-1.0178	1.66364	0.00694697	0.0172525	0.0572345
OG0001610	0.373899	-1.4721	1.846	0.00178425	0.00165083	0.141195
OG0001611	0.380821	0.221423	0.159398	0.744128	0.538791	0.250962
OG0001612	-0.0386758	2.45143	-2.4901	0.000674847	0.000282796	0.891011
OG0001613	0.806626	-0.1792	0.985826	0.0144116	0.449427	0.00736842
OG0001614	1.75142	-1.66419	3.41561	0.000247032	0.00149189	0.000583294
OG0001615	-0.535103	0.855347	-1.39045	0.0329597	0.0650843	0.176214
OG0001616	-0.199017	-0.128463	-0.0705541	0.808039	0.541311	0.301275
OG0001617	0.753862	-0.238383	0.992245	0.0298338	0.410253	0.0210881
OG0001618	-0.411428	-0.333072	-0.0783567	0.785164	0.125645	0.0551273
OG0001620	-0.468377	-0.0695658	-0.398811	0.241889	0.798803	0.0703607
OG0001621	-0.177177	-0.224854	0.0476775	0.871982	0.280972	0.357943
OG0001623	0.0278262	0.00486171	0.0229645	0.968449	0.991407	0.942924
OG0001624	-0.672246	0.780717	-1.45296	0.0102374	0.0376211	0.0444468
OG0001625	0.844751	-0.560433	1.40518	0.00556408	0.0591397	0.00960362
OG0001626	0.554592	-0.421181	0.975773	0.00791098	0.0602332	0.0165451
OG0001627	1.33784	-0.894612	2.23245	0.0765419	0.303682	0.116406
OG0001628	-0.211098	-0.390123	0.179025	0.493961	0.0726877	0.253224
OG0001629	1.24044	1.30754	-0.0671034	0.923339	0.030296	0.0251866
OG0001630	-0.195465	-0.729179	0.533714	0.125987	0.0211035	0.398053
OG0001631	-0.268581	-0.475813	0.207232	0.402515	0.0339622	0.138244
OG0001632	-0.304645	-0.327865	0.0232198	0.93574	0.124691	0.123508
OG0001633	0.401538	0.0200657	0.381472	0.281703	0.948255	0.121885
OG0001634	0.347011	0.861836	-0.514825	0.137314	0.0114307	0.14867
OG0001635	0.0218168	-0.249914	0.271731	0.36585	0.273691	0.925332
OG0001636	0.429488	-0.134875	0.564363	0.172443	0.664836	0.141294
OG0001637	-0.398089	0.939082	-1.33717	0.0705722	0.0870623	0.397314
OG0001638	0.442837	-0.225183	0.66802	0.0651783	0.362375	0.0757497
OG0001639	-2.52279	0.0984725	-2.62126	0.00149855	0.798605	0.000311286
OG0001640	-0.266531	0.366319	-0.63285	0.0904548	0.173171	0.274417
OG0001641	0.67593	-0.337514	1.01344	0.0126825	0.161524	0.0142056
OG0001642	0.184891	-0.137185	0.322075	0.243412	0.512598	0.33372
OG0001643	0.371407	2.83359	-2.46218	0.00663884	0.00131892	0.403992
OG0001644	-3.75979	1.37513	-5.13492	0.000336008	0.0214557	0.000183196
OG0001645	-5.77862	0.771716	-6.55033	0.000140003	0.1188	3.58437e-05
OG0001646	-0.167041	0.435511	-0.602552	0.232961	0.25137	0.63829
OG0001647	-0.290912	0.00945117	-0.300363	0.277986	0.968912	0.146505
OG0001648	0.710784	0.866005	-0.155221	0.755762	0.0409621	0.0565893
OG0001649	-0.798575	-0.257764	-0.540811	0.06644	0.207468	0.00387002
OG0001650	0.674409	-0.0931624	0.767571	0.0460281	0.726867	0.0195627
OG0001651	-0.199281	0.540185	-0.739467	0.448713	0.468542	0.783608
OG0001652	0.82775	-0.778838	1.60659	0.0308039	0.117918	0.0808408
OG0001653	-2.09668	0.468466	-2.56515	0.00098821	0.148668	0.000383037
OG0001654	1.13741	-0.329659	1.46707	0.00394792	0.201502	0.00224951
OG0001655	0.143652	0.413703	-0.270051	0.53717	0.215891	0.644638
OG0001656	-0.0726927	0.393036	-0.465729	0.215248	0.171265	0.791712
OG0001658	-0.544207	0.0449519	-0.589159	0.0512701	0.836647	0.0184869
OG0001659	0.00960662	0.606857	-0.597251	0.190163	0.0932686	0.976838
OG0001660	-0.472145	-0.648827	0.176682	0.663837	0.0574603	0.111402
OG0001661	0.277098	0.112869	0.164229	0.621427	0.659775	0.235442
OG0001662	0.186753	-0.111298	0.298051	0.293026	0.610349	0.345001
OG0001663	0.992568	0.0753384	0.91723	0.0858861	0.852046	0.0194086
OG0001664	0.546493	0.909656	-0.363163	0.384767	0.0221644	0.084086
OG0001665	-2.79908	-0.233013	-2.56607	0.00383207	0.605255	0.00048478
OG0001666	-2.80745	0.539126	-3.34658	0.00102547	0.198052	0.000351719
OG0001668	-0.357729	-0.470891	0.113162	0.815191	0.182609	0.266797
OG0001669	0.415779	0.41449	0.0012894	0.996395	0.0655326	0.0493358
OG0001670	0.0932665	-0.840332	0.933599	0.0870076	0.0531925	0.805637
OG0001671	-0.0131577	1.3875	-1.40065	0.0166776	0.00673446	0.969387
OG0001672	-0.804152	3.22256	-4.02671	0.000369157	0.000330031	0.0457531
OG0001673	-0.383081	-0.330537	-0.0525441	0.859025	0.131825	0.0719184
OG0001674	-2.08496	2.96857	-5.05353	0.000390922	0.00118135	0.00286069
OG0001675	0.129146	-0.06474	0.193886	0.448702	0.751326	0.471947
OG0001676	0.0201319	0.786504	-0.766372	0.153775	0.068501	0.959144
OG0001677	1.82301	2.11835	-0.295341	0.549206	0.00154161	0.00146964
OG0001678	4.69851	-3.24588	7.94439	0.000369744	0.00507109	0.000525019
OG0001679	0.0283119	0.17546	-0.147149	0.607894	0.415832	0.897063
OG0001680	-0.345169	-0.140926	-0.204243	0.538668	0.580739	0.150822
OG0001681	-0.621742	-0.798158	0.176416	0.701945	0.0437774	0.0715491
OG0001682	1.61644	0.487972	1.12847	0.210805	0.468953	0.0281653
OG0001683	0.326274	-0.301908	0.628182	0.0502776	0.169946	0.118203
OG0001684	0.455379	-0.00130249	0.456682	0.258725	0.996718	0.122869
OG0001685	-2.17212	1.52854	-3.70066	6.83535e-05	0.000634529	6.85403e-05
OG0001686	0.0774366	-0.36782	0.445256	0.23549	0.197452	0.777246
OG0001687	0.316661	-0.789234	1.10589	0.00421271	0.00621531	0.0990757
OG0001688	0.0374713	-0.393079	0.430551	0.21049	0.138741	0.885143
OG0001689	-0.414936	0.0610575	-0.475994	0.249594	0.855764	0.160957
OG0001690	-0.243804	0.00786202	-0.251666	0.540911	0.982718	0.395907
OG0001691	-2.24353	0.0256569	-2.26918	0.000669001	0.930094	0.000110661
OG0001692	-0.519575	0.406726	-0.926301	0.0279111	0.139772	0.0570369
OG0001693	-0.855735	-0.474146	-0.38159	0.474781	0.244333	0.0445791
OG0001694	-0.01681	0.308069	-0.324879	0.206697	0.123828	0.930308
OG0001696	-1.33771	-0.164025	-1.17368	0.0436943	0.676721	0.0067021
OG0001697	1.99754	-0.0570472	2.05459	0.00134155	0.847909	0.000266762
OG0001698	0.373514	-0.313883	0.687397	0.045023	0.17539	0.0952432
OG0001699	-0.398387	-0.046956	-0.351431	0.223265	0.839845	0.0682629
OG0001700	-1.14022	-0.213169	-0.927049	0.0179236	0.36535	0.00157913
OG0001701	0.14652	-0.502902	0.649422	0.0420144	0.040453	0.448015
OG0001702	0.406593	-0.26134	0.667933	0.0920429	0.346791	0.130681
OG0001704	-0.877618	-0.955915	0.0782971	0.841902	0.0115166	0.0101875
OG0001705	-0.512556	-0.182808	-0.329748	0.233313	0.375926	0.0254835
OG0001706	0.270333	-0.0272006	0.297533	0.249397	0.900296	0.146416
OG0001707	-0.137881	-0.315608	0.177727	0.544826	0.165933	0.502407
OG0001708	-0.456691	-1.14864	0.691953	0.128113	0.0106172	0.145518
OG0001709	0.756336	1.27521	-0.518878	0.164756	0.00354656	0.0166262
OG0001710	0.266963	-0.439378	0.706342	0.0268157	0.0535789	0.161607
OG0001712	3.72567	0.256985	3.46869	0.00438314	0.685674	0.000576183
OG0001713	-0.049017	-0.24711	0.198093	0.48337	0.250939	0.818407
OG0001714	0.123173	-0.455206	0.578379	0.219203	0.20114	0.712899
OG0001715	0.29928	-0.286332	0.585612	0.0491641	0.161289	0.120626
OG0001716	0.0507736	-0.257178	0.307952	0.47157	0.427877	0.87807
OG0001717	-1.04441	0.871406	-1.91582	0.00765451	0.0505131	0.0187013
OG0001718	-4.50843	1.41772	-5.92615	0.000377268	0.0359588	0.000184032
OG0001719	-0.269602	1.40703	-1.67663	0.0274115	0.0203059	0.543841
OG0001720	0.621267	0.379239	0.242028	0.560718	0.231198	0.0553028
OG0001721	0.310555	0.349657	-0.0391026	0.896744	0.117666	0.129896
OG0001722	3.39679	-0.404865	3.80166	0.000250297	0.219164	6.08323e-05
OG0001724	0.153035	-0.133477	0.286512	0.387522	0.60276	0.512086
OG0001725	0.665673	0.221661	0.444012	0.0982252	0.244206	0.00650697
OG0001726	-0.819898	-0.28401	-0.535889	0.383765	0.548206	0.0797205
OG0001727	-1.54705	0.253031	-1.80008	0.0244117	0.618823	0.0106707
OG0001729	-0.046704	0.266155	-0.312859	0.301577	0.247061	0.840207
OG0001730	0.576471	0.276033	0.300438	0.471772	0.382384	0.0719184
OG0001732	-0.631757	0.121694	-0.753452	0.0564425	0.656244	0.0299231
OG0001733	-0.0654322	-0.11781	0.0523778	0.883659	0.648181	0.791312
OG0001734	0.202657	0.439622	-0.236965	0.404177	0.0659909	0.310089
OG0001735	0.863469	-0.354137	1.21761	0.0170259	0.248952	0.0153988
OG0001736	0.470399	0.435686	0.0347125	0.961529	0.379121	0.306391
OG0001738	-0.0406057	-0.272967	0.232361	0.542405	0.342261	0.889838
OG0001739	-0.110995	-1.01019	0.899197	0.0150138	0.00367557	0.585509
OG0001740	0.884642	-0.252525	1.13717	0.00660464	0.25871	0.00378035
OG0001742	-0.456531	-1.18121	0.724679	0.0271371	0.00149189	0.0378379
OG0001744	1.28254	0.118698	1.16384	0.0068704	0.613918	0.000821117
OG0001746	-0.975322	1.51589	-2.49121	0.00111498	0.00304822	0.0106707
OG0001747	-2.31905	-1.10231	-1.21674	0.0534417	0.0307592	0.000880293
OG0001748	-0.681895	-0.391663	-0.290231	0.441407	0.180768	0.0295134
OG0001749	0.491634	0.475695	0.0159389	0.978232	0.204849	0.163545
OG0001751	0.142658	0.635519	-0.492862	0.187199	0.0464742	0.579752
OG0001753	-2.88574	-2.00506	-0.880677	0.294552	0.0156553	0.00208315
OG0001754	2.63612	-0.453119	3.08924	0.015671	0.55559	0.00686659
OG0001756	2.04419	1.5406	0.503599	0.29182	0.0050733	0.000766339
OG0001758	-0.0900972	-1.37954	1.28944	0.0563539	0.0184168	0.845304
OG0001760	0.037132	-1.38838	1.42551	0.00437101	0.00176391	0.885024
OG0001761	0.520712	-0.234851	0.755563	0.0556609	0.376098	0.0570469
OG0001768	-0.145509	-0.378457	0.232948	0.500509	0.160354	0.549259
OG0001772	0.0378858	-0.107365	0.14525	0.772869	0.782025	0.91945
OG0001773	0.0551878	-0.141043	0.196231	0.463098	0.49091	0.781102
OG0001774	0.362367	-0.681835	1.0442	0.0189824	0.0341312	0.159452
OG0001775	0.412196	0.919541	-0.507345	0.099494	0.00528449	0.0632177
OG0001776	0.363985	-0.699052	1.06304	0.00737285	0.0138534	0.0874249
OG0001777	-1.06457	-1.41755	0.352982	0.492823	0.00928304	0.0174202
OG0001778	-1.47878	-0.796088	-0.682696	0.156999	0.0487293	0.00296566
OG0001779	0.134564	0.511496	-0.376932	0.348322	0.111721	0.63829
OG0001780	0.342666	-0.0136107	0.356277	0.590943	0.981916	0.456273
OG0001781	0.340972	-0.0995063	0.440478	0.194312	0.702926	0.155607
OG0001782	2.26915	-0.971507	3.24065	0.133249	0.537314	0.130785
OG0001783	0.975861	0.162044	0.813817	0.0443682	0.548773	0.00544535
OG0001785	0.0912139	-0.0530732	0.144287	0.666723	0.844852	0.701195
OG0001786	-0.299388	-0.00388689	-0.295501	0.360977	0.988774	0.195027
OG0001788	1.41139	-0.0680452	1.47944	0.00144276	0.74802	0.000308047
OG0001789	0.166534	0.886949	-0.720415	0.125074	0.0298051	0.597029
OG0001790	-0.281305	-0.141901	-0.139404	0.685602	0.58704	0.240037
OG0001791	-0.264974	-0.728121	0.463147	0.153611	0.0172525	0.230726
OG0001792	-0.389175	-0.778603	0.389429	0.311492	0.0280112	0.160305
OG0001793	-1.47972	-0.0613997	-1.41832	0.32751	0.960802	0.157635
OG0001794	0.565591	-0.28391	0.849501	0.0446266	0.306615	0.0509738
OG0001795	-0.469624	-0.133484	-0.336141	0.343953	0.627512	0.0811571
OG0001796	-0.0238546	0.071444	-0.0952986	0.79889	0.803171	0.930083
OG0001797	0.392235	0.710629	-0.318394	0.714466	0.270422	0.51072
OG0001798	-2.34591	1.76737	-4.11328	0.000523451	0.0059113	0.000903736
OG0001799	0.887963	0.57179	0.316173	0.404435	0.0709405	0.0110077
OG0001800	2.98599	0.774094	2.21189	0.118926	0.446325	0.0131549
OG0001801	-0.429503	1.16079	-1.59029	0.0522542	0.0596642	0.397147
OG0001803	0.178894	-0.456437	0.635332	0.165774	0.182985	0.567284
OG0001804	0.771202	1.40278	-0.631575	0.107332	0.00261384	0.0165788
OG0001805	1.6271	-1.1957	2.82281	0.000153237	0.00145633	0.000191492
OG0001806	0.720041	-0.166435	0.886475	0.0237947	0.498005	0.0129287
OG0001807	-0.302167	-0.220049	-0.0821178	0.888162	0.600263	0.427208
OG0001810	2.36123	0.349702	2.01153	0.00233492	0.258245	0.000207371
OG0001811	0.101803	-0.617522	0.719324	0.0671268	0.0470568	0.690248
OG0001812	-0.220727	-0.771329	0.550601	0.202783	0.0402354	0.4555
OG0001813	0.0206521	-0.25945	0.280102	0.522697	0.433827	0.950099
OG0001814	1.31717	-0.118785	1.43596	0.319201	0.924024	0.199082
OG0001818	0.905014	-0.320758	1.22577	0.010853	0.241607	0.00820806
OG0001819	-0.745837	-0.146943	-0.598894	0.216653	0.693489	0.0480082
OG0001820	0.0110897	-0.0674245	0.0785142	0.843902	0.825475	0.968378
OG0001821	1.40972	2.28145	-0.871722	0.17921	0.00320996	0.0130242
OG0001822	-0.513575	0.866924	-1.3805	0.00496783	0.0114932	0.0504598
OG0001823	4.92877	-1.30206	6.23083	0.000735993	0.090544	0.000333814
OG0001824	0.249506	-1.98545	2.23495	0.00173421	0.00101663	0.393865
OG0001825	-0.0333615	-0.5554	0.522038	0.12309	0.0473003	0.891982
OG0001826	3.70887	-0.221954	3.93082	6.16458e-05	0.294884	1.09635e-05
OG0001828	0.0799319	-0.317172	0.397104	0.289862	0.264006	0.771836
OG0001829	-0.290672	0.554426	-0.845098	0.0194633	0.0342548	0.165012
OG0001830	-0.236154	-0.031098	-0.205056	0.724693	0.949917	0.552739
OG0001831	2.40785	0.19117	2.21668	0.00866222	0.690151	0.00114363
OG0001832	1.6821	-0.53395	2.21605	0.0142843	0.311984	0.00991271
OG0001833	0.114476	0.0421428	0.0723332	0.804779	0.852081	0.556768
OG0001834	-0.297831	2.47625	-2.77408	0.000327944	0.000185052	0.212206
OG0001835	-0.172225	0.341509	-0.513733	0.268154	0.326808	0.597681
OG0001837	0.401099	-0.117504	0.518603	0.361342	0.798605	0.313942
OG0001839	-0.00558967	0.24918	-0.254769	0.916883	0.898564	0.997661
OG0001840	0.136634	-0.329511	0.466146	0.216698	0.243898	0.603987
OG0001841	-0.022368	0.0725779	-0.0949459	0.852519	0.852383	0.950372
OG0001842	-0.370393	-0.428592	0.0581991	0.915169	0.274696	0.307047
OG0001843	1.00091	-0.255534	1.25645	0.00303014	0.217572	0.00148408
OG0001844	1.01471	-0.145866	1.16057	0.00417212	0.47622	0.00135654
OG0001845	-0.0184802	-0.826163	0.807683	0.0405783	0.0147869	0.942265
OG0001847	0.341113	0.023981	0.317132	0.438752	0.946699	0.240682
OG0001848	1.1084	-0.229556	1.33796	0.0125372	0.458328	0.00587892
OG0001850	0.269148	-0.426671	0.695819	0.373363	0.474333	0.628833
OG0001851	0.746987	0.774805	-0.0278178	0.934117	0.0138831	0.0102384
OG0001852	0.275775	0.0916845	0.184091	0.665371	0.786302	0.346962
OG0001853	0.224997	-0.972692	1.19769	0.0275074	0.0228546	0.475899
OG0001854	-1.2179	-0.144831	-1.07306	0.02875	0.649057	0.00400827
OG0001855	-0.828353	0.083451	-0.911804	0.0388459	0.784942	0.0142424
OG0001856	-0.999899	0.320736	-1.32063	0.0099372	0.264769	0.00676503
OG0001858	-0.322093	-0.12588	-0.196213	0.571473	0.639101	0.191525
OG0001859	1.1494	1.37295	-0.223551	0.564727	0.00350122	0.00404051
OG0001860	0.338611	-0.260621	0.599232	0.0576475	0.226082	0.106067
OG0001861	0.512841	0.0207197	0.492122	0.318033	0.961013	0.15066
OG0001862	-1.27372	0.193203	-1.46693	0.00307529	0.420115	0.00102266
OG0001863	-0.967449	2.29139	-3.25884	0.0137176	0.0195505	0.183953
OG0001864	-2.80646	0.966898	-3.77336	6.83535e-05	0.00435499	3.0498e-05
OG0001865	-2.56886	0.780518	-3.34938	0.00141993	0.105193	0.000768646
OG0001867	3.3026	0.298292	3.00431	0.0296006	0.746664	0.004808
OG0001868	3.3196	-0.450819	3.77042	0.056332	0.74802	0.0248908
OG0001869	0.250866	0.206445	0.044421	0.90134	0.411142	0.283058
OG0001870	-0.0378417	0.00158052	-0.0394222	0.903924	0.994646	0.871803
OG0001871	1.37951	-1.26692	2.64642	0.00045907	0.00338835	0.00118655
OG0001872	-0.0670687	-0.74648	0.679411	0.0760724	0.0237957	0.797928
OG0001873	1.57751	1.05037	0.527141	0.370872	0.0432171	0.00638689
OG0001874	-0.963688	0.361281	-1.32497	0.00532855	0.155812	0.00410558
OG0001875	0.106604	0.0943078	0.012296	0.988267	0.867651	0.837144
OG0001876	0.344716	-0.495894	0.840609	0.0514865	0.106021	0.204554
OG0001878	-1.87715	0.699695	-2.57685	0.0120493	0.236394	0.00963569
OG0001879	-4.58008	1.04125	-5.62133	6.16458e-05	0.0109691	1.58643e-05
OG0001880	-1.04752	0.773444	-1.82096	0.00131268	0.0147473	0.00252556
OG0001881	-4.33413	1.20738	-5.54151	6.16458e-05	0.00454242	1.36171e-05
OG0001882	2.68695	-0.21874	2.90569	0.016223	0.773726	0.00500694
OG0001883	0.585649	-0.360246	0.945895	0.0131705	0.12118	0.0196243
OG0001884	-1.06003	0.0123076	-1.07234	0.0124293	0.965844	0.00264615
OG0001885	-0.111913	2.53772	-2.64963	0.00176442	0.00079531	0.759657
OG0001886	0.252957	-0.375914	0.628871	0.141749	0.229466	0.376041
OG0001887	-0.267765	-0.172955	-0.0948098	0.755762	0.434207	0.198422
OG0001888	-3.61522	4.25456	-7.86978	6.16458e-05	0.000195054	0.000157532
OG0001889	0.541662	0.0590849	0.482577	0.236524	0.858344	0.077445
OG0001890	0.405879	-0.460115	0.865994	0.0202851	0.0676102	0.0765287
OG0001892	0.237748	-1.35447	1.59222	0.00151154	0.00109705	0.245863
OG0001893	0.579178	-0.784559	1.36374	0.0100593	0.0294927	0.0579372
OG0001894	0.81957	-0.74106	1.56063	0.00115294	0.00848325	0.00322681
OG0001895	0.170483	-0.384186	0.55467	0.0926206	0.11605	0.425849
OG0001896	-0.691186	0.649955	-1.34114	0.00967547	0.0497321	0.0290219
OG0001897	-1.00069	0.281403	-1.28209	0.0162531	0.374951	0.0102204
OG0001898	-0.764627	0.113314	-0.877941	0.0318488	0.672533	0.0134179
OG0001899	0.293048	0.0106982	0.282349	0.394491	0.970517	0.2148
OG0001900	-1.24323	-2.68342	1.44019	0.0289267	0.000912779	0.0125157
OG0001901	-0.692438	-0.634011	-0.0584273	0.829456	0.0134821	0.00587284
OG0001902	-0.915598	-0.271866	-0.643732	0.0546301	0.231139	0.00341979
OG0001904	-0.61733	0.0776452	-0.694976	0.0606958	0.770128	0.026321
OG0001906	0.129732	0.57494	-0.445208	0.23479	0.0650194	0.621928
OG0001907	0.176236	0.283964	-0.107728	0.738681	0.232194	0.417728
OG0001908	4.1637	-1.02561	5.18931	0.000289273	0.0509805	0.000104146
OG0001909	3.98357	0.549063	3.43451	0.00115119	0.214504	0.000103424
OG0001910	0.0201686	0.157102	-0.136934	0.697033	0.551778	0.937604
OG0001911	0.392041	-0.170816	0.562857	0.18813	0.596813	0.188921
OG0001912	-0.778008	-0.200883	-0.577125	0.198025	0.550753	0.0313158
OG0001913	-0.11314	0.355611	-0.468751	0.137145	0.13401	0.595262
OG0001914	0.343902	0.000149635	0.343752	0.237834	0.999236	0.108079
OG0001915	-1.59098	-0.244548	-1.34643	0.0417494	0.578462	0.00535204
OG0001917	-1.16755	-2.24425	1.07669	0.35938	0.0342869	0.167746
OG0001918	0.740273	-0.576171	1.31644	0.159985	0.39858	0.246603
OG0001919	-1.22995	0.936898	-2.16685	0.0109144	0.0755387	0.0227624
OG0001920	-0.0589867	-1.51915	1.46016	0.0755093	0.0282472	0.91945
OG0001921	-0.216553	-0.447475	0.230922	0.610812	0.197204	0.493372
OG0001922	-0.478949	-0.191013	-0.287935	0.431295	0.496035	0.0842027
OG0001923	-1.53688	1.40622	-2.9431	0.000646404	0.0047821	0.00172186
OG0001924	-0.517645	0.0846767	-0.602322	0.153858	0.797496	0.0901829
OG0001925	-0.723155	0.334653	-1.05781	0.0189824	0.225442	0.019734
OG0001926	0.407715	0.331485	0.0762302	0.884688	0.370601	0.239765
OG0001927	-0.349355	0.608864	-0.958219	0.0190231	0.0375625	0.14256
OG0001928	-0.711551	-0.517032	-0.19452	0.621427	0.101462	0.0284296
OG0001929	0.0385795	-0.314855	0.353434	0.238422	0.171727	0.86646
OG0001930	0.130221	0.0879011	0.0423202	0.935306	0.825453	0.710525
OG0001931	0.627637	0.218313	0.409324	0.249397	0.412372	0.0307991
OG0001932	0.0855012	0.231018	-0.145517	0.614586	0.286954	0.678474
OG0001933	-0.6152	-0.365944	-0.249256	0.394497	0.117918	0.0166262
OG0001934	-2.36792	0.338358	-2.70627	0.00199696	0.39485	0.00062464
OG0001936	0.173577	0.335541	-0.161964	0.636965	0.198464	0.464702
OG0001937	0.555274	-0.735556	1.29083	0.00515942	0.0170991	0.031787
OG0001938	-0.543919	-0.0142389	-0.52968	0.13713	0.961257	0.0445614
OG0001939	0.681372	-0.490869	1.17224	0.0082049	0.0670714	0.0156671
OG0001940	-0.298616	0.577077	-0.875693	0.0168185	0.029728	0.154202
OG0001941	0.162834	0.0548059	0.108028	0.731569	0.826172	0.445265
OG0001942	2.17697	4.37259	-2.19562	0.00527885	0.000124125	0.000999514
OG0001946	-0.500315	0.164969	-0.665284	0.0949787	0.561189	0.0761773
OG0001947	0.326878	1.15996	-0.833077	0.0867914	0.0117899	0.300325
OG0001948	-0.111974	0.716115	-0.828089	0.0173299	0.011545	0.565529
OG0001949	0.423802	-0.138949	0.562751	0.344554	0.770463	0.309991
OG0001950	-0.206339	1.39518	-1.60152	0.00960692	0.00622121	0.517991
OG0001951	0.11643	-0.714579	0.831009	0.117922	0.0826511	0.75121
OG0001952	0.601159	0.0737693	0.52739	0.220873	0.830638	0.0658878
OG0001956	0.95014	0.28393	0.66621	0.156381	0.406623	0.0165451
OG0001957	1.9142	0.363693	1.55051	0.00587269	0.22267	0.000430426
OG0001958	-0.520887	-0.635286	0.114399	0.771185	0.0513255	0.0713625
OG0001959	-0.0586627	-0.512877	0.454214	0.181532	0.0653401	0.814028
OG0001960	0.463168	-0.236389	0.699557	0.0415103	0.291862	0.0482521
OG0001961	-1.64832	1.82443	-3.47275	0.00134155	0.00694428	0.00620024
OG0001962	0.258112	0.0789008	0.179211	0.640162	0.797577	0.330307
OG0001963	0.326767	-0.361601	0.688368	0.0845355	0.201204	0.212206
OG0001968	-4.59677	1.54597	-6.14274	0.0188242	0.327962	0.0139248
OG0001969	-5.87298	7.58408	-13.4571	9.72358e-05	0.000316319	0.000412997
OG0001973	0.150889	0.11539	0.0354988	0.921959	0.663571	0.52923
OG0001977	-0.267576	-0.113031	-0.154546	0.630118	0.647223	0.233475
OG0001978	1.13477	-0.436844	1.57161	0.0130111	0.235258	0.0107603
OG0001979	-0.0515755	-1.13561	1.08403	0.0117893	0.00371601	0.835082
OG0001980	1.7815	-0.529024	2.31052	0.00104634	0.0868545	0.000518104
OG0001981	-0.70125	-0.745293	0.0440435	0.904197	0.0214557	0.0176399
OG0001982	4.51439	-0.134754	4.64915	0.00080816	0.817856	0.000149584
OG0001983	0.18135	-0.515789	0.697139	0.0986039	0.103639	0.511423
OG0001984	-0.560836	-0.492977	-0.0678587	0.900621	0.202687	0.128793
OG0001985	-0.50559	-0.681527	0.175937	0.587001	0.0241629	0.0469647
OG0001986	-0.446834	-0.78081	0.333976	0.329842	0.0187493	0.0842027
OG0001988	-0.379224	0.72534	-1.10456	0.0131137	0.0238161	0.128331
OG0001990	-0.535757	-0.536338	0.000580806	0.998824	0.117001	0.0954638
OG0001991	2.09521	1.27237	0.822839	0.0294717	0.00207625	0.000115121
OG0001992	0.181881	0.274711	-0.0928306	0.733346	0.178644	0.324313
OG0001994	-0.469694	0.720154	-1.18985	0.0135823	0.0322998	0.0915853
OG0001996	-0.439812	-0.325989	-0.113823	0.717951	0.171557	0.0635656
OG0001997	-6.21911	4.0591	-10.2782	0.00532203	0.0591003	0.0089727
OG0001998	0.892123	2.42025	-1.52813	0.0118198	0.000678696	0.0219711
OG0001999	-3.31062	-2.21759	-1.09302	0.113687	0.00412087	0.000372598
OG0002000	-0.776378	-0.758673	-0.0177056	0.962736	0.0209247	0.0124431
OG0002001	2.53542	0.594396	1.94102	0.015582	0.216647	0.00100747
OG0002002	0.370264	-0.251614	0.621878	0.129251	0.392431	0.183786
OG0002004	1.27159	2.03516	-0.763568	0.0639637	0.000600355	0.00213154
OG0002005	-0.691751	0.305292	-0.997043	0.0153536	0.21508	0.015035
OG0002006	-0.361188	-0.47702	0.115832	0.725295	0.0726877	0.124192
OG0002007	0.0213806	-0.157901	0.179281	0.659328	0.610193	0.942924
OG0002008	0.266563	-1.02963	1.29619	0.0155202	0.0141902	0.363002
OG0002009	-0.764893	0.372238	-1.13713	0.0845885	0.418473	0.0938233
OG0002010	0.54886	0.126774	0.422086	0.60329	0.848183	0.331774
OG0002011	0.659316	-0.305461	0.964777	0.0152997	0.200448	0.0158809
OG0002012	-0.306691	0.00410487	-0.310796	0.329689	0.987943	0.179375
OG0002013	0.68367	1.71191	-1.02824	0.108717	0.00816673	0.122087
OG0002014	0.458119	0.106349	0.35177	0.277534	0.671853	0.065356
OG0002015	0.38293	-0.305725	0.688655	0.0298907	0.14282	0.062563
OG0002016	-0.842696	0.118498	-0.961194	0.106909	0.794011	0.054076
OG0002017	-2.82541	0.0146892	-2.8401	0.000688444	0.968662	0.000111173
OG0002018	0.497887	0.0293177	0.468569	0.18042	0.920111	0.0594773
OG0002019	1.25973	-0.0123257	1.27205	0.0421371	0.980135	0.0111912
OG0002020	-0.252231	0.033435	-0.285666	0.306775	0.886802	0.204038
OG0002021	-0.38261	-0.0491208	-0.333489	0.395471	0.881212	0.175884
OG0002022	-0.207399	-0.170176	-0.0372227	0.903876	0.432008	0.301332
OG0002023	-0.73258	-0.503265	-0.229315	0.418233	0.0440759	0.00748083
OG0002024	1.29	0.657832	0.632164	0.296398	0.16211	0.0154984
OG0002025	-0.293865	-0.975193	0.681328	0.0516056	0.00561646	0.184672
OG0002027	-0.486292	0.647541	-1.13383	0.0485852	0.109523	0.179146
OG0002028	0.179218	0.621736	-0.442517	0.274489	0.0659579	0.526377
OG0002031	2.55284	2.74759	-0.194744	0.846331	0.00739916	0.00593593
OG0002032	0.241177	0.046194	0.194983	0.459426	0.829947	0.199865
OG0002033	-0.525702	0.0010696	-0.526772	0.167373	0.996896	0.064961
OG0002034	-0.467828	0.562487	-1.03031	0.0142843	0.0476065	0.062974
OG0002035	0.262271	-0.187702	0.449973	0.14467	0.399961	0.211838
OG0002036	0.541396	-0.114111	0.655507	0.0372663	0.582465	0.0194467
OG0002037	0.268692	-0.540606	0.809298	0.0455319	0.0672847	0.279328
OG0002039	2.00308	3.06902	-1.06594	0.218284	0.00329082	0.0107507
OG0002040	-0.923571	1.24618	-2.16975	0.0216276	0.0572009	0.105596
OG0002041	-0.276932	1.21544	-1.49237	0.0381758	0.0310798	0.523346
OG0002042	0.484901	-0.108225	0.593126	0.0423927	0.578492	0.023448
OG0002043	0.223689	0.426003	-0.202314	0.558966	0.12104	0.354549
OG0002044	0.209523	-0.32008	0.529603	0.0788539	0.140652	0.281452
OG0002045	1.34468	0.169132	1.17554	0.0227665	0.60276	0.00292208
OG0002046	0.0225244	-0.786047	0.808571	0.0395359	0.0174805	0.930308
OG0002047	1.74356	0.158406	1.58515	0.00331737	0.553522	0.000404577
OG0002049	0.324603	-0.515822	0.840425	0.0372604	0.0723243	0.188313
OG0002050	-0.612701	0.103099	-0.7158	0.0223	0.600262	0.00990279
OG0002052	2.23668	-1.66971	3.90639	9.21347e-05	0.00086338	0.000115287
OG0002055	-0.0979527	-0.0699931	-0.0279596	0.934051	0.782025	0.663489
OG0002056	-0.236385	-1.94419	1.7078	0.00337088	0.000755568	0.368749
OG0002057	0.0219517	-0.091733	0.113685	0.708289	0.692276	0.923978
OG0002059	0.475815	-0.439131	0.914946	0.00973296	0.05156	0.0282356
OG0002060	0.304922	-0.211929	0.516851	0.116288	0.365925	0.171725
OG0002061	-2.9289	0.370137	-3.29903	0.000218185	0.179924	5.33646e-05
OG0002062	-0.379773	0.677768	-1.05754	0.00796829	0.0164281	0.080843
OG0002063	0.258466	-0.284737	0.543203	0.133676	0.275975	0.286164
OG0002065	0.358794	-0.124745	0.483539	0.178266	0.645808	0.155509
OG0002066	1.09015	0.772293	0.317857	0.542332	0.073822	0.0166389
OG0002067	-0.957466	0.0166688	-0.974135	0.043178	0.963688	0.0117986
OG0002068	-1.44131	1.91681	-3.35812	8.07028e-05	0.000247377	0.000333977
OG0002070	-0.977176	-0.262437	-0.714739	0.064245	0.318065	0.00515374
OG0002071	-1.19004	-0.48265	-0.707393	0.047012	0.0654108	0.00128027
OG0002072	0.021874	-0.836577	0.85845	0.0353424	0.0152039	0.934155
OG0002073	0.137468	1.2335	-1.09603	0.172618	0.0613919	0.814786
OG0002075	-0.0526837	-0.26984	0.217156	0.60432	0.39201	0.870349
OG0002076	1.64308	1.5942	0.048883	0.91328	0.00267443	0.00118627
OG0002077	-0.867825	-0.929935	0.06211	0.920066	0.0607043	0.0569881
OG0002078	-1.30174	0.175288	-1.47703	0.00785402	0.567649	0.00263744
OG0002079	0.715064	-0.410019	1.12508	0.00874462	0.103321	0.0117632
OG0002081	0.710607	0.538048	0.172559	0.743213	0.17166	0.0681709
OG0002082	0.550928	1.7517	-1.20077	0.326929	0.0814697	0.521568
OG0002084	-1.2327	-0.470498	-0.762203	0.0508118	0.0928962	0.00174215
OG0002085	-0.174176	-1.01368	0.839507	0.0212858	0.00405296	0.399109
OG0002086	-2.08008	0.0976137	-2.1777	0.00972063	0.848183	0.00234705
OG0002087	0.270165	0.22104	0.0491246	0.91328	0.494501	0.362167
OG0002089	-0.177024	-0.00283395	-0.17419	0.64029	0.992608	0.493236
OG0002090	0.354898	-0.221044	0.575942	0.163783	0.467491	0.211814
OG0002091	3.12847	1.35704	1.77143	0.246966	0.240191	0.0176177
OG0002092	-0.25049	0.797391	-1.04788	0.0647892	0.0643823	0.4847
OG0002093	-2.17965	-0.164956	-2.01469	0.00449479	0.654998	0.000571191
OG0002094	3.01935	1.74308	1.27627	0.0597138	0.007875	0.000413156
OG0002095	0.867734	-0.198427	1.06616	0.0164428	0.456402	0.00873456
OG0002096	0.389923	0.565839	-0.175915	0.735032	0.150108	0.270694
OG0002097	-2.57711	0.154858	-2.73196	0.00178528	0.703051	0.00041015
OG0002098	0.136578	-0.3642	0.500778	0.184702	0.197821	0.600294
OG0002100	0.914136	-0.217865	1.132	0.0272117	0.503086	0.0150957
OG0002102	2.53276	-0.690177	3.22294	0.00194231	0.156216	0.000975542
OG0002103	0.0928529	0.0336553	0.0591975	0.884097	0.917081	0.734546
OG0002105	0.487127	-0.274734	0.761861	0.260353	0.596858	0.301707
OG0002106	-0.666755	-0.525837	-0.140918	0.704634	0.0782715	0.02736
OG0002107	1.80727	-1.38801	3.19528	0.00112715	0.0114932	0.00224608
OG0002108	1.1644	1.23951	-0.0751108	0.915532	0.0382523	0.0335974
OG0002109	-0.230702	-0.243733	0.0130307	0.978232	0.421124	0.409811
OG0002110	-1.36426	-0.435276	-0.928985	0.0828373	0.246236	0.00548474
OG0002111	-0.811745	-1.02651	0.214762	0.623116	0.0162641	0.0255323
OG0002112	-0.243514	0.0745282	-0.318043	0.449955	0.82899	0.408999
OG0002113	-1.56141	-2.25229	0.690887	0.300843	0.00426904	0.0108411
OG0002114	-1.71377	0.0693405	-1.78311	0.00326737	0.828329	0.000697039
OG0002116	-0.0753691	-0.836707	0.761338	0.0649239	0.0196745	0.784647
OG0002117	-0.0151246	-0.291294	0.27617	0.435986	0.279631	0.955395
OG0002118	-0.0844303	-0.15181	0.0673798	0.837642	0.521219	0.703692
OG0002119	0.820991	0.781173	0.0398178	0.936189	0.0520834	0.0319609
OG0002120	-0.322721	-1.18364	0.860914	0.0305238	0.00350122	0.177553
OG0002121	1.48981	1.15726	0.33255	0.52724	0.0210577	0.00492714
OG0002122	-0.295159	0.300915	-0.596074	0.0566977	0.165136	0.145278
OG0002123	-0.243065	0.0349009	-0.277966	0.704018	0.955507	0.632089
OG0002124	-1.29751	-0.493619	-0.803891	0.0634921	0.113305	0.00241513
OG0002126	-3.08083	1.13876	-4.21959	0.000129318	0.00767146	6.21494e-05
OG0002128	-0.989985	-0.555285	-0.4347	0.235693	0.0672636	0.0058107
OG0002129	2.43489	3.79504	-1.36015	0.0407285	0.000292089	0.000802405
OG0002130	-0.0158288	-0.430524	0.414695	0.367187	0.222215	0.96373
OG0002131	-0.0572513	-0.265075	0.207823	0.545194	0.305274	0.825705
OG0002132	-0.26476	-0.134795	-0.129965	0.72441	0.626726	0.292032
OG0002133	0.547422	0.504241	0.0431811	0.903924	0.0691369	0.0404903
OG0002134	0.13559	-0.40273	0.53832	0.15957	0.161652	0.60487
OG0002135	0.492147	0.100824	0.391324	0.295712	0.735253	0.0817687
OG0002136	2.02578	0.400295	1.62548	0.02311	0.36433	0.0020248
OG0002137	-0.0925018	-0.187317	0.0948156	0.770412	0.426638	0.679638
OG0002138	0.469862	-0.526869	0.996731	0.0140209	0.051654	0.0549542
OG0002139	0.172429	0.621009	-0.44858	0.151899	0.0264189	0.411765
OG0002140	0.313269	1.52789	-1.21462	0.0717411	0.0135601	0.465399
OG0002141	0.603651	1.36736	-0.76371	0.0792753	0.00407925	0.0538013
OG0002142	-0.465274	-0.0131026	-0.452171	0.122825	0.956496	0.0378554
OG0002143	-0.308665	1.01391	-1.32257	0.019829	0.0205734	0.333807
OG0002144	0.456498	-0.690888	1.14739	0.0199109	0.0465661	0.118774
OG0002145	0.670428	-0.623349	1.29378	0.00680598	0.0382523	0.0202565
OG0002146	0.443445	-0.23418	0.677625	0.169091	0.522725	0.193093
OG0002147	-1.29607	-0.742008	-0.554066	0.43405	0.177823	0.0282356
OG0002148	0.780403	-0.575059	1.35546	0.00391341	0.0378548	0.00820806
OG0002149	3.54821	-0.0759781	3.62419	6.16458e-05	0.713548	1.09635e-05
OG0002150	-0.647142	1.26279	-1.90993	0.00195	0.00409917	0.0327338
OG0002151	-0.149086	0.21225	-0.361336	0.36786	0.489058	0.600739
OG0002152	-0.0585374	-0.421714	0.363177	0.294713	0.124162	0.82277
OG0002153	-0.235624	0.644602	-0.880226	0.0682203	0.0753375	0.441902
OG0002154	0.186371	-0.995618	1.18199	0.0103336	0.00755544	0.436231
OG0002156	-0.402169	-0.523432	0.121263	0.714465	0.0577063	0.096575
OG0002158	0.201734	0.330961	-0.129226	0.870929	0.560018	0.705515
OG0002159	-0.992719	3.76983	-4.76255	0.00262329	0.00264053	0.16554
OG0002160	0.755361	-0.268465	1.02383	0.0152997	0.281749	0.0117722
OG0002161	-2.17687	0.194928	-2.3718	0.000204511	0.301952	4.23051e-05
OG0002162	-0.0934212	0.21641	-0.309831	0.47996	0.521626	0.772824
OG0002163	-1.96028	-0.310881	-1.6494	0.00105755	0.14343	8.82329e-05
OG0002164	0.263214	-0.210227	0.473441	0.15922	0.391816	0.250603
OG0002166	-0.0277639	0.701753	-0.729517	0.048172	0.0224668	0.911507
OG0002167	-0.59859	1.94102	-2.53961	0.00837386	0.00893378	0.225065
OG0002168	2.5291	0.128841	2.40026	0.0230803	0.855237	0.0042768
OG0002169	0.823197	-0.310362	1.13356	0.0194468	0.29158	0.0161217
OG0002170	-0.917588	-1.32508	0.407489	0.366997	0.00735904	0.0188189
OG0002172	0.411221	0.0298083	0.381413	0.246777	0.915717	0.0930766
OG0002173	0.423453	-0.37909	0.802544	0.154755	0.355798	0.26823
OG0002174	0.899712	-0.0288375	0.92855	0.028124	0.924725	0.0076976
OG0002175	-1.23428	0.504167	-1.73844	0.0391981	0.357734	0.0360636
OG0002176	-0.478343	-1.00348	0.525134	0.211277	0.0147121	0.116636
OG0002177	-0.169083	-0.598643	0.42956	0.145116	0.0241836	0.391559
OG0002178	-0.801322	0.395117	-1.19644	0.00999671	0.14282	0.0110505
OG0002179	-1.41442	2.76648	-4.1809	0.00238783	0.00493212	0.0388446
OG0002181	-0.493084	-0.0421094	-0.450974	0.138257	0.860464	0.0364062
OG0002182	3.74209	0.403081	3.339	0.00112715	0.338665	0.000110661
OG0002183	0.0645243	0.242024	-0.1775	0.761351	0.57441	0.880954
OG0002184	0.437333	0.440943	-0.00361009	0.991509	0.0599029	0.0459297
OG0002185	2.05944	0.764974	1.29447	0.00551712	0.0158523	0.000133792
OG0002186	-0.0215049	-0.135446	0.113941	0.788227	0.667129	0.943027
OG0002187	-0.454464	0.298588	-0.753051	0.117993	0.384963	0.165611
OG0002188	-0.0241565	-0.776057	0.751901	0.0544013	0.020071	0.927714
OG0002189	-2.1634	-0.435866	-1.72754	0.0068708	0.207907	0.00048478
OG0002190	-0.128067	-0.72977	0.601703	0.0497451	0.0100444	0.499286
OG0002191	0.1628	-1.12571	1.28851	0.0450543	0.0289082	0.685458
OG0002192	1.05687	0.596671	0.460202	0.340859	0.120631	0.0141382
OG0002193	-2.97633	-0.0631124	-2.91322	0.000500117	0.846654	7.33514e-05
OG0002194	-1.02281	1.70995	-2.73277	0.000247032	0.000566887	0.00238819
OG0002196	0.169111	1.25847	-1.08936	0.0108554	0.00228654	0.448874
OG0002197	-0.623306	-1.27364	0.650339	0.11681	0.00493212	0.0451339
OG0002198	-0.918641	-0.385094	-0.533547	0.503227	0.529083	0.118019
OG0002199	-0.233632	-0.140845	-0.0927873	0.880525	0.757934	0.563303
OG0002200	-0.234172	-0.324524	0.0903512	0.726586	0.106694	0.190537
OG0002201	0.77539	1.41836	-0.642973	0.102571	0.00250518	0.0163379
OG0002202	0.407643	0.688682	-0.28104	0.758876	0.29884	0.508792
OG0002203	0.120019	-0.607138	0.727157	0.0628095	0.0476065	0.631461
OG0002204	-0.581576	-0.347622	-0.233954	0.531859	0.223821	0.0487144
OG0002205	0.271514	1.0407	-0.769185	0.0736612	0.0106783	0.322308
OG0002206	1.34224	0.15613	1.18611	0.0337637	0.671853	0.00496399
OG0002207	-1.94495	0.111082	-2.05603	0.00468944	0.777111	0.0010775
OG0002208	-0.117322	-0.607013	0.489691	0.147413	0.0366869	0.61011
OG0002209	0.217408	-0.161618	0.379026	0.39926	0.644781	0.491264
OG0002212	0.606432	0.0358649	0.570567	0.173118	0.917897	0.055672
OG0002217	0.447411	-0.511892	0.959303	0.0332567	0.0975217	0.113007
OG0002219	-0.319022	-0.241994	-0.0770275	0.800518	0.269244	0.13057
OG0002222	-1.71168	2.6018	-4.31349	0.00898344	0.022617	0.0652745
OG0002223	0.225022	-0.386689	0.611711	0.0365861	0.0655326	0.205997
OG0002224	0.500827	-0.469084	0.969911	0.033519	0.125431	0.0858453
OG0002225	3.62293	2.51269	1.11024	0.00810734	0.000124125	1.36171e-05
OG0002226	0.380384	0.312568	0.0678159	0.878931	0.316295	0.196942
OG0002227	-0.295252	0.086536	-0.381788	0.231397	0.729748	0.189476
OG0002229	0.251641	-0.319848	0.571488	0.0737191	0.159897	0.223043
OG0002231	-0.788874	0.000935208	-0.789809	0.0494794	0.996925	0.0131584
OG0002232	-0.39099	1.14894	-1.53993	0.0275074	0.0304363	0.335223
OG0002233	-0.583686	-4.0069	3.42321	0.000675853	0.000133217	0.117939
OG0002237	-0.088165	0.360152	-0.448317	0.332908	0.302192	0.798951
OG0002238	0.0648168	-0.208147	0.272964	0.374217	0.370601	0.774955
OG0002239	0.359843	-0.63284	0.992683	0.0106278	0.0216511	0.0968728
OG0002240	0.511131	1.92965	-1.41852	0.00766973	0.000817922	0.0778025
OG0002241	0.1229	-0.557318	0.680218	0.269954	0.23332	0.787043
OG0002243	0.192442	1.67086	-1.47841	0.1129	0.034627	0.765177
OG0002244	0.569289	0.17679	0.3925	0.206101	0.443929	0.0256674
OG0002245	-0.228349	0.832218	-1.06057	0.064245	0.0586661	0.529122
OG0002246	0.345922	0.368245	-0.0223232	0.951767	0.164184	0.159449
OG0002247	0.0193975	-0.439509	0.458906	0.208737	0.122192	0.942267
OG0002248	0.379885	0.77835	-0.398465	0.254828	0.0198816	0.13429
OG0002249	0.219956	0.210217	0.00973852	0.980472	0.404493	0.346408
OG0002252	-1.27486	0.917241	-2.1921	0.00219865	0.0250276	0.00438384
OG0002253	-0.442352	0.417952	-0.860304	0.012917	0.0613538	0.0379409
OG0002255	0.831651	-0.285822	1.11747	0.0511309	0.457637	0.0407182
OG0002256	-0.284654	-0.766525	0.481871	0.119788	0.0112582	0.175577
OG0002257	-1.17383	1.61678	-2.79062	0.000300977	0.000895274	0.00178298
OG0002258	1.79901	1.42485	0.37416	0.408845	0.00569761	0.00109755
OG0002259	1.24427	0.137699	1.10658	0.007089	0.537655	0.000781028
OG0002260	-0.763882	0.862956	-1.62684	0.0580136	0.150108	0.166602
OG0002261	0.209385	-0.834038	1.04342	0.00914149	0.00811919	0.307089
OG0002262	0.158259	-0.330546	0.488806	0.182215	0.225442	0.52768
OG0002263	0.142366	1.09192	-0.949558	0.0353517	0.00822455	0.600739
OG0002264	0.451206	-0.0326627	0.483868	0.283959	0.93434	0.164196
OG0002265	-0.24905	0.190999	-0.440049	0.34256	0.593412	0.442656
OG0002266	-0.212485	-0.187635	-0.0248493	0.93844	0.411517	0.315573
OG0002267	-0.746548	-4.01125	3.2647	0.00198575	0.000336968	0.112007
OG0002269	-2.13099	0.947614	-3.0786	0.00148402	0.0499124	0.00127013
OG0002270	3.2662	0.946479	2.31972	0.0211019	0.139227	0.00102917
OG0002271	0.392594	-0.305223	0.697816	0.027827	0.140752	0.0563369
OG0002272	3.87193	1.46757	2.40436	0.0267523	0.05644	0.000754483
OG0002273	3.88482	1.43208	2.45274	0.00742624	0.0214557	0.000190574
OG0002274	0.513524	0.62636	-0.112836	0.878332	0.230396	0.285682
OG0002275	-0.113818	0.138374	-0.252192	0.477332	0.615361	0.654793
OG0002276	-1.34379	-0.136342	-1.20745	0.0224279	0.685188	0.00323741
OG0002277	3.55268	0.239262	3.31342	0.00192026	0.628631	0.000257266
OG0002279	1.19236	0.16964	1.02272	0.0268453	0.56342	0.00324967
OG0002280	2.02948	3.07484	-1.04536	0.336844	0.00847377	0.0260498
OG0002281	0.39598	0.184001	0.211979	0.404484	0.339637	0.0492046
OG0002282	-1.13716	-2.61512	1.47796	0.0339738	0.00135043	0.0231038
OG0002283	-0.286937	0.0489582	-0.335895	0.184702	0.806998	0.115703
OG0002285	0.963747	1.13945	-0.175706	0.599106	0.00407925	0.00452789
OG0002286	-0.170187	0.617724	-0.787912	0.0743053	0.0670714	0.548201
OG0002287	-1.18326	-0.156236	-1.02702	0.0506966	0.664644	0.0077512
OG0002288	3.7566	0.53371	3.22289	0.244573	0.810783	0.0732366
OG0002290	0.503617	-0.561296	1.06491	0.0109137	0.0421004	0.0436616
OG0002291	0.25482	0.488097	-0.233276	0.589151	0.146245	0.395172
OG0002292	-1.26804	-0.0973783	-1.17067	0.0142342	0.741069	0.00210406
OG0002293	0.0492658	-0.392888	0.442154	0.215641	0.152693	0.855536
OG0002295	0.196827	-0.22839	0.425217	0.163364	0.304001	0.339348
OG0002296	0.101362	-0.329927	0.431289	0.150889	0.144654	0.620923
OG0002297	0.0418876	-0.0953973	0.137285	0.620353	0.655325	0.842651
OG0002298	-0.304117	1.3818	-1.68591	0.00200959	0.00167754	0.194874
OG0002299	-2.20128	1.43027	-3.63155	0.000336008	0.00511764	0.000413156
OG0002300	0.221311	0.37677	-0.155459	0.762089	0.311338	0.523001
OG0002301	7.0556	0.544931	6.51067	6.16458e-05	0.145783	8.72798e-06
OG0002302	0.525332	-0.552318	1.07765	0.0396307	0.122982	0.115257
OG0002303	0.795158	2.6131	-1.81794	0.00114108	0.000113314	0.00711893
OG0002306	-4.77494	1.18385	-5.95879	0.0111788	0.373764	0.00602512
OG0002307	-3.93507	1.22066	-5.15573	0.000161231	0.0151047	6.3722e-05
OG0002308	1.11001	-0.426463	1.53648	0.00243415	0.0941134	0.00183526
OG0002309	0.50639	4.41932	-3.91293	0.000260844	7.05685e-05	0.12287
OG0002310	-0.169068	-0.0423605	-0.126707	0.87721	0.949338	0.762255
OG0002311	0.100905	-0.125014	0.225919	0.463741	0.600263	0.647414
OG0002312	0.748927	2.47946	-1.73054	0.000869248	9.81269e-05	0.0055173
OG0002313	1.21255	0.0497825	1.16276	0.203341	0.949397	0.0757471
OG0002314	0.137188	0.0553152	0.0818732	0.878174	0.895219	0.700627
OG0002315	2.39011	-0.724158	3.11427	0.00337022	0.174191	0.00199606
OG0002316	-0.608626	-1.55592	0.947289	0.197608	0.0225275	0.232058
OG0002317	0.348615	1.20926	-0.860649	0.161893	0.027707	0.400818
OG0002318	0.249094	-0.82569	1.07478	0.0335329	0.0332121	0.404966
OG0002320	2.30581	0.697004	1.6088	0.0406393	0.183717	0.00219595
OG0002321	0.903265	-0.698834	1.6021	0.0162531	0.0993733	0.0345749
OG0002322	-2.41031	-1.25465	-1.15566	0.0877741	0.0292335	0.00124126
OG0002323	0.306803	0.173174	0.133628	0.794569	0.647786	0.367003
OG0002324	-1.06462	-0.829704	-0.234914	0.376039	0.00582059	0.0010404
OG0002325	-2.42135	0.162204	-2.58356	0.000167003	0.399523	3.30555e-05
OG0002326	-0.00621844	-0.114404	0.108186	0.695672	0.583372	0.975499
OG0002327	-0.0105516	0.251534	-0.262085	0.516343	0.409636	0.972043
OG0002328	0.619073	-0.0645555	0.683628	0.112431	0.846323	0.05192
OG0002329	1.90425	-0.283383	2.18764	0.000325718	0.167434	8.90183e-05
OG0002330	0.0408859	0.154952	-0.114067	0.682579	0.457498	0.845693
OG0002331	1.04004	-0.160002	1.20005	0.0132325	0.575653	0.00519494
OG0002332	0.615546	1.14194	-0.52639	0.293176	0.0185978	0.099047
OG0002333	0.894775	0.170438	0.724337	0.297455	0.757934	0.0870606
OG0002334	0.520448	-1.5941	2.11455	0.00133322	0.00154551	0.0680455
OG0002335	-2.13833	3.34771	-5.48604	5.39666e-05	7.05685e-05	0.000142923
OG0002337	-2.08928	0.561561	-2.65084	0.000293608	0.0413	0.000110661
OG0002338	0.377942	0.796499	-0.418557	0.158953	0.00900317	0.0817164
OG0002339	0.0649801	0.190098	-0.125117	0.676486	0.393871	0.764548
OG0002340	0.229828	1.13784	-0.908008	0.0162531	0.00257373	0.272285
OG0002342	0.27963	-0.245346	0.524976	0.156891	0.363423	0.266917
OG0002343	-0.705824	-0.339467	-0.366357	0.42811	0.332618	0.0526988
OG0002344	1.58543	-0.0594441	1.64487	0.0300016	0.913409	0.00848485
OG0002345	-1.14882	0.17641	-1.32523	0.00922466	0.537314	0.00340675
OG0002346	-2.99275	-0.677829	-2.31492	0.0110026	0.196276	0.00069653
OG0002347	0.497185	-0.0800968	0.577281	0.0899347	0.749832	0.0468543
OG0002348	0.319366	1.41318	-1.09381	0.02875	0.00424076	0.277146
OG0002349	-0.682539	0.148105	-0.830644	0.0227162	0.516292	0.0116913
OG0002350	-0.0208407	0.364589	-0.38543	0.257324	0.1652	0.935354
OG0002351	-0.145269	-0.422714	0.277444	0.640016	0.33964	0.733166
OG0002352	0.425039	-0.564812	0.98985	0.0152597	0.0437575	0.0790026
OG0002354	-0.643066	0.11852	-0.761586	0.0900404	0.718405	0.0500642
OG0002355	0.628344	-0.451324	1.07967	0.0170301	0.114701	0.0324996
OG0002357	-1.18725	0.301068	-1.48832	0.00922199	0.340783	0.00494021
OG0002358	0.596237	0.347821	0.248415	0.47642	0.195841	0.0358452
OG0002361	-0.70995	-0.7257	0.0157497	0.977808	0.0667399	0.0546091
OG0002363	0.150946	-0.149207	0.300153	0.294268	0.493455	0.449121
OG0002364	0.490732	-0.179272	0.670004	0.0692666	0.482186	0.0591401
OG0002365	0.19057	0.465494	-0.274924	0.551314	0.189189	0.556335
OG0002367	0.488604	-0.334765	0.823368	0.0196153	0.13404	0.0344193
OG0002368	0.0444768	-0.30266	0.347137	0.348432	0.280342	0.876728
OG0002369	0.701179	-0.903386	1.60456	0.00543137	0.0187472	0.0315449
OG0002370	-0.0741019	-0.250161	0.176059	0.771572	0.575948	0.869149
OG0002371	1.24523	-0.136244	1.38147	0.0728519	0.8109	0.0311389
OG0002372	0.756323	0.563556	0.192768	0.645012	0.0936414	0.0280113
OG0002373	-0.262069	0.55855	-0.820618	0.135524	0.170182	0.474222
OG0002374	0.433322	0.360574	0.0727482	0.844463	0.179515	0.0955883
OG0002375	0.856215	-0.454239	1.31045	0.00285621	0.0567494	0.00344831
OG0002377	0.0136587	-0.269542	0.283201	0.493961	0.389136	0.964939
OG0002378	2.00587	-0.389217	2.39509	0.00337088	0.329335	0.001317
OG0002379	0.763405	-0.821317	1.58472	0.00812473	0.0346725	0.0315923
OG0002380	-0.402884	-0.27265	-0.130233	0.78198	0.422765	0.208312
OG0002383	0.249363	0.392019	-0.142656	0.620164	0.0912872	0.218185
OG0002384	1.27045	0.23165	1.0388	0.0812159	0.583552	0.0112884
OG0002385	-0.0318088	0.862959	-0.894768	0.0678228	0.032295	0.926082
OG0002386	-1.01002	2.23579	-3.24581	0.00154897	0.00273373	0.0362809
OG0002388	-4.34577	0.796657	-5.14243	0.000761026	0.188355	0.000264001
OG0002389	0.287033	-0.13965	0.426683	0.260266	0.632938	0.278552
OG0002390	-0.094206	-0.109384	0.0151779	0.969973	0.697136	0.716322
OG0002391	0.537429	0.13393	0.403499	0.322525	0.672533	0.0817029
OG0002392	0.979147	0.758555	0.220592	0.67652	0.0773054	0.0251898
OG0002393	-0.269204	0.976952	-1.24616	0.00920658	0.00886713	0.274588
OG0002394	-0.420968	0.285466	-0.706434	0.104973	0.354658	0.154025
OG0002396	0.479612	0.566667	-0.0870543	0.891413	0.2126	0.252044
OG0002397	0.0183854	0.534043	-0.515657	0.102039	0.0409032	0.934664
OG0002398	2.24789	-0.189781	2.43767	0.00182021	0.596632	0.000459364
OG0002399	1.21883	-1.12005	2.33888	0.00789382	0.0440759	0.0230131
OG0002400	0.016098	0.0197936	-0.0036956	0.991746	0.938801	0.94151
OG0002401	0.0414005	-0.344106	0.385506	0.263737	0.192115	0.875949
OG0002402	0.264952	0.038671	0.226281	0.413444	0.867389	0.182689
OG0002403	0.534985	0.0580824	0.476903	0.698846	0.956091	0.52739
OG0002404	-0.014705	0.0384273	-0.0531323	0.845385	0.853722	0.938545
OG0002405	0.590552	0.829439	-0.238887	0.50987	0.0184963	0.0417348
OG0002406	-0.175849	-0.0922377	-0.0836115	0.811943	0.726012	0.447809
OG0002407	1.45067	1.21275	0.237928	0.800782	0.0942451	0.0422046
OG0002408	-1.02322	0.438847	-1.46207	0.0439948	0.357734	0.0426009
OG0002409	-0.0235317	-0.251346	0.227814	0.556087	0.389411	0.935659
OG0002410	-0.0346896	-0.799076	0.764386	0.0188107	0.00622121	0.862731
OG0002412	-0.216619	1.81794	-2.03456	0.00327342	0.00195372	0.487933
OG0002413	0.695603	0.492486	0.203117	0.446594	0.0388592	0.00722646
OG0002414	0.694785	0.477915	0.21687	0.519377	0.0831947	0.0175445
OG0002415	-3.09765	0.390223	-3.48787	0.000250297	0.198573	6.17309e-05
OG0002416	0.75174	0.0443652	0.707375	0.0372663	0.852046	0.00735356
OG0002417	-3.80179	0.888323	-4.69011	0.00120974	0.155216	0.000503508
OG0002418	-0.0470728	-0.26902	0.221947	0.551001	0.336959	0.870024
OG0002421	-0.828867	-0.333381	-0.495486	0.141404	0.181081	0.0075136
OG0002422	-0.018186	0.606161	-0.624347	0.0606556	0.0279412	0.935659
OG0002423	-0.551532	-0.0343573	-0.517174	0.146549	0.906144	0.0430261
OG0002424	-0.352175	-0.35455	0.00237461	0.995911	0.270786	0.240416
OG0002425	0.889186	-0.612037	1.50122	0.00630464	0.0600912	0.0112884
OG0002426	0.68812	0.106377	0.581743	0.361786	0.838368	0.139516
OG0002427	-0.869213	0.964108	-1.83332	0.00247848	0.0120731	0.0114055
OG0002428	-0.721793	1.5728	-2.2946	0.0113542	0.017885	0.145018
OG0002429	0.600455	-0.23807	0.838524	0.119144	0.541311	0.111138
OG0002430	0.6204	-0.194382	0.814782	0.0767933	0.548056	0.0583459
OG0002431	0.95595	-0.805508	1.76146	0.00739757	0.0483001	0.0184372
OG0002432	-0.691056	0.176876	-0.867932	0.0159375	0.407844	0.00923783
OG0002433	0.965932	0.613875	0.352058	0.451689	0.104455	0.0177589
OG0002434	1.42647	-0.694189	2.12066	0.0149446	0.185554	0.016422
OG0002435	-0.0963577	1.64991	-1.74627	0.0434196	0.0213153	0.868272
OG0002436	0.00411662	0.521992	-0.517875	0.185211	0.0922051	0.989107
[truncated: 6,621 more rows]

## Sheet: Mapman_annot
ID	log2R/S MH	log2R/S AU	MH-AU	BH.MH	BH.AU	BH.trophy	BINCODE	NAME
OG0000012	0.224049	-0.63704	0.861089	0.742343	0.366272	0.356	50.2.7	Enzyme classification.EC_2 transferases.EC_2.7 transferase transferring phosphorus-containing group
OG0000012	0.224049	-0.63704	0.861089	0.742343	0.366272	0.356	18.4.1.12	Protein modification.phosphorylation.TKL protein kinase superfamily.protein kinase (LRR-XII)
OG0000014	1.32768	-0.77218	2.09986	0.000582837	0.0106433	0.000524272	15.5.15	RNA biosynthesis.transcriptional regulation.transcription factor (C2H2-ZF)
OG0000021	0.581934	0.371437	0.210497	0.0318816	0.150108	0.524221	17.1.2.1.43	Protein biosynthesis.ribosome biogenesis.large ribosomal subunit (LSU).LSU proteome.component RPL40
OG0000023	-1.81245	2.07851	-3.89096	0.0168442	0.0156262	0.00351509	19.4.2.2	Protein homeostasis.proteolysis.serine-type peptidase activities.S10-class serine carboxypeptidase (SCPL)
OG0000024	2.85392	0.541935	2.31199	0.00122068	0.331148	0.0148863	50.1.13	Enzyme classification.EC_1 oxidoreductases.EC_1.14 oxidoreductase acting on paired donor with incorporation or reduction of molecular oxygen
OG0000029	-0.717559	-0.492952	-0.224607	0.0163935	0.0788934	0.510308	18.4.1.22	Protein modification.phosphorylation.TKL protein kinase superfamily.protein kinase (PERK)
OG0000030	0.867141	-0.0297761	0.896917	0.0135914	0.931197	0.0459042	12.1.4	Chromatin organisation.histones.histone (H3)
OG0000031	0.092146	1.20829	-1.11614	0.901425	0.117918	0.253295	15.5.17	RNA biosynthesis.transcriptional regulation.transcription factor (NAC)
OG0000032	0.817402	0.0204813	0.796921	0.0240393	0.956273	0.0862908	19.2.2.5.2	Protein homeostasis.ubiquitin-proteasome system.ubiquitin-fold protein conjugation.MUB conjugation.conjugation E2 protein
OG0000036	5.33652	1.4474	3.88912	0.000160263	0.0526601	0.00350064	50.2.8	Enzyme classification.EC_2 transferases.EC_2.8 transferase transferring sulfur-containing group
OG0000037	1.00443	-0.888133	1.89256	0.00371939	0.01048	0.00133724	24.1.3.2.2	Solute transport.primary active transport.ABC superfamily.ABC2 family.subfamily ABCG transporter
OG0000039	1.03292	-0.65593	1.68885	0.00437888	0.0380166	0.00268041	18.4.1.24.1	Protein modification.phosphorylation.TKL protein kinase superfamily.G-Lectin protein kinase families.protein kinase (SD-1)
OG0000039	1.03292	-0.65593	1.68885	0.00437888	0.0380166	0.00268041	18.4.1.17	Protein modification.phosphorylation.TKL protein kinase superfamily.protein kinase (DUF26)
OG0000040	1.9472	2.33302	-0.38582	0.00297825	0.00261384	0.529603	18.8.1.4	Protein modification.S-glutathionylation.glutathione S-transferase activities.class tau glutathione S-transferase
OG0000041	0.861618	0.472902	0.388716	0.236829	0.549192	0.712475	12.1.5	Chromatin organisation.histones.histone (H4)
OG0000042	-0.298022	0.606429	-0.904451	0.363144	0.106978	0.077278	18.4.1.10.2	Protein modification.phosphorylation.TKL protein kinase superfamily.LRR-X protein kinase families.protein kinase (LRR-Xb)
OG0000043	-0.161914	0.202547	-0.364461	0.647414	0.596891	0.461543	12.1.3	Chromatin organisation.histones.histone (H2B)
OG0000049	-3.10642	-0.0142271	-3.09219	0.000571746	0.981623	0.00325719	15.5.17	RNA biosynthesis.transcriptional regulation.transcription factor (NAC)
OG0000050	-0.391713	0.394328	-0.786041	0.124687	0.147569	0.0474398	20.2.1	Cytoskeleton organisation.microfilament network.actin filament protein
OG0000053	1.75899	0.473524	1.28546	0.000686919	0.132795	0.0134674	18.4.1.19	Protein modification.phosphorylation.TKL protein kinase superfamily.protein kinase (L-lectin)
OG0000057	-0.0592893	-0.504097	0.444807	0.88945	0.231911	0.418831	16.10.3	RNA processing.mRNA silencing.RIS-Complex miRNA recruiting factor (AGO1)
OG0000058	0.653898	0.276261	0.377637	0.0292673	0.311492	0.297597	18.4.1.37.1	Protein modification.phosphorylation.TKL protein kinase superfamily.RLCK-VII receptor-like protein kinase families.receptor-like protein kinase (RLCK-VIIa)
OG0000060	-0.00761091	-0.18053	0.172919	0.969387	0.370601	0.517344	15.6.2.2	RNA biosynthesis.organelle machinery.transcriptional regulation.transcription factor (mTERF)
OG0000064	2.86061	0.761485	2.09913	0.000527058	0.118081	0.0105614	50.1.13	Enzyme classification.EC_1 oxidoreductases.EC_1.14 oxidoreductase acting on paired donor with incorporation or reduction of molecular oxygen
OG0000067	-0.47885	0.100269	-0.579119	0.267422	0.841651	0.344448	20.1.1.2	Cytoskeleton organisation.microtubular network.alpha-beta-Tubulin heterodimer.component beta-Tubulin
OG0000072	-1.38486	0.0114103	-1.39627	0.000669932	0.967255	0.00358037	15.5.2.1	RNA biosynthesis.transcriptional regulation.MYB transcription factor superfamily.transcription factor (MYB)
OG0000075	2.28527	-0.744619	3.02989	4.95915e-05	0.00983923	0.000113257	24.1.3.1.1	Solute transport.primary active transport.ABC superfamily.ABC1 family.subfamily ABCB transporter
OG0000078	-0.478054	-0.471164	-0.00688999	0.223518	0.262909	0.991791	15.5.3.1	RNA biosynthesis.transcriptional regulation.Homeobox transcription factor superfamily.transcription factor (HD-ZIP I/II)
OG0000079	-3.52435	-0.170376	-3.35397	5.4905e-05	0.609438	0.000390922	15.5.2.1	RNA biosynthesis.transcriptional regulation.MYB transcription factor superfamily.transcription factor (MYB)
OG0000080	-0.635718	-0.611091	-0.024627	0.0599129	0.0862297	0.95902	15.5.1.3	RNA biosynthesis.transcriptional regulation.C2C2 transcription factor superfamily.transcription factor (GATA)
OG0000082	3.13921	1.68249	1.45672	8.57329e-05	0.00238094	0.011175	15.5.2.1	RNA biosynthesis.transcriptional regulation.MYB transcription factor superfamily.transcription factor (MYB)
OG0000084	7.15648	-0.461892	7.61837	0.000106281	0.566274	0.000519112	50.1.13	Enzyme classification.EC_1 oxidoreductases.EC_1.14 oxidoreductase acting on paired donor with incorporation or reduction of molecular oxygen
OG0000088	2.17825	0.410628	1.76762	0.00180315	0.375632	0.0202037	24.3.10	Solute transport.channels.anion channel (SLAC)
OG0000089	-2.95821	0.733012	-3.69122	0.000127573	0.0591547	0.00034292	21.2.3.1.1.1	Cell wall organisation.hemicellulose.heteromannan.biosynthesis.mannan synthase activities.mannan synthase (CSLA)
OG0000091	0.975838	-0.0376585	1.0135	0.00125911	0.856881	0.00587269	22.3.2.1	Vesicle trafficking.Coat protein I (COPI) coatomer machinery.coat protein recruiting.ARF-GTPase
OG0000092	1.39046	0.35028	1.04018	0.000707638	0.158706	0.0127836	24.1.2.3.1	Solute transport.primary active transport.P-type ATPase superfamily.P3 family.P3A-type proton-translocating ATPase (AHA)
OG0000098	4.47357	0.335912	4.13766	1.36171e-05	0.23966	0.000113257	15.5.2.3	RNA biosynthesis.transcriptional regulation.MYB transcription factor superfamily.transcription factor (GARP)
OG0000102	-0.69812	-0.598556	-0.0995637	0.0075508	0.0211243	0.72188	18.4.5.2	Protein modification.phosphorylation.CAMK protein kinase superfamily.SNF1-related protein kinase (SnRK2)
OG0000103	0.237118	-0.186174	0.423292	0.243121	0.391849	0.156138	15.5.51.2	RNA biosynthesis.transcriptional regulation.NF-Y transcription factor complex.component NF-YB
OG0000104	-2.14578	-1.07675	-1.06904	0.000119616	0.00475044	0.0128131	18.4.1.18	Protein modification.phosphorylation.TKL protein kinase superfamily.protein kinase (Extensin)
OG0000105	-0.081456	-0.207994	0.126538	0.755531	0.443269	0.731569	26.4.3.3	External stimuli response.temperature.cold response.cold-responsive protein kinase (CRPK)
OG0000106	0.559442	-0.566635	1.12608	0.150854	0.174105	0.0602999	18.4.3.3	Protein modification.phosphorylation.CMGC protein kinase superfamily.protein kinase (DYRK)
OG0000106	0.559442	-0.566635	1.12608	0.150854	0.174105	0.0602999	16.4.6.8	RNA processing.pre-mRNA splicing.spliceosome-associated non-snRNP factor activities.splicing regulator kinase (PRP4K)
OG0000107	4.70607	2.34902	2.35706	4.23051e-05	0.00149189	0.00400447	15.5.15	RNA biosynthesis.transcriptional regulation.transcription factor (C2H2-ZF)
OG0000108	3.06427	0.767656	2.29662	0.0111809	0.442792	0.103275	50.1.1	Enzyme classification.EC_1 oxidoreductases.EC_1.1 oxidoreductase acting on CH-OH group of donor
OG0000109	1.07866	0.0089555	1.0697	0.00282519	0.976019	0.0139027	24.2.2.9	Solute transport.carrier-mediated transport.MFS superfamily.anion transporter (NRT1/PTR)
OG0000113	2.71651	0.655031	2.06148	0.0128314	0.476929	0.109714	15.5.15	RNA biosynthesis.transcriptional regulation.transcription factor (C2H2-ZF)
OG0000116	-5.26298	0.760888	-6.02387	3.098e-05	0.0865747	0.00011314	15.5.2.1	RNA biosynthesis.transcriptional regulation.MYB transcription factor superfamily.transcription factor (MYB)
OG0000118	3.38632	-0.857221	4.24354	6.08323e-05	0.0298562	0.000187057	50.1.13	Enzyme classification.EC_1 oxidoreductases.EC_1.14 oxidoreductase acting on paired donor with incorporation or reduction of molecular oxygen
OG0000119	1.53018	0.302425	1.22775	0.0785166	0.740611	0.285129	50.2.4	Enzyme classification.EC_2 transferases.EC_2.4 glycosyltransferase
OG0000120	1.95494	1.04146	0.913479	0.0350052	0.231018	0.420433	15.5.7.3	RNA biosynthesis.transcriptional regulation.AP2/ERF transcription factor superfamily.transcription factor (AP2)
OG0000122	0.188858	-0.27912	0.467978	0.401628	0.255019	0.161153	12.3.6.2	Chromatin organisation.histone modifications.histone phosphorylation.protein kinase (MLK)
OG0000122	0.188858	-0.27912	0.467978	0.401628	0.255019	0.161153	18.4.4.2	Protein modification.phosphorylation.CK protein kinase superfamily.protein kinase (MLK)
OG0000123	-1.59895	-0.593528	-1.00543	0.000414923	0.0387436	0.0150942	15.5.1.5	RNA biosynthesis.transcriptional regulation.C2C2 transcription factor superfamily.transcription factor (DOF)
OG0000124	1.31217	0.456478	0.855692	0.00146059	0.107406	0.0378918	50.1.13	Enzyme classification.EC_1 oxidoreductases.EC_1.14 oxidoreductase acting on paired donor with incorporation or reduction of molecular oxygen
OG0000126	1.67645	1.48145	0.194996	0.158163	0.236586	0.911885	15.5.14	RNA biosynthesis.transcriptional regulation.transcription factor (MADS/AGL)
OG0000128	-1.45767	2.47454	-3.93221	0.0334967	0.00713326	0.00287953	50.2.1	Enzyme classification.EC_2 transferases.EC_2.1 transferase transferring one-carbon group
OG0000129	0.0673672	-0.769975	0.837342	0.964152	0.616907	0.677643	27.8.1	Multi-process regulation.PEB protein-dependent signalling.regulatory protein (PEBP)
OG0000130	3.21603	1.0628	2.15323	8.71689e-05	0.0155446	0.00251696	50.1.1	Enzyme classification.EC_1 oxidoreductases.EC_1.1 oxidoreductase acting on CH-OH group of donor
OG0000133	-0.096634	1.00021	-1.09684	0.754429	0.0162791	0.0296006	50.2.4	Enzyme classification.EC_2 transferases.EC_2.4 glycosyltransferase
OG0000134	0.287521	-0.557873	0.845394	0.224593	0.0529247	0.0326445	26.8.3.1.2	External stimuli response.pathogen.defense mechanisms.systemic acquired resistance (SAR).NPR1-interactive transcription factor (TGA)
OG0000134	0.287521	-0.557873	0.845394	0.224593	0.0529247	0.0326445	15.5.4.7.1	RNA biosynthesis.transcriptional regulation.bZIP transcription factor superfamily.TGA transcription factor activity.transcription factor (TGA)
OG0000134	0.287521	-0.557873	0.845394	0.224593	0.0529247	0.0326445	15.5.4.1	RNA biosynthesis.transcriptional regulation.bZIP transcription factor superfamily.transcription factor (bZIP)
OG0000135	0.742721	-0.758783	1.5015	0.0105902	0.0151791	0.00267979	15.5.8	RNA biosynthesis.transcriptional regulation.transcription factor (Alfin)
OG0000138	-0.36174	0.378206	-0.739945	0.493838	0.512836	0.326929	15.5.13	RNA biosynthesis.transcriptional regulation.transcription factor (HSF)
OG0000139	0.669763	0.433123	0.23664	0.185398	0.417719	0.747964	16.4.6.1	RNA processing.pre-mRNA splicing.spliceosome-associated non-snRNP factor activities.splicing factor (SR30|34)
OG0000141	0.856748	-0.902576	1.75932	0.319471	0.330692	0.166137	15.5.14	RNA biosynthesis.transcriptional regulation.transcription factor (MADS/AGL)
OG0000142	-1.65983	2.67706	-4.33689	0.00494021	0.00117481	0.000474334	11.2.1.1.2	Phytohormone action.auxin.biosynthesis.indole-3-pyruvic acid (IPyA) pathway.flavin monooxygenase (YUCCA)
OG0000143	3.27453	-1.87026	5.1448	0.00514554	0.0592315	0.00376857	9.1.4.2	Secondary metabolism.terpenoids.terpene biosynthesis.mono-/sesquiterpene-/diterpene synthase
OG0000144	-0.0355987	0.810078	-0.845677	0.910452	0.0308941	0.0637629	17.5.1.1	Protein biosynthesis.translation elongation.eEF1 aminoacyl-tRNA binding factor activity.aminoacyl-tRNA binding factor (eEF1A)
OG0000149	0.436616	-0.110394	0.54701	0.244221	0.797631	0.303321	5.8.2.1.1.1	Lipid metabolism.lipid trafficking.endoplasmic reticulum-plastid lipid transfer.phospholipid transverse translocation.ALA-ALIS flippase complex.active component ALA
OG0000149	0.436616	-0.110394	0.54701	0.244221	0.797631	0.303321	24.1.2.4.1.1	Solute transport.primary active transport.P-type ATPase superfamily.P4 family.phospholipid flippase complex.P4-type ATPase component ALA
OG0000150	0.0709879	-0.53191	0.602898	0.709895	0.0289068	0.0464727	19.2.2.8.1.1	Protein homeostasis.ubiquitin-proteasome system.ubiquitin-fold protein conjugation.Cullin-based ubiquitylation complexes.SKP1-CUL1-FBX (SCF) E3 ligase complexes.target protein binding component SKP1/ASK1
OG0000151	1.21399	2.92308	-1.70909	0.0967391	0.00682613	0.102039	50.3.2	Enzyme classification.EC_3 hydrolases.EC_3.2 glycosylase
OG0000152	-0.420353	-0.757516	0.337162	0.168354	0.0427506	0.424703	12.3.3.7	Chromatin organisation.histone modifications.histone lysine methylation.class-V histone methyltransferase (Suvar)
OG0000154	0.584593	0.119447	0.465146	0.030193	0.637816	0.167842	18.4.24.1.1	Protein modification.phosphorylation.serine/threonine protein phosphatase superfamily.PPP Fe-Zn-dependent phosphatase families.PP1-class phosphatase
OG0000156	1.49341	-0.212353	1.70577	0.0498019	0.784942	0.099494	15.5.17	RNA biosynthesis.transcriptional regulation.transcription factor (NAC)
OG0000158	-1.34023	2.36771	-3.70794	0.00535369	0.000886627	0.000411118	50.2.4	Enzyme classification.EC_2 transferases.EC_2.4 glycosyltransferase
OG0000159	0.399491	-0.442282	0.841773	0.103968	0.0978897	0.0316607	14.6.2.3	DNA damage response.nucleotide excision repair (NER).transcription-coupled nucleotide excision repair (TC-NER).ubiquitin protease (USP7)
OG0000159	0.399491	-0.442282	0.841773	0.103968	0.0978897	0.0316607	19.2.3.1.1.5	Protein homeostasis.ubiquitin-proteasome system.ubiquitin-fold protein deconjugation.ubiquitin deconjugation.UBP deubiquitinase activities.deubiquitinase (UBP12-13)
OG0000160	1.14116	1.87831	-0.737148	0.0687145	0.0181621	0.365561	15.5.4.7.1	RNA biosynthesis.transcriptional regulation.bZIP transcription factor superfamily.TGA transcription factor activity.transcription factor (TGA)
OG0000160	1.14116	1.87831	-0.737148	0.0687145	0.0181621	0.365561	15.5.4.1	RNA biosynthesis.transcriptional regulation.bZIP transcription factor superfamily.transcription factor (bZIP)
OG0000162	-0.45232	-0.520262	0.0679418	0.21599	0.189406	0.90271	27.5.4.1	Multi-process regulation.phosphoinositide lipid regulatory system.inositol polyphosphate 5-phosphatase activities.type-I inositol-polyphosphate 5-phosphatase
OG0000171	-4.55145	0.070488	-4.62194	0.000236758	0.918374	0.00128118	21.1.1.1.1	Cell wall organisation.cellulose.cellulose synthase complex (CSC).CSC components.catalytic component CesA
OG0000172	-0.422612	0.162028	-0.584639	0.0384809	0.396882	0.0444057	27.4.1	Multi-process regulation.Rop-GTPase regulatory system.small GTPase (ROP)
OG0000175	1.70679	-0.545263	2.25205	0.00905467	0.298278	0.0131421	20.2.5.1.4	Cytoskeleton organisation.microfilament network.actin-membrane compartment interaction.NET-type actin-membrane nexus protein families.actin-binding protein (NET4)
OG0000178	1.65846	-0.15672	1.81518	0.000743439	0.596891	0.00278835	19.1.5.1	Protein homeostasis.protein quality control.cytosolic Hsp70 chaperone system.chaperone (Hsp70)
OG0000179	-0.254878	-1.07579	0.820916	0.470858	0.0239	0.123958	24.3.9	Solute transport.channels.ligand-gated cation channel (GLR)
OG0000180	0.907168	-0.478522	1.38569	0.00515098	0.0742549	0.00427931	13.4.2.3.4	Cell cycle organisation.cytokinesis.cell-plate formation.SNARE cell-plate vesicle fusion complex.R-SNARE component VAMP721/VAMP722
OG0000180	0.907168	-0.478522	1.38569	0.00515098	0.0742549	0.00427931	22.7.5.1	Vesicle trafficking.SNARE target membrane recognition and fusion complexes.R-type SNARE longin components.VAMP7-group component
OG0000181	0.117963	-0.183557	0.30152	0.709252	0.587696	0.492329	22.1.1.1	Vesicle trafficking.clathrin coated vesicle (CCV) machinery.clathrin triskelion structure.heavy chain
OG0000182	2.39911	1.42826	0.970848	0.00118673	0.0176638	0.133937	25.3.2.1	Nutrient uptake.phosphorus assimilation.phosphate uptake.phosphate transporter (PHT1)
OG0000182	2.39911	1.42826	0.970848	0.00118673	0.0176638	0.133937	24.2.2.6	Solute transport.carrier-mediated transport.MFS superfamily.phosphate transporter (PHT1)
OG0000183	0.170487	1.00301	-0.832524	0.47226	0.00708954	0.0362562	24.3.7	Solute transport.channels.calcium-permeable channel (OSCA)
OG0000184	-2.27697	0.180983	-2.45795	0.00121293	0.693869	0.00478955	15.5.7.2	RNA biosynthesis.transcriptional regulation.AP2/ERF transcription factor superfamily.transcription factor (DREB)
OG0000186	6.02235	0.450946	5.5714	6.91801e-05	0.452075	0.000580442	50.4.2	Enzyme classification.EC_4 lyases.EC_4.2 carbon-oxygen lyase
OG0000186	6.02235	0.450946	5.5714	6.91801e-05	0.452075	0.000580442	9.1.4.2	Secondary metabolism.terpenoids.terpene biosynthesis.mono-/sesquiterpene-/diterpene synthase
OG0000187	0.0421262	-1.15139	1.19351	0.895773	0.0094236	0.0211607	15.5.18	RNA biosynthesis.transcriptional regulation.transcription factor (SBP)
OG0000189	-0.705246	0.266461	-0.971707	0.00792852	0.211214	0.00986198	13.1.1.1.4	Cell cycle organisation.cell cycle control.cyclin-dependent regulation.cyclin activities.cyclin (CYCD)
OG0000191	-0.335901	-0.170974	-0.164927	0.081219	0.373023	0.516805	18.4.24.2.4	Protein modification.phosphorylation.serine/threonine protein phosphatase superfamily.PPM/PP2C Mn/Mg-dependent phosphatase families.clade D phosphatase
OG0000192	1.94786	0.796193	1.15167	0.000441609	0.0295627	0.0199916	5.4.3	Lipid metabolism.sphingolipid biosynthesis.sphingobase hydroxylase
OG0000193	0.193264	0.0729889	0.120275	0.384311	0.774226	0.712332	22.8.1.1	Vesicle trafficking.regulation of membrane tethering and fusion.RAB-GTPase activities.A-class RAB GTPase
OG0000195	2.08506	-1.78885	3.87391	0.00339345	0.0108368	0.00130105	24.2.2.1.7	Solute transport.carrier-mediated transport.MFS superfamily.SP family.polyol/monosaccharide transporter (PLT)
OG0000196	-0.589504	-0.163471	-0.426033	0.0169503	0.446325	0.148553	18.4.6.5	Protein modification.phosphorylation.AGC protein kinase superfamily.protein kinase (AGC-VIII)
OG0000198	1.34783	-0.417193	1.76503	0.000322643	0.0572009	0.000646404	24.2.3.4.1	Solute transport.carrier-mediated transport.APC superfamily.AAAP family.amino acid transporter (AAP)
OG0000199	2.00522	-0.294629	2.29985	0.0197646	0.709134	0.0453521	50.2.7	Enzyme classification.EC_2 transferases.EC_2.7 transferase transferring phosphorus-containing group
OG0000199	2.00522	-0.294629	2.29985	0.0197646	0.709134	0.0453521	18.4.2.2	Protein modification.phosphorylation.STE protein kinase superfamily.protein kinase (MAP3K-MEKK)
OG0000200	-0.0739708	-0.331797	0.257826	0.878024	0.484169	0.683717	27.1.6.3.3	Multi-process regulation.circadian clock system.evening element regulation.Evening Complex (EC).component ELF4
OG0000201	0.994647	0.0311708	0.963476	0.00120709	0.885	0.00742217	13.4.1.2.3	Cell cycle organisation.cytokinesis.preprophase microtubule organization.TON1-TRM-PP2A (TTP) preprophase band formation complex.catalytic component PP2A-phosphatase
OG0000201	0.994647	0.0311708	0.963476	0.00120709	0.885	0.00742217	18.4.24.1.2.5	Protein modification.phosphorylation.serine/threonine protein phosphatase superfamily.PPP Fe-Zn-dependent phosphatase families.PP2A-class phosphatase complexes.catalytic component C
OG0000204	-0.517297	-0.218761	-0.298536	0.112585	0.517275	0.498141	22.3.4.3	Vesicle trafficking.Coat protein I (COPI) coatomer machinery.ARF-GTPase-activating (ARF-GAP) activities.class III ARF-GAP protein
OG0000205	1.35399	-0.19366	1.54765	0.0076976	0.638079	0.0191595	18.4.5.4	Protein modification.phosphorylation.CAMK protein kinase superfamily.protein kinase (CDPK)
OG0000206	-0.463207	3.08278	-3.54598	0.51207	0.00622121	0.00956501	50.2.1	Enzyme classification.EC_2 transferases.EC_2.1 transferase transferring one-carbon group
OG0000209	2.47037	2.43562	0.0347551	4.88329e-05	0.000124125	0.912325	15.5.22	RNA biosynthesis.transcriptional regulation.transcription factor (WRKY)
OG0000210	-0.226189	-0.314061	0.0878721	0.347299	0.231198	0.809407	50.1.3	Enzyme classification.EC_1 oxidoreductases.EC_1.3 oxidoreductase acting on CH-CH group of donor
OG0000211	0.00229196	0.133714	-0.131422	0.994658	0.708794	0.781995	18.4.3.7	Protein modification.phosphorylation.CMGC protein kinase superfamily.protein kinase (RCK)
OG0000213	1.75767	1.83329	-0.0756199	0.00311177	0.0047821	0.900032	25.1.6.1	Nutrient uptake.nitrogen assimilation.glutamate deamination.glutamate dehydrogenase
OG0000214	0.12813	-0.933875	1.062	0.467402	0.00291499	0.00463009	15.3.7.2.2	RNA biosynthesis.RNA polymerase II-dependent transcription.transcription termination.R-loop removal.ribonuclease (H1)
OG0000216	-0.865267	0.0867763	-0.952043	0.0556183	0.854661	0.12029	20.1.3.6	Cytoskeleton organisation.microtubular network.Kinesin microtubule-based motor protein activities.motor protein (Kinesin-7)
OG0000217	-0.548742	-0.325083	-0.223659	0.0524032	0.235962	0.535446	12.1.1	Chromatin organisation.histones.linker histone (H1)
OG0000218	0.757319	0.47893	0.278389	0.406276	0.636826	0.841662	15.5.2.1	RNA biosynthesis.transcriptional regulation.MYB transcription factor superfamily.transcription factor (MYB)
OG0000220	-0.933389	0.145692	-1.07908	0.00773524	0.605705	0.0184184	6.1.2.1	Nucleotide metabolism.purines.salvage pathway.adenine phosphoribosyltransferase
OG0000221	2.9759	0.372491	2.60341	0.000138331	0.29093	0.00143395	3.3.2	Carbohydrate metabolism.trehalose metabolism.trehalose-6-phosphate phosphatase
OG0000224	2.30316	2.35311	-0.0499508	0.00146059	0.00264828	0.939798	50.1.3	Enzyme classification.EC_1 oxidoreductases.EC_1.3 oxidoreductase acting on CH-CH group of donor
OG0000225	-3.09367	5.80156	-8.89523	0.000135756	5.40088e-05	5.08699e-05	50.3.2	Enzyme classification.EC_3 hydrolases.EC_3.2 glycosylase
OG0000227	-0.439695	0.260526	-0.700221	0.399422	0.653517	0.348118	50.2.3	Enzyme classification.EC_2 transferases.EC_2.3 acyltransferase
OG0000228	-0.71475	1.67182	-2.38657	0.0275593	0.00154788	0.00102894	50.2.4	Enzyme classification.EC_2 transferases.EC_2.4 glycosyltransferase
OG0000233	-0.304049	0.956842	-1.26089	0.288029	0.016776	0.015448	15.5.37	RNA biosynthesis.transcriptional regulation.transcription factor (OFP)
OG0000234	0.6193	3.22514	-2.60584	0.363737	0.00465804	0.0268579	15.5.24	RNA biosynthesis.transcriptional regulation.transcription factor (AS2/LOB)
OG0000237	0.592799	-0.139687	0.732486	0.0510015	0.641633	0.0809981	16.4.1.2.11.2	RNA processing.pre-mRNA splicing.U2-type-intron-specific major spliceosome.U2 small nuclear ribonucleoprotein particle (snRNP).U2AF pre-RNA splicing auxiliary factor heterodimer.large subunit U2AF2/U2AF65
OG0000243	-0.495216	-0.0240728	-0.471143	0.0616952	0.936438	0.18042	15.5.4.1	RNA biosynthesis.transcriptional regulation.bZIP transcription factor superfamily.transcription factor (bZIP)
OG0000244	-0.31059	2.37894	-2.68953	0.157384	0.000137505	0.000249258	50.1.13	Enzyme classification.EC_1 oxidoreductases.EC_1.14 oxidoreductase acting on paired donor with incorporation or reduction of molecular oxygen
OG0000246	-0.369036	-1.25934	0.890305	0.0987501	0.00167043	0.0178511	18.4.1.20	Protein modification.phosphorylation.TKL protein kinase superfamily.protein kinase (LRK10-1-like)
OG0000254	-0.936892	0.877997	-1.81489	0.00732291	0.0147869	0.00219648	15.5.32	RNA biosynthesis.transcriptional regulation.transcription factor (bHLH)
OG0000258	-2.65331	-2.69447	0.0411618	0.00056404	0.00109262	0.94726	15.5.14	RNA biosynthesis.transcriptional regulation.transcription factor (MADS/AGL)
OG0000259	0.0184083	-0.501095	0.519503	0.933975	0.0479742	0.0966683	11.3.2.3	Phytohormone action.brassinosteroid.perception and signal transduction.GSK3-type protein kinase (BIN2)
OG0000259	0.0184083	-0.501095	0.519503	0.933975	0.0479742	0.0966683	18.4.3.4	Protein modification.phosphorylation.CMGC protein kinase superfamily.protein kinase (GSK)
OG0000260	-6.36104	1.8305	-8.19154	0.000292179	0.0653423	0.000622267	21.6.2.2	Cell wall organisation.lignin.monolignol conjugation and polymerization.lignin laccase
OG0000262	0.61672	-0.691821	1.30854	0.0264233	0.0256454	0.00613635	14.3.6.2.1	DNA damage response.homologous recombination repair (HR).Smc5-Smc6 complex.NSE1-NSE3-NSE4 subcomplex.Kleisin-like bridging component NSE4
OG0000265	-0.93666	-0.904629	-0.0320312	0.0194606	0.0324328	0.949707	21.7.1	Cell wall organisation.callose.callose synthase
OG0000266	0.290642	-0.534201	0.824843	0.280556	0.0873842	0.0553703	15.5.26	RNA biosynthesis.transcriptional regulation.transcription factor (CAMTA)
OG0000267	-0.573145	0.155064	-0.728209	0.0652683	0.619467	0.0934466	20.1.1.1	Cytoskeleton organisation.microtubular network.alpha-beta-Tubulin heterodimer.component alpha-Tubulin
OG0000269	0.896063	2.0489	-1.15283	0.0386119	0.00261384	0.0560983	50.3.2	Enzyme classification.EC_3 hydrolases.EC_3.2 glycosylase
OG0000270	-0.363841	0.786747	-1.15059	0.334713	0.077108	0.0570965	25.2.1.2	Nutrient uptake.sulfur assimilation.sulfate assimilation.APS kinase
OG0000271	0.171626	-1.39631	1.56794	0.471467	0.00189749	0.00315015	15.5.5.1	RNA biosynthesis.transcriptional regulation.B3 transcription factor superfamily.transcription factor (ARF)
OG0000272	-0.424313	-0.0595884	-0.364725	0.358087	0.916495	0.583282	18.4.2.3	Protein modification.phosphorylation.STE protein kinase superfamily.protein kinase (MAP4K)
OG0000273	-0.447756	0.0862771	-0.534033	0.200202	0.829022	0.278433	15.5.46	RNA biosynthesis.transcriptional regulation.transcription factor (FAR1)
OG0000274	-0.0471853	-0.552958	0.505773	0.854743	0.0546741	0.147513	16.3.3.4	RNA processing.ribonuclease activities.RNA-dependent RNase P complex.component RPP29/POP4
OG0000275	-1.01109	-0.525425	-0.485663	0.114576	0.422329	0.576941	15.5.17	RNA biosynthesis.transcriptional regulation.transcription factor (NAC)
OG0000276	4.73475	6.10116	-1.36641	6.08323e-05	6.98237e-05	0.0465226	21.4.1.1.4	Cell wall organisation.cell wall proteins.hydroxyproline-rich glycoprotein activities.arabinogalactan-protein (AGP) activities.xylogen-type AGP (XYP/XYLP)
OG0000281	-0.0189503	0.837938	-0.856888	0.946067	0.020071	0.0458364	5.1.1.4	Lipid metabolism.fatty acid biosynthesis.citrate shuttle.cytosolic NADP-dependent malic enzyme
OG0000283	-0.0110929	3.91593	-3.92703	0.972987	0.000106577	0.000248868	15.5.7.3	RNA biosynthesis.transcriptional regulation.AP2/ERF transcription factor superfamily.transcription factor (AP2)
OG0000284	1.69898	0.306347	1.39264	0.00434911	0.489865	0.0393291	16.12.5.2	RNA processing.organelle machinery.RNA editing.RNA editing factor (ORRM-type)
OG0000286	0.951477	0.947773	0.00370415	0.0119704	0.0188504	0.993642	24.2.9.1.1	Solute transport.carrier-mediated transport.CDF superfamily.CaCA family.cation antiporter (CAX)
OG0000287	-0.685471	0.965337	-1.65081	0.00735356	0.00312009	0.0009611	19.4.2.6	Protein homeostasis.proteolysis.serine-type peptidase activities.S54-class protease (RBL))
OG0000288	-3.72603	1.15694	-4.88298	5.292e-05	0.0121852	0.000126407	19.1.8.1	Protein homeostasis.protein quality control.smallHsp holdase chaperone activities.class-C-I protein
OG0000289	-0.121217	0.240731	-0.361948	0.776258	0.589595	0.532244	19.2.2.1.6.2	Protein homeostasis.ubiquitin-proteasome system.ubiquitin-fold protein conjugation.ubiquitin conjugation (ubiquitylation).polyubiquitination.ligating E3 protein (RGLG)
OG0000289	-0.121217	0.240731	-0.361948	0.776258	0.589595	0.532244	19.2.2.1.5.3.2	Protein homeostasis.ubiquitin-proteasome system.ubiquitin-fold protein conjugation.ubiquitin conjugation (ubiquitylation).ubiquitin-ligase E3 activities.RING-domain E3 ligase activities.RING-HC-class E3 ligase
OG0000290	0.179601	-0.0443709	0.223972	0.309962	0.829022	0.373951	16.5.3.1	RNA processing.mRNA modification.N6-methyladenosine demethylation.demethylase (ALKBH9)
OG0000291	-1.40378	-1.16604	-0.237749	0.00120991	0.00520564	0.512234	50.3.2	Enzyme classification.EC_3 hydrolases.EC_3.2 glycosylase
OG0000293	-0.789644	-0.43837	-0.351274	0.0243173	0.174295	0.396982	27.1.6.2	Multi-process regulation.circadian clock system.evening element regulation.clock factor (REVEILLE)
OG0000293	-0.789644	-0.43837	-0.351274	0.0243173	0.174295	0.396982	15.5.2.2	RNA biosynthesis.transcriptional regulation.MYB transcription factor superfamily.transcription factor (MYB-related)
OG0000296	0.378812	-0.412715	0.791527	0.119995	0.117666	0.0394266	18.4.24.2.9	Protein modification.phosphorylation.serine/threonine protein phosphatase superfamily.PPM/PP2C Mn/Mg-dependent phosphatase families.clade I phosphatase
OG0000297	3.72207	3.78329	-0.0612146	5.9451e-05	0.000124125	0.902925	24.2.2.1.6	Solute transport.carrier-mediated transport.MFS superfamily.SP family.monosaccharide transporter (STP)
OG0000298	0.186433	-0.0689794	0.255412	0.347336	0.760436	0.366714	19.2.2.1.5.3.5	Protein homeostasis.ubiquitin-proteasome system.ubiquitin-fold protein conjugation.ubiquitin conjugation (ubiquitylation).ubiquitin-ligase E3 activities.RING-domain E3 ligase activities.E3 ubiquitin ligase (SINA)
OG0000299	0.380089	0.2101	0.16999	0.25056	0.558508	0.724637	16.4.1.2.11.1	RNA processing.pre-mRNA splicing.U2-type-intron-specific major spliceosome.U2 small nuclear ribonucleoprotein particle (snRNP).U2AF pre-RNA splicing auxiliary factor heterodimer.small subunit U2AF1/U2AF35
OG0000302	0.0474494	0.742204	-0.694755	0.968015	0.539292	0.664492	50.2.4	Enzyme classification.EC_2 transferases.EC_2.4 glycosyltransferase
OG0000303	-0.178713	0.315145	-0.493858	0.50127	0.272937	0.201691	19.2.2.1.7	Protein homeostasis.ubiquitin-proteasome system.ubiquitin-fold protein conjugation.ubiquitin conjugation (ubiquitylation).ubiquitin receptor regulatory protein (DA1)
OG0000304	-1.17094	-0.706937	-0.464001	0.0060632	0.0563672	0.285359	18.4.1.11	Protein modification.phosphorylation.TKL protein kinase superfamily.protein kinase (LRR-XI)
OG0000305	-2.01915	-2.48978	0.470628	0.000322643	0.000315252	0.227969	15.5.15	RNA biosynthesis.transcriptional regulation.transcription factor (C2H2-ZF)
OG0000307	0.890017	-0.0615159	0.951533	0.0201735	0.868808	0.0575227	18.4.5.4	Protein modification.phosphorylation.CAMK protein kinase superfamily.protein kinase (CDPK)
OG0000308	-1.77941	1.06388	-2.84329	0.000583621	0.00966246	0.000509447	21.6.1.4	Cell wall organisation.lignin.monolignol biosynthesis.caffeoyl-CoA 3-O-methyltransferase (CCoA-OMT)
OG0000309	-0.590664	-0.440633	-0.150032	0.0183504	0.0683311	0.606159	18.4.5.3	Protein modification.phosphorylation.CAMK protein kinase superfamily.SNF1-related protein kinase (SnRK3)
OG0000311	0.806677	-0.406603	1.21328	0.028883	0.231139	0.0248235	25.5.2.3	Nutrient uptake.copper uptake.reduction-based uptake.copper chaperone (CCH)
OG0000316	-0.636816	-1.61788	0.981065	0.0984863	0.00569382	0.0802336	15.5.3.13	RNA biosynthesis.transcriptional regulation.Homeobox transcription factor superfamily.transcription factor (zf-HD)
OG0000317	0.545836	0.170266	0.37557	0.0254174	0.439925	0.205553	18.12.1	Protein modification.protein folding.protein folding catalyst (Cyclophilin)
OG0000318	1.36126	-0.420317	1.78158	0.000880293	0.109499	0.00158679	5.2.2.1	Lipid metabolism.glycerolipid biosynthesis.diacylglycerol.phosphatidate phosphatase (LPP-alpha)
OG0000320	0.570359	0.0999339	0.470425	0.0562695	0.74384	0.226385	24.2.7.2	Solute transport.carrier-mediated transport.IT superfamily.putative silicon efflux transporter (LSI2)
OG0000323	-0.596636	-0.587331	-0.00930589	0.0358136	0.051881	0.982367	13.3.6.5.1.2.2	Cell cycle organisation.mitosis and meiosis.meiotic recombination.meiotic crossover.class I interference-sensitive crossover pathway.MSH4-MSH5 Holliday junction stabilizing heterodimer.component MSH5
OG0000324	-0.154509	-0.358762	0.204254	0.609754	0.2679	0.635617	12.4.5.2	Chromatin organisation.chromatin remodeling complexes.NuA4 histone acetyltransferase complex.platform component EAF1
OG0000325	1.11301	0.161712	0.951297	0.00265191	0.537314	0.0230803	3.13.7.1	Carbohydrate metabolism.nucleotide sugar biosynthesis.UDP-L-arabinose biosynthesis.UDP-D-xylose 4-epimerase
OG0000326	0.376709	1.59395	-1.21724	0.0773191	0.000523679	0.00404884	15.1.6.9	RNA biosynthesis.DNA-dependent RNA polymerase (Pol) complexes.Pol I-V shared regulatory components.subunit 11
OG0000327	0.181442	0.89721	-0.715768	0.671078	0.0704535	0.234776	50.1.12	Enzyme classification.EC_1 oxidoreductases.EC_1.13 oxidoreductase acting on single donor with incorporation of molecular oxygen (oxygenase)
OG0000331	-3.22346	1.8896	-5.11306	0.000108771	0.00219061	0.000128368	9.2.1.1.1	Secondary metabolism.phenolics.p-coumaroyl-CoA biosynthesis.phenylalanine ammonia lyase activity.phenylalanine ammonia lyase (PAL)
OG0000332	-0.611963	-0.913281	0.301318	0.0386492	0.013562	0.409977	20.2.2.6.2	Cytoskeleton organisation.microfilament network.actin polymerisation.formin actin filament elongation factor activities.group-II formin
OG0000334	-1.0307	0.645875	-1.67657	0.00263515	0.0273107	0.00177229	5.1.6.1.1	Lipid metabolism.fatty acid biosynthesis.endoplasmic reticulum-localized fatty acid elongase (FAE) system.fatty acid elongation complex.3-ketoacyl-CoA synthase (KCS)
OG0000335	-2.29361	3.97053	-6.26413	0.00927418	0.00164919	0.00070532	21.4.2.1	Cell wall organisation.cell wall proteins.expansin activities.alpha-class expansin
OG0000338	1.4739	2.78228	-1.30838	0.00368431	0.000509789	0.0262965	24.2.3.4.2	Solute transport.carrier-mediated transport.APC superfamily.AAAP family.amino acid transporter (LHT)
OG0000340	-0.15206	0.582754	-0.734814	0.716326	0.19093	0.212459	5.1.3.1	Lipid metabolism.fatty acid biosynthesis.acetyl-CoA carboxylation.monomeric acetyl-CoA carboxylase
OG0000341	0.134458	0.117549	0.0169088	0.670863	0.738835	0.973551	20.2.5.1.1	Cytoskeleton organisation.microfilament network.actin-membrane compartment interaction.NET-type actin-membrane nexus protein families.actin-binding protein (NET1)
OG0000343	3.02826	0.317053	2.71121	0.0215768	0.799934	0.101619	50.2.4	Enzyme classification.EC_2 transferases.EC_2.4 glycosyltransferase
OG0000345	-1.70272	0.343582	-2.0463	0.000251305	0.148789	0.000685805	15.5.2.3	RNA biosynthesis.transcriptional regulation.MYB transcription factor superfamily.transcription factor (GARP)
OG0000346	-2.70677	-0.64616	-2.06061	0.000104146	0.0559321	0.001867	27.4.5.2	Multi-process regulation.Rop-GTPase regulatory system.ROP GTPase effector activities.GTPase effector (RIC)
OG0000349	0.335863	-0.340191	0.676054	0.112373	0.131194	0.040913	18.4.24.1.2.2	Protein modification.phosphorylation.serine/threonine protein phosphatase superfamily.PPP Fe-Zn-dependent phosphatase families.PP2A-class phosphatase complexes.regulatory component B
OG0000350	0.266257	1.16368	-0.897425	0.348612	0.00793326	0.0509144	18.4.1.8.2	Protein modification.phosphorylation.TKL protein kinase superfamily.LRR-VIII protein kinase families.protein kinase (LRR-VIII-2)
OG0000351	1.16294	-1.30377	2.46671	0.359605	0.34126	0.185136	26.1.2.1.1	External stimuli response.light.UV-A/blue light.cryptochrome-mediated photoperception.cryptochrome photoreceptor (CRY)
OG0000352	9.09538	0.62374	8.47164	0.000113577	0.551827	0.000985999	50.3.2	Enzyme classification.EC_3 hydrolases.EC_3.2 glycosylase
OG0000354	0.650857	0.589404	0.0614524	0.0130435	0.0282472	0.843431	15.5.21	RNA biosynthesis.transcriptional regulation.transcription factor (TUB)
OG0000355	0.152541	0.538971	-0.38643	0.568619	0.0831079	0.309167	15.5.3.5	RNA biosynthesis.transcriptional regulation.Homeobox transcription factor superfamily.transcription factor (BEL)
OG0000356	0.543366	-0.341542	0.884908	0.0628414	0.235258	0.042389	23.4.1.2.2	Protein translocation.peroxisome.importomer translocation system.cargo-receptor docking complex.component Pex14
OG0000358	0.443038	0.560438	-0.1174	0.524531	0.457272	0.911974	15.5.15	RNA biosynthesis.transcriptional regulation.transcription factor (C2H2-ZF)
OG0000359	-0.0466766	-0.170557	0.123881	0.869149	0.543303	0.744763	18.4.1.24.1	Protein modification.phosphorylation.TKL protein kinase superfamily.G-Lectin protein kinase families.protein kinase (SD-1)
OG0000360	-1.84019	-0.937895	-0.902291	0.0210468	0.191865	0.333935	15.5.1.5	RNA biosynthesis.transcriptional regulation.C2C2 transcription factor superfamily.transcription factor (DOF)
OG0000361	-0.367807	0.230794	-0.598601	0.15042	0.386244	0.110495	18.4.3.6	Protein modification.phosphorylation.CMGC protein kinase superfamily.protein kinase (MAPK)
OG0000362	-0.00455079	-0.705958	0.701407	0.987742	0.0335655	0.0794981	11.2.2.2	Phytohormone action.auxin.perception and signal transduction.transcriptional repressor (TPL)
OG0000362	-0.00455079	-0.705958	0.701407	0.987742	0.0335655	0.0794981	15.5.53.1	RNA biosynthesis.transcriptional regulation.transcriptional repression.transcriptional co-repressor (TPL/TPR)
OG0000363	-1.35347	2.11615	-3.46962	0.00326151	0.000916107	0.000363434	3.6.1	Carbohydrate metabolism.mannose metabolism.phosphomannose isomerase
OG0000363	-1.35347	2.11615	-3.46962	0.00326151	0.000916107	0.000363434	10.3.1.1	Redox homeostasis.low-molecular-weight scavengers.ascorbate biosynthesis.phosphomannose isomerase (PMI)
OG0000366	0.872522	-0.0958919	0.968414	0.00375795	0.670589	0.0117418	16.9.4	RNA processing.mRNA sequestration.mRNA-binding regulatory factor (RBP45/47)
OG0000367	-0.00920645	-0.0609816	0.0517751	0.96784	0.803633	0.873994	17.3.3.1.2	Protein biosynthesis.mRNA quality control.NGD No-Go Decay.DOM34-HBS1 aberrant mRNA detection complex.GTPase component HBS1/SPL33
OG0000367	-0.00920645	-0.0609816	0.0517751	0.96784	0.803633	0.873994	16.8.1.2.7	RNA processing.RNA surveillance.exosome complex.associated co-factor activities.EXO9-SUPERKILLER interaction factor (SKI7)
OG0000368	-0.7605	1.30472	-2.06522	0.468519	0.252877	0.18042	19.4.3.1	Protein homeostasis.proteolysis.aspartic-type peptidase activities.A1-class protease (Pepsin)
OG0000371	-0.770971	0.00698055	-0.777952	0.0428492	0.986202	0.122497	12.1.2	Chromatin organisation.histones.histone (H2A)
OG0000372	3.4649	-2.96572	6.43063	0.000227542	0.000905607	0.00013813	15.5.19	RNA biosynthesis.transcriptional regulation.transcription factor (TCP)
OG0000373	1.60368	0.469768	1.13391	0.00439461	0.261439	0.0635227	15.5.24	RNA biosynthesis.transcriptional regulation.transcription factor (AS2/LOB)
OG0000374	0.983097	3.69489	-2.71179	0.163315	0.00267443	0.023293	15.5.32	RNA biosynthesis.transcriptional regulation.transcription factor (bHLH)
OG0000375	-0.0863875	0.769298	-0.855685	0.763407	0.0309902	0.0524298	18.4.3.6	Protein modification.phosphorylation.CMGC protein kinase superfamily.protein kinase (MAPK)
OG0000376	0.434247	-0.0560453	0.490293	0.110573	0.852046	0.192044	12.5.2.2	Chromatin organisation.DNA methylation.RNA-independent DNA methylation.DNA methyltransferase (MET)
OG0000380	-0.156067	0.0970187	-0.253086	0.395703	0.634702	0.335222	7.12.3.2	Coenzyme metabolism.tetrapyrrol biosynthesis.siroheme biosynthesis.sirohydrochlorin ferrochelatase
OG0000387	-0.766383	-0.113143	-0.653239	0.0136395	0.675453	0.0829303	12.5.1.4	Chromatin organisation.DNA methylation.RNA-directed DNA methylation (RdDM) pathway.regulatory protein (IDN/IDP)
OG0000390	5.81233	1.48889	4.32344	3.80442e-05	0.0174945	0.000681834	19.2.2.1.5.3.3	Protein homeostasis.ubiquitin-proteasome system.ubiquitin-fold protein conjugation.ubiquitin conjugation (ubiquitylation).ubiquitin-ligase E3 activities.RING-domain E3 ligase activities.RING-H2-class E3 ligase
OG0000392	-0.888324	1.9705	-2.85882	0.0062	0.000424386	0.000273503	18.8.1.5	Protein modification.S-glutathionylation.glutathione S-transferase activities.class phi glutathione S-transferase
OG0000395	0.223037	-0.275649	0.498685	0.351194	0.286352	0.159389	15.5.4.1	RNA biosynthesis.transcriptional regulation.bZIP transcription factor superfamily.transcription factor (bZIP)
OG0000400	0.161243	-0.511413	0.672656	0.388635	0.0342657	0.0334607	22.5.1.6	Vesicle trafficking.endomembrane trafficking.PI3-kinase vesicle nucleation complex I/II.auxiliary ATG6-stability component TRAF1
OG0000405	0.0386174	-0.503946	0.542564	0.891476	0.0927153	0.156343	19.4.2.8.2	Protein homeostasis.proteolysis.serine-type peptidase activities.mitochondrion Clp-type protease complex.chaperone component ClpX
OG0000407	0.679216	-0.450514	1.12973	0.0360041	0.149161	0.0215098	11.1.2.1.2	Phytohormone action.abscisic acid.perception and signalling.PYR/PYL-receptor.recruitment factor (CAR)
OG0000408	0.692839	0.157355	0.535484	0.017631	0.541226	0.130002	24.1.3.2.1	Solute transport.primary active transport.ABC superfamily.ABC2 family.subfamily ABCA transporter
OG0000409	-4.68109	0.29446	-4.97555	1.09635e-05	0.276872	6.16458e-05	11.2.4.1.1	Phytohormone action.auxin.transport.polar auxin transport.auxin transporter (PIN)
OG0000409	-4.68109	0.29446	-4.97555	1.09635e-05	0.276872	6.16458e-05	24.2.5.2.1	Solute transport.carrier-mediated transport.BART superfamily.AEC family.auxin efflux transporter (PIN)
OG0000410	0.184617	0.347773	-0.163156	0.380393	0.141935	0.590943	19.2.4.3.3	Protein homeostasis.ubiquitin-proteasome system.ER-associated protein degradation (ERAD).substrate processing.deubiquinating protease (OTU1)
OG0000410	0.184617	0.347773	-0.163156	0.380393	0.141935	0.590943	19.2.3.1.2.1	Protein homeostasis.ubiquitin-proteasome system.ubiquitin-fold protein deconjugation.ubiquitin deconjugation.OTU deubiquitinase activities.deubiquitinase (OTU1)
OG0000413	0.739976	-0.506008	1.24598	0.122345	0.303035	0.0790918	15.5.13	RNA biosynthesis.transcriptional regulation.transcription factor (HSF)
OG0000415	0.0789178	-0.10107	0.179988	0.813656	0.776105	0.691069	22.5.4.3.2	Vesicle trafficking.endomembrane trafficking.ESCRT (Endosomal Sorting Complex Required for Transport) complexes.ESCRT-III complex.component VPS32/SNF7
OG0000417	0.213606	-0.15153	0.365136	0.2391	0.434912	0.16795	18.4.1.38.1	Protein modification.phosphorylation.TKL protein kinase superfamily.RLCK-VIII receptor-like protein kinase families.receptor-like protein kinase (RLCK-VIII)
OG0000421	-0.280009	-0.24414	-0.0358689	0.172755	0.261126	0.907122	14.6.3.2.5	DNA damage response.nucleotide excision repair (NER).multi-functional TFIIh complex.core module.subunit TFB2
OG0000421	-0.280009	-0.24414	-0.0358689	0.172755	0.261126	0.907122	15.3.5.6.1.5	RNA biosynthesis.RNA polymerase II-dependent transcription.transcription initiation.TFIIh basal transcription factor complex.core module.component TFB2
OG0000422	0.00106283	-1.30022	1.30128	0.999041	0.197773	0.322122	11.4.1.2	Phytohormone action.cytokinin.biosynthesis.cytokinin phosphoribohydrolase
OG0000423	0.933966	0.211581	0.722385	0.003679	0.363579	0.042389	12.3.2.2	Chromatin organisation.histone modifications.histone deacetylation.HD2 histone deacetylase
OG0000426	-0.218819	-0.193459	-0.02536	0.327651	0.423137	0.940585	19.4.3.1	Protein homeostasis.proteolysis.aspartic-type peptidase activities.A1-class protease (Pepsin)
OG0000428	-0.0777994	-0.0126963	-0.0651031	0.754412	0.966295	0.858022	18.4.24.2.8	Protein modification.phosphorylation.serine/threonine protein phosphatase superfamily.PPM/PP2C Mn/Mg-dependent phosphatase families.clade H phosphatase
OG0000430	0.970979	-0.434635	1.40561	0.0256909	0.270422	0.0255448	15.5.32	RNA biosynthesis.transcriptional regulation.transcription factor (bHLH)
OG0000433	0.638958	-0.276996	0.915954	0.0129287	0.205272	0.0135687	2.1.1.1.1	Cellular respiration.glycolysis.cytosolic glycolysis.phosphofructokinase activities.ATP-dependent phosphofructokinase
OG0000434	3.97921	-0.347517	4.32673	0.00121431	0.663571	0.00465946	5.7.1.2.2	Lipid metabolism.lipid degradation.triacylglycerol lipase activities.diacyl-/triacylglycerol lipase activities.lipase (LIP)
OG0000436	1.097	-0.635185	1.73218	0.00324595	0.0413	0.00238783	26.8.1.1.5	External stimuli response.pathogen.pattern-triggered immunity (PTI) network.bacterial elicitor response.protein kinase (PCRK)
OG0000436	1.097	-0.635185	1.73218	0.00324595	0.0413	0.00238783	18.4.1.37.1	Protein modification.phosphorylation.TKL protein kinase superfamily.RLCK-VII receptor-like protein kinase families.receptor-like protein kinase (RLCK-VIIa)
OG0000439	-1.60361	-0.38825	-1.21536	0.0105933	0.451921	0.0963289	24.2.2.2.3	Solute transport.carrier-mediated transport.MFS superfamily.DHA-1 family.phosphate transporter (PHT5)
OG0000442	0.609429	-0.748835	1.35826	0.0147587	0.0106433	0.00256735	15.3.5.7.1.1	RNA biosynthesis.RNA polymerase II-dependent transcription.transcription initiation.TATA box-binding protein (TBP) regulation.NC2 regulator heterodimer.component alpha
OG0000443	2.54082	1.20905	1.33177	2.8812e-05	0.00101574	0.00185682	15.5.4.7.1	RNA biosynthesis.transcriptional regulation.bZIP transcription factor superfamily.TGA transcription factor activity.transcription factor (TGA)
OG0000443	2.54082	1.20905	1.33177	2.8812e-05	0.00101574	0.00185682	15.5.4.1	RNA biosynthesis.transcriptional regulation.bZIP transcription factor superfamily.transcription factor (bZIP)
OG0000444	-0.41615	0.250863	-0.667013	0.154334	0.410943	0.11847	27.2.1	Multi-process regulation.Programmed Cell Death (PCD) system.PCD regulatory protein (LSD/LOL)
OG0000445	-1.87723	0.407742	-2.28497	0.000716941	0.216562	0.00177229	24.2.3.11	Solute transport.carrier-mediated transport.APC superfamily.potassium cation transporter (HAK/KUP/KT)
OG0000451	0.32311	0.493613	-0.170503	0.158516	0.0644078	0.592765	15.5.12	RNA biosynthesis.transcriptional regulation.transcription factor (GRAS)
OG0000452	1.08957	-0.500168	1.58974	0.0057023	0.115042	0.00571962	19.2.2.1.4	Protein homeostasis.ubiquitin-proteasome system.ubiquitin-fold protein conjugation.ubiquitin conjugation (ubiquitylation).ubiquitin-conjugating E2 protein (UBC)
OG0000454	-0.483832	-0.85012	0.366288	0.189674	0.0551568	0.477206	11.10.1.6.1	Phytohormone action.signalling peptides.NCRP (non-cysteine-rich-peptide) category.DVL/ROT-peptide activity.DVL/RTFL-precursor polypeptide
OG0000456	3.88135	1.20278	2.67856	0.00190557	0.162132	0.0377265	24.2.6.1	Solute transport.carrier-mediated transport.TOC superfamily.sugar efflux transporter (SWEET)
OG0000457	-0.0366579	-0.431307	0.394649	0.848522	0.0479357	0.133543	13.4.2.4	Cell cycle organisation.cytokinesis.cell-plate formation.cell-plate-SNARE assembly protein (SEC11/KEULE)
OG0000459	-0.496508	0.16076	-0.657268	0.167434	0.679775	0.198025	13.2.3.5.2	Cell cycle organisation.DNA replication.elongation.single-stranded-DNA binding RPA complex.component RPA2
OG0000459	-0.496508	0.16076	-0.657268	0.167434	0.679775	0.198025	13.3.6.4.4.2	Cell cycle organisation.mitosis and meiosis.meiotic recombination.DNA strand exchange.RPA presynaptic filament assembly factor complex.component RPA2
OG0000460	2.10323	-0.795813	2.89904	0.000103181	0.0112582	0.000200369	15.5.3.4	RNA biosynthesis.transcriptional regulation.Homeobox transcription factor superfamily.transcription factor (KNOX)
OG0000461	0.109307	-0.672885	0.782191	0.628262	0.0242306	0.0358125	22.6.3.2	Vesicle trafficking.target membrane tethering.Exocyst complex.component SEC3
OG0000463	0.558112	0.626345	-0.068233	0.122823	0.11168	0.8975	5.2.1.2.2	Lipid metabolism.glycerolipid biosynthesis.phosphatidate.endoplasmic reticulum phosphatidate biosynthesis.glycerol-3-phosphate acyltransferase (GPAT4-8)
OG0000466	-3.78831	-0.848507	-2.9398	0.000274102	0.121964	0.00442624	15.5.14	RNA biosynthesis.transcriptional regulation.transcription factor (MADS/AGL)
OG0000468	0.114602	0.399192	-0.28459	0.684904	0.188138	0.467886	22.5.2.1	Vesicle trafficking.endomembrane trafficking.vacuolar sorting.vacuolar sorting receptor (VSR)
OG0000469	-0.332684	-0.382657	0.0499728	0.0930114	0.0782826	0.859025	18.4.2.4	Protein modification.phosphorylation.STE protein kinase superfamily.protein kinase (MAP3K-WNK)
OG0000475	0.515341	0.751696	-0.236356	0.0744334	0.0301881	0.533219	24.3.7	Solute transport.channels.calcium-permeable channel (OSCA)
OG0000477	0.115078	-0.0697348	0.184813	0.576362	0.765071	0.527259	18.4.4.1	Protein modification.phosphorylation.CK protein kinase superfamily.protein kinase (CKL)
OG0000481	-1.57042	3.28648	-4.8569	0.0453286	0.00454242	0.00238783	24.3.1.2	Solute transport.channels.MIP family.plasma membrane intrinsic protein (PIP)
OG0000483	0.497844	0.27107	0.226774	0.0964656	0.369736	0.572242	24.3.5	Solute transport.channels.mechanosensitive ion channel (MSL)
OG0000484	-0.403609	0.063204	-0.466813	0.083253	0.799877	0.146549	18.4.4.1	Protein modification.phosphorylation.CK protein kinase superfamily.protein kinase (CKL)
OG0000485	-2.83323	0.986654	-3.81989	6.41355e-05	0.0100397	0.000144088	26.1.1.4	External stimuli response.light.red/far red light.transcriptional regulator (PIF)
OG0000485	-2.83323	0.986654	-3.81989	6.41355e-05	0.0100397	0.000144088	15.5.32	RNA biosynthesis.transcriptional regulation.transcription factor (bHLH)
OG0000486	-0.312511	0.550074	-0.862585	0.268105	0.0913687	0.0553703	12.3.3.9.1	Chromatin organisation.histone modifications.histone lysine methylation.JmjC group histone demethylase activities.histone demethylase (KDM3)
OG0000486	-0.312511	0.550074	-0.862585	0.268105	0.0913687	0.0553703	15.5.29	RNA biosynthesis.transcriptional regulation.transcription factor (JUMONJI)
OG0000487	-0.261884	-0.80262	0.540736	0.334713	0.026208	0.176466	13.2.5.2.3	Cell cycle organisation.DNA replication.telomere replication.telomere integrity maintenance complex.component CTC1
OG0000488	2.91638	3.01708	-0.100693	0.000170424	0.000340651	0.843902	21.4.1.3.2	Cell wall organisation.cell wall proteins.hydroxyproline-rich glycoprotein activities.extensin activities.LRR-domain extensin
OG0000490	-5.80369	-1.05254	-4.75114	4.64498e-05	0.0670714	0.000623472	50.4.3	Enzyme classification.EC_4 lyases.EC_4.3 carbon-nitrogen lyase
OG0000493	0.496111	-0.538999	1.03511	0.0251866	0.0272955	0.00622066	15.5.54	RNA biosynthesis.transcriptional regulation.transcriptional co-activator (BET/GTE)
OG0000496	-0.380912	0.394599	-0.775511	0.283329	0.300377	0.141749	25.1.5.1.1	Nutrient uptake.nitrogen assimilation.ammonium assimilation.glutamine synthetase activities.cytosolic glutamine synthetase (GLN1)
OG0000498	-0.504384	-0.759227	0.254844	0.181098	0.0795909	0.6321	24.2.2.1.6	Solute transport.carrier-mediated transport.MFS superfamily.SP family.monosaccharide transporter (STP)
OG0000499	-1.29921	0.738711	-2.03792	0.000743439	0.0142029	0.000674969	18.4.1.37.1	Protein modification.phosphorylation.TKL protein kinase superfamily.RLCK-VII receptor-like protein kinase families.receptor-like protein kinase (RLCK-VIIa)
OG0000501	-0.34086	-0.0182538	-0.322606	0.408058	0.971549	0.587307	18.4.14	Protein modification.phosphorylation.protein kinase (NAK)
OG0000504	1.60581	-0.0985208	1.70433	0.00064132	0.729993	0.00273466	26.9.1.5.2	External stimuli response.symbiont.symbiosis signalling pathway.CCaMK-IPD3 kinase complex.component IPD3/CYCLOPS
OG0000505	-0.322629	0.318733	-0.641362	0.318695	0.361142	0.17763	20.2.2.8	Cytoskeleton organisation.microfilament network.actin polymerisation.actin-depolymerizing factor (ADF)
OG0000506	-1.84534	-0.252757	-1.59259	0.000645749	0.418293	0.00670122	21.1.1.3.1	Cell wall organisation.cellulose.cellulose synthase complex (CSC).CSC trafficking.regulatory protein (SHOU4)
OG0000507	-0.972555	-0.433705	-0.53885	0.0313792	0.295265	0.326597	20.2.4.1	Cytoskeleton organisation.microfilament network.myosin microfilament-based motor protein activities.class XI myosin
OG0000508	-0.954113	-0.475608	-0.478505	0.027848	0.231466	0.358177	20.1.3.6	Cytoskeleton organisation.microtubular network.Kinesin microtubule-based motor protein activities.motor protein (Kinesin-7)
OG0000509	-0.758289	2.20582	-2.96411	0.142167	0.00592627	0.00479542	50.2.4	Enzyme classification.EC_2 transferases.EC_2.4 glycosyltransferase
OG0000510	0.240894	0.746389	-0.505495	0.621576	0.162829	0.460603	21.2.3.1.1.2	Cell wall organisation.hemicellulose.heteromannan.biosynthesis.mannan synthase activities.mannan synthase (CSLD)
OG0000511	8.54809	0.295452	8.25264	0.000110661	0.771252	0.000791389	19.4.2.1.4	Protein homeostasis.proteolysis.serine-type peptidase activities.S8-class protease (subtilisin) families.protease (SBT4)
OG0000512	-2.57794	2.3106	-4.88855	0.000730983	0.00241327	0.000333382	15.5.20	RNA biosynthesis.transcriptional regulation.transcription factor (Trihelix)
OG0000513	3.23398	5.78067	-2.54669	0.00107822	0.000222364	0.0149188	50.1.10	Enzyme classification.EC_1 oxidoreductases.EC_1.10 oxidoreductase acting on diphenol or related substance as donor
OG0000514	5.08568	1.44471	3.64097	4.95915e-05	0.0162197	0.00113252	24.1.3.2.2	Solute transport.primary active transport.ABC superfamily.ABC2 family.subfamily ABCG transporter
OG0000517	-1.28548	-0.304334	-0.981146	0.00201692	0.27826	0.0276758	21.3.1.1.1.2	Cell wall organisation.pectin.homogalacturonan.biosynthesis.GAUT1:GAUT7 galacturonosyltransferase heterodimer.component GAUT7
OG0000519	1.49541	-0.185303	1.68071	0.000674607	0.47169	0.00228337	22.5.5.1.1	Vesicle trafficking.endomembrane trafficking.protein recycling.ubiquitylated cargo adaptors.associated protein (TOM)
OG0000521	0.267263	-0.0671403	0.334404	0.377101	0.850156	0.439026	18.4.1.38.1	Protein modification.phosphorylation.TKL protein kinase superfamily.RLCK-VIII receptor-like protein kinase families.receptor-like protein kinase (RLCK-VIII)
OG0000522	0.391476	0.0222308	0.369245	0.0677973	0.926862	0.195124	5.8.2.1.1.2	Lipid metabolism.lipid trafficking.endoplasmic reticulum-plastid lipid transfer.phospholipid transverse translocation.ALA-ALIS flippase complex.regulatory component ALIS
OG0000522	0.391476	0.0222308	0.369245	0.0677973	0.926862	0.195124	24.1.2.4.1.2	Solute transport.primary active transport.P-type ATPase superfamily.P4 family.phospholipid flippase complex.regulatory component ALIS
OG0000524	-0.984304	0.244188	-1.22849	0.0112481	0.447846	0.019829	12.5.3.1	Chromatin organisation.DNA methylation.ROS1-mediated DNA demethylation.methylcytosine-specific DNA glycosylase (ROS1)
OG0000524	-0.984304	0.244188	-1.22849	0.0112481	0.447846	0.019829	14.5.4	DNA damage response.base excision repair (BER).bifunctional DNA glycosylase/lyase (ROS1)
OG0000526	4.90479	2.03814	2.86666	0.00033914	0.0227503	0.0166367	50.1.13	Enzyme classification.EC_1 oxidoreductases.EC_1.14 oxidoreductase acting on paired donor with incorporation or reduction of molecular oxygen
OG0000530	3.27493	0.355361	2.91957	0.00350542	0.670384	0.0248595	19.4.2.2	Protein homeostasis.proteolysis.serine-type peptidase activities.S10-class serine carboxypeptidase (SCPL)
OG0000531	0.644393	-0.405078	1.04947	0.0117201	0.0795909	0.00757196	19.2.3.1.2.7	Protein homeostasis.ubiquitin-proteasome system.ubiquitin-fold protein deconjugation.ubiquitin deconjugation.OTU deubiquitinase activities.deubiquitinase (OTU6-12)
OG0000532	-0.228636	-0.19046	-0.0381755	0.347336	0.47169	0.917384	26.9.1.8	External stimuli response.symbiont.symbiosis signalling pathway.transcription factor (NIN)
OG0000532	-0.228636	-0.19046	-0.0381755	0.347336	0.47169	0.917384	15.5.6.2	RNA biosynthesis.transcriptional regulation.NIN-like transcription factor superfamily.transcription factor (NLP)
OG0000535	0.579994	-0.17701	0.757004	0.221985	0.740611	0.261415	7.5.5	Coenzyme metabolism.tetrahydrofolate biosynthesis.dihydrofolate reductase
OG0000535	0.579994	-0.17701	0.757004	0.221985	0.740611	0.261415	6.3.1.2	Nucleotide metabolism.deoxynucleotides.biosynthesis.thymidylate synthase
OG0000537	2.62803	0.333065	2.29496	0.000113577	0.266252	0.00123756	11.2.2.1.2	Phytohormone action.auxin.perception and signal transduction.receptor complex.repressor component Aux/IAA
OG0000542	-1.87595	-1.29277	-0.58318	0.0114566	0.0605451	0.471998	15.5.3.2	RNA biosynthesis.transcriptional regulation.Homeobox transcription factor superfamily.transcription factor (HD-ZIP III)
OG0000543	-0.652478	0.709968	-1.36245	0.0148133	0.0167492	0.00344073	4.1.4.2.2	Amino acid metabolism.biosynthesis.serine family.cysteine.O-acetylserine sulfydrylase
OG0000543	-0.652478	0.709968	-1.36245	0.0148133	0.0167492	0.00344073	50.2.5	Enzyme classification.EC_2 transferases.EC_2.5 transferase transferring alkyl or aryl group, other than methyl group
OG0000545	-0.40133	0.234887	-0.636216	0.0845751	0.312274	0.0632668	12.1.2	Chromatin organisation.histones.histone (H2A)
OG0000548	0.240314	0.13879	0.101524	0.211024	0.501563	0.71382	27.5.4.1	Multi-process regulation.phosphoinositide lipid regulatory system.inositol polyphosphate 5-phosphatase activities.type-I inositol-polyphosphate 5-phosphatase
OG0000549	2.54635	-0.059661	2.60601	0.000322045	0.882853	0.00166429	24.1.3.2.2	Solute transport.primary active transport.ABC superfamily.ABC2 family.subfamily ABCG transporter
OG0000550	0.369473	0.0612986	0.308175	0.0835143	0.788548	0.277524	12.3.5.1.1.1	Chromatin organisation.histone modifications.histone ubiquitination.PRC1 histone mono-ubiquitination complex.modification writer protein components.modification writer component BMI1
OG0000551	-1.13805	3.3493	-4.48735	0.0336214	0.000787591	0.000650386	15.5.14	RNA biosynthesis.transcriptional regulation.transcription factor (MADS/AGL)
OG0000552	4.39494	0.690841	3.7041	0.000103054	0.161583	0.00122234	24.2.4.1.1	Solute transport.carrier-mediated transport.MOP superfamily.MATE family.metabolite transporter (DTX)
OG0000554	0.598725	0.948926	-0.350201	0.150854	0.0546752	0.543426	15.5.22	RNA biosynthesis.transcriptional regulation.transcription factor (WRKY)
OG0000555	2.47926	0.204282	2.27498	0.000217765	0.536538	0.0017892	24.2.3.1.1	Solute transport.carrier-mediated transport.APC superfamily.SulP family.sulfate transporter (SULTR)
OG0000556	0.388486	0.11116	0.277326	0.1142	0.667204	0.402595	18.4.25.1.7	Protein modification.phosphorylation.aspartate-based protein phosphatase superfamily.FCP phosphatase families.subcluster I phosphatase
OG0000557	0.610096	-0.541851	1.15195	0.0716363	0.122598	0.0293172	15.5.4.1	RNA biosynthesis.transcriptional regulation.bZIP transcription factor superfamily.transcription factor (bZIP)
OG0000558	-0.284405	-0.48464	0.200235	0.254766	0.0922051	0.572978	15.5.46	RNA biosynthesis.transcriptional regulation.transcription factor (FAR1)
OG0000559	1.11446	0.262146	0.852311	0.00454149	0.367761	0.0508118	27.3.3	Multi-process regulation.SnRK1-kinase regulatory system.SnRK1-interacting factor (FLZ)
OG0000560	2.69729	-0.0242249	2.72152	0.000183104	0.951149	0.00108201	22.7.3.1	Vesicle trafficking.SNARE target membrane recognition and fusion complexes.Qbc-type SNARE components.SNAP25-group component
OG0000561	1.21164	0.026161	1.18547	0.0148591	0.957207	0.0588854	15.5.2.3	RNA biosynthesis.transcriptional regulation.MYB transcription factor superfamily.transcription factor (GARP)
OG0000562	0.0372052	0.562595	-0.52539	0.9209	0.139666	0.28031	15.5.22	RNA biosynthesis.transcriptional regulation.transcription factor (WRKY)
OG0000564	-0.03114	-0.301168	0.270028	0.912146	0.27822	0.460272	12.3.1.1	Chromatin organisation.histone modifications.histone acetylation.histone acetyltransferase (HAC/HPCAT)
OG0000565	-6.02028	-0.181169	-5.83911	0.000823598	0.879352	0.00522546	21.9.5.2	Cell wall organisation.cutin and suberin.cutin polyester biosynthesis.cutin synthase (CD)
OG0000566	-0.281271	-0.0689006	-0.212371	0.321516	0.835208	0.602243	18.4.1.6.2	Protein modification.phosphorylation.TKL protein kinase superfamily.LRR-VI protein kinase families.protein kinase (LRR-VI-2)
OG0000567	0.655382	-0.769706	1.42509	0.0146295	0.0123992	0.00281086	26.8.1.1.3	External stimuli response.pathogen.pattern-triggered immunity (PTI) network.bacterial elicitor response.protein kinase (BIK1)
OG0000567	0.655382	-0.769706	1.42509	0.0146295	0.0123992	0.00281086	18.4.1.37.1	Protein modification.phosphorylation.TKL protein kinase superfamily.RLCK-VII receptor-like protein kinase families.receptor-like protein kinase (RLCK-VIIa)
OG0000570	-0.983898	1.17121	-2.15511	0.028654	0.0225322	0.00587269	50.2.4	Enzyme classification.EC_2 transferases.EC_2.4 glycosyltransferase
OG0000571	2.81055	0.249934	2.56062	0.000132946	0.451673	0.00121452	24.2.17	Solute transport.carrier-mediated transport.nucleoside transporter (ENT)
OG0000572	-2.83929	1.98548	-4.82478	0.000257676	0.00241327	0.000204806	15.5.15	RNA biosynthesis.transcriptional regulation.transcription factor (C2H2-ZF)
OG0000573	0.276161	0.211556	0.0646057	0.24113	0.400207	0.856079	22.8.2	Vesicle trafficking.regulation of membrane tethering and fusion.RAB-GTPase-activating protein (RAB-GAP)
OG0000575	-1.95308	1.22611	-3.17919	0.000653338	0.00879801	0.000522043	21.2.2.1.2.1	Cell wall organisation.hemicellulose.xylan.biosynthesis.glucuronosyltransferase activities.glucuronosyltransferase (GUX)
OG0000576	-0.545014	0.642778	-1.18779	0.0446306	0.0359104	0.00999181	13.3.5.6.1	Cell cycle organisation.mitosis and meiosis.sister chromatid separation.meiosis II spindle orientation.regulatory protein (JASON)
OG0000579	0.3351	0.0357947	0.299305	0.284994	0.926388	0.502323	24.3.2.4	Solute transport.channels.VIC superfamily.cyclic nucleotide-gated cation channel (CNGC)
OG0000580	-2.03836	0.781081	-2.81944	0.000286302	0.0257279	0.000457353	18.4.1.35	Protein modification.phosphorylation.TKL protein kinase superfamily.receptor-like protein kinase (RLCK-V)
OG0000581	0.452926	-0.150857	0.603782	0.273876	0.74802	0.305593	19.2.2.8.1.4.6	Protein homeostasis.ubiquitin-proteasome system.ubiquitin-fold protein conjugation.Cullin-based ubiquitylation complexes.SKP1-CUL1-FBX (SCF) E3 ligase complexes.F-BOX substrate adaptor components.component FBX
OG0000582	1.77442	-0.0677118	1.84213	0.00375021	0.891809	0.014874	27.3.3	Multi-process regulation.SnRK1-kinase regulatory system.SnRK1-interacting factor (FLZ)
OG0000583	-0.513214	0.3208	-0.834014	0.0598007	0.231466	0.0405782	50.1.10	Enzyme classification.EC_1 oxidoreductases.EC_1.10 oxidoreductase acting on diphenol or related substance as donor
OG0000585	2.49112	0.0280914	2.46303	0.000414923	0.949235	0.00242805	27.5.4.1	Multi-process regulation.phosphoinositide lipid regulatory system.inositol polyphosphate 5-phosphatase activities.type-I inositol-polyphosphate 5-phosphatase
OG0000588	-1.09152	2.47824	-3.56976	0.00462477	0.000302442	0.000204806	50.1.1	Enzyme classification.EC_1 oxidoreductases.EC_1.1 oxidoreductase acting on CH-OH group of donor
OG0000589	0.0459696	-0.306065	0.352035	0.927714	0.546139	0.595901	13.3.6.4.2	Cell cycle organisation.mitosis and meiosis.meiotic recombination.DNA strand exchange.DMC1-recruitment protein (BRCA2)
OG0000589	0.0459696	-0.306065	0.352035	0.927714	0.546139	0.595901	14.3.2.1	DNA damage response.homologous recombination repair (HR).BRCC DNA-damage response complex.component BRCA2
OG0000590	-0.348156	0.329972	-0.678128	0.171226	0.223043	0.0787851	18.4.1.24.1	Protein modification.phosphorylation.TKL protein kinase superfamily.G-Lectin protein kinase families.protein kinase (SD-1)
OG0000595	-0.241731	0.412855	-0.654586	0.37234	0.171265	0.112704	5.1.6.1.3	Lipid metabolism.fatty acid biosynthesis.endoplasmic reticulum-localized fatty acid elongase (FAE) system.fatty acid elongation complex.3-hydroxyacyl-CoA dehydratase (HCD)
OG0000596	0.440167	-0.152426	0.592593	0.145191	0.636826	0.167632	13.2.5.1.2	Cell cycle organisation.DNA replication.telomere replication.telomerase ribonucleoprotein complex.associated component POT
OG0000602	-0.778489	0.196458	-0.974947	0.00714394	0.384464	0.0128806	25.4.3.2	Nutrient uptake.iron uptake.chelation-based strategy uptake.ferric cation-chelator transporter (YSL)
OG0000602	-0.778489	0.196458	-0.974947	0.00714394	0.384464	0.0128806	24.2.10.1	Solute transport.carrier-mediated transport.OPT family.iron chelator transporter (YSL)
OG0000603	-0.693079	-1.23563	0.542555	0.0341663	0.00614261	0.186854	19.2.2.8.1.4.5	Protein homeostasis.ubiquitin-proteasome system.ubiquitin-fold protein conjugation.Cullin-based ubiquitylation complexes.SKP1-CUL1-FBX (SCF) E3 ligase complexes.F-BOX substrate adaptor components.component EDL
OG0000604	2.91252	3.09433	-0.181815	0.0266856	0.0311273	0.91342	15.5.7.1	RNA biosynthesis.transcriptional regulation.AP2/ERF transcription factor superfamily.transcription factor (ERF)
OG0000606	0.575966	-0.168543	0.744509	0.0247312	0.467454	0.0367328	19.4.3.1	Protein homeostasis.proteolysis.aspartic-type peptidase activities.A1-class protease (Pepsin)
OG0000608	0.710213	0.0313034	0.67891	0.00799939	0.895219	0.0378918	6.2.2.1	Nucleotide metabolism.pyrimidines.salvage pathway.uridine/cytidine kinase (UCK)
OG0000609	4.95552	-1.02388	5.9794	4.97295e-05	0.0480849	0.000172945	24.2.10.2	Solute transport.carrier-mediated transport.OPT family.oligopeptide transporter (OPT)
OG0000612	0.422489	-1.01398	1.43647	0.0733979	0.0047821	0.00300317	15.5.2.2	RNA biosynthesis.transcriptional regulation.MYB transcription factor superfamily.transcription factor (MYB-related)
OG0000615	-0.110725	0.0386294	-0.149355	0.635424	0.888931	0.653245	15.5.2.2	RNA biosynthesis.transcriptional regulation.MYB transcription factor superfamily.transcription factor (MYB-related)
OG0000616	0.394566	0.0507029	0.343863	0.288276	0.910856	0.51587	50.3.4	Enzyme classification.EC_3 hydrolases.EC_3.4 hydrolase acting on peptide bond (peptidase)
OG0000617	0.00398611	0.61969	-0.615704	0.986327	0.0250051	0.0612339	18.4.5.3	Protein modification.phosphorylation.CAMK protein kinase superfamily.SNF1-related protein kinase (SnRK3)
OG0000618	0.603952	-0.741231	1.34518	0.0114424	0.00833932	0.00199696	22.1.6.2	Vesicle trafficking.clathrin coated vesicle (CCV) machinery.CCV accessory factors.adaptor protein (ECA1|2)
OG0000619	0.14215	-0.584076	0.726226	0.460967	0.0242747	0.0282901	12.5.4.1	Chromatin organisation.DNA methylation.cytosine methylation reader activities.methylation reader (MBD1-4|12)
OG0000620	0.157782	-1.03972	1.1975	0.774897	0.0885865	0.129043	11.7.2.1.2	Phytohormone action.jasmonic acid.perception and signal transduction.receptor complex.component JAZ
OG0000620	0.157782	-1.03972	1.1975	0.774897	0.0885865	0.129043	15.5.45	RNA biosynthesis.transcriptional regulation.transcription factor (TIFY)
OG0000626	0.77449	0.483604	0.290886	0.045801	0.197722	0.55263	3.3.1	Carbohydrate metabolism.trehalose metabolism.trehalose-6-phosphate synthase
OG0000628	1.12278	-0.240194	1.36297	0.00105205	0.261118	0.0025228	13.1.1.2.7	Cell cycle organisation.cell cycle control.cyclin-dependent regulation.cyclin-dependent protein kinase complex.catalytic component CDKG
OG0000628	1.12278	-0.240194	1.36297	0.00105205	0.261118	0.0025228	18.4.3.1.7	Protein modification.phosphorylation.CMGC protein kinase superfamily.CDK protein kinase families.protein kinase (CDKG)
OG0000629	0.786727	-0.00178623	0.788513	0.00582378	0.994	0.0245408	18.4.6.4	Protein modification.phosphorylation.AGC protein kinase superfamily.protein kinase (AGC-VII/NDR)
OG0000631	-0.0308845	-0.172175	0.141291	0.890345	0.435336	0.631712	15.5.2.2	RNA biosynthesis.transcriptional regulation.MYB transcription factor superfamily.transcription factor (MYB-related)
OG0000633	-0.890404	2.55399	-3.4444	0.248887	0.0171555	0.0145249	21.3.2.2.2	Cell wall organisation.pectin.rhamnogalacturonan I.modification and degradation.beta-galactosidase (BGAL)
OG0000634	4.55006	2.19923	2.35083	0.00250177	0.0602332	0.109658	24.2.3.3.1	Solute transport.carrier-mediated transport.APC superfamily.NCS-2 family.purine transporter (AZG)
OG0000636	-0.13931	-1.4286	1.28929	0.66187	0.00525638	0.0198397	15.5.2.3	RNA biosynthesis.transcriptional regulation.MYB transcription factor superfamily.transcription factor (GARP)
OG0000637	0.372089	-0.596008	0.968096	0.124687	0.041298	0.0188884	16.4.6.7	RNA processing.pre-mRNA splicing.spliceosome-associated non-snRNP factor activities.splicing factor (PTB)
OG0000640	2.2349	2.6272	-0.3923	0.000103424	0.000124125	0.23233	11.4.3.1	Phytohormone action.cytokinin.conjugation and degradation.UDP-dependent glycosyl transferase
OG0000641	-2.29482	-1.78414	-0.510681	0.00056404	0.00337111	0.306386	15.5.2.1	RNA biosynthesis.transcriptional regulation.MYB transcription factor superfamily.transcription factor (MYB)
OG0000644	-0.517193	-0.510843	-0.00634981	0.0810621	0.104778	0.989202	12.4.4.1	Chromatin organisation.chromatin remodeling complexes.SWR1 histone variant exchanging complex.ATPase component PIE1
OG0000647	-0.565204	-0.420967	-0.144238	0.0765569	0.191843	0.739812	50.1.13	Enzyme classification.EC_1 oxidoreductases.EC_1.14 oxidoreductase acting on paired donor with incorporation or reduction of molecular oxygen
OG0000648	-0.425176	-0.787805	0.362629	0.14057	0.0299457	0.35924	19.2.3.1.1.7	Protein homeostasis.ubiquitin-proteasome system.ubiquitin-fold protein deconjugation.ubiquitin deconjugation.UBP deubiquitinase activities.deubiquitinase (UBP15-21)
OG0000649	0.556186	-0.708809	1.26499	0.0221987	0.0138308	0.00376701	7.4.4	Coenzyme metabolism.coenzyme A biosynthesis.phosphopantothenoylcysteine decarboxylase
OG0000650	0.265365	0.137141	0.128224	0.26413	0.598121	0.710501	13.3.6.5.2.2.1	Cell cycle organisation.mitosis and meiosis.meiotic recombination.meiotic crossover.class II interference-insensitive crossover pathway.MUS81-independent pathway.endonuclease (FAN1)
OG0000651	0.0231395	-0.631302	0.654441	0.937481	0.0593033	0.116778	12.5.2.4.3	Chromatin organisation.DNA methylation.RNA-independent DNA methylation.ASI1-AIPP1-EDM2 chromatin silencing regulator complex.component EDM2
OG0000652	0.306589	-0.0131454	0.319734	0.245085	0.968354	0.390159	16.4.1.1.5.1	RNA processing.pre-mRNA splicing.U2-type-intron-specific major spliceosome.U1 small nuclear ribonucleoprotein particle (snRNP).accessory protein activities.pre-mRNA splicing factor (RBM25)
OG0000653	-2.15638	0.819556	-2.97594	0.00190557	0.0988908	0.0025228	21.2.2.2.2	Cell wall organisation.hemicellulose.xylan.modification and degradation.xylan O-acetyltransferase (XOAT)
OG0000654	1.44535	-0.0600032	1.50535	0.000544262	0.812275	0.00253768	18.4.1.24.2	Protein modification.phosphorylation.TKL protein kinase superfamily.G-Lectin protein kinase families.protein kinase (SD-2)
OG0000659	-0.239056	-0.314134	0.075078	0.388887	0.29508	0.859025	20.2.4.2	Cytoskeleton organisation.microfilament network.myosin microfilament-based motor protein activities.class VIII myosin
OG0000660	0.690769	-1.16073	1.8515	0.0406112	0.00920478	0.00378301	27.5.2.3	Multi-process regulation.phosphoinositide lipid regulatory system.phosphatidylinositol 4/5-phosphate.phosphatidylinositol 4-kinase (PI4K-gamma)
OG0000662	-0.310915	0.755405	-1.06632	0.362213	0.0653595	0.0528092	24.2.3.3.2	Solute transport.carrier-mediated transport.APC superfamily.NCS-2 family.solute transporter (NAT)
OG0000663	-1.54323	0.326729	-1.86996	0.00625699	0.454286	0.0129805	50.2.7	Enzyme classification.EC_2 transferases.EC_2.7 transferase transferring phosphorus-containing group
OG0000664	0.562407	0.0245451	0.537862	0.0198236	0.918844	0.079197	22.8.1.5	Vesicle trafficking.regulation of membrane tethering and fusion.RAB-GTPase activities.E-class RAB GTPase
OG0000665	-0.199629	0.583851	-0.78348	0.380607	0.0425761	0.0390671	18.2.4	Protein modification.acetylation.N-terminal acetylase (NatD)
OG0000669	-0.0207683	1.31918	-1.33995	0.955469	0.010251	0.0247168	5.2.5.1.1	Lipid metabolism.glycerolipid biosynthesis.phosphatidylserine.base-exchange pathway.base-exchange-type phosphatidylserine synthase
OG0000670	0.36706	-0.369741	0.736801	0.232631	0.262673	0.110833	18.4.5.5	Protein modification.phosphorylation.CAMK protein kinase superfamily.protein kinase (CRK)
OG0000671	0.0308815	0.33851	-0.307629	0.904842	0.189943	0.358561	10.6.3	Redox homeostasis.cytosol/mitochondrion/nucleus redox homeostasis.nucleoredoxin
OG0000672	0.00320555	-0.0066124	0.00981795	0.992472	0.986202	0.985584	5.4.7	Lipid metabolism.sphingolipid biosynthesis.sphingoid long-chain base kinase
OG0000673	-0.739824	-0.204723	-0.535101	0.0171261	0.448512	0.149107	20.2.2.4	Cytoskeleton organisation.microfilament network.actin polymerisation.fimbrin actin-crosslinking factor
OG0000675	1.13449	-0.523738	1.65823	0.00500232	0.104883	0.00502301	19.1.5.2	Protein homeostasis.protein quality control.cytosolic Hsp70 chaperone system.co-chaperone (Hsp40)
OG0000676	5.80129	-0.470499	6.27179	3.92392e-05	0.335617	0.0001961	11.2.1.1.2	Phytohormone action.auxin.biosynthesis.indole-3-pyruvic acid (IPyA) pathway.flavin monooxygenase (YUCCA)
OG0000677	-1.20394	0.290961	-1.4949	0.00865478	0.427877	0.0156827	24.2.3.5.1	Solute transport.carrier-mediated transport.APC superfamily.APC family.amino acid transporter (LAT)
OG0000679	-0.62976	-0.638036	0.00827623	0.0135623	0.0199171	0.980484	4.2.7.5.2	Amino acid metabolism.degradation.branched-chain amino acid.leucine.hydroxymethylglutaryl-CoA lyase
OG0000682	0.486739	-0.413686	0.900425	0.0370858	0.0808186	0.0150138	15.5.2.1	RNA biosynthesis.transcriptional regulation.MYB transcription factor superfamily.transcription factor (MYB)
OG0000683	1.00074	-1.47432	2.47506	0.0257529	0.00934577	0.00309073	24.2.2.9	Solute transport.carrier-mediated transport.MFS superfamily.anion transporter (NRT1/PTR)
OG0000687	-1.87585	2.11555	-3.99141	0.000110661	0.000162501	6.16458e-05	11.4.2.5	Phytohormone action.cytokinin.perception and signal transduction.A-type ARR response negative regulator
OG0000688	-0.205769	-0.462246	0.256476	0.446224	0.130057	0.507511	15.5.3.12	RNA biosynthesis.transcriptional regulation.Homeobox transcription factor superfamily.transcription factor (NDX)
OG0000689	0.983029	0.171056	0.811973	0.0024881	0.448512	0.0247333	18.4.3.9.1	Protein modification.phosphorylation.CMGC protein kinase superfamily.CK-II protein kinase heterodimer.catalytic subunit alpha
OG0000691	-2.18738	0.49426	-2.68164	0.000111173	0.0699229	0.000336008	21.2.2.1.3.2	Cell wall organisation.hemicellulose.xylan.biosynthesis.xylosyltransferase activities.xylosyltransferase (IRX10)
OG0000692	0.898623	-0.784036	1.68266	0.0147669	0.0357884	0.00543137	18.4.1.37.1	Protein modification.phosphorylation.TKL protein kinase superfamily.RLCK-VII receptor-like protein kinase families.receptor-like protein kinase (RLCK-VIIa)
OG0000694	-4.06678	0.654815	-4.7216	0.000351008	0.273691	0.00112715	24.2.3.4.5	Solute transport.carrier-mediated transport.APC superfamily.AAAP family.auxin transporter (AUX/LAX)
OG0000695	-0.65679	0.193146	-0.849936	0.0218318	0.449427	0.0327546	22.3.1.2	Vesicle trafficking.Coat protein I (COPI) coatomer machinery.coat protein complex.subunit beta2
OG0000697	-0.0433194	0.190173	-0.233492	0.845593	0.386232	0.418992	16.2.1.4.1	RNA processing.RNA 3-end processing.mRNA polyadenylation.Cleavage Factor I (CF-Im) complex.component CPFS5/CFIm25
OG0000698	-0.331994	-0.532066	0.200072	0.166628	0.0599726	0.549206	6.2.1.6	Nucleotide metabolism.pyrimidines.de novo biosynthesis.CTP synthetase
OG0000699	-0.899208	-0.330174	-0.569034	0.0197646	0.330522	0.213253	27.4.2	Multi-process regulation.Rop-GTPase regulatory system.ROP-activating protein (RopGAP)
OG0000700	2.84146	-3.29014	6.1316	0.00075773	0.000855196	0.000216638	5.7.2.2.3	Lipid metabolism.lipid degradation.phospholipase activities.phospholipase A2 activities.phospholipase A2 (pPLA2-II)
OG0000701	0.507106	-1.81011	2.31721	0.384373	0.0223493	0.0232978	3.2.2.4.5	Carbohydrate metabolism.starch metabolism.biosynthesis.starch synthase activities.granule-bound starch (amylose) synthase
OG0000702	-0.263337	-0.646217	0.38288	0.248292	0.0292933	0.240401	22.6.6.3.2	Vesicle trafficking.target membrane tethering.TRAPP (Trafficking-Protein-Particle) complexes.TRAPP-III complex-specific components.component TRAPPC11
OG0000705	-0.236999	-0.110034	-0.126965	0.315917	0.675453	0.713492	15.3.7.2.1	RNA biosynthesis.RNA polymerase II-dependent transcription.transcription termination.R-loop removal.R-loop reader protein (ALBA1/2)
OG0000706	-0.665783	0.602345	-1.26813	0.196066	0.271849	0.101095	24.2.3.5.3	Solute transport.carrier-mediated transport.APC superfamily.APC family.gamma-aminobutyric acid transporter (GABP)
OG0000709	-4.76558	2.39105	-7.15663	1.36171e-05	0.000419085	5.08699e-05	5.7.2.2.4	Lipid metabolism.lipid degradation.phospholipase activities.phospholipase A2 activities.phospholipase A2 (pPLA2-III)
OG0000721	0.731152	-0.260215	0.991367	0.00988777	0.260433	0.012917	20.1.5.2	Cytoskeleton organisation.microtubular network.microtubule dynamics.microtubule-stabilizing factor (WDL)
OG0000726	1.67451	-1.35623	3.03074	0.000686071	0.00341278	0.000363783	24.2.9.1.2	Solute transport.carrier-mediated transport.CDF superfamily.CaCA family.cation:calcium cation exchanger (CCX)
OG0000729	-0.527399	-2.80458	2.27718	0.324021	0.00301459	0.0177738	15.5.52.1	RNA biosynthesis.transcriptional regulation.GRF-GIF transcription factor complex.component GRF
OG0000732	1.32352	0.0167634	1.30676	0.0112649	0.972737	0.0456334	18.4.1.37.1	Protein modification.phosphorylation.TKL protein kinase superfamily.RLCK-VII receptor-like protein kinase families.receptor-like protein kinase (RLCK-VIIa)
OG0000733	0.19904	0.875301	-0.676261	0.398234	0.0115349	0.0686409	24.2.3.4.7	Solute transport.carrier-mediated transport.APC superfamily.AAAP family.solute transporter (AAAP)
OG0000734	-0.424429	-0.320417	-0.104012	0.321361	0.492187	0.874254	19.2.2.8.1.4.6	Protein homeostasis.ubiquitin-proteasome system.ubiquitin-fold protein conjugation.Cullin-based ubiquitylation complexes.SKP1-CUL1-FBX (SCF) E3 ligase complexes.F-BOX substrate adaptor components.component FBX
OG0000737	-0.0736282	0.722891	-0.796519	0.791099	0.0325791	0.0569201	24.2.13	Solute transport.carrier-mediated transport.solute transporter (MTCC)
OG0000739	-1.07905	1.17227	-2.25131	0.00238819	0.00318928	0.000612195	3.1.4.1.3	Carbohydrate metabolism.sucrose metabolism.degradation.invertase activities.alkaline sucrose-specific invertase (CIN)
OG0000740	-2.95597	-0.486031	-2.46994	0.00180315	0.441642	0.0180817	3.1.4.2	Carbohydrate metabolism.sucrose metabolism.degradation.sucrose synthase
OG0000741	1.60606	0.929014	0.677043	0.00424125	0.0500465	0.22244	24.3.2.2	Solute transport.channels.VIC superfamily.voltage-gated potassium cation channel (AKT/SKOR/GORK)
OG0000744	5.42061	1.1539	4.26671	0.000740221	0.227979	0.0108824	24.3.4.2	Solute transport.channels.AMT family.ammonium transporter (AMT2/3)
OG0000745	3.25005	0.24064	3.00941	0.000720981	0.679288	0.00556078	50.1.13	Enzyme classification.EC_1 oxidoreductases.EC_1.14 oxidoreductase acting on paired donor with incorporation or reduction of molecular oxygen
OG0000746	-0.462487	0.527889	-0.990376	0.166694	0.147155	0.0571423	17.1.2.1.33	Protein biosynthesis.ribosome biogenesis.large ribosomal subunit (LSU).LSU proteome.component RPL32
OG0000747	0.507174	-0.237724	0.744898	0.0245787	0.243863	0.0231224	11.3.2.1.5	Phytohormone action.brassinosteroid.perception and signal transduction.receptor complex.signalling protein kinase (BSK)
OG0000747	0.507174	-0.237724	0.744898	0.0245787	0.243863	0.0231224	18.4.1.42	Protein modification.phosphorylation.TKL protein kinase superfamily.receptor-like protein kinase (RLCK-XII)
OG0000748	-1.12933	1.33907	-2.46839	0.00823438	0.00692532	0.00151154	21.3.5.4	Cell wall organisation.pectin.modification and degradation.pectin acetylesterase
OG0000749	0.135132	-0.440186	0.575319	0.53162	0.0816204	0.0845355	12.5.4.3	Chromatin organisation.DNA methylation.cytosine methylation reader activities.methylation reader (MBD10-11)
OG0000750	-0.104984	0.926282	-1.03127	0.808723	0.0590944	0.0961625	19.4.2.2	Protein homeostasis.proteolysis.serine-type peptidase activities.S10-class serine carboxypeptidase (SCPL)
OG0000751	4.27988	-3.64071	7.9206	0.00234097	0.00811919	0.000982114	50.1.13	Enzyme classification.EC_1 oxidoreductases.EC_1.14 oxidoreductase acting on paired donor with incorporation or reduction of molecular oxygen
OG0000753	0.720167	1.17712	-0.456949	0.0233836	0.00571167	0.230085	50.1.13	Enzyme classification.EC_1 oxidoreductases.EC_1.14 oxidoreductase acting on paired donor with incorporation or reduction of molecular oxygen
OG0000754	-1.24018	0.280303	-1.52048	0.0478416	0.648947	0.0784668	18.4.1.3	Protein modification.phosphorylation.TKL protein kinase superfamily.protein kinase (LRR-III)
OG0000755	5.20851	-1.6579	6.86641	0.00146059	0.133821	0.00243659	24.2.20	Solute transport.carrier-mediated transport.potassium/sodium cation transporter (HKT)
OG0000758	-1.48235	0.975145	-2.45749	0.00170671	0.0164281	0.00114524	5.4.10	Lipid metabolism.sphingolipid biosynthesis.sphingolipid fatty acid 2-hydroxylase
OG0000759	-1.10891	0.218841	-1.32775	0.0138664	0.572747	0.0282901	7.3.1	Coenzyme metabolism.S-adenosyl methionine (SAM) cycle.S-adenosyl methionine synthetase
OG0000761	0.643902	-0.184837	0.828739	0.00940972	0.355351	0.0148068	16.8.2.1.2.4	RNA processing.RNA surveillance.mRNA deadenylation-dependent decay.mRNA deadenylation.CCR4-NOT complex.component NOT2
OG0000762	-3.47061	1.72402	-5.19463	0.000409773	0.013779	0.00045907	50.2.7	Enzyme classification.EC_2 transferases.EC_2.7 transferase transferring phosphorus-containing group
OG0000762	-3.47061	1.72402	-5.19463	0.000409773	0.013779	0.00045907	18.4.1.7	Protein modification.phosphorylation.TKL protein kinase superfamily.protein kinase (LRR-VII)
OG0000764	-0.876183	-0.472712	-0.403471	0.00543844	0.0721273	0.21028	15.5.1.5	RNA biosynthesis.transcriptional regulation.C2C2 transcription factor superfamily.transcription factor (DOF)
OG0000765	-0.393457	-0.961619	0.568162	0.262049	0.0329635	0.257015	25.4.3.2	Nutrient uptake.iron uptake.chelation-based strategy uptake.ferric cation-chelator transporter (YSL)
OG0000765	-0.393457	-0.961619	0.568162	0.262049	0.0329635	0.257015	24.2.10.1	Solute transport.carrier-mediated transport.OPT family.iron chelator transporter (YSL)
OG0000768	0.948649	1.62032	-0.671673	0.0288441	0.00598878	0.207896	50.2.4	Enzyme classification.EC_2 transferases.EC_2.4 glycosyltransferase
OG0000773	4.82428	0.3225	4.50178	9.24213e-05	0.53405	0.00070532	24.2.2.9	Solute transport.carrier-mediated transport.MFS superfamily.anion transporter (NRT1/PTR)
OG0000774	0.33321	0.108381	0.224829	0.363845	0.798672	0.673513	10.2.2.3	Redox homeostasis.enzymatic reactive oxygen species scavengers.superoxide dismutase activities.copper/zinc superoxide dismutase
OG0000776	1.19752	-0.24819	1.44571	0.000626236	0.223418	0.00159568	16.11.1.3	RNA processing.messenger ribonucleoparticle (mRNP) export.TREX/THO mRNP trafficking complex.helicase component UAP56
OG0000776	1.19752	-0.24819	1.44571	0.000626236	0.223418	0.00159568	16.4.7.1.1	RNA processing.pre-mRNA splicing.spliceosome assembly and disassembly.RNA helicase activities.RNA helicase (Sub2)
OG0000778	0.626623	0.628815	-0.00219257	0.0630461	0.0795909	0.996391	17.1.3.1.17	Protein biosynthesis.ribosome biogenesis.small ribosomal subunit (SSU).SSU proteome.component RPS15a
OG0000779	2.1519	3.32393	-1.17203	0.00576177	0.00164919	0.151899	15.5.7.1	RNA biosynthesis.transcriptional regulation.AP2/ERF transcription factor superfamily.transcription factor (ERF)
OG0000782	-1.31486	0.0437504	-1.35861	0.00079727	0.864692	0.00384082	20.2.2.3	Cytoskeleton organisation.microfilament network.actin polymerisation.profilin actin nucleation protein
OG0000783	-0.318166	-0.0656512	-0.252515	0.106803	0.756339	0.341367	13.7.2.2	Cell cycle organisation.membrane organisation.endoplasmic reticulum (ER) organisation.ER tubulae formation factor (RHD3/RL)
OG0000784	-0.0730936	0.711575	-0.784669	0.809303	0.0442772	0.0751979	17.1.2.1.47	Protein biosynthesis.ribosome biogenesis.large ribosomal subunit (LSU).LSU proteome.component RPP2
OG0000785	1.67066	1.59266	0.0779965	0.007034	0.0134864	0.90976	24.2.2.9	Solute transport.carrier-mediated transport.MFS superfamily.anion transporter (NRT1/PTR)
OG0000787	1.22542	1.16708	0.0583432	0.0136597	0.0248677	0.920854	50.4.2	Enzyme classification.EC_4 lyases.EC_4.2 carbon-oxygen lyase
OG0000789	-0.959188	0.296168	-1.25536	0.00815733	0.301963	0.0123636	27.7.2.1	Multi-process regulation.Target Of Rapamycin (TOR) signalling.TOR kinase substrates.TOR-dependent ribosomal protein S6 kinase (S6K)
OG0000789	-0.959188	0.296168	-1.25536	0.00815733	0.301963	0.0123636	18.4.6.3	Protein modification.phosphorylation.AGC protein kinase superfamily.protein kinase (AGC-VI/PKA)
OG0000791	0.641621	-0.208176	0.849797	0.0266263	0.427279	0.0363571	19.4.5.4.2	Protein homeostasis.proteolysis.metallopeptidase activities.M16 families.peptidase (Nardilysin-like)
OG0000792	2.73271	-0.615628	3.34834	0.00858879	0.461316	0.0163418	15.5.22	RNA biosynthesis.transcriptional regulation.transcription factor (WRKY)
OG0000793	2.14902	0.357227	1.79179	0.0283713	0.69953	0.145714	50.1.1	Enzyme classification.EC_1 oxidoreductases.EC_1.1 oxidoreductase acting on CH-OH group of donor
OG0000794	-0.0527319	0.636644	-0.689376	0.83298	0.0325126	0.0599746	15.5.14	RNA biosynthesis.transcriptional regulation.transcription factor (MADS/AGL)
OG0000795	0.0464888	-0.373366	0.419855	0.861651	0.165229	0.231089	16.2.2.1.1	RNA processing.RNA 3-end processing.snRNA maturation.DSP snRNA processing complex.component DSP1
OG0000796	-0.0852851	0.45964	-0.544925	0.867684	0.358164	0.408983	24.2.3.11	Solute transport.carrier-mediated transport.APC superfamily.potassium cation transporter (HAK/KUP/KT)
OG0000802	0.408461	0.89073	-0.482269	0.174564	0.0239903	0.253338	50.1.1	Enzyme classification.EC_1 oxidoreductases.EC_1.1 oxidoreductase acting on CH-OH group of donor
OG0000803	-1.15271	0.298455	-1.45116	0.0147132	0.461168	0.0248332	15.5.4.1	RNA biosynthesis.transcriptional regulation.bZIP transcription factor superfamily.transcription factor (bZIP)
OG0000804	1.56917	0.0429853	1.52619	0.00046997	0.874444	0.00286993	20.1.3.4	Cytoskeleton organisation.microtubular network.Kinesin microtubule-based motor protein activities.motor protein (Kinesin-5)
OG0000807	-1.31005	-3.08003	1.76998	0.00124908	0.000101351	0.00192026	15.5.15	RNA biosynthesis.transcriptional regulation.transcription factor (C2H2-ZF)
OG0000808	-4.2485	1.52321	-5.77171	0.000200799	0.0246217	0.000360769	11.10.2.1.1	Phytohormone action.signalling peptides.CRP (cysteine-rich-peptide) category.GASA/GAST-peptide activity.GASA-precursor polypeptide
OG0000810	2.28725	-0.207161	2.49441	0.000390093	0.551741	0.00151154	24.2.6.1	Solute transport.carrier-mediated transport.TOC superfamily.sugar efflux transporter (SWEET)
OG0000812	0.409172	1.44716	-1.03799	0.156519	0.00318394	0.0295171	26.1.2.1.2	External stimuli response.light.UV-A/blue light.cryptochrome-mediated photoperception.transcriptional regulator (CIB)
OG0000812	0.409172	1.44716	-1.03799	0.156519	0.00318394	0.0295171	15.5.32	RNA biosynthesis.transcriptional regulation.transcription factor (bHLH)
OG0000813	0.280649	0.240069	0.0405799	0.133169	0.220059	0.883	22.8.1.4	Vesicle trafficking.regulation of membrane tethering and fusion.RAB-GTPase activities.D-class RAB GTPase
OG0000816	-0.705968	0.411987	-1.11795	0.0141228	0.11057	0.0101612	3.13.1.1	Carbohydrate metabolism.nucleotide sugar biosynthesis.GDP-D-mannose biosynthesis.GDP-D-mannose pyrophosphorylase (VTC1)
OG0000816	-0.705968	0.411987	-1.11795	0.0141228	0.11057	0.0101612	10.3.1.3	Redox homeostasis.low-molecular-weight scavengers.ascorbate biosynthesis.GDP-D-mannose pyrophosphorylase (VTC1)
OG0000819	0.487904	-0.0800103	0.567914	0.115454	0.814072	0.186276	15.5.53.2	RNA biosynthesis.transcriptional regulation.transcriptional repression.transcriptional co-repressor (LUG)
OG0000821	-0.193696	0.16359	-0.357286	0.449068	0.560037	0.329478	24.2.3.9	Solute transport.carrier-mediated transport.APC superfamily.cation:chloride co-transporter (CCC)
OG0000824	1.6112	4.83368	-3.22248	0.00115941	5.40088e-05	0.000381504	24.2.1.2	Solute transport.carrier-mediated transport.DMT superfamily.nucleobase cation transporter (UPS)
OG0000828	0.420812	-2.26924	2.69005	0.441047	0.00755544	0.0104098	24.2.2.9	Solute transport.carrier-mediated transport.MFS superfamily.anion transporter (NRT1/PTR)
OG0000829	1.36717	0.685902	0.681265	0.00734388	0.106228	0.206223	15.5.22	RNA biosynthesis.transcriptional regulation.transcription factor (WRKY)
OG0000830	-3.20712	0.477735	-3.68486	0.000135756	0.213541	0.000494097	16.6.2.2.2	RNA processing.tRNA modification.N6-threonylcarbamoylation.KEOPS/EKC complex.component BUD32
OG0000831	1.20573	0.704976	0.500749	0.0221864	0.147453	0.418029	19.2.2.1.5.3.2	Protein homeostasis.ubiquitin-proteasome system.ubiquitin-fold protein conjugation.ubiquitin conjugation (ubiquitylation).ubiquitin-ligase E3 activities.RING-domain E3 ligase activities.RING-HC-class E3 ligase
OG0000834	2.17754	-0.973732	3.15128	0.00299175	0.0832917	0.00316871	11.6.1.2	Phytohormone action.gibberellin.biosynthesis.ent-kaurene synthase
OG0000835	0.38996	-1.06551	1.45547	0.410901	0.0628821	0.0563539	27.5.2.4	Multi-process regulation.phosphoinositide lipid regulatory system.phosphatidylinositol 4/5-phosphate.phosphatidylinositol 4/5-phosphate kinase (PIP5K)
OG0000836	-0.00035337	-0.381748	0.381394	0.99875	0.0817582	0.167293	19.2.2.1.5.2.1	Protein homeostasis.ubiquitin-proteasome system.ubiquitin-fold protein conjugation.ubiquitin conjugation (ubiquitylation).ubiquitin-ligase E3 activities.U-Box E3 ligase activities.E3 ubiquitin ligase (PUB)
OG0000837	-1.01459	-0.364195	-0.650394	0.0327411	0.405645	0.264693	27.4.3.1	Multi-process regulation.Rop-GTPase regulatory system.RopGEF guanine nucleotide exchange factor activities.exchange factor (PRONE)
OG0000838	-0.793321	-0.427741	-0.365581	0.0106911	0.112636	0.280206	15.5.2.1	RNA biosynthesis.transcriptional regulation.MYB transcription factor superfamily.transcription factor (MYB)
OG0000841	-0.293027	0.116097	-0.409123	0.444926	0.794407	0.454333	20.1.3.12	Cytoskeleton organisation.microtubular network.Kinesin microtubule-based motor protein activities.motor protein (Kinesin-14)
OG0000842	-0.58856	0.163215	-0.751775	0.363144	0.82899	0.415158	15.5.7.2	RNA biosynthesis.transcriptional regulation.AP2/ERF transcription factor superfamily.transcription factor (DREB)
OG0000843	0.681883	-2.53861	3.2205	0.0380744	0.000347361	0.000372521	27.3.3	Multi-process regulation.SnRK1-kinase regulatory system.SnRK1-interacting factor (FLZ)
OG0000844	1.02113	-0.565426	1.58656	0.00428114	0.0573669	0.00329684	15.3.5.3.4	RNA biosynthesis.RNA polymerase II-dependent transcription.transcription initiation.TFIId basal transcription regulation complex.component TAF4
OG0000846	-0.446531	-0.975724	0.529193	0.0391185	0.00316371	0.0729052	13.1.2.2	Cell cycle organisation.cell cycle control.regulation.transcription factor (E2F)
OG0000846	-0.446531	-0.975724	0.529193	0.0391185	0.00316371	0.0729052	15.5.10	RNA biosynthesis.transcriptional regulation.transcription factor (E2F/DP)
OG0000847	-0.666797	-0.450924	-0.215872	0.0364726	0.143826	0.58617	14.5.10.3	DNA damage response.base excision repair (BER).apurinic/apyrimidinic (AP) endonuclease activities.AP-endonuclease (ARP)
OG0000848	-0.527483	-0.592794	0.0653107	0.0192259	0.0191068	0.813526	6.1.3.1	Nucleotide metabolism.purines.phosphotransfers.adenylate kinase
OG0000851	1.0462	-0.11236	1.15856	0.108552	0.87848	0.196906	50.1.13	Enzyme classification.EC_1 oxidoreductases.EC_1.14 oxidoreductase acting on paired donor with incorporation or reduction of molecular oxygen
OG0000852	2.78003	3.85667	-1.07665	9.60387e-05	7.32114e-05	0.0246973	18.8.1.4	Protein modification.S-glutathionylation.glutathione S-transferase activities.class tau glutathione S-transferase
OG0000854	-1.14574	-0.364368	-0.78137	0.000784141	0.0947678	0.0195453	27.3.3	Multi-process regulation.SnRK1-kinase regulatory system.SnRK1-interacting factor (FLZ)
OG0000856	0.314538	-0.298476	0.613014	0.239102	0.29508	0.124011	18.4.2.1	Protein modification.phosphorylation.STE protein kinase superfamily.protein kinase (MAPKK)
OG0000858	-0.122563	-0.336496	0.213933	0.690248	0.297666	0.620353	15.5.7.1	RNA biosynthesis.transcriptional regulation.AP2/ERF transcription factor superfamily.transcription factor (ERF)
OG0000859	0.139018	0.0481305	0.0908877	0.664975	0.899321	0.849799	27.5.1.2	Multi-process regulation.phosphoinositide lipid regulatory system.phosphatidylinositol 3-phosphate.phosphatidylinositol 3-phosphate 5-kinase (FAB1)
OG0000861	-0.888404	-0.580494	-0.30791	0.0187767	0.100927	0.48125	20.2.3.1	Cytoskeleton organisation.microfilament network.actin organisation.regulator protein (SCAB)
OG0000864	9.24407	1.43561	7.80846	0.000152251	0.205104	0.00178528	19.4.1.1	Protein homeostasis.proteolysis.cysteine-type peptidase activities.C1-class protease (Papain)
OG0000870	0.225389	-0.178036	0.403425	0.428447	0.569506	0.322122	16.2.1.1.1	RNA processing.RNA 3-end processing.mRNA polyadenylation.poly(A) RNA polymerase activity.poly(A) RNA polymerase
OG0000873	0.497629	0.286287	0.211342	0.219762	0.512996	0.718695	19.2.4.2.1	Protein homeostasis.ubiquitin-proteasome system.ER-associated protein degradation (ERAD).substrate extraction.platform ATPase (CDC48)
OG0000881	0.307816	-0.179113	0.486929	0.14256	0.411381	0.1123	16.7.2	RNA processing.RNA chaperone activities.RNA chaperone (RZ1|GR-RBP)
OG0000882	4.60961	0.108628	4.50098	6.08323e-05	0.81979	0.000411527	24.2.12.3	Solute transport.carrier-mediated transport.VIT family.iron cation transporter (VTL)
OG0000883	-2.59639	-5.02334	2.42695	0.000170814	5.40088e-05	0.00133724	11.10.2.3.2	Phytohormone action.signalling peptides.CRP (cysteine-rich-peptide) category.EPF/EPFL-peptide activity.ERF-peptide receptor (ER)
OG0000883	-2.59639	-5.02334	2.42695	0.000170814	5.40088e-05	0.00133724	18.4.1.13.2	Protein modification.phosphorylation.TKL protein kinase superfamily.LRR-XIII protein kinase families.protein kinase (LRR-XIIIb)
OG0000885	1.52788	-2.10265	3.63053	0.00207326	0.00101663	0.000336008	3.2.2.3	Carbohydrate metabolism.starch metabolism.biosynthesis.ADP-glucose pyrophosphorylase
OG0000888	0.932522	0.114359	0.818163	0.00992264	0.708639	0.0593228	5.4.13.1	Lipid metabolism.sphingolipid biosynthesis.glycosylinositol phosphorylceramide (GIPC) biosynthesis.inositol phosphorylceramide synthase (IPCS)
OG0000889	-0.573537	-0.137474	-0.436064	0.101132	0.709957	0.352326	19.4.1.7	Protein homeostasis.proteolysis.cysteine-type peptidase activities.C97-class peptidase (PPPDE)
OG0000890	0.584266	0.814613	-0.230347	0.133629	0.0677066	0.671106	24.1.4.1	Solute transport.primary active transport.VHP PPase family.proton-translocating pyrophosphatase (VHP1)
OG0000892	-1.11391	2.6911	-3.805	0.0104476	0.000508688	0.00034292	15.5.3.1	RNA biosynthesis.transcriptional regulation.Homeobox transcription factor superfamily.transcription factor (HD-ZIP I/II)
OG0000893	1.50585	0.591738	0.914114	0.014203	0.258771	0.194539	2.4.5.1.7	Cellular respiration.oxidative phosphorylation.cytochrome c oxidase complex.core components.component COX6b
OG0000894	0.555445	0.637969	-0.0825232	0.231754	0.204906	0.907073	15.5.53.3	RNA biosynthesis.transcriptional regulation.transcriptional repression.transcriptional co-repressor (AFP/NINJA)
OG0000895	0.441043	-0.477309	0.918352	0.130966	0.130239	0.0450543	15.5.7.1	RNA biosynthesis.transcriptional regulation.AP2/ERF transcription factor superfamily.transcription factor (ERF)
OG0000897	-0.631911	0.0990515	-0.730963	0.02205	0.697136	0.0481062	19.2.2.8.3.3.2	Protein homeostasis.ubiquitin-proteasome system.ubiquitin-fold protein conjugation.Cullin-based ubiquitylation complexes.CUL4-DDB1 ubiquitination complexes.COP10-DET1 (CDD) subcomplex.regulator component DET1
OG0000898	-0.349083	0.159073	-0.508156	0.19422	0.583981	0.187874	19.1.6.1	Protein homeostasis.protein quality control.Hsp90 chaperone system.chaperone (Hsp90)
OG0000899	1.33092	0.256415	1.07451	0.00094117	0.296006	0.0123038	17.4.1.2.1.2	Protein biosynthesis.translation initiation.Pre-Initiation Complex (PIC) module.eIF2 Met-tRNA binding factor activity.eIF2 Met-tRNA binding factor complex.component eIF2-beta
OG0000900	0.834327	-0.0352158	0.869543	0.00382549	0.879352	0.0149188	18.4.24.1.2.3	Protein modification.phosphorylation.serine/threonine protein phosphatase superfamily.PPP Fe-Zn-dependent phosphatase families.PP2A-class phosphatase complexes.regulatory component B1
OG0000901	0.942898	-0.0830096	1.02591	0.00525907	0.757934	0.0165313	19.2.2.1.5.3.2	Protein homeostasis.ubiquitin-proteasome system.ubiquitin-fold protein conjugation.ubiquitin conjugation (ubiquitylation).ubiquitin-ligase E3 activities.RING-domain E3 ligase activities.RING-HC-class E3 ligase
OG0000903	0.944903	0.0506529	0.89425	0.0456886	0.92086	0.149184	24.1.2.2.2	Solute transport.primary active transport.P-type ATPase superfamily.P2 family.P2B-type calcium cation-transporting ATPase (ACA)
OG0000905	0.99064	1.44832	-0.457681	0.00810174	0.00294238	0.247376	18.4.1.8.1	Protein modification.phosphorylation.TKL protein kinase superfamily.LRR-VIII protein kinase families.protein kinase (LRR-VIII-1)
OG0000906	0.869035	-1.16695	2.03599	0.00779696	0.00407936	0.001137	15.5.18	RNA biosynthesis.transcriptional regulation.transcription factor (SBP)
OG0000907	-0.692686	-0.798084	0.105398	0.0448154	0.0388592	0.818266	24.2.8.1.1	Solute transport.carrier-mediated transport.CPA superfamily.CPA-1 family.proton:cation antiporter (NHX)
OG0000908	1.11991	0.340748	0.779161	0.083096	0.605375	0.361355	18.4.1.30	Protein modification.phosphorylation.TKL protein kinase superfamily.protein kinase (MAP3K-RAF)
OG0000909	0.737903	-0.434583	1.17249	0.0370858	0.196276	0.0265007	18.4.1.30	Protein modification.phosphorylation.TKL protein kinase superfamily.protein kinase (MAP3K-RAF)
OG0000913	-4.53382	-0.0143397	-4.51948	0.000253069	0.983812	0.00143995	15.5.2.1	RNA biosynthesis.transcriptional regulation.MYB transcription factor superfamily.transcription factor (MYB)
OG0000914	0.68561	0.839324	-0.153714	0.156873	0.116205	0.829643	20.1.3.12	Cytoskeleton organisation.microtubular network.Kinesin microtubule-based motor protein activities.motor protein (Kinesin-14)
OG0000915	1.73914	-0.20463	1.94377	0.000103054	0.281714	0.000398263	16.9.4	RNA processing.mRNA sequestration.mRNA-binding regulatory factor (RBP45/47)
OG0000917	-0.0403238	-0.627732	0.587408	0.950581	0.336172	0.497254	26.1.2.1.2	External stimuli response.light.UV-A/blue light.cryptochrome-mediated photoperception.transcriptional regulator (CIB)
OG0000917	-0.0403238	-0.627732	0.587408	0.950581	0.336172	0.497254	15.5.32	RNA biosynthesis.transcriptional regulation.transcription factor (bHLH)
OG0000919	1.43327	0.894111	0.539155	0.00353805	0.034627	0.254709	50.3.1	Enzyme classification.EC_3 hydrolases.EC_3.1 hydrolase acting on ester bond
OG0000919	1.43327	0.894111	0.539155	0.00353805	0.034627	0.254709	5.7.2.4.3	Lipid metabolism.lipid degradation.phospholipase activities.phospholipase D activities.phospholipase D (PLD-delta)
OG0000921	1.18262	0.994935	0.187683	0.00155196	0.00608997	0.561201	3.1.4.3	Carbohydrate metabolism.sucrose metabolism.degradation.hexokinase
OG0000922	0.217006	-0.202696	0.419702	0.310827	0.380045	0.181226	12.5.1.2	Chromatin organisation.DNA methylation.RNA-directed DNA methylation (RdDM) pathway.auxiliary factor (MORC)
OG0000924	0.383207	1.73999	-1.35678	0.159889	0.0011437	0.00885937	24.2.4.1.1	Solute transport.carrier-mediated transport.MOP superfamily.MATE family.metabolite transporter (DTX)
OG0000926	-1.20415	0.120925	-1.32507	0.00227215	0.662685	0.00773372	4.1.5.1.3	Amino acid metabolism.biosynthesis.shikimate family.shikimate pathway.3-dehydroquinate dehydratase and shikimate dehydrogenase
OG0000927	0.308689	-0.315989	0.624678	0.202054	0.223943	0.088752	7.11.3.2.3	Coenzyme metabolism.iron-sulfur cluster assembly machinery.cytosolic CIA system.transfer phase.assembly factor (MMS19)
OG0000928	-0.457	-0.884709	0.42771	0.10751	0.017673	0.265677	12.5.1.13	Chromatin organisation.DNA methylation.RNA-directed DNA methylation (RdDM) pathway.siRNA-integrating factor (AGO)
OG0000929	-0.38838	0.728762	-1.11714	0.0812661	0.013779	0.00708011	24.1.1.1.2	Solute transport.primary active transport.V-type ATPase complex.membrane V0 subcomplex.subunit c
OG0000931	-2.77377	0.755693	-3.52946	7.27894e-05	0.0269562	0.000200369	15.5.37	RNA biosynthesis.transcriptional regulation.transcription factor (OFP)
OG0000932	1.279	-0.758805	2.0378	0.00478832	0.0503879	0.00329598	14.2.6.1	DNA damage response.DNA repair polymerase activities.DNA polymerase zeta heterodimer.catalytic subunit REV3
OG0000937	-0.627786	-0.55589	-0.0718962	0.0707734	0.122225	0.883	15.4.3.2	RNA biosynthesis.RNA polymerase III-dependent transcription.TFIIIb transcription factor complex.component BDP1
OG0000937	-0.627786	-0.55589	-0.0718962	0.0707734	0.122225	0.883	15.5.2.2	RNA biosynthesis.transcriptional regulation.MYB transcription factor superfamily.transcription factor (MYB-related)
OG0000938	0.0511778	0.0730771	-0.0218993	0.838306	0.78161	0.951146	16.4.1.1.5.4	RNA processing.pre-mRNA splicing.U2-type-intron-specific major spliceosome.U1 small nuclear ribonucleoprotein particle (snRNP).accessory protein activities.pre-mRNA-processing protein (PRP40A/B)
OG0000939	-0.188418	0.0681642	-0.256582	0.402512	0.794407	0.423891	19.2.2.1.5.3.3	Protein homeostasis.ubiquitin-proteasome system.ubiquitin-fold protein conjugation.ubiquitin conjugation (ubiquitylation).ubiquitin-ligase E3 activities.RING-domain E3 ligase activities.RING-H2-class E3 ligase
OG0000943	0.0624075	-0.366991	0.429398	0.80904	0.168838	0.217877	17.3.2.5	Protein biosynthesis.mRNA quality control.NMD Nonsense-Mediated Decay.co-effector protein (UPF3)
OG0000950	1.3612	-0.142326	1.50353	0.00623452	0.72276	0.0180003	18.3.4.1.1.1	Protein modification.lipidation.glycophosphatidylinositol (GPI) anchor addition.GPI pre-assembly.GPI N-acetylglucosamine transferase complex.component PIG-A
OG0000954	-0.281078	-1.27594	0.994861	0.253368	0.00304668	0.0209342	15.5.32	RNA biosynthesis.transcriptional regulation.transcription factor (bHLH)
OG0000955	1.67091	1.2148	0.456108	0.085391	0.217711	0.73145	19.2.2.1.5.3.3	Protein homeostasis.ubiquitin-proteasome system.ubiquitin-fold protein conjugation.ubiquitin conjugation (ubiquitylation).ubiquitin-ligase E3 activities.RING-domain E3 ligase activities.RING-H2-class E3 ligase
OG0000956	-0.184112	0.130053	-0.314164	0.50407	0.670589	0.42154	16.8.2.1.2.3	RNA processing.RNA surveillance.mRNA deadenylation-dependent decay.mRNA deadenylation.CCR4-NOT complex.component NOT1
OG0000957	1.24021	-0.105182	1.34539	0.0052075	0.766954	0.0165849	18.4.2.3	Protein modification.phosphorylation.STE protein kinase superfamily.protein kinase (MAP4K)
OG0000958	3.53163	-0.647989	4.17962	0.00465477	0.489058	0.01089	17.7.2.1.2	Protein biosynthesis.organelle machinery.plastidial ribosome.large ribosomal subunit proteome.component psRPL2
OG0000962	-0.361443	-0.479372	0.117929	0.105299	0.0599029	0.700922	11.4.2.1	Phytohormone action.cytokinin.perception and signal transduction.receptor protein (AHK)
OG0000963	0.879157	-1.55491	2.43406	0.0444653	0.00837924	0.00371073	15.5.32	RNA biosynthesis.transcriptional regulation.transcription factor (bHLH)
OG0000964	1.45721	0.0813145	1.3759	0.00498656	0.847709	0.0268547	15.5.43	RNA biosynthesis.transcriptional regulation.transcription factor (PLATZ)
OG0000965	2.02047	1.81326	0.20721	0.00375795	0.0100252	0.766595	18.4.1.30	Protein modification.phosphorylation.TKL protein kinase superfamily.protein kinase (MAP3K-RAF)
OG0000966	-0.094566	0.0598851	-0.154451	0.690248	0.824587	0.643814	19.2.3.1.2.7	Protein homeostasis.ubiquitin-proteasome system.ubiquitin-fold protein deconjugation.ubiquitin deconjugation.OTU deubiquitinase activities.deubiquitinase (OTU6-12)
OG0000968	1.16846	1.97146	-0.802998	0.0795204	0.0196745	0.359401	3.3.2	Carbohydrate metabolism.trehalose metabolism.trehalose-6-phosphate phosphatase
OG0000970	-0.406869	1.15855	-1.56542	0.118074	0.00478176	0.00368436	3.13.5.1	Carbohydrate metabolism.nucleotide sugar biosynthesis.UDP-D-xylose biosynthesis.UDP-D-glucuronic acid decarboxylase
OG0000973	-0.0257669	-0.487571	0.461804	0.920329	0.0761306	0.177694	12.3.2.4.2	Chromatin organisation.histone modifications.histone deacetylation.SNL-HDA19 histone deacetylase complex.key scaffold component SNL
OG0000975	0.579092	-0.0650798	0.644172	0.0280902	0.799848	0.0660938	15.5.51.3	RNA biosynthesis.transcriptional regulation.NF-Y transcription factor complex.component NF-YC
OG0000976	-0.37847	-0.653137	0.274667	0.139807	0.0376496	0.433201	15.5.3.1	RNA biosynthesis.transcriptional regulation.Homeobox transcription factor superfamily.transcription factor (HD-ZIP I/II)
OG0000977	0.114291	1.27247	-1.15818	0.777796	0.0176601	0.059168	4.1.1.1.3.1	Amino acid metabolism.biosynthesis.glutamate family.glutamate-derived amino acids.gamma-aminobutyrate (GABA).glutamate decarboxylase
OG0000980	-2.89664	-0.927981	-1.96866	0.00114041	0.11508	0.0268959	50.3.2	Enzyme classification.EC_3 hydrolases.EC_3.2 glycosylase
OG0000981	-1.55727	-0.163234	-1.39403	0.000784141	0.55985	0.00693656	27.4.5.3	Multi-process regulation.Rop-GTPase regulatory system.ROP GTPase effector activities.GTPase effector (BDR)
OG0000982	0.378044	-1.18456	1.56261	0.195027	0.0076214	0.00689935	15.5.12	RNA biosynthesis.transcriptional regulation.transcription factor (GRAS)
OG0000985	-0.0135158	-0.186125	0.17261	0.961878	0.512607	0.645484	22.1.7.1	Vesicle trafficking.clathrin coated vesicle (CCV) machinery.CCV plasma membrane detachment.dynamin (DRP1)
OG0000986	-1.0139	-0.152587	-0.86131	0.0145069	0.674312	0.0875725	15.5.1.2	RNA biosynthesis.transcriptional regulation.C2C2 transcription factor superfamily.transcription factor (BBX-CO)
OG0000987	-0.567388	-0.895663	0.328274	0.574543	0.408089	0.829949	15.5.3.13	RNA biosynthesis.transcriptional regulation.Homeobox transcription factor superfamily.transcription factor (zf-HD)
OG0000988	-0.0135437	-0.127365	0.113822	0.991837	0.931679	0.950811	15.5.17	RNA biosynthesis.transcriptional regulation.transcription factor (NAC)
OG0000990	-2.75646	1.09601	-3.85248	0.000114007	0.0108833	0.000216638	21.2.1.1.1	Cell wall organisation.hemicellulose.xyloglucan.biosynthesis.1,4-beta-glucan synthase (CSLC)
OG0000992	0.822225	0.229113	0.593112	0.011885	0.398835	0.119144	19.3.3.1	Protein homeostasis.autophagy.ATG8/ATG12 conjugation system.ubiquitin-fold protein (ATG8)
OG0000993	0.0897501	0.0740442	0.0157059	0.6787	0.757934	0.962282	19.2.2.1.3	Protein homeostasis.ubiquitin-proteasome system.ubiquitin-fold protein conjugation.ubiquitin conjugation (ubiquitylation).ubiquitin-activating E1 protein (UBA)
OG0000994	-0.0880208	-0.317414	0.229393	0.840207	0.46407	0.693394	24.2.9.2.3	Solute transport.carrier-mediated transport.CDF superfamily.CDF family.zinc cation transporter (Zn-CDF)
OG0000995	0.0711992	-0.285916	0.357115	0.826422	0.376456	0.402611	19.2.2.2.4.1	Protein homeostasis.ubiquitin-proteasome system.ubiquitin-fold protein conjugation.SUMO conjugation (sumoylation).SUMO E3 ligase activities.E3 ligase (SIZ1)
OG0000997	-0.457511	-0.222518	-0.234993	0.0399112	0.287589	0.394491	17.7.1.1.16	Protein biosynthesis.organelle machinery.mitochondrial ribosome.large ribosomal subunit proteome.component mtRPL18
OG0001000	-0.55889	-0.24862	-0.31027	0.0501725	0.363518	0.390163	22.1.1.2	Vesicle trafficking.clathrin coated vesicle (CCV) machinery.clathrin triskelion structure.light chain
OG0001002	0.636317	0.0239671	0.61235	0.0313574	0.939838	0.109447	11.6.1.1	Phytohormone action.gibberellin.biosynthesis.ent-copalyl diphosphate synthase
OG0001004	-1.60628	0.887652	-2.49394	0.0134866	0.123205	0.0105037	24.2.2.2.1	Solute transport.carrier-mediated transport.MFS superfamily.DHA-1 family.metal chelator transporter (ZIF/TOM)
OG0001006	-0.231218	-0.914562	0.683344	0.242074	0.0048365	0.036697	50.3.2	Enzyme classification.EC_3 hydrolases.EC_3.2 glycosylase
OG0001007	-1.11364	0.542548	-1.65619	0.00987824	0.136321	0.00901364	20.1.5.4.2	Cytoskeleton organisation.microtubular network.microtubule dynamics.cortical microtubule organisation.regulatory protein (CORD)
OG0001008	0.0283337	0.0169817	0.0113519	0.921418	0.957871	0.979367	17.3.1.1.4	Protein biosynthesis.mRNA quality control.Exon Junction complex (EJC).core components.component CASC3
OG0001010	-2.2184	0.573382	-2.79179	0.00786907	0.384652	0.0137806	15.5.3.5	RNA biosynthesis.transcriptional regulation.Homeobox transcription factor superfamily.transcription factor (BEL)
OG0001011	-0.110964	0.0325123	-0.143476	0.567673	0.888451	0.604203	13.7.2.1	Cell cycle organisation.membrane organisation.endoplasmic reticulum (ER) organisation.ER-associated protein (Reticulon)
OG0001012	-0.442062	0.672094	-1.11416	0.39783	0.237833	0.151899	21.4.2.2	Cell wall organisation.cell wall proteins.expansin activities.alpha-like-class expansin
OG0001014	1.527	0.0536051	1.47339	0.0103835	0.923174	0.0456543	20.1.3.13	Cytoskeleton organisation.microtubular network.Kinesin microtubule-based motor protein activities.motor protein (Kinesin-U)
OG0001017	-0.366159	-0.346753	-0.0194057	0.312094	0.374621	0.974215	15.5.3.8	RNA biosynthesis.transcriptional regulation.Homeobox transcription factor superfamily.transcription factor (PHD)
OG0001018	0.184763	0.0641627	0.120601	0.493716	0.838368	0.763277	18.4.23.2.5	Protein modification.phosphorylation.tyrosine protein phosphatase (PTP) superfamily.dual-specificity phosphatase activities.atypical dual-specificity phosphatase
OG0001022	0.158022	-0.364648	0.522671	0.60487	0.264634	0.230793	19.2.3.2.3	Protein homeostasis.ubiquitin-proteasome system.ubiquitin-fold protein deconjugation.SUMO deconjugation.protease (OTS)
OG0001023	0.752856	-0.425237	1.17809	0.0120236	0.108145	0.00912916	20.1.3.12	Cytoskeleton organisation.microtubular network.Kinesin microtubule-based motor protein activities.motor protein (Kinesin-14)
OG0001025	0.566591	0.0230234	0.543568	0.0639912	0.946835	0.181711	22.5.2.3	Vesicle trafficking.endomembrane trafficking.vacuolar sorting.vacuolar sorting receptor (RMR)
OG0001027	-5.19799	-0.782377	-4.41561	8.72798e-06	0.0187472	7.05314e-05	21.3.5.2	Cell wall organisation.pectin.modification and degradation.pectate lyase
OG0001028	1.58428	0.750934	0.833348	0.0107281	0.153823	0.223025	26.8.3.3.1	External stimuli response.pathogen.defense mechanisms.WRKY33-dependent plant immunity.transcription factor (WRKY33)
OG0001028	1.58428	0.750934	0.833348	0.0107281	0.153823	0.223025	15.5.22	RNA biosynthesis.transcriptional regulation.transcription factor (WRKY)
OG0001029	4.32188	0.790041	3.53184	3.09326e-05	0.043634	0.000369744	17.1.3.1.27	Protein biosynthesis.ribosome biogenesis.small ribosomal subunit (SSU).SSU proteome.component RPS26
OG0001035	5.63708	1.60534	4.03173	1.09635e-05	0.00261384	0.000200369	11.2.3.3	Phytohormone action.auxin.conjugation and degradation.indole-3-acetic acid dioxygenase
OG0001039	-3.04765	0.256172	-3.30382	0.000270228	0.547059	0.00113935	4.1.2.2.6.2.1	Amino acid metabolism.biosynthesis.aspartate family.aspartate-derived amino acids.methionine.L-homocysteine S-methyltransferase activities.methyl-tetrahydrofolate-dependent methionine synthase
OG0001040	-1.63036	0.676794	-2.30715	0.000870995	0.0476065	0.00119246	12.3.3.6	Chromatin organisation.histone modifications.histone lysine methylation.class IV histone methyltransferase
OG0001042	0.735761	-0.361946	1.09771	0.0387645	0.279399	0.0346601	13.3.5.3.3	Cell cycle organisation.mitosis and meiosis.sister chromatid separation.cohesin establishment.N-acetyltransferase cohesin cofactor (CTF7)
OG0001043	0.0666903	-0.575607	0.642298	0.790616	0.0492376	0.0800528	19.2.2.1.5.3.2	Protein homeostasis.ubiquitin-proteasome system.ubiquitin-fold protein conjugation.ubiquitin conjugation (ubiquitylation).ubiquitin-ligase E3 activities.RING-domain E3 ligase activities.RING-HC-class E3 ligase
OG0001044	-1.33663	0.832753	-2.16938	0.00529631	0.0468672	0.00339084	21.1.2.2	Cell wall organisation.cellulose.cellulose-hemicellulose network assembly.regulatory protein (COB)
OG0001048	-2.9588	1.30387	-4.26267	0.000285535	0.0156262	0.000381504	18.4.1.5	Protein modification.phosphorylation.TKL protein kinase superfamily.protein kinase (LRR-V)
OG0001049	0.639156	-0.488247	1.1274	0.01322	0.0500209	0.00622066	5.1.7.1	Lipid metabolism.fatty acid biosynthesis.fatty acid desaturation.stearoyl-ACP desaturase
OG0001050	0.0943598	-0.548976	0.643335	0.802486	0.161524	0.209502	13.6.2.5	Cell cycle organisation.organelle division.mitochondrion and peroxisome division.peroxisomal fission factor (PEX11)
OG0001052	-0.161374	-0.140376	-0.0209982	0.363144	0.467638	0.938087	24.2.2.1.4	Solute transport.carrier-mediated transport.MFS superfamily.SP family.monosaccharide transporter (AZT)
OG0001053	-0.790518	2.108	-2.89852	0.0296222	0.000959995	0.000734379	21.3.2.2.3.1	Cell wall organisation.pectin.rhamnogalacturonan I.modification and degradation.alpha-L-arabinofuranosidase activities.bifunctional alpha-L-arabinofuranosidase and beta-D-xylosidase (ASD)
OG0001054	0.0057708	0.78785	-0.782079	0.989107	0.0769568	0.161681	17.1.2.1.24	Protein biosynthesis.ribosome biogenesis.large ribosomal subunit (LSU).LSU proteome.component RPL23a
OG0001055	5.23792	3.3503	1.88763	7.66979e-06	5.40088e-05	0.000947264	5.7.1.1	Lipid metabolism.lipid degradation.triacylglycerol lipase activities.monoacylglycerol lipase
OG0001056	0.119251	-0.321748	0.440999	0.596448	0.189406	0.178303	16.11.2.1	RNA processing.messenger ribonucleoparticle (mRNP) export.TREX-2 mRNP trafficking complex.scaffold component GANP/SAC3
OG0001057	1.76783	-0.798668	2.56649	0.00128826	0.0480209	0.00148221	15.5.2.1	RNA biosynthesis.transcriptional regulation.MYB transcription factor superfamily.transcription factor (MYB)
OG0001060	-0.539839	-0.158589	-0.381249	0.141696	0.687494	0.448414	12.3.3.1.2.1	Chromatin organisation.histone modifications.histone lysine methylation.PRC2 histone methylation complex.associated protein factors.PRC2-recruiting factor (TRB)
OG0001060	-0.539839	-0.158589	-0.381249	0.141696	0.687494	0.448414	15.5.2.2	RNA biosynthesis.transcriptional regulation.MYB transcription factor superfamily.transcription factor (MYB-related)
OG0001063	-0.84742	-0.35984	-0.48758	0.0210881	0.270786	0.260423	20.2.2.5	Cytoskeleton organisation.microfilament network.actin polymerisation.villin actin-crosslinking factor
OG0001064	0.149386	0.148003	0.00138311	0.581291	0.618455	0.997177	15.5.32	RNA biosynthesis.transcriptional regulation.transcription factor (bHLH)
OG0001065	0.109726	0.183577	-0.0738512	0.620838	0.437573	0.822948	16.2.1.1.2	RNA processing.RNA 3-end processing.mRNA polyadenylation.poly(A) RNA polymerase activity.poly(A) RNA polymerase regulatory protein
OG0001066	-0.870924	-0.291657	-0.579267	0.00964191	0.283862	0.126795	12.3.3.7	Chromatin organisation.histone modifications.histone lysine methylation.class-V histone methyltransferase (Suvar)
OG0001068	-2.32315	1.19314	-3.51628	0.000284825	0.00881869	0.000332731	3.13.3.1	Carbohydrate metabolism.nucleotide sugar biosynthesis.UDP-D-glucuronic acid biosynthesis.UDP-D-glucose 6-dehydrogenase
OG0001070	1.29054	-0.0885289	1.37907	0.000830921	0.714605	0.00348714	13.1.1.1.4	Cell cycle organisation.cell cycle control.cyclin-dependent regulation.cyclin activities.cyclin (CYCD)
OG0001077	-0.0512665	0.501031	-0.552298	0.849892	0.0835879	0.136022	5.1.7.3	Lipid metabolism.fatty acid biosynthesis.fatty acid desaturation.omega-3/omega-6 fatty acid desaturase (FAD2/3/6-8)
OG0001079	0.304531	-0.250701	0.555232	0.47226	0.591743	0.35914	17.4.1.1.1	Protein biosynthesis.translation initiation.Pre-Initiation Complex (PIC) module.eIF1 PIC assembly factor activity.assembly factor (eIF1)
OG0001084	0.907271	-0.170491	1.07776	0.010286	0.559795	0.0216662	16.9.3	RNA processing.mRNA sequestration.mRNA-binding regulatory factor (UBP1)
OG0001086	-1.49822	-0.623794	-0.874431	0.00633338	0.153568	0.136022	15.5.3.3	RNA biosynthesis.transcriptional regulation.Homeobox transcription factor superfamily.transcription factor (HD-ZIP IV)
OG0001088	-0.712794	-0.792357	0.079563	0.040184	0.0392961	0.863071	14.7.2.2	DNA damage response.mismatch repair (MMR).MLH1-PMS1 heterodimer.component PMS1
OG0001090	-1.00792	-0.332383	-0.675536	0.00814058	0.272937	0.111819	15.5.19	RNA biosynthesis.transcriptional regulation.transcription factor (TCP)
OG0001094	-0.218218	0.305187	-0.523405	0.530703	0.415371	0.292539	27.5.2.3	Multi-process regulation.phosphoinositide lipid regulatory system.phosphatidylinositol 4/5-phosphate.phosphatidylinositol 4-kinase (PI4K-gamma)
OG0001096	0.567436	-0.425333	0.992769	0.0426009	0.125199	0.0214262	16.1.1	RNA processing.RNA 5-end cap adding.mRNA capping enzyme
OG0001097	0.534077	-1.24174	1.77581	0.08595	0.00666138	0.00421271	18.4.1.2	Protein modification.phosphorylation.TKL protein kinase superfamily.protein kinase (LRR-II)
OG0001098	0.32093	-0.366691	0.687621	0.168685	0.148671	0.0580555	12.5.1.16.1	Chromatin organisation.DNA methylation.RNA-directed DNA methylation (RdDM) pathway.downstream SUVH-DNAJ methylation reader complex.methylated DNA binding component SUVH1/3
OG0001098	0.32093	-0.366691	0.687621	0.168685	0.148671	0.0580555	12.3.3.7	Chromatin organisation.histone modifications.histone lysine methylation.class-V histone methyltransferase (Suvar)
OG0001099	-0.294857	0.219365	-0.514221	0.265692	0.441605	0.182686	18.1.2.1.1	Protein modification.glycosylation.O-linked glycosylation.hydroxyproline O-linked glycosylation.hydroxyproline-O-arabinosyltransferase (HPAT)
OG0001101	0.859482	1.66639	-0.806912	0.0413596	0.00549156	0.141991	2.1.1.4.1	Cellular respiration.glycolysis.cytosolic glycolysis.glyceraldehyde 3-phosphate dehydrogenase activities.NAD-dependent glyceraldehyde 3-phosphate dehydrogenase
OG0001101	0.859482	1.66639	-0.806912	0.0413596	0.00549156	0.141991	50.1.2	Enzyme classification.EC_1 oxidoreductases.EC_1.2 oxidoreductase acting on aldehyde or oxo group of donor
OG0001102	-1.47459	-1.56274	0.0881556	0.00048478	0.000806515	0.784049	15.5.18	RNA biosynthesis.transcriptional regulation.transcription factor (SBP)
OG0001106	-0.0986565	-0.82456	0.725904	0.625679	0.0076106	0.0316607	15.5.34	RNA biosynthesis.transcriptional regulation.transcription factor (BBR/BPC)
OG0001110	0.16055	0.0857834	0.0747664	0.529372	0.768051	0.847689	7.8.2.2	Coenzyme metabolism.prenylquinone biosynthesis.solanesyl diphosphate synthase activities.trans-long-chain prenyl diphosphate synthase (PPPS)
OG0001111	0.844658	0.346025	0.498633	0.0179618	0.267911	0.231397	16.3.3.6	RNA processing.ribonuclease activities.RNA-dependent RNase P complex.component RPP25/POP6|RPP20/POP7
OG0001112	-3.05342	-2.95761	-0.0958034	0.00284398	0.00590108	0.924286	15.5.1.4	RNA biosynthesis.transcriptional regulation.C2C2 transcription factor superfamily.transcription factor (YABBY)
OG0001115	2.28596	-0.097282	2.38324	0.0176399	0.918374	0.0557771	19.2.2.8.1.4.1	Protein homeostasis.ubiquitin-proteasome system.ubiquitin-fold protein conjugation.Cullin-based ubiquitylation complexes.SKP1-CUL1-FBX (SCF) E3 ligase complexes.F-BOX substrate adaptor components.component SKP2
OG0001116	-0.679332	0.958964	-1.6383	0.0157034	0.00673446	0.00200697	3.9.1.3	Carbohydrate metabolism.oxidative pentose phosphate pathway.oxidative phase.6-phosphogluconate dehydrogenase
OG0001119	-1.0684	1.09121	-2.15962	0.00587509	0.00899516	0.00150826	18.4.1.3	Protein modification.phosphorylation.TKL protein kinase superfamily.protein kinase (LRR-III)
OG0001120	0.187735	-0.565361	0.753096	0.768709	0.388898	0.384347	15.5.5.1	RNA biosynthesis.transcriptional regulation.B3 transcription factor superfamily.transcription factor (ARF)
OG0001121	0.780948	0.46969	0.311258	0.0176423	0.11935	0.409589	3.6.2	Carbohydrate metabolism.mannose metabolism.phosphomannomutase
OG0001123	-0.479291	-0.526738	0.0474469	0.0578566	0.0574493	0.891946	22.4.4	Vesicle trafficking.Coat protein II (COPII) coatomer machinery.Sar1-GTPase-regulating protein (Sec16)
OG0001124	-2.7121	0.669286	-3.38139	0.00505277	0.357418	0.00967183	5.9.3	Lipid metabolism.lipid bodies-associated activities.caleosin lipid body surface protein (CLO/PXG)
OG0001126	-3.13328	-0.442888	-2.69039	0.000209603	0.27971	0.00227148	21.3.5.1.4	Cell wall organisation.pectin.modification and degradation.polygalacturonase activities.non-catalytic polygalacturonase regulator
OG0001127	-0.485255	-0.247025	-0.23823	0.0876667	0.386244	0.528605	20.2.4.3	Cytoskeleton organisation.microfilament network.myosin microfilament-based motor protein activities.myosin receptor (MyoB)
OG0001128	3.66543	0.887048	2.77838	0.000510169	0.14397	0.00890907	21.6.2.1	Cell wall organisation.lignin.monolignol conjugation and polymerization.p-coumaroyl-CoA:monolignol transferase (PMT)
OG0001128	3.66543	0.887048	2.77838	0.000510169	0.14397	0.00890907	50.2.3	Enzyme classification.EC_2 transferases.EC_2.3 acyltransferase
OG0001129	0.518095	-0.506381	1.02448	0.0527294	0.0735173	0.0172309	12.5.1.8	Chromatin organisation.DNA methylation.RNA-directed DNA methylation (RdDM) pathway.endoribonuclease (DCL3)
OG0001130	1.18304	0.754	0.429036	0.0824729	0.270131	0.637083	21.5.1	Cell wall organisation.cell wall hydroxycinnamic acids.hydroxycinnamaldehyde dehydrogenase
OG0001131	1.54007	1.08509	0.454973	0.0128635	0.0616653	0.508078	19.2.2.8.1.4.6	Protein homeostasis.ubiquitin-proteasome system.ubiquitin-fold protein conjugation.Cullin-based ubiquitylation complexes.SKP1-CUL1-FBX (SCF) E3 ligase complexes.F-BOX substrate adaptor components.component FBX
OG0001132	-0.511093	-0.0170639	-0.494029	0.111066	0.963925	0.257015	27.4.3.1	Multi-process regulation.Rop-GTPase regulatory system.RopGEF guanine nucleotide exchange factor activities.exchange factor (PRONE)
OG0001135	-0.178023	2.19588	-2.37391	0.495007	0.000446047	0.000869336	50.3.2	Enzyme classification.EC_3 hydrolases.EC_3.2 glycosylase
OG0001137	0.127208	0.441113	-0.313905	0.626422	0.129122	0.391476	12.1.2	Chromatin organisation.histones.histone (H2A)
OG0001138	-2.49743	-0.662537	-1.83489	0.0448584	0.582813	0.245578	1.1.1.6.2.1	Photosynthesis.photophosphorylation.photosystem II.LHC-related protein groups.three-helix LHC-related protein group.protein (ELIP)
OG0001140	-0.219139	-0.471536	0.252396	0.290515	0.0599029	0.390684	27.3.1.1	Multi-process regulation.SnRK1-kinase regulatory system.SnRK1 protein kinase complex.catalytic subunit alpha
OG0001140	-0.219139	-0.471536	0.252396	0.290515	0.0599029	0.390684	18.4.5.1.1	Protein modification.phosphorylation.CAMK protein kinase superfamily.SNF1-related SnRK1 kinase complex.catalytic subunit alpha
OG0001145	-0.21699	-0.580966	0.363976	0.398053	0.061586	0.322122	11.1.2.6	Phytohormone action.abscisic acid.perception and signalling.signal transducer (SDIR1)
OG0001147	0.439142	0.295531	0.143612	0.072038	0.225442	0.657097	5.7.5.2	Lipid metabolism.lipid degradation.sphingolipid degradation.sphingosine kinase
OG0001148	-0.418674	0.99467	-1.41334	0.120408	0.00985138	0.00666402	22.3.4.3	Vesicle trafficking.Coat protein I (COPI) coatomer machinery.ARF-GTPase-activating (ARF-GAP) activities.class III ARF-GAP protein
OG0001149	-0.960282	1.89862	-2.8589	0.0711593	0.00959352	0.00510233	18.4.5.3	Protein modification.phosphorylation.CAMK protein kinase superfamily.SNF1-related protein kinase (SnRK3)
OG0001150	-0.939633	0.0122959	-0.951929	0.0889664	0.984402	0.20388	15.5.32	RNA biosynthesis.transcriptional regulation.transcription factor (bHLH)
OG0001151	2.99954	-0.303418	3.30296	9.93357e-05	0.348327	0.000407536	19.3.3.5.1	Protein homeostasis.autophagy.ATG8/ATG12 conjugation system.ATG12-ATG5 ATG8-PE-ligase E3 heterodimer.ubiquitin-fold component ATG12
OG0001157	-0.125922	-0.0419545	-0.0839671	0.539527	0.861986	0.783247	2.4.2.1.2	Cellular respiration.oxidative phosphorylation.alternative NAD(P)H dehydrogenase activities.type-II NAD(P)H dehydrogenase activities.NAD(P)H dehydrogenase (NDB)
OG0001158	-0.394948	-0.292535	-0.102413	0.163479	0.323989	0.805259	12.5.1.1	Chromatin organisation.DNA methylation.RNA-directed DNA methylation (RdDM) pathway.methyl-DNA-binding factor (SUVH2|9)
OG0001158	-0.394948	-0.292535	-0.102413	0.163479	0.323989	0.805259	12.3.3.7	Chromatin organisation.histone modifications.histone lysine methylation.class-V histone methyltransferase (Suvar)
OG0001159	0.996091	0.75	0.246092	0.00195846	0.0110717	0.387255	22.8.1.1	Vesicle trafficking.regulation of membrane tethering and fusion.RAB-GTPase activities.A-class RAB GTPase
OG0001161	0.170974	-0.0177296	0.188703	0.682891	0.971949	0.756155	24.2.4.1.1	Solute transport.carrier-mediated transport.MOP superfamily.MATE family.metabolite transporter (DTX)
OG0001167	-0.135889	-0.00984722	-0.126042	0.517991	0.97001	0.678044	22.5.7.1.2	Vesicle trafficking.endomembrane trafficking.post-Golgi trafficking.SCD complex.component SCD2
OG0001169	-2.89351	0.680259	-3.57377	0.00998188	0.458328	0.0181518	18.8.1.5	Protein modification.S-glutathionylation.glutathione S-transferase activities.class phi glutathione S-transferase
OG0001172	0.0593067	-0.825028	0.884335	0.867476	0.0418449	0.0776341	15.3.3.4.1	RNA biosynthesis.RNA polymerase II-dependent transcription.MEDIATOR transcription co-activator complex.kinase module.component MED12
OG0001173	0.0519671	-0.198523	0.25049	0.808174	0.356095	0.377561	11.3.2.3	Phytohormone action.brassinosteroid.perception and signal transduction.GSK3-type protein kinase (BIN2)
OG0001173	0.0519671	-0.198523	0.25049	0.808174	0.356095	0.377561	18.4.3.4	Protein modification.phosphorylation.CMGC protein kinase superfamily.protein kinase (GSK)
OG0001174	-0.251104	0.0281016	-0.279206	0.278295	0.920696	0.394705	17.3.2.1.2	Protein biosynthesis.mRNA quality control.NMD Nonsense-Mediated Decay.eRF1-eRF3 aberrant mRNA detection complex.GTPase component eRF3
OG0001178	-0.17787	0.0343793	-0.212249	0.333272	0.875994	0.41735	19.2.2.1.5.3.3	Protein homeostasis.ubiquitin-proteasome system.ubiquitin-fold protein conjugation.ubiquitin conjugation (ubiquitylation).ubiquitin-ligase E3 activities.RING-domain E3 ligase activities.RING-H2-class E3 ligase
OG0001180	-3.22883	0.353474	-3.5823	4.45449e-05	0.219997	0.000201726	7.8.1.1	Coenzyme metabolism.prenylquinone biosynthesis.4-hydroxybenzoate biosynthesis.p-coumarate:CoA ligase
OG0001180	-3.22883	0.353474	-3.5823	4.45449e-05	0.219997	0.000201726	9.2.1.3	Secondary metabolism.phenolics.p-coumaroyl-CoA biosynthesis.4-coumarate:CoA ligase (4CL)
OG0001181	-0.00920402	0.425976	-0.43518	0.967802	0.0848719	0.163964	2.4.5.1.5	Cellular respiration.oxidative phosphorylation.cytochrome c oxidase complex.core components.component COX5c
OG0001182	-0.17616	-0.0471712	-0.128989	0.638227	0.916812	0.816788	15.3.3.2.5	RNA biosynthesis.RNA polymerase II-dependent transcription.MEDIATOR transcription co-activator complex.middle module.component MED21
OG0001185	0.540799	-0.130964	0.671763	0.0401875	0.604802	0.0645517	17.3.2.1.1	Protein biosynthesis.mRNA quality control.NMD Nonsense-Mediated Decay.eRF1-eRF3 aberrant mRNA detection complex.component eRF1
OG0001186	0.219569	-0.341683	0.561253	0.269607	0.126417	0.0707724	16.4.6.6	RNA processing.pre-mRNA splicing.spliceosome-associated non-snRNP factor activities.splicing regulator (NSR)
OG0001187	0.203077	-1.71845	1.92153	0.447041	0.00125792	0.00217743	11.10.2.3.1	Phytohormone action.signalling peptides.CRP (cysteine-rich-peptide) category.EPF/EPFL-peptide activity.EPF/EPFL-precursor polypeptide
OG0001188	0.427219	0.185138	0.242081	0.056307	0.393447	0.397495	17.5.3.1	Protein biosynthesis.translation elongation.eEF5 poly-P/G elongation factor activity.poly-P/G elongation factor (eEF5/eIF5A)
OG0001192	0.546391	1.21785	-0.671461	0.131469	0.0141771	0.186179	13.3.6.5.2.2.2	Cell cycle organisation.mitosis and meiosis.meiotic recombination.meiotic crossover.class II interference-insensitive crossover pathway.MUS81-independent pathway.meiotic crossover formation factor (FANCD2)
OG0001193	-0.779788	0.466545	-1.24633	0.0287244	0.162829	0.0197013	15.5.16	RNA biosynthesis.transcriptional regulation.transcription factor (C3H-ZF)
OG0001194	0.540324	0.751051	-0.210727	0.0435608	0.0200038	0.530685	15.5.21	RNA biosynthesis.transcriptional regulation.transcription factor (TUB)
OG0001196	0.841341	0.336372	0.504968	0.00718838	0.179241	0.136474	17.4.2.1	Protein biosynthesis.translation initiation.mRNA loading.mRNA unwinding factor (eIF4A)
OG0001197	0.364691	-0.823056	1.18775	0.177117	0.0216511	0.0145159	15.5.5.1	RNA biosynthesis.transcriptional regulation.B3 transcription factor superfamily.transcription factor (ARF)
OG0001201	0.165144	-0.254498	0.419642	0.519654	0.356906	0.254271	15.5.5.4	RNA biosynthesis.transcriptional regulation.B3 transcription factor superfamily.transcription factor (LAV-VAL)
OG0001202	0.400277	0.558186	-0.157909	0.335342	0.219766	0.801537	15.5.32	RNA biosynthesis.transcriptional regulation.transcription factor (bHLH)
OG0001204	-0.264441	-0.656469	0.392028	0.266163	0.0321671	0.249397	15.4.4.5	RNA biosynthesis.RNA polymerase III-dependent transcription.TFIIIc transcription factor complex.component TFC7/Tau55
OG0001205	0.489321	-0.782955	1.27228	0.0905793	0.02775	0.0122696	15.4.2	RNA biosynthesis.RNA polymerase III-dependent transcription.transcription factor (TFIIIa)
OG0001205	0.489321	-0.782955	1.27228	0.0905793	0.02775	0.0122696	15.5.15	RNA biosynthesis.transcriptional regulation.transcription factor (C2H2-ZF)
OG0001206	-3.80087	4.05323	-7.85411	0.00489729	0.00649147	0.00120134	9.2.2.7.1	Secondary metabolism.phenolics.flavonoid biosynthesis.aurones.aureusidin synthase
OG0001207	-0.917705	0.330668	-1.24837	0.0512291	0.468049	0.0612339	19.4.1.7	Protein homeostasis.proteolysis.cysteine-type peptidase activities.C97-class peptidase (PPPDE)
OG0001208	1.61863	1.73606	-0.117422	0.000870995	0.0013051	0.772383	11.3.3.2	Phytohormone action.brassinosteroid.conjugation and degradation.brassinosteroid hydroxylase (CYP72B)
OG0001211	-0.580332	1.03861	-1.61894	0.116886	0.0259408	0.0132485	15.5.2.3	RNA biosynthesis.transcriptional regulation.MYB transcription factor superfamily.transcription factor (GARP)
OG0001212	-0.486301	-2.55174	2.06544	0.120343	0.000415093	0.00251696	50.4.2	Enzyme classification.EC_4 lyases.EC_4.2 carbon-oxygen lyase
OG0001215	-2.69599	0.648923	-3.34491	0.000165969	0.0751922	0.000430873	21.2.2.2.1	Cell wall organisation.hemicellulose.xylan.modification and degradation.O-acetyltransferase (RWA)
OG0001216	0.0706154	0.278554	-0.207938	0.771652	0.266349	0.529293	19.1.2.1.2	Protein homeostasis.protein quality control.ribosome-associated chaperone activities.NAC chaperone heterodimer.subunit beta
OG0001217	0.565564	0.505674	0.0598908	0.247106	0.332618	0.935449	21.6.3.2	Cell wall organisation.lignin.monolignol glycosylation and deglycosylation.coniferin beta-glucosidase
OG0001219	4.06797	2.10281	1.96515	0.000119657	0.00421876	0.0142843	19.2.2.1.5.3.4	Protein homeostasis.ubiquitin-proteasome system.ubiquitin-fold protein conjugation.ubiquitin conjugation (ubiquitylation).ubiquitin-ligase E3 activities.RING-domain E3 ligase activities.RING-v-class E3 ligase
OG0001220	0.515124	-0.44151	0.956634	0.129711	0.214583	0.0635916	17.3.2.4	Protein biosynthesis.mRNA quality control.NMD Nonsense-Mediated Decay.co-effector protein (UPF2)
OG0001221	1.29004	0.348348	0.94169	0.0049076	0.309183	0.0622355	12.3.3.9.5	Chromatin organisation.histone modifications.histone lysine methylation.JmjC group histone demethylase activities.histone demethylase (PKDM8)
OG0001221	1.29004	0.348348	0.94169	0.0049076	0.309183	0.0622355	15.5.29	RNA biosynthesis.transcriptional regulation.transcription factor (JUMONJI)
OG0001223	0.416731	-0.0638586	0.480589	0.0550875	0.773941	0.105485	19.2.2.1.5.4.1	Protein homeostasis.ubiquitin-proteasome system.ubiquitin-fold protein conjugation.ubiquitin conjugation (ubiquitylation).ubiquitin-ligase E3 activities.RBR-type E3 ligase activities.E3 ubiquitin ligase (RBR-Ariadne)
OG0001224	-0.191115	0.112753	-0.303868	0.670954	0.826017	0.631501	11.9.1.4	Phytohormone action.strigolactone.biosynthesis.monooxygenase (MAX1)
OG0001228	-0.999468	0.949414	-1.94888	0.0140859	0.0256682	0.00436426	18.4.24.1.2.3	Protein modification.phosphorylation.serine/threonine protein phosphatase superfamily.PPP Fe-Zn-dependent phosphatase families.PP2A-class phosphatase complexes.regulatory component B1
OG0001229	-0.0452311	1.46446	-1.50969	0.92499	0.0166042	0.0374297	19.1.7.1	Protein homeostasis.protein quality control.Hsp60 chaperone system.chaperone (Hsp60)
OG0001230	-0.461999	-0.587359	0.12536	0.0411192	0.0256454	0.661658	20.4.3.2	Cytoskeleton organisation.nuclear dynamics.nuclear shape determination.CRWN-interacting protein (KAKU4)
OG0001233	-0.315686	0.144282	-0.459968	0.127191	0.50419	0.122994	24.2.1.1.3	Solute transport.carrier-mediated transport.DMT superfamily.NST-TPT group.nucleotide sugar transporter (URGT/UXT)
OG0001234	-1.94626	2.57447	-4.52073	0.0124431	0.00685769	0.00182945	24.3.1.2	Solute transport.channels.MIP family.plasma membrane intrinsic protein (PIP)
OG0001236	-0.329742	-0.275462	-0.0542797	0.250397	0.369617	0.90135	18.1.1.1.2	Protein modification.glycosylation.N-linked glycosylation.dolichol-phosphate biosynthesis.cis-prenyltransferase (LEW1)
OG0001237	-0.590674	-0.376436	-0.214238	0.0281395	0.138997	0.508471	21.3.1.1.1.1	Cell wall organisation.pectin.homogalacturonan.biosynthesis.GAUT1:GAUT7 galacturonosyltransferase heterodimer.component GAUT1
OG0001239	-0.279094	-0.207827	-0.0712663	0.297117	0.474123	0.860901	20.1.3.5	Cytoskeleton organisation.microtubular network.Kinesin microtubule-based motor protein activities.motor protein (Kinesin-6)
OG0001242	-2.17072	1.85539	-4.02611	0.000315791	0.00124742	0.000189712	27.4.5.1	Multi-process regulation.Rop-GTPase regulatory system.ROP GTPase effector activities.GTPase effector (RIP)
OG0001243	-0.226538	-0.205152	-0.0213862	0.50407	0.581473	0.968449	5.2.6.1	Lipid metabolism.glycerolipid biosynthesis.phosphatidylglycerol.CDP-diacylglycerol synthase
OG0001244	3.57978	-0.0173271	3.5971	0.000674551	0.981286	0.00366662	17.7.2.2.12	Protein biosynthesis.organelle machinery.plastidial ribosome.small ribosomal subunit proteome.component psRPS12
OG0001245	4.69011	-0.0972376	4.78735	0.000202812	0.885	0.00113084	19.2.2.1.1	Protein homeostasis.ubiquitin-proteasome system.ubiquitin-fold protein conjugation.ubiquitin conjugation (ubiquitylation).ubiquitin-fold protein (UBQ)
OG0001246	-6.57322	-3.2465	-3.32671	7.66979e-06	0.000124125	0.000307776	15.5.3.3	RNA biosynthesis.transcriptional regulation.Homeobox transcription factor superfamily.transcription factor (HD-ZIP IV)
OG0001247	-0.447983	-0.182378	-0.265605	0.0341295	0.351692	0.306496	12.5.1.2	Chromatin organisation.DNA methylation.RNA-directed DNA methylation (RdDM) pathway.auxiliary factor (MORC)
OG0001248	0.0404584	0.433423	-0.392965	0.847291	0.0616653	0.165774	17.5.2.1	Protein biosynthesis.translation elongation.eEF2 mRNA-translocation factor activity.mRNA-translocation factor (eEF2)
OG0001251	0.0903588	-1.56735	1.65771	0.751348	0.00208125	0.00445289	27.6.2.3	Multi-process regulation.G-protein signalling.heterotrimeric G-protein complex.component gamma
OG0001252	-0.128482	0.0573572	-0.185839	0.580796	0.830638	0.574357	18.4.1.30	Protein modification.phosphorylation.TKL protein kinase superfamily.protein kinase (MAP3K-RAF)
OG0001254	-0.857271	-0.882363	0.0250921	0.0210881	0.0280806	0.958089	19.3.3.6	Protein homeostasis.autophagy.ATG8/ATG12 conjugation system.ATG12-conjugation E2 protein (ATG10)
OG0001256	2.24552	0.408551	1.83697	0.000560139	0.268904	0.0072846	50.2.4	Enzyme classification.EC_2 transferases.EC_2.4 glycosyltransferase
OG0001268	-0.222722	0.265725	-0.488447	0.263029	0.218892	0.105191	18.10.1.1.1	Protein modification.targeting peptide maturation.endomembrane system.SPC endoplasmic signal peptidase complex.catalytic component SEC11
OG0001270	0.193592	0.223439	-0.0298472	0.292791	0.261887	0.914137	22.7.1.2	Vesicle trafficking.SNARE target membrane recognition and fusion complexes.Qa-type SNARE components.SYP2-group component
OG0001272	0.246276	-0.137153	0.383429	0.406563	0.678638	0.366003	11.1.1.3	Phytohormone action.abscisic acid.biosynthesis.neoxanthin biosynthesis cofactor (NXD1)
OG0001272	0.246276	-0.137153	0.383429	0.406563	0.678638	0.366003	9.1.6.2.5	Secondary metabolism.terpenoids.carotenoid biosynthesis.xanthophylls.neoxanthin biosynthesis cofactor (NXD1)
OG0001273	0.692908	1.24718	-0.55427	0.0424301	0.00742604	0.203341	2.1.1.8	Cellular respiration.glycolysis.cytosolic glycolysis.pyruvate kinase
OG0001274	-0.198366	-0.810477	0.612111	0.739776	0.197885	0.453496	15.5.47	RNA biosynthesis.transcriptional regulation.transcription factor (SRS)
OG0001275	2.51279	-1.78544	4.29823	0.00180051	0.012904	0.00106605	24.2.3.1.1	Solute transport.carrier-mediated transport.APC superfamily.SulP family.sulfate transporter (SULTR)
OG0001279	0.0539856	-0.487578	0.541564	0.890734	0.213523	0.291382	15.5.19	RNA biosynthesis.transcriptional regulation.transcription factor (TCP)
OG0001280	-2.21691	-1.59272	-0.624189	0.0193856	0.078984	0.572501	11.6.3.4	Phytohormone action.gibberellin.modification and degradation.gibberellin 2-oxidase
OG0001281	0.545174	0.799863	-0.254689	0.172074	0.0798406	0.65063	17.1.3.1.15	Protein biosynthesis.ribosome biogenesis.small ribosomal subunit (SSU).SSU proteome.component RPS14
OG0001283	0.367902	-0.756497	1.1244	0.289239	0.0672847	0.0464871	5.6.1	Lipid metabolism.lipid A biosynthesis.UDP-N-acetylglucosamine O-acyltransferase (LpxA)
OG0001289	-0.215023	0.0253596	-0.240383	0.417728	0.939838	0.528153	13.4.1.5	Cell cycle organisation.cytokinesis.preprophase microtubule organization.microtubule orientation-stabilizing factor (SABRE)
OG0001297	-0.76185	0.504669	-1.26652	0.0645673	0.2172	0.040684	4.1.2.2.6.3.1	Amino acid metabolism.biosynthesis.aspartate family.aspartate-derived amino acids.methionine.S-methylmethionine cycle.homocysteine S-methyltransferase
OG0001298	-0.612743	0.145447	-0.75819	0.0378297	0.605725	0.0620781	5.7.2.4.1	Lipid metabolism.lipid degradation.phospholipase activities.phospholipase D activities.phospholipase D (PLD-alpha)
OG0001300	0.0335132	0.566262	-0.532749	0.897963	0.0533206	0.135524	17.1.3.1.30	Protein biosynthesis.ribosome biogenesis.small ribosomal subunit (SSU).SSU proteome.component RPS28
OG0001301	-1.6319	0.218199	-1.8501	0.00688397	0.650975	0.017746	15.5.32	RNA biosynthesis.transcriptional regulation.transcription factor (bHLH)
OG0001302	0.0732315	0.0311257	0.0421058	0.786638	0.920696	0.91342	13.2.1.7	Cell cycle organisation.DNA replication.preinitiation.chromatin stabilizing factor (TSK)
OG0001304	-1.75844	2.7775	-4.53593	0.000666781	0.000236746	9.68037e-05	25.4.1.7	Nutrient uptake.iron uptake.regulation.bHLH-IVa-class iron homeostasis regulator
OG0001304	-1.75844	2.7775	-4.53593	0.000666781	0.000236746	9.68037e-05	15.5.32	RNA biosynthesis.transcriptional regulation.transcription factor (bHLH)
OG0001307	0.424003	0.864572	-0.440569	0.321507	0.0840876	0.469745	18.4.1.17	Protein modification.phosphorylation.TKL protein kinase superfamily.protein kinase (DUF26)
OG0001308	-2.05819	0.229285	-2.28747	0.00150061	0.594528	0.00517625	50.1.13	Enzyme classification.EC_1 oxidoreductases.EC_1.14 oxidoreductase acting on paired donor with incorporation or reduction of molecular oxygen
OG0001309	1.2629	-4.03108	5.29398	0.0446425	0.00079531	0.000696085	15.5.14	RNA biosynthesis.transcriptional regulation.transcription factor (MADS/AGL)
OG0001310	0.0903487	0.73682	-0.646471	0.631986	0.00900317	0.0370271	18.4.5.4	Protein modification.phosphorylation.CAMK protein kinase superfamily.protein kinase (CDPK)
OG0001312	1.82707	-0.428887	2.25596	0.000292179	0.113535	0.000712061	18.4.5.3	Protein modification.phosphorylation.CAMK protein kinase superfamily.SNF1-related protein kinase (SnRK3)
OG0001314	-1.70161	-1.13216	-0.569455	0.00219595	0.0191972	0.258621	15.5.7.3	RNA biosynthesis.transcriptional regulation.AP2/ERF transcription factor superfamily.transcription factor (AP2)
OG0001317	-0.208842	0.495327	-0.704169	0.482489	0.138497	0.117807	22.8.4.3.2	Vesicle trafficking.regulation of membrane tethering and fusion.RAB-GTPase membrane association.RAB-GDI displacement factor (GDF) activities.B-G-class Rab-GDF protein
OG0001318	1.49973	-0.415652	1.91538	0.000623942	0.117666	0.00128535	50.1.13	Enzyme classification.EC_1 oxidoreductases.EC_1.14 oxidoreductase acting on paired donor with incorporation or reduction of molecular oxygen
OG0001320	0.236645	0.260614	-0.0239696	0.208214	0.199022	0.932668	15.5.28	RNA biosynthesis.transcriptional regulation.transcription factor (GeBP)
OG0001322	2.02249	-0.750542	2.77303	0.000413156	0.0385385	0.000661195	18.4.2.2	Protein modification.phosphorylation.STE protein kinase superfamily.protein kinase (MAP3K-MEKK)
OG0001323	-1.46468	0.365048	-1.82973	0.000488151	0.131046	0.00113275	24.2.1.1.3	Solute transport.carrier-mediated transport.DMT superfamily.NST-TPT group.nucleotide sugar transporter (URGT/UXT)
OG0001325	-0.132885	0.0855857	-0.218471	0.514642	0.708493	0.450548	22.8.4.2	Vesicle trafficking.regulation of membrane tethering and fusion.RAB-GTPase membrane association.RAB-GTPase GDP-dissociation inhibitor (RAB-GDI)
OG0001327	-0.471466	0.131043	-0.602509	0.0986537	0.659315	0.133326	13.7.2.4	Cell cycle organisation.membrane organisation.endoplasmic reticulum (ER) organisation.ER body formation factor (NAIP)
OG0001330	0.11278	0.159077	-0.046297	0.782143	0.714605	0.937088	16.4.6.2	RNA processing.pre-mRNA splicing.spliceosome-associated non-snRNP factor activities.splicing factor (SCL28|30|33)
OG0001331	-5.93729	-0.987257	-4.95004	0.000119616	0.16156	0.00154131	21.4.1.1.4	Cell wall organisation.cell wall proteins.hydroxyproline-rich glycoprotein activities.arabinogalactan-protein (AGP) activities.xylogen-type AGP (XYP/XYLP)
OG0001332	0.418375	0.067447	0.350928	0.114095	0.816742	0.326976	12.3.5.1.1.2	Chromatin organisation.histone modifications.histone ubiquitination.PRC1 histone mono-ubiquitination complex.modification writer protein components.modification writer component RING1
OG0001333	0.470707	0.384684	0.086023	0.33415	0.468234	0.909106	15.5.2.1	RNA biosynthesis.transcriptional regulation.MYB transcription factor superfamily.transcription factor (MYB)
OG0001334	0.11246	-0.330311	0.442771	0.699138	0.279984	0.275361	5.5.2.4.1	Lipid metabolism.phytosterol biosynthesis.phytosterol conjugation.phytosterol glycosylation.UDP-glucose:sterol glucosyltransferase
OG0001335	-0.135713	-0.299074	0.163361	0.438357	0.130589	0.514895	15.5.46	RNA biosynthesis.transcriptional regulation.transcription factor (FAR1)
OG0001338	0.280811	0.0496142	0.231197	0.582338	0.938164	0.758925	24.2.1.6	Solute transport.carrier-mediated transport.DMT superfamily.organic cation transporter (PUP)
OG0001339	0.252409	-0.253201	0.50561	0.248158	0.27971	0.122004	18.4.3.9.2	Protein modification.phosphorylation.CMGC protein kinase superfamily.CK-II protein kinase heterodimer.regulatory subunit beta
OG0001340	-0.454071	0.501205	-0.955276	0.0780958	0.0744834	0.0219371	2.3.2	Cellular respiration.tricarboxylic acid cycle.aconitase
OG0001340	-0.454071	0.501205	-0.955276	0.0780958	0.0744834	0.0219371	5.7.3.6.2	Lipid metabolism.lipid degradation.fatty acid degradation.glyoxylate cycle.aconitase
OG0001342	0.508559	-0.355473	0.864032	0.0720735	0.209404	0.0425957	16.4.4.1.3	RNA processing.pre-mRNA splicing.U12-type-intron-specific minor spliceosome.U11 small nuclear ribonucleoprotein particle (snRNP).protein factor (U11-59K)
OG0001343	-0.0228593	-0.91745	0.89459	0.938904	0.0183602	0.0490214	19.2.2.1.5.3.2	Protein homeostasis.ubiquitin-proteasome system.ubiquitin-fold protein conjugation.ubiquitin conjugation (ubiquitylation).ubiquitin-ligase E3 activities.RING-domain E3 ligase activities.RING-HC-class E3 ligase
OG0001344	0.552311	0.381394	0.170917	0.0580013	0.187231	0.651982	24.3.5	Solute transport.channels.mechanosensitive ion channel (MSL)
OG0001345	0.521154	0.127512	0.393643	0.276251	0.817755	0.563861	12.3.3.7	Chromatin organisation.histone modifications.histone lysine methylation.class-V histone methyltransferase (Suvar)
OG0001346	0.484228	0.163625	0.320603	0.104334	0.596858	0.421127	24.3.17	Solute transport.channels.mechanosensitive ion channel (Piezo)
OG0001347	-0.887632	-0.181656	-0.705976	0.0389507	0.661336	0.195686	15.5.16	RNA biosynthesis.transcriptional regulation.transcription factor (C3H-ZF)
OG0001348	-0.116156	-0.551179	0.435023	0.668516	0.0772229	0.25352	22.6.3.7	Vesicle trafficking.target membrane tethering.Exocyst complex.component SEC15
OG0001351	0.134877	0.336412	-0.201535	0.544105	0.170994	0.524656	2.2.1.1.2	Cellular respiration.pyruvate oxidation.mitochondrial pyruvate dehydrogenase complex.component E1 heterodimer.subunit beta
OG0001352	-0.308548	0.76551	-1.07406	0.297238	0.0407211	0.0317989	24.2.13	Solute transport.carrier-mediated transport.solute transporter (MTCC)
OG0001354	0.104811	-0.321825	0.426636	0.726802	0.30137	0.302314	27.5.1.3	Multi-process regulation.phosphoinositide lipid regulatory system.phosphatidylinositol 3-phosphate.phosphatidylinositol 3,5-bisphosphate biosynthesis scaffold protein (VAC14)
OG0001355	-0.0423522	-0.703495	0.661143	0.858513	0.0187613	0.0565861	19.2.1.2.1.1	Protein homeostasis.ubiquitin-proteasome system.N-degron pathways.Arg/N-degron pathway.N-terminal modification.cysteine oxidase (PCO)
OG0001357	1.01113	0.531567	0.479567	0.0020833	0.0410011	0.122348	16.3.3.6	RNA processing.ribonuclease activities.RNA-dependent RNase P complex.component RPP25/POP6|RPP20/POP7
OG0001359	-0.108982	0.586146	-0.695128	0.748349	0.11396	0.150217	20.1.5.1.2	Cytoskeleton organisation.microtubular network.microtubule dynamics.microtubule (MT) plus-end-tracking.MT plus-end-tracking protein (GPT)
OG0001360	-0.534725	-0.935491	0.400766	0.234537	0.0753736	0.529166	13.3.6.5.1.6	Cell cycle organisation.mitosis and meiosis.meiotic recombination.meiotic crossover.class I interference-sensitive crossover pathway.double Holliday junction resolving protein (MLH3)
OG0001363	-0.244298	-1.13145	0.887156	0.197439	0.00160793	0.0118235	18.4.1.8.2	Protein modification.phosphorylation.TKL protein kinase superfamily.LRR-VIII protein kinase families.protein kinase (LRR-VIII-2)
OG0001365	-0.937196	-0.0181912	-0.919005	0.00301926	0.944533	0.0152628	22.8.1.1	Vesicle trafficking.regulation of membrane tethering and fusion.RAB-GTPase activities.A-class RAB GTPase
OG0001367	-1.49797	-0.315354	-1.18262	0.0594773	0.693489	0.251974	15.5.15	RNA biosynthesis.transcriptional regulation.transcription factor (C2H2-ZF)
OG0001369	2.82018	-1.25596	4.07614	0.000416327	0.0210577	0.000544337	24.1.3.2.2	Solute transport.primary active transport.ABC superfamily.ABC2 family.subfamily ABCG transporter
OG0001370	-0.311883	0.357891	-0.669774	0.15201	0.131194	0.0495376	5.1.4.1	Lipid metabolism.fatty acid biosynthesis.plastidial fatty acid synthase (ptFAS) system.acyl carrier protein (ptACP)
OG0001372	0.415274	1.68909	-1.27381	0.208214	0.00312009	0.0241412	11.10.2.4.1	Phytohormone action.signalling peptides.CRP (cysteine-rich-peptide) category.RALF/RALFL-peptide activity.RALF/RALFL-precursor polypeptide
OG0001374	0.114476	0.107994	0.00648258	0.635124	0.683415	0.987565	4.1.1.1.4.3.1	Amino acid metabolism.biosynthesis.glutamate family.glutamate-derived amino acids.proline.regulation.transcription factor (PHR1)
OG0001374	0.114476	0.107994	0.00648258	0.635124	0.683415	0.987565	25.3.1.1	Nutrient uptake.phosphorus assimilation.phosphate signalling.transcription factor (PHR1)
OG0001374	0.114476	0.107994	0.00648258	0.635124	0.683415	0.987565	15.5.2.3	RNA biosynthesis.transcriptional regulation.MYB transcription factor superfamily.transcription factor (GARP)
OG0001376	0.860997	0.379266	0.481731	0.033633	0.310665	0.33151	11.1.2.1.1.1	Phytohormone action.abscisic acid.perception and signalling.PYR/PYL-receptor.cytoplasm-localized receptor complex.receptor component PYL/RCAR
OG0001377	0.776161	-2.79352	3.56968	0.20284	0.00488508	0.00481984	15.5.22	RNA biosynthesis.transcriptional regulation.transcription factor (WRKY)
OG0001378	0.437259	0.696224	-0.258965	0.100436	0.0318125	0.466164	19.2.2.1.5.3.2	Protein homeostasis.ubiquitin-proteasome system.ubiquitin-fold protein conjugation.ubiquitin conjugation (ubiquitylation).ubiquitin-ligase E3 activities.RING-domain E3 ligase activities.RING-HC-class E3 ligase
OG0001383	0.223888	0.66729	-0.443402	0.506611	0.0884231	0.35549	17.1.3.1.10	Protein biosynthesis.ribosome biogenesis.small ribosomal subunit (SSU).SSU proteome.component RPS9
OG0001386	-0.619811	1.42785	-2.04767	0.0885402	0.00712709	0.00451851	13.1.1.1.1	Cell cycle organisation.cell cycle control.cyclin-dependent regulation.cyclin activities.cyclin (CYCA)
OG0001387	0.160624	-0.702972	0.863596	0.53142	0.0335511	0.0412589	16.4.6.3	RNA processing.pre-mRNA splicing.spliceosome-associated non-snRNP factor activities.splicing factor (RS31|40|41)
OG0001388	-0.151708	-0.984123	0.832414	0.578648	0.0124491	0.0556121	18.4.1.39.2	Protein modification.phosphorylation.TKL protein kinase superfamily.RLCK-IX receptor-like protein kinase families.receptor-like protein kinase (RLCK-IXb)
OG0001392	0.238273	0.046748	0.191525	0.211838	0.830609	0.474386	19.2.4.4.1	Protein homeostasis.ubiquitin-proteasome system.ER-associated protein degradation (ERAD).delivery to proteasome.shuttle protein (RAD23)
OG0001394	2.43914	2.34029	0.0988519	0.00175523	0.00406955	0.892724	11.4.1.1	Phytohormone action.cytokinin.biosynthesis.adenylate isopentenyltransferase
OG0001395	-0.601069	0.0099498	-0.611019	0.0304977	0.972725	0.0921021	12.4.1.1.5	Chromatin organisation.chromatin remodeling complexes.ATPase modules.Snf2-like group.chromatin remodeling factor (Chd3/Mi-2)
OG0001396	4.32486	1.26503	3.05983	0.00187386	0.182421	0.0342559	19.1.7.3	Protein homeostasis.protein quality control.Hsp60 chaperone system.Hsp60-co-chaperone (Hsp10)
OG0001397	-2.37134	0.182594	-2.55394	0.0108825	0.825858	0.0330031	21.7.1	Cell wall organisation.callose.callose synthase
OG0001399	-1.80866	-0.048704	-1.75996	0.000520454	0.879352	0.00324721	19.2.2.1.5.3.3	Protein homeostasis.ubiquitin-proteasome system.ubiquitin-fold protein conjugation.ubiquitin conjugation (ubiquitylation).ubiquitin-ligase E3 activities.RING-domain E3 ligase activities.RING-H2-class E3 ligase
OG0001401	0.656152	5.30866	-4.65251	0.0730701	5.40088e-05	0.000196015	15.5.53.4	RNA biosynthesis.transcriptional regulation.transcriptional repression.transcriptional repressor (TIE/SPL)
OG0001402	0.820624	-0.543662	1.36429	0.0455434	0.174517	0.0279305	19.3.1.1	Protein homeostasis.autophagy.ATG1-13 autophagosome assembly control complex.kinase component ATG1
OG0001402	0.820624	-0.543662	1.36429	0.0455434	0.174517	0.0279305	18.4.19	Protein modification.phosphorylation.protein kinase (ULK)
OG0001405	-1.11639	-0.478866	-0.637525	0.00101552	0.0476681	0.0451688	19.2.2.1.5.3.3	Protein homeostasis.ubiquitin-proteasome system.ubiquitin-fold protein conjugation.ubiquitin conjugation (ubiquitylation).ubiquitin-ligase E3 activities.RING-domain E3 ligase activities.RING-H2-class E3 ligase
OG0001406	1.38693	-0.519377	1.90631	0.000428344	0.0386338	0.000675853	50.6.2	Enzyme classification.EC_6 ligases.EC_6.2 ligase forming carbon-sulfur bond
OG0001407	-0.0316671	0.813777	-0.845444	0.943027	0.0928962	0.16956	1.4.1.1	Photosynthesis.CAM/C4 photosynthesis.phosphoenolpyruvate (PEP) carboxylase activity.PEP carboxylase
OG0001408	0.248021	-0.607859	0.85588	0.538402	0.172343	0.151556	15.5.53.3	RNA biosynthesis.transcriptional regulation.transcriptional repression.transcriptional co-repressor (AFP/NINJA)
OG0001412	-1.76099	-0.631641	-1.12935	0.000948625	0.0761306	0.02875	12.5.2.3	Chromatin organisation.DNA methylation.RNA-independent DNA methylation.DNA chromomethylase (CMT)
OG0001413	-0.638641	0.311833	-0.950474	0.150622	0.50578	0.138258	8.2.3	Polyamine metabolism.spermidine biosynthesis.spermine synthase
OG0001414	2.07586	-0.439088	2.51495	7.49732e-05	0.0618224	0.000239606	15.5.16	RNA biosynthesis.transcriptional regulation.transcription factor (C3H-ZF)
OG0001416	0.45601	0.0967873	0.359223	0.0482165	0.670532	0.225583	17.2.2	Protein biosynthesis.aminoacyl-tRNA synthetase activities.arginine-tRNA ligase
OG0001429	1.29349	1.06985	0.223645	0.00129771	0.00561646	0.510785	7.13.5	Coenzyme metabolism.phylloquinone biosynthesis.1,4-dihydroxy-2-naphthoyl-CoA thioesterase
OG0001430	0.312922	-0.0418386	0.354761	0.325793	0.91494	0.43405	17.7.1.3.2	Protein biosynthesis.organelle machinery.mitochondrial ribosome.mitochondrial ribosome-associated proteins.regulatory protein (PPR336)
OG0001431	-0.0207643	-0.609625	0.588861	0.943814	0.0669342	0.153652	15.5.22	RNA biosynthesis.transcriptional regulation.transcription factor (WRKY)
OG0001433	0.0461954	0.0452108	0.000984594	0.951195	0.958666	0.999099	15.5.45	RNA biosynthesis.transcriptional regulation.transcription factor (TIFY)
OG0001434	-1.72467	-0.465396	-1.25928	0.0201319	0.480049	0.160331	11.1.1.4	Phytohormone action.abscisic acid.biosynthesis.neoxanthin cleavage protein
OG0001437	0.295895	0.753606	-0.457711	0.353676	0.0543686	0.316198	13.2.3.1.4	Cell cycle organisation.DNA replication.elongation.DNA polymerase alpha complex.primase component POLA4
OG0001440	-0.177939	-0.442572	0.264633	0.330756	0.0506962	0.312686	15.4.5.2	RNA biosynthesis.RNA polymerase III-dependent transcription.TFIIIe transcription factor complex.component RPC34
OG0001441	0.517402	0.658329	-0.140927	0.119105	0.0766546	0.763277	17.1.2.1.30	Protein biosynthesis.ribosome biogenesis.large ribosomal subunit (LSU).LSU proteome.component RPL29
OG0001442	0.698161	-0.681806	1.37997	0.0145575	0.0241629	0.00425946	15.5.4.1	RNA biosynthesis.transcriptional regulation.bZIP transcription factor superfamily.transcription factor (bZIP)
OG0001444	-1.57195	-0.689505	-0.882445	0.000253111	0.0143124	0.0147665	13.4.3.6	Cell cycle organisation.cytokinesis.phragmoplast microtubule organization.microtubule-associated protein (MAP65-2)
OG0001446	-0.271926	0.0448319	-0.316758	0.305341	0.888038	0.400975	13.3.6.1.4	Cell cycle organisation.mitosis and meiosis.meiotic recombination.meiotic initiation.homolog pairing factor (ASY1)
OG0001448	0.976169	-0.455889	1.43206	0.0423125	0.314452	0.040002	19.2.2.1.5.3.3	Protein homeostasis.ubiquitin-proteasome system.ubiquitin-fold protein conjugation.ubiquitin conjugation (ubiquitylation).ubiquitin-ligase E3 activities.RING-domain E3 ligase activities.RING-H2-class E3 ligase
OG0001450	-0.623691	-1.36698	0.743286	0.230278	0.0373908	0.312254	5.7.2.1.1	Lipid metabolism.lipid degradation.phospholipase activities.phospholipase A1 activities.phospholipase A1 (PC-PLA1)
OG0001454	0.914028	0.278352	0.635676	0.00814664	0.308742	0.101453	16.12.2.2.1.4	RNA processing.organelle machinery.pre-mRNA splicing.mitochondrial RNA splicing.group-II intron splicing.RNA helicase (PMH)
OG0001457	-2.35496	1.58026	-3.93522	0.0105283	0.0610803	0.00605362	15.5.7.1	RNA biosynthesis.transcriptional regulation.AP2/ERF transcription factor superfamily.transcription factor (ERF)
OG0001458	-0.341632	-0.457264	0.115631	0.192487	0.118081	0.762089	18.4.1.2	Protein modification.phosphorylation.TKL protein kinase superfamily.protein kinase (LRR-II)
OG0001459	-0.786091	-0.308558	-0.477533	0.0194232	0.295508	0.228426	19.2.2.1.5.4.4	Protein homeostasis.ubiquitin-proteasome system.ubiquitin-fold protein conjugation.ubiquitin conjugation (ubiquitylation).ubiquitin-ligase E3 activities.RBR-type E3 ligase activities.plant-specific E3 ubiquitin ligase (RSL/RFA)
OG0001462	-0.491995	0.923226	-1.41522	0.0277509	0.00402357	0.0018067	18.4.1.14	Protein modification.phosphorylation.TKL protein kinase superfamily.protein kinase (LRR-XIV)
OG0001465	-1.21007	0.615829	-1.8259	0.0192992	0.184742	0.0165313	24.2.3.3.2	Solute transport.carrier-mediated transport.APC superfamily.NCS-2 family.solute transporter (NAT)
OG0001467	-5.029	1.368	-6.39701	3.30555e-05	0.0118082	8.07028e-05	13.1.1.1.7	Cell cycle organisation.cell cycle control.cyclin-dependent regulation.cyclin activities.cyclin (CYCP)
OG0001468	0.853144	-0.148321	1.00147	0.00779091	0.563612	0.0175568	3.13.9.1.2	Carbohydrate metabolism.nucleotide sugar biosynthesis.UDP-N-acetylglucosamine biosynthesis.de novo biosynthesis.glucosamine 6-phosphate N-acetyltransferase
OG0001469	0.573501	-0.252507	0.826007	0.0136597	0.205104	0.0140937	13.1.1.1.9	Cell cycle organisation.cell cycle control.cyclin-dependent regulation.cyclin activities.cyclin (CYCT)
OG0001469	0.573501	-0.252507	0.826007	0.0136597	0.205104	0.0140937	15.3.2.1.2	RNA biosynthesis.RNA polymerase II-dependent transcription.RNA polymerase-II phosphorylation/dephosphorylation.CTDK-I protein kinase complex.T-class cyclin regulatory component
OG0001470	3.44221	1.87748	1.56473	0.000116988	0.00329082	0.0173351	24.1.3.1.1	Solute transport.primary active transport.ABC superfamily.ABC1 family.subfamily ABCB transporter
OG0001472	0.995919	0.330592	0.665327	0.00159535	0.126201	0.0371105	19.2.6.2.2.9	Protein homeostasis.ubiquitin-proteasome system.26S proteasome.19S regulatory particle.non-ATPase components.regulatory component RPN10
OG0001474	-0.0973708	0.000990194	-0.098361	0.681152	0.996856	0.775209	17.6.1	Protein biosynthesis.translation termination.ribosome recycling factor (RLI/ABCE)
OG0001476	-0.585802	0.218918	-0.80472	0.086458	0.529435	0.0982252	20.4.2.1.2	Cytoskeleton organisation.nuclear dynamics.nuclear movement.SUN-WIP cytoskeleton-nucleoskeleton-linker complex.outer nuclear envelope component WIP
OG0001477	3.26425	-2.32043	5.58468	0.000413156	0.00354373	0.000293773	24.2.3.5.2	Solute transport.carrier-mediated transport.APC superfamily.APC family.cationic amino acid transporter (CAT)
OG0001479	-1.46956	-0.0931474	-1.37641	0.00250138	0.796995	0.015582	21.3.1.1.3	Cell wall organisation.pectin.homogalacturonan.biosynthesis.methyltransferase (CGR)
OG0001481	1.22504	-0.454208	1.67925	0.00205388	0.109823	0.0027738	7.7.1.1	Coenzyme metabolism.pyridoxalphosphate biosynthesis.pyridoxal 5-phosphate synthase complex.synthase component
OG0001482	0.598802	0.680468	-0.0816661	0.0588554	0.0529593	0.851498	17.1.2.1.15	Protein biosynthesis.ribosome biogenesis.large ribosomal subunit (LSU).LSU proteome.component RPL14
OG0001483	-0.749345	0.349201	-1.09855	0.00823438	0.136431	0.00796889	22.3.1.4.4	Vesicle trafficking.Coat protein I (COPI) coatomer machinery.coat protein complex.cargo adaptor F-subcomplex.subunit zeta
OG0001486	1.34054	-1.39575	2.73629	0.0552352	0.064163	0.0162165	27.1.6.1	Multi-process regulation.circadian clock system.evening element regulation.transcriptional co-activator (LNK)
OG0001487	0.453739	-0.671884	1.12562	0.0674792	0.0256454	0.00992461	15.5.4.1	RNA biosynthesis.transcriptional regulation.bZIP transcription factor superfamily.transcription factor (bZIP)
OG0001488	-3.40554	-0.41978	-2.98576	0.000114007	0.27971	0.0012355	21.3.5.2	Cell wall organisation.pectin.modification and degradation.pectate lyase
OG0001489	0.184519	-0.157167	0.341687	0.400259	0.513489	0.278388	15.3.4.4.1	RNA biosynthesis.RNA polymerase II-dependent transcription.SAGA transcription co-activator complex.SPT recruitment module.component ADA1
OG0001491	0.0332961	-0.00512492	0.038421	0.924378	0.989465	0.936578	6.2.3.1	Nucleotide metabolism.pyrimidines.phosphotransfers.uridylate kinase
OG0001494	-0.299572	-0.0640028	-0.235569	0.469542	0.898564	0.697183	9.1.5.3	Secondary metabolism.terpenoids.cycloartenol biosynthesis.cycloartenol synthase
OG0001494	-0.299572	-0.0640028	-0.235569	0.469542	0.898564	0.697183	9.1.4.3	Secondary metabolism.terpenoids.terpene biosynthesis.triterpenoid synthase
OG0001495	0.944731	0.361648	0.583083	0.00582816	0.177728	0.1129	18.4.5.5	Protein modification.phosphorylation.CAMK protein kinase superfamily.protein kinase (CRK)
OG0001496	0.301459	-0.98023	1.28169	0.168002	0.00514575	0.00460638	24.3.2.4	Solute transport.channels.VIC superfamily.cyclic nucleotide-gated cation channel (CNGC)
OG0001497	1.69735	0.982815	0.714533	0.0112078	0.0970179	0.328273	24.2.3.11	Solute transport.carrier-mediated transport.APC superfamily.potassium cation transporter (HAK/KUP/KT)
OG0001498	-0.113278	-0.64538	0.532102	0.812485	0.186982	0.39927	13.3.6.2.2	Cell cycle organisation.mitosis and meiosis.meiotic recombination.meiotic double strand break initiation.accessory protein (PRD1/MEI1)
OG0001500	0.708579	0.160676	0.547903	0.0164155	0.534255	0.123471	17.4.2.5	Protein biosynthesis.translation initiation.mRNA loading.mRNA poly-A-tail binding factor (PABP)
OG0001502	-0.531346	0.381007	-0.912352	0.0549116	0.166467	0.0305551	11.10.1.5.2	Phytohormone action.signalling peptides.NCRP (non-cysteine-rich-peptide) category.IDL-peptide activity.IDA/IDL-peptide receptor (HAESA)
OG0001502	-0.531346	0.381007	-0.912352	0.0549116	0.166467	0.0305551	18.4.1.11	Protein modification.phosphorylation.TKL protein kinase superfamily.protein kinase (LRR-XI)
OG0001503	4.82401	5.92778	-1.10377	3.92392e-05	5.45494e-05	0.0651122	25.4.3.1.1	Nutrient uptake.iron uptake.chelation-based strategy uptake.phytosiderophore biosynthesis.nicotianamine synthase
OG0001505	0.321665	-0.840147	1.16181	0.291204	0.0326492	0.0265904	13.5.8.2	Cell cycle organisation.organellar DNA replication.genome stability maintenance.DNA translocase (RecG)
OG0001507	-0.0788829	0.419098	-0.497981	0.809642	0.209303	0.256319	2.1.1.5	Cellular respiration.glycolysis.cytosolic glycolysis.phosphoglycerate kinase
OG0001508	6.69556	1.27699	5.41856	6.21494e-05	0.0726877	0.0009045	25.5.2.2	Nutrient uptake.copper uptake.reduction-based uptake.copper transporter (COPT)
OG0001508	6.69556	1.27699	5.41856	6.21494e-05	0.0726877	0.0009045	24.3.12	Solute transport.channels.copper cation channel (COPT)
OG0001509	-1.19399	-0.229067	-0.964919	0.00824828	0.530404	0.0661461	20.2.2.5	Cytoskeleton organisation.microfilament network.actin polymerisation.villin actin-crosslinking factor
OG0001511	4.62632	-1.36465	5.99097	0.0134242	0.38705	0.0204729	25.1.3.1	Nutrient uptake.nitrogen assimilation.nitrate uptake system.nitrate transporter (NRT2)
OG0001511	4.62632	-1.36465	5.99097	0.0134242	0.38705	0.0204729	24.2.2.10	Solute transport.carrier-mediated transport.MFS superfamily.nitrate transporter (NRT2)
OG0001512	-3.34818	0.950786	-4.29896	2.29127e-05	0.00635658	6.16458e-05	18.4.1.35	Protein modification.phosphorylation.TKL protein kinase superfamily.receptor-like protein kinase (RLCK-V)
OG0001513	-0.0978659	-0.00906109	-0.0888048	0.62754	0.970662	0.763348	19.3.3.2	Protein homeostasis.autophagy.ATG8/ATG12 conjugation system.ATG8-maturation peptidase (ATG4)
OG0001514	0.295571	-0.0767515	0.372323	0.140913	0.725874	0.18722	19.2.2.8.1.1	Protein homeostasis.ubiquitin-proteasome system.ubiquitin-fold protein conjugation.Cullin-based ubiquitylation complexes.SKP1-CUL1-FBX (SCF) E3 ligase complexes.target protein binding component SKP1/ASK1
OG0001515	0.175096	0.342325	-0.16723	0.705473	0.484613	0.805764	4.2.6.1	Amino acid metabolism.degradation.cysteine.mercaptopyruvate sulfurtransferase
OG0001515	0.175096	0.342325	-0.16723	0.705473	0.484613	0.805764	16.6.5.1.1	RNA processing.tRNA modification.thiolation.CTU1-URM1 pathway.sulfur carrier protein (MST/RDH)
OG0001516	-1.90972	-1.50487	-0.40485	0.000780078	0.0043318	0.364189	15.5.2.3	RNA biosynthesis.transcriptional regulation.MYB transcription factor superfamily.transcription factor (GARP)
OG0001517	4.6236	-0.100922	4.72452	0.000315791	0.891785	0.00164874	17.4.3.1	Protein biosynthesis.translation initiation.eIF2A-eIF5B initiator tRNA carrier complex.component eIF2A
OG0001519	-0.12354	-0.778827	0.655287	0.738903	0.0672847	0.206534	17.2.5	Protein biosynthesis.aminoacyl-tRNA synthetase activities.cysteine-tRNA ligase
OG0001520	0.0910858	-0.393869	0.484955	0.802452	0.282975	0.318378	5.2.2.4	Lipid metabolism.glycerolipid biosynthesis.diacylglycerol.phosphatidate phosphatase (LPP-epsilon)
OG0001522	-0.485533	1.69943	-2.18496	0.499286	0.0538376	0.0570965	24.2.16	Solute transport.carrier-mediated transport.anion channel / anion:proton antiporter (CLC)
OG0001524	-0.516697	-0.416462	-0.100235	0.0834774	0.174184	0.810595	13.3.6.5.5.1	Cell cycle organisation.mitosis and meiosis.meiotic recombination.meiotic crossover.FIGL1-FLIP meiotic crossover regulator complex.ATPase component FIGL1
OG0001527	1.60786	-1.37972	2.98758	0.00731108	0.0204994	0.00258334	18.4.24.2.4	Protein modification.phosphorylation.serine/threonine protein phosphatase superfamily.PPM/PP2C Mn/Mg-dependent phosphatase families.clade D phosphatase
OG0001530	-0.364454	3.255	-3.61945	0.445174	0.000999902	0.00177229	24.1.3.2.2	Solute transport.primary active transport.ABC superfamily.ABC2 family.subfamily ABCG transporter
OG0001532	1.32712	-0.526687	1.85381	0.00168201	0.0815062	0.00217552	11.7.3.2	Phytohormone action.jasmonic acid.conjugation and degradation.jasmonoyl-amino acid synthetase (JAR1)
OG0001535	3.42217	1.70384	1.71833	2.87477e-05	0.000841378	0.00212443	24.2.4.1.1	Solute transport.carrier-mediated transport.MOP superfamily.MATE family.metabolite transporter (DTX)
OG0001538	0.647762	0.00844026	0.639321	0.0165451	0.975206	0.0625547	5.2.4.3	Lipid metabolism.glycerolipid biosynthesis.phosphatidylcholine.CTP:phosphorylcholine cytidylyltransferase
OG0001539	0.568257	0.469854	0.0984027	0.141802	0.24497	0.862336	24.2.2.8	Solute transport.carrier-mediated transport.MFS superfamily.organic phosphate/glycerol-3-phosphate permease (G3P)
OG0001541	-0.366787	-0.278915	-0.087872	0.154642	0.299097	0.815692	15.5.46	RNA biosynthesis.transcriptional regulation.transcription factor (FAR1)
OG0001542	0.361937	0.46535	-0.103413	0.251141	0.178644	0.827789	27.5.3.4	Multi-process regulation.phosphoinositide lipid regulatory system.inositol polyphosphate kinase activities.inositol-hexakisphosphate/diphosphoinositol-pentakisphosphate kinase (VIP)
OG0001543	4.52779	-0.568071	5.09586	0.00144313	0.542161	0.00473846	2.4.6.2.1	Cellular respiration.oxidative phosphorylation.ATP synthase complex.peripheral MF1 subcomplex.subunit alpha
OG0001544	-1.74265	0.404035	-2.14668	0.0106498	0.473027	0.0196777	18.4.1.3	Protein modification.phosphorylation.TKL protein kinase superfamily.protein kinase (LRR-III)
OG0001546	0.341594	0.166812	0.174783	0.130602	0.477881	0.57299	16.4.1.2.9	RNA processing.pre-mRNA splicing.U2-type-intron-specific major spliceosome.U2 small nuclear ribonucleoprotein particle (snRNP).pre-mRNA splicing factor (SF1)
OG0001547	0.176597	0.269633	-0.0930363	0.349147	0.193599	0.738944	16.8.2.1.2.1	RNA processing.RNA surveillance.mRNA deadenylation-dependent decay.mRNA deadenylation.CCR4-NOT complex.deadenylase component CCR4
OG0001548	0.763083	0.0105412	0.752542	0.012351	0.971135	0.0492519	2.1.2.2	Cellular respiration.glycolysis.methylglyoxal degradation.hydroxy-acyl-glutathione hydrolase (GLX2)
OG0001551	0.0208408	-0.61142	0.632261	0.92654	0.0255398	0.0551827	15.5.25	RNA biosynthesis.transcriptional regulation.transcription factor (ARID)
OG0001555	0.830458	1.5203	-0.689843	0.00792852	0.00111449	0.0593228	4.1.3.1.1	Amino acid metabolism.biosynthesis.pyruvate family.alanine.alanine aminotransferase
OG0001557	0.304259	0.144837	0.159422	0.199306	0.571572	0.635617	16.4.5.2.8	RNA processing.pre-mRNA splicing.spliceosome-associated non-snRNP MOS4-associated complex (MAC).associated components.component MOS2
OG0001558	0.0338975	-0.258089	0.291987	0.888821	0.27843	0.352462	16.4.5.2.9	RNA processing.pre-mRNA splicing.spliceosome-associated non-snRNP MOS4-associated complex (MAC).associated components.component Bud31
OG0001559	0.470123	-0.414826	0.884949	0.026468	0.0560361	0.00989931	19.2.2.1.5.3.6	Protein homeostasis.ubiquitin-proteasome system.ubiquitin-fold protein conjugation.ubiquitin conjugation (ubiquitylation).ubiquitin-ligase E3 activities.RING-domain E3 ligase activities.E3 ubiquitin ligase (DA2)
OG0001560	-0.517009	0.0136963	-0.530705	0.128043	0.972725	0.255999	18.4.1.6.2	Protein modification.phosphorylation.TKL protein kinase superfamily.LRR-VI protein kinase families.protein kinase (LRR-VI-2)
OG0001562	-3.26532	0.240391	-3.50571	0.000110661	0.517565	0.000522878	26.1.3.2	External stimuli response.light.UV-B light.transcriptional regulator (HY5)
OG0001562	-3.26532	0.240391	-3.50571	0.000110661	0.517565	0.000522878	15.5.4.1	RNA biosynthesis.transcriptional regulation.bZIP transcription factor superfamily.transcription factor (bZIP)
OG0001562	-3.26532	0.240391	-3.50571	0.000110661	0.517565	0.000522878	15.5.4.6	RNA biosynthesis.transcriptional regulation.bZIP transcription factor superfamily.transcription factor (HY5)
OG0001566	-0.709898	0.333899	-1.0438	0.0472789	0.327866	0.0444057	50.3.6	Enzyme classification.EC_3 hydrolases.EC_3.6 hydrolase acting on acid anhydride
OG0001567	0.652327	-0.420621	1.07295	0.0108636	0.0700776	0.00671808	15.5.16	RNA biosynthesis.transcriptional regulation.transcription factor (C3H-ZF)
OG0001575	1.53898	-0.431704	1.97069	0.000251958	0.062633	0.000539916	16.5.2.1	RNA processing.mRNA modification.N6-methyladenosine methylation reading.methylation reader (ECT)
OG0001576	1.54943	-0.181313	1.73074	0.000441998	0.45186	0.0015615	23.6.2	Protein translocation.plasmodesmata intercellular trafficking.regulatory protein (MPB2C)
OG0001577	-0.236014	0.111251	-0.347265	0.531618	0.798605	0.518457	20.2.5.1.2	Cytoskeleton organisation.microfilament network.actin-membrane compartment interaction.NET-type actin-membrane nexus protein families.actin-binding protein (NET2)
OG0001581	-0.724296	0.97235	-1.69665	0.0947809	0.0518044	0.0188869	15.5.5.3	RNA biosynthesis.transcriptional regulation.B3 transcription factor superfamily.transcription factor (RAV/NGATHA)
OG0001582	1.97296	0.231472	1.74149	0.000548397	0.475211	0.00522546	6.3.2.3	Nucleotide metabolism.deoxynucleotides.salvage pathway.thymidylate kinase
OG0001586	-0.242006	-0.468628	0.226622	0.524142	0.255005	0.680074	27.3.3	Multi-process regulation.SnRK1-kinase regulatory system.SnRK1-interacting factor (FLZ)
OG0001587	1.21135	-0.0817517	1.2931	0.00200989	0.7694	0.00777534	19.2.2.1.5.3.4	Protein homeostasis.ubiquitin-proteasome system.ubiquitin-fold protein conjugation.ubiquitin conjugation (ubiquitylation).ubiquitin-ligase E3 activities.RING-domain E3 ligase activities.RING-v-class E3 ligase
OG0001590	1.03067	0.922736	0.107935	0.060227	0.104982	0.886857	15.5.32	RNA biosynthesis.transcriptional regulation.transcription factor (bHLH)
OG0001591	-0.529557	1.86647	-2.39603	0.0346547	0.000396389	0.000390922	26.8.3.4	External stimuli response.pathogen.defense mechanisms.pathogen polygalacturonase inhibitor (PGIP)
OG0001594	0.189207	-0.166891	0.356097	0.376695	0.474996	0.249723	18.4.1.37.1	Protein modification.phosphorylation.TKL protein kinase superfamily.RLCK-VII receptor-like protein kinase families.receptor-like protein kinase (RLCK-VIIa)
OG0001596	-1.51322	-1.00694	-0.506281	0.000877107	0.00917174	0.176996	10.2.1	Redox homeostasis.enzymatic reactive oxygen species scavengers.catalase
OG0001599	-2.13921	0.207241	-2.34645	0.000420424	0.53322	0.00159932	20.2.2.6.1	Cytoskeleton organisation.microfilament network.actin polymerisation.formin actin filament elongation factor activities.group-I formin
OG0001600	-1.11244	-0.490378	-0.622067	0.00819746	0.155344	0.172367	27.1.5.3	Multi-process regulation.circadian clock system.morning element regulation.repression factor (CHE)
OG0001600	-1.11244	-0.490378	-0.622067	0.00819746	0.155344	0.172367	15.5.19	RNA biosynthesis.transcriptional regulation.transcription factor (TCP)
OG0001601	-1.23145	2.62644	-3.85789	0.0304752	0.00261384	0.00141866	26.8.3.2.2	External stimuli response.pathogen.defense mechanisms.defensin activities.defensin (PDF2)
OG0001605	0.314292	0.178714	0.135578	0.364824	0.643358	0.795681	19.2.2.1.4	Protein homeostasis.ubiquitin-proteasome system.ubiquitin-fold protein conjugation.ubiquitin conjugation (ubiquitylation).ubiquitin-conjugating E2 protein (UBC)
OG0001606	-2.91495	0.917681	-3.83263	0.000623942	0.0837692	0.00117144	3.13.5.1	Carbohydrate metabolism.nucleotide sugar biosynthesis.UDP-D-xylose biosynthesis.UDP-D-glucuronic acid decarboxylase
OG0001607	0.204256	-0.0452573	0.249513	0.299538	0.844347	0.372773	19.2.4.1.2	Protein homeostasis.ubiquitin-proteasome system.ER-associated protein degradation (ERAD).HRD1 E3 ubiquitin ligase complex.E2 ubiquitin-conjugating component Ubc7/13/14
OG0001607	0.204256	-0.0452573	0.249513	0.299538	0.844347	0.372773	19.2.2.1.6.1.1	Protein homeostasis.ubiquitin-proteasome system.ubiquitin-fold protein conjugation.ubiquitin conjugation (ubiquitylation).polyubiquitination.Ubc13-Uev1 conjugating E2 complex.component Ubc13
OG0001608	0.645841	-1.0178	1.66364	0.0572345	0.0172525	0.00694697	19.2.2.1.5.3.2	Protein homeostasis.ubiquitin-proteasome system.ubiquitin-fold protein conjugation.ubiquitin conjugation (ubiquitylation).ubiquitin-ligase E3 activities.RING-domain E3 ligase activities.RING-HC-class E3 ligase
OG0001610	0.373899	-1.4721	1.846	0.141195	0.00165083	0.00178425	15.5.4.7.2	RNA biosynthesis.transcriptional regulation.bZIP transcription factor superfamily.TGA transcription factor activity.transcriptional co-activator (BOP)
OG0001611	0.380821	0.221423	0.159398	0.250962	0.538791	0.744128	18.4.24.2.10	Protein modification.phosphorylation.serine/threonine protein phosphatase superfamily.PPM/PP2C Mn/Mg-dependent phosphatase families.clade J phosphatase
OG0001615	-0.535103	0.855347	-1.39045	0.176214	0.0650843	0.0329597	8.2.1	Polyamine metabolism.spermidine biosynthesis.S-adenosyl methionine decarboxylase
OG0001618	-0.411428	-0.333072	-0.0783567	0.0551273	0.125645	0.785164	22.5.5.2.1	Vesicle trafficking.endomembrane trafficking.protein recycling.deubiquitination.deubiquitinase (AMSH)
OG0001623	0.0278262	0.00486171	0.0229645	0.942924	0.991407	0.968449	1.2.1.2.2	Photosynthesis.calvin cycle.ribulose-1,5-bisphosphat carboxylase/oxygenase (RuBisCo) activity.RuBisCo assembly.auxiliary co-chaperone (CPN20)
OG0001623	0.0278262	0.00486171	0.0229645	0.942924	0.991407	0.968449	19.1.7.2	Protein homeostasis.protein quality control.Hsp60 chaperone system.Hsp60-co-chaperone (Hsp20)
OG0001627	1.33784	-0.894612	2.23245	0.116406	0.303682	0.0765419	24.2.1.5	Solute transport.carrier-mediated transport.DMT superfamily.solute transporter (UmamiT)
OG0001628	-0.211098	-0.390123	0.179025	0.253224	0.0726877	0.493961	22.8.2	Vesicle trafficking.regulation of membrane tethering and fusion.RAB-GTPase-activating protein (RAB-GAP)
OG0001629	1.24044	1.30754	-0.0671034	0.0251866	0.030296	0.923339	24.2.1.6	Solute transport.carrier-mediated transport.DMT superfamily.organic cation transporter (PUP)
OG0001630	-0.195465	-0.729179	0.533714	0.398053	0.0211035	0.125987	15.5.20	RNA biosynthesis.transcriptional regulation.transcription factor (Trihelix)
OG0001631	-0.268581	-0.475813	0.207232	0.138244	0.0339622	0.402515	16.12.2.2.3	RNA processing.organelle machinery.pre-mRNA splicing.mitochondrial RNA splicing.splicing factor (ABO5)
OG0001632	-0.304645	-0.327865	0.0232198	0.123508	0.124691	0.93574	19.2.2.1.6.1.2	Protein homeostasis.ubiquitin-proteasome system.ubiquitin-fold protein conjugation.ubiquitin conjugation (ubiquitylation).polyubiquitination.Ubc13-Uev1 conjugating E2 complex.component Uev1
OG0001634	0.347011	0.861836	-0.514825	0.14867	0.0114307	0.137314	24.2.12.2	Solute transport.carrier-mediated transport.VIT family.metal cation transporter (MEB)
OG0001635	0.0218168	-0.249914	0.271731	0.925332	0.273691	0.36585	19.2.3.3.1.7	Protein homeostasis.ubiquitin-proteasome system.ubiquitin-fold protein deconjugation.RUB deconjugation of neddylated cullin.COP9 signalosome complex.component CSN7
OG0001638	0.442837	-0.225183	0.66802	0.0757497	0.362375	0.0651783	19.2.2.3.4	Protein homeostasis.ubiquitin-proteasome system.ubiquitin-fold protein conjugation.RUB/NEDD8 conjugation (neddylation).RUB conjugation E2 protein (RCE1)
OG0001640	-0.266531	0.366319	-0.63285	0.274417	0.173171	0.0904548	24.2.2.3.1	Solute transport.carrier-mediated transport.MFS superfamily.OCT family.nicotinate transporter (NiaP)
OG0001641	0.67593	-0.337514	1.01344	0.0142056	0.161524	0.0126825	19.2.2.2.3	Protein homeostasis.ubiquitin-proteasome system.ubiquitin-fold protein conjugation.SUMO conjugation (sumoylation).SUMO conjugation E2 enzyme (SCE1)
OG0001642	0.184891	-0.137185	0.322075	0.33372	0.512598	0.243412	22.5.5.3.6	Vesicle trafficking.endomembrane trafficking.protein recycling.Retromer protein recycling complex.component SNX2
OG0001645	-5.77862	0.771716	-6.55033	3.58437e-05	0.1188	0.000140003	21.4.1.1.3	Cell wall organisation.cell wall proteins.hydroxyproline-rich glycoprotein activities.arabinogalactan-protein (AGP) activities.fasciclin-type AGP (FLA)
OG0001646	-0.167041	0.435511	-0.602552	0.63829	0.25137	0.232961	18.4.1.37.1	Protein modification.phosphorylation.TKL protein kinase superfamily.RLCK-VII receptor-like protein kinase families.receptor-like protein kinase (RLCK-VIIa)
OG0001647	-0.290912	0.00945117	-0.300363	0.146505	0.968912	0.277986	5.2.7.1	Lipid metabolism.glycerolipid biosynthesis.phosphatidylinositol.phosphatidylinositol synthase
OG0001649	-0.798575	-0.257764	-0.540811	0.00387002	0.207468	0.06644	16.6.3.1	RNA processing.tRNA modification.pseudouridylation.tRNA pseudouridine synthase (TruA)
OG0001650	0.674409	-0.0931624	0.767571	0.0195627	0.726867	0.0460281	15.5.22	RNA biosynthesis.transcriptional regulation.transcription factor (WRKY)
OG0001651	-0.199281	0.540185	-0.739467	0.783608	0.468542	0.448713	15.5.7.2	RNA biosynthesis.transcriptional regulation.AP2/ERF transcription factor superfamily.transcription factor (DREB)
OG0001652	0.82775	-0.778838	1.60659	0.0808408	0.117918	0.0308039	25.1.5.2.2	Nutrient uptake.nitrogen assimilation.ammonium assimilation.glutamate synthase activities.NADH-dependent glutamate synthase
OG0001653	-2.09668	0.468466	-2.56515	0.000383037	0.148668	0.00098821	3.13.6.1	Carbohydrate metabolism.nucleotide sugar biosynthesis.UDP-L-rhamnose biosynthesis.UDP-L-rhamnose synthase
OG0001655	0.143652	0.413703	-0.270051	0.644638	0.215891	0.53717	17.1.2.1.1	Protein biosynthesis.ribosome biogenesis.large ribosomal subunit (LSU).LSU proteome.component RPL3
OG0001658	-0.544207	0.0449519	-0.589159	0.0184869	0.836647	0.0512701	4.1.2.2.3.4	Amino acid metabolism.biosynthesis.aspartate family.aspartate-derived amino acids.lysine.diaminopimelate epimerase
OG0001659	0.00960662	0.606857	-0.597251	0.976838	0.0932686	0.190163	17.1.2.1.37	Protein biosynthesis.ribosome biogenesis.large ribosomal subunit (LSU).LSU proteome.component RPL36
OG0001661	0.277098	0.112869	0.164229	0.235442	0.659775	0.621427	14.3.1.1	DNA damage response.homologous recombination repair (HR).BRCA1–BARD1 DNA-damage response heterodimer.component BRCA1|BARD1
OG0001663	0.992568	0.0753384	0.91723	0.0194086	0.852046	0.0858861	17.1.1.1.1	Protein biosynthesis.ribosome biogenesis.rRNA biosynthesis.rRNA transcription.rDNA chromatin transcription factor (NCL)
OG0001665	-2.79908	-0.233013	-2.56607	0.00048478	0.605255	0.00383207	50.3.2	Enzyme classification.EC_3 hydrolases.EC_3.2 glycosylase
OG0001666	-2.80745	0.539126	-3.34658	0.000351719	0.198052	0.00102547	21.4.1.1.5.3	Cell wall organisation.cell wall proteins.hydroxyproline-rich glycoprotein activities.arabinogalactan-protein (AGP) activities.AGP glycosylation.AGP beta-1,3-galactosyltransferase
OG0001670	0.0932665	-0.840332	0.933599	0.805637	0.0531925	0.0870076	15.5.4.1	RNA biosynthesis.transcriptional regulation.bZIP transcription factor superfamily.transcription factor (bZIP)
OG0001671	-0.0131577	1.3875	-1.40065	0.969387	0.00673446	0.0166776	6.3.2.4	Nucleotide metabolism.deoxynucleotides.salvage pathway.nucleoside diphosphate kinase
OG0001673	-0.383081	-0.330537	-0.0525441	0.0719184	0.131825	0.859025	2.4.4.2.1.1	Cellular respiration.oxidative phosphorylation.cytochrome c.CCM cytochrome c maturation system (system I).CcmABC complex.ATP-binding component CcmA
OG0001676	0.0201319	0.786504	-0.766372	0.959144	0.068501	0.153775	18.4.1.31.1	Protein modification.phosphorylation.TKL protein kinase superfamily.MLK protein kinase families.protein kinase (MLK-I)
OG0001678	4.69851	-3.24588	7.94439	0.000525019	0.00507109	0.000369744	15.5.17	RNA biosynthesis.transcriptional regulation.transcription factor (NAC)
OG0001680	-0.345169	-0.140926	-0.204243	0.150822	0.580739	0.538668	19.1.5.2	Protein homeostasis.protein quality control.cytosolic Hsp70 chaperone system.co-chaperone (Hsp40)
OG0001681	-0.621742	-0.798158	0.176416	0.0715491	0.0437774	0.701945	16.12.1.4	RNA processing.organelle machinery.ribonuclease activities.exo-/endoribonuclease (RNase J)
OG0001684	0.455379	-0.00130249	0.456682	0.122869	0.996718	0.258725	23.5.1.2.14	Protein translocation.nucleus.nucleocytoplasmic transport.karyopherin beta transport receptors.transport karyopherin (TNPO3)
OG0001687	0.316661	-0.789234	1.10589	0.0990757	0.00621531	0.00421271	16.4.1.1.5.2	RNA processing.pre-mRNA splicing.U2-type-intron-specific major spliceosome.U1 small nuclear ribonucleoprotein particle (snRNP).accessory protein activities.pre-mRNA-processing protein (LUC7)
OG0001688	0.0374713	-0.393079	0.430551	0.885143	0.138741	0.21049	12.4.1.3.3	Chromatin organisation.chromatin remodeling complexes.ATPase modules.Rad54-like group.chromatin remodeling factor (DRD1)
OG0001688	0.0374713	-0.393079	0.430551	0.885143	0.138741	0.21049	12.5.1.14.1	Chromatin organisation.DNA methylation.RNA-directed DNA methylation (RdDM) pathway.DNA methylation accessory complex (DDR).component DRD1
OG0001694	-0.01681	0.308069	-0.324879	0.930308	0.123828	0.206697	20.7.1	Cytoskeleton organisation.endoplasmic reticulum-cytoskeleton-plasma membrane interface.contact site protein (VAP27)
OG0001697	1.99754	-0.0570472	2.05459	0.000266762	0.847909	0.00134155	24.1.2.1.1	Solute transport.primary active transport.P-type ATPase superfamily.P1 family.P1B-type heavy metal cation-transporting ATPase (HMA)
OG0001699	-0.398387	-0.046956	-0.351431	0.0682629	0.839845	0.223265	7.12.5.1	Coenzyme metabolism.tetrapyrrol biosynthesis.heme biosynthesis and modification.ferrochelatase
OG0001700	-1.14022	-0.213169	-0.927049	0.00157913	0.36535	0.0179236	15.5.5.2	RNA biosynthesis.transcriptional regulation.B3 transcription factor superfamily.transcription factor (REM)
OG0001701	0.14652	-0.502902	0.649422	0.448015	0.040453	0.0420144	27.5.1.2	Multi-process regulation.phosphoinositide lipid regulatory system.phosphatidylinositol 3-phosphate.phosphatidylinositol 3-phosphate 5-kinase (FAB1)
OG0001702	0.406593	-0.26134	0.667933	0.130681	0.346791	0.0920429	19.2.2.1.5.3.3	Protein homeostasis.ubiquitin-proteasome system.ubiquitin-fold protein conjugation.ubiquitin conjugation (ubiquitylation).ubiquitin-ligase E3 activities.RING-domain E3 ligase activities.RING-H2-class E3 ligase
OG0001704	-0.877618	-0.955915	0.0782971	0.0101875	0.0115166	0.841902	18.4.23.2.2	Protein modification.phosphorylation.tyrosine protein phosphatase (PTP) superfamily.dual-specificity phosphatase activities.MAP-kinase phosphatase
OG0001706	0.270333	-0.0272006	0.297533	0.146416	0.900296	0.249397	26.10.2.4	External stimuli response.virus.tobamovirus multiplication.small GTPase (ARL8)
OG0001707	-0.137881	-0.315608	0.177727	0.502407	0.165933	0.544826	19.2.3.2.1	Protein homeostasis.ubiquitin-proteasome system.ubiquitin-fold protein deconjugation.SUMO deconjugation.protease (ELS)
OG0001709	0.756336	1.27521	-0.518878	0.0166262	0.00354656	0.164756	15.5.3.6	RNA biosynthesis.transcriptional regulation.Homeobox transcription factor superfamily.transcription factor (WOX)
OG0001710	0.266963	-0.439378	0.706342	0.161607	0.0535789	0.0268157	12.2.6	Chromatin organisation.histone chaperone activities.histone chaperone (NAP)
OG0001712	3.72567	0.256985	3.46869	0.000576183	0.685674	0.00438314	15.5.22	RNA biosynthesis.transcriptional regulation.transcription factor (WRKY)
OG0001714	0.123173	-0.455206	0.578379	0.712899	0.20114	0.219203	14.5.1	DNA damage response.base excision repair (BER).formamidopyrimidine-DNA glycosylase (FPG1)
OG0001715	0.29928	-0.286332	0.585612	0.120626	0.161289	0.0491641	22.8.3.3	Vesicle trafficking.regulation of membrane tethering and fusion.RAB-GTPase guanine nucleotide exchange factor (RAB-GEF) activities.canonical RAB5 effector (EREX)
OG0001718	-4.50843	1.41772	-5.92615	0.000184032	0.0359588	0.000377268	15.5.32	RNA biosynthesis.transcriptional regulation.transcription factor (bHLH)
OG0001720	0.621267	0.379239	0.242028	0.0553028	0.231198	0.560718	17.1.3.1.9	Protein biosynthesis.ribosome biogenesis.small ribosomal subunit (SSU).SSU proteome.component RPS8
OG0001721	0.310555	0.349657	-0.0391026	0.129896	0.117666	0.896744	27.5.4.4.2	Multi-process regulation.phosphoinositide lipid regulatory system.inositol polyphosphate 5-phosphatase activities.SAC-domain phosphoinositide phosphatase activities.SAC-group-II inositol-polyphosphate 3-/4-phosphatase
OG0001722	3.39679	-0.404865	3.80166	6.08323e-05	0.219164	0.000250297	15.5.3.5	RNA biosynthesis.transcriptional regulation.Homeobox transcription factor superfamily.transcription factor (BEL)
OG0001724	0.153035	-0.133477	0.286512	0.512086	0.60276	0.387522	15.5.4.1	RNA biosynthesis.transcriptional regulation.bZIP transcription factor superfamily.transcription factor (bZIP)
OG0001725	0.665673	0.221661	0.444012	0.00650697	0.244206	0.0982252	15.5.16	RNA biosynthesis.transcriptional regulation.transcription factor (C3H-ZF)
OG0001730	0.576471	0.276033	0.300438	0.0719184	0.382384	0.471772	17.1.2.1.5	Protein biosynthesis.ribosome biogenesis.large ribosomal subunit (LSU).LSU proteome.component RPL7
OG0001732	-0.631757	0.121694	-0.753452	0.0299231	0.656244	0.0564425	50.3.6	Enzyme classification.EC_3 hydrolases.EC_3.6 hydrolase acting on acid anhydride
OG0001734	0.202657	0.439622	-0.236965	0.310089	0.0659909	0.404177	3.1.4.1.3	Carbohydrate metabolism.sucrose metabolism.degradation.invertase activities.alkaline sucrose-specific invertase (CIN)
OG0001736	0.470399	0.435686	0.0347125	0.306391	0.379121	0.961529	15.5.4.1	RNA biosynthesis.transcriptional regulation.bZIP transcription factor superfamily.transcription factor (bZIP)
OG0001736	0.470399	0.435686	0.0347125	0.306391	0.379121	0.961529	15.5.4.2	RNA biosynthesis.transcriptional regulation.bZIP transcription factor superfamily.transcription factor (bZIP9|10|25)
OG0001744	1.28254	0.118698	1.16384	0.000821117	0.613918	0.0068704	18.4.3.6	Protein modification.phosphorylation.CMGC protein kinase superfamily.protein kinase (MAPK)
OG0001746	-0.975322	1.51589	-2.49121	0.0106707	0.00304822	0.00111498	15.5.24	RNA biosynthesis.transcriptional regulation.transcription factor (AS2/LOB)
OG0001747	-2.31905	-1.10231	-1.21674	0.000880293	0.0307592	0.0534417	15.5.5.1	RNA biosynthesis.transcriptional regulation.B3 transcription factor superfamily.transcription factor (ARF)
OG0001749	0.491634	0.475695	0.0159389	0.163545	0.204849	0.978232	15.5.17	RNA biosynthesis.transcriptional regulation.transcription factor (NAC)
OG0001751	0.142658	0.635519	-0.492862	0.579752	0.0464742	0.187199	17.1.2.1.31	Protein biosynthesis.ribosome biogenesis.large ribosomal subunit (LSU).LSU proteome.component RPL30
OG0001753	-2.88574	-2.00506	-0.880677	0.00208315	0.0156553	0.294552	15.5.2.1	RNA biosynthesis.transcriptional regulation.MYB transcription factor superfamily.transcription factor (MYB)
OG0001754	2.63612	-0.453119	3.08924	0.00686659	0.55559	0.015671	4.1.1.2.4	Amino acid metabolism.biosynthesis.glutamate family.histidine.phosphoribosyl-formimino-AICAR-phosphate isomerase
OG0001756	2.04419	1.5406	0.503599	0.000766339	0.0050733	0.29182	11.1.2.1.1.1	Phytohormone action.abscisic acid.perception and signalling.PYR/PYL-receptor.cytoplasm-localized receptor complex.receptor component PYL/RCAR
OG0001760	0.037132	-1.38838	1.42551	0.885024	0.00176391	0.00437101	18.4.1.2	Protein modification.phosphorylation.TKL protein kinase superfamily.protein kinase (LRR-II)
OG0001772	0.0378858	-0.107365	0.14525	0.91945	0.782025	0.772869	17.4.1.2.3.4	Protein biosynthesis.translation initiation.Pre-Initiation Complex (PIC) module.eIF2 Met-tRNA binding factor activity.eIF2-GDP recycling complex (eIF2B).component eIF2B-delta
OG0001774	0.362367	-0.681835	1.0442	0.159452	0.0341312	0.0189824	21.7.1	Cell wall organisation.callose.callose synthase
OG0001777	-1.06457	-1.41755	0.352982	0.0174202	0.00928304	0.492823	15.5.3.5	RNA biosynthesis.transcriptional regulation.Homeobox transcription factor superfamily.transcription factor (BEL)
OG0001778	-1.47878	-0.796088	-0.682696	0.00296566	0.0487293	0.156999	18.4.1.37.1	Protein modification.phosphorylation.TKL protein kinase superfamily.RLCK-VII receptor-like protein kinase families.receptor-like protein kinase (RLCK-VIIa)
OG0001779	0.134564	0.511496	-0.376932	0.63829	0.111721	0.348322	17.1.2.1.8	Protein biosynthesis.ribosome biogenesis.large ribosomal subunit (LSU).LSU proteome.component RPL9
OG0001782	2.26915	-0.971507	3.24065	0.130785	0.537314	0.133249	15.5.7.2	RNA biosynthesis.transcriptional regulation.AP2/ERF transcription factor superfamily.transcription factor (DREB)
OG0001783	0.975861	0.162044	0.813817	0.00544535	0.548773	0.0443682	9.1.1.2	Secondary metabolism.terpenoids.mevalonate pathway.3-hydroxy-3-methylglutaryl-CoA synthase
OG0001785	0.0912139	-0.0530732	0.144287	0.701195	0.844852	0.666723	23.4.1.5.1.1	Protein translocation.peroxisome.importomer translocation system.receptor export system.Pex1-Pex6 subcomplex.component Pex1
OG0001786	-0.299388	-0.00388689	-0.295501	0.195027	0.988774	0.360977	10.6.1	Redox homeostasis.cytosol/mitochondrion/nucleus redox homeostasis.H-type thioredoxin
OG0001789	0.166534	0.886949	-0.720415	0.597029	0.0298051	0.125074	4.1.5.2.4	Amino acid metabolism.biosynthesis.shikimate family.phenylalanine and tyrosine.arogenate dehydratase (ADT)
OG0001790	-0.281305	-0.141901	-0.139404	0.240037	0.58704	0.685602	13.3.1.3.3	Cell cycle organisation.mitosis and meiosis.chromatin condensation.condensin II complex.component CAP-H2
OG0001791	-0.264974	-0.728121	0.463147	0.230726	0.0172525	0.153611	15.5.46	RNA biosynthesis.transcriptional regulation.transcription factor (FAR1)
OG0001793	-1.47972	-0.0613997	-1.41832	0.157635	0.960802	0.32751	21.3.5.2	Cell wall organisation.pectin.modification and degradation.pectate lyase
OG0001794	0.565591	-0.28391	0.849501	0.0509738	0.306615	0.0446266	15.5.21	RNA biosynthesis.transcriptional regulation.transcription factor (TUB)
OG0001795	-0.469624	-0.133484	-0.336141	0.0811571	0.627512	0.343953	15.5.20	RNA biosynthesis.transcriptional regulation.transcription factor (Trihelix)
OG0001796	-0.0238546	0.071444	-0.0952986	0.930083	0.803171	0.79889	18.4.5.2	Protein modification.phosphorylation.CAMK protein kinase superfamily.SNF1-related protein kinase (SnRK2)
OG0001797	0.392235	0.710629	-0.318394	0.51072	0.270422	0.714466	11.5.1.2	Phytohormone action.ethylene.biosynthesis.1-aminocyclopropane-1-carboxylate (ACC) oxidase
OG0001798	-2.34591	1.76737	-4.11328	0.000903736	0.0059113	0.000523451	15.5.52.1	RNA biosynthesis.transcriptional regulation.GRF-GIF transcription factor complex.component GRF
OG0001799	0.887963	0.57179	0.316173	0.0110077	0.0709405	0.404435	17.1.2.1.34	Protein biosynthesis.ribosome biogenesis.large ribosomal subunit (LSU).LSU proteome.component RPL34
OG0001800	2.98599	0.774094	2.21189	0.0131549	0.446325	0.118926	15.5.7.5	RNA biosynthesis.transcriptional regulation.AP2/ERF transcription factor superfamily.transcription factor (AP2-RAV)
OG0001800	2.98599	0.774094	2.21189	0.0131549	0.446325	0.118926	15.5.5.3	RNA biosynthesis.transcriptional regulation.B3 transcription factor superfamily.transcription factor (RAV/NGATHA)
OG0001801	-0.429503	1.16079	-1.59029	0.397147	0.0596642	0.0522542	2.1.1.1.2	Cellular respiration.glycolysis.cytosolic glycolysis.phosphofructokinase activities.pyrophosphate-dependent phosphofructokinase
OG0001803	0.178894	-0.456437	0.635332	0.567284	0.182985	0.165774	12.5.2.4.2	Chromatin organisation.DNA methylation.RNA-independent DNA methylation.ASI1-AIPP1-EDM2 chromatin silencing regulator complex.component AIPP1/EDM3
OG0001806	0.720041	-0.166435	0.886475	0.0129287	0.498005	0.0237947	50.3.1	Enzyme classification.EC_3 hydrolases.EC_3.1 hydrolase acting on ester bond
OG0001810	2.36123	0.349702	2.01153	0.000207371	0.258245	0.00233492	24.3.3.1	Solute transport.channels.CorA family.metal cation transporter (MRS/MGT)
OG0001811	0.101803	-0.617522	0.719324	0.690248	0.0470568	0.0671268	15.5.49	RNA biosynthesis.transcriptional regulation.transcription factor (HUA2)
OG0001812	-0.220727	-0.771329	0.550601	0.4555	0.0402354	0.202783	19.2.2.1.5.3.3	Protein homeostasis.ubiquitin-proteasome system.ubiquitin-fold protein conjugation.ubiquitin conjugation (ubiquitylation).ubiquitin-ligase E3 activities.RING-domain E3 ligase activities.RING-H2-class E3 ligase
OG0001814	1.31717	-0.118785	1.43596	0.199082	0.924024	0.319201	15.5.15	RNA biosynthesis.transcriptional regulation.transcription factor (C2H2-ZF)
OG0001818	0.905014	-0.320758	1.22577	0.00820806	0.241607	0.010853	16.4.7.3.3	RNA processing.pre-mRNA splicing.spliceosome assembly and disassembly.Intron-Lariat Spliceosome (ILS) complex.helicase component Prp43
OG0001823	4.92877	-1.30206	6.23083	0.000333814	0.090544	0.000735993	15.5.7.3	RNA biosynthesis.transcriptional regulation.AP2/ERF transcription factor superfamily.transcription factor (AP2)
OG0001824	0.249506	-1.98545	2.23495	0.393865	0.00101663	0.00173421	4.1.5.2.1	Amino acid metabolism.biosynthesis.shikimate family.phenylalanine and tyrosine.chorismate mutase
OG0001825	-0.0333615	-0.5554	0.522038	0.891982	0.0473003	0.12309	18.4.2.3	Protein modification.phosphorylation.STE protein kinase superfamily.protein kinase (MAP4K)
OG0001826	3.70887	-0.221954	3.93082	1.09635e-05	0.294884	6.16458e-05	2.4.5.2.7	Cellular respiration.oxidative phosphorylation.cytochrome c oxidase complex.accessory assembly components.component COX19
OG0001828	0.0799319	-0.317172	0.397104	0.771836	0.264006	0.289862	4.1.2.2.8.6	Amino acid metabolism.biosynthesis.aspartate family.aspartate-derived amino acids.isoleucine.valine/leucine/isoleucine aminotransferase
OG0001828	0.0799319	-0.317172	0.397104	0.771836	0.264006	0.289862	4.1.3.2.4	Amino acid metabolism.biosynthesis.pyruvate family.pyruvate-derived amino acids.valine/leucine/isoleucine aminotransferase
OG0001828	0.0799319	-0.317172	0.397104	0.771836	0.264006	0.289862	4.2.7.1	Amino acid metabolism.degradation.branched-chain amino acid.branched-chain aminotransferase (BCAT)
OG0001829	-0.290672	0.554426	-0.845098	0.165012	0.0342548	0.0194633	23.3.1.3.1	Protein translocation.endoplasmic reticulum.co-translational insertion system.Sec61 subcomplex.subunit alpha
OG0001830	-0.236154	-0.031098	-0.205056	0.552739	0.949917	0.724693	24.2.3.10	Solute transport.carrier-mediated transport.APC superfamily.metal cation transporter (NRAMP)
OG0001832	1.6821	-0.53395	2.21605	0.00991271	0.311984	0.0142843	18.4.2.1	Protein modification.phosphorylation.STE protein kinase superfamily.protein kinase (MAPKK)
OG0001834	-0.297831	2.47625	-2.77408	0.212206	0.000185052	0.000327944	21.2.3.2.2	Cell wall organisation.hemicellulose.heteromannan.modification and degradation.endo-beta-1,4-mannanase
OG0001835	-0.172225	0.341509	-0.513733	0.597681	0.326808	0.268154	17.1.2.1.23	Protein biosynthesis.ribosome biogenesis.large ribosomal subunit (LSU).LSU proteome.component RPL23
OG0001837	0.401099	-0.117504	0.518603	0.313942	0.798605	0.361342	15.5.22	RNA biosynthesis.transcriptional regulation.transcription factor (WRKY)
OG0001839	-0.00558967	0.24918	-0.254769	0.997661	0.898564	0.916883	50.1.10	Enzyme classification.EC_1 oxidoreductases.EC_1.10 oxidoreductase acting on diphenol or related substance as donor
OG0001843	1.00091	-0.255534	1.25645	0.00148408	0.217572	0.00303014	18.4.1.30	Protein modification.phosphorylation.TKL protein kinase superfamily.protein kinase (MAP3K-RAF)
OG0001845	-0.0184802	-0.826163	0.807683	0.942265	0.0147869	0.0405783	18.4.23.1	Protein modification.phosphorylation.tyrosine protein phosphatase (PTP) superfamily.classical PTP phosphatase
OG0001847	0.341113	0.023981	0.317132	0.240682	0.946699	0.438752	13.4.1.1	Cell cycle organisation.cytokinesis.preprophase microtubule organization.microtubule-associated protein (MOR1)
OG0001848	1.1084	-0.229556	1.33796	0.00587892	0.458328	0.0125372	19.2.2.1.5.1.1	Protein homeostasis.ubiquitin-proteasome system.ubiquitin-fold protein conjugation.ubiquitin conjugation (ubiquitylation).ubiquitin-ligase E3 activities.HECT-type E3 ligase activities.monomeric E3 ubiquitin ligase (HECT)
OG0001850	0.269148	-0.426671	0.695819	0.628833	0.474333	0.373363	24.2.2.1.3	Solute transport.carrier-mediated transport.MFS superfamily.SP family.inositol transporter (INT)
OG0001851	0.746987	0.774805	-0.0278178	0.0102384	0.0138831	0.934117	50.2.7	Enzyme classification.EC_2 transferases.EC_2.7 transferase transferring phosphorus-containing group
OG0001851	0.746987	0.774805	-0.0278178	0.0102384	0.0138831	0.934117	18.4.1.12	Protein modification.phosphorylation.TKL protein kinase superfamily.protein kinase (LRR-XII)
OG0001852	0.275775	0.0916845	0.184091	0.346962	0.786302	0.665371	13.1.1.1.11	Cell cycle organisation.cell cycle control.cyclin-dependent regulation.cyclin activities.cyclin (SDS)
OG0001854	-1.2179	-0.144831	-1.07306	0.00400827	0.649057	0.02875	18.4.6.5	Protein modification.phosphorylation.AGC protein kinase superfamily.protein kinase (AGC-VIII)
OG0001856	-0.999899	0.320736	-1.32063	0.00676503	0.264769	0.0099372	24.2.3.11	Solute transport.carrier-mediated transport.APC superfamily.potassium cation transporter (HAK/KUP/KT)
OG0001858	-0.322093	-0.12588	-0.196213	0.191525	0.639101	0.571473	50.2.7	Enzyme classification.EC_2 transferases.EC_2.7 transferase transferring phosphorus-containing group
OG0001859	1.1494	1.37295	-0.223551	0.00404051	0.00350122	0.564727	15.1.6.7	RNA biosynthesis.DNA-dependent RNA polymerase (Pol) complexes.Pol I-V shared regulatory components.subunit 9
OG0001860	0.338611	-0.260621	0.599232	0.106067	0.226082	0.0576475	19.2.3.1.1.8	Protein homeostasis.ubiquitin-proteasome system.ubiquitin-fold protein deconjugation.ubiquitin deconjugation.UBP deubiquitinase activities.deubiquitinase (UBP22)
OG0001860	0.338611	-0.260621	0.599232	0.106067	0.226082	0.0576475	15.3.4.2.2	RNA biosynthesis.RNA polymerase II-dependent transcription.SAGA transcription co-activator complex.DUB histone deubiquitinating module.component UBP22
OG0001861	0.512841	0.0207197	0.492122	0.15066	0.961013	0.318033	13.2.1.1.5	Cell cycle organisation.DNA replication.preinitiation.origin recognition complex.component ORC5
OG0001862	-1.27372	0.193203	-1.46693	0.00102266	0.420115	0.00307529	26.1.2.1.2	External stimuli response.light.UV-A/blue light.cryptochrome-mediated photoperception.transcriptional regulator (CIB)
OG0001862	-1.27372	0.193203	-1.46693	0.00102266	0.420115	0.00307529	15.5.32	RNA biosynthesis.transcriptional regulation.transcription factor (bHLH)
OG0001863	-0.967449	2.29139	-3.25884	0.183953	0.0195505	0.0137176	13.1.1.1.2	Cell cycle organisation.cell cycle control.cyclin-dependent regulation.cyclin activities.cyclin (CYCB)
OG0001864	-2.80646	0.966898	-3.77336	3.0498e-05	0.00435499	6.83535e-05	50.3.2	Enzyme classification.EC_3 hydrolases.EC_3.2 glycosylase
OG0001867	3.3026	0.298292	3.00431	0.004808	0.746664	0.0296006	50.2.4	Enzyme classification.EC_2 transferases.EC_2.4 glycosyltransferase
OG0001869	0.250866	0.206445	0.044421	0.283058	0.411142	0.90134	15.5.53.2	RNA biosynthesis.transcriptional regulation.transcriptional repression.transcriptional co-repressor (LUG)
OG0001871	1.37951	-1.26692	2.64642	0.00118655	0.00338835	0.00045907	15.5.19	RNA biosynthesis.transcriptional regulation.transcription factor (TCP)
OG0001872	-0.0670687	-0.74648	0.679411	0.797928	0.0237957	0.0760724	20.2.2.6.1	Cytoskeleton organisation.microfilament network.actin polymerisation.formin actin filament elongation factor activities.group-I formin
OG0001874	-0.963688	0.361281	-1.32497	0.00410558	0.155812	0.00532855	24.1.2.2.2	Solute transport.primary active transport.P-type ATPase superfamily.P2 family.P2B-type calcium cation-transporting ATPase (ACA)
OG0001878	-1.87715	0.699695	-2.57685	0.00963569	0.236394	0.0120493	18.4.1.43	Protein modification.phosphorylation.TKL protein kinase superfamily.receptor-like protein kinase (RLCK-XIII)
OG0001879	-4.58008	1.04125	-5.62133	1.58643e-05	0.0109691	6.16458e-05	26.3.1.2	External stimuli response.gravity.sensing and signalling.signalling protein factor (LAZY)
OG0001880	-1.04752	0.773444	-1.82096	0.00252556	0.0147473	0.00131268	50.3.2	Enzyme classification.EC_3 hydrolases.EC_3.2 glycosylase
OG0001882	2.68695	-0.21874	2.90569	0.00500694	0.773726	0.016223	24.2.2.16	Solute transport.carrier-mediated transport.MFS superfamily.anion transporter (Fabaceae-N70)
OG0001883	0.585649	-0.360246	0.945895	0.0196243	0.12118	0.0131705	27.5.4.2	Multi-process regulation.phosphoinositide lipid regulatory system.inositol polyphosphate 5-phosphatase activities.type-II inositol-polyphosphate 5-phosphatase
OG0001886	0.252957	-0.375914	0.628871	0.376041	0.229466	0.141749	13.3.6.5.1.1	Cell cycle organisation.mitosis and meiosis.meiotic recombination.meiotic crossover.class I interference-sensitive crossover pathway.DNA helicase (RCK/MER3)
OG0001887	-0.267765	-0.172955	-0.0948098	0.198422	0.434207	0.755762	13.6.2.1	Cell cycle organisation.organelle division.mitochondrion and peroxisome division.dynamin-like protein (DRP3)
OG0001888	-3.61522	4.25456	-7.86978	0.000157532	0.000195054	6.16458e-05	15.5.4.1	RNA biosynthesis.transcriptional regulation.bZIP transcription factor superfamily.transcription factor (bZIP)
OG0001889	0.541662	0.0590849	0.482577	0.077445	0.858344	0.236524	15.5.15	RNA biosynthesis.transcriptional regulation.transcription factor (C2H2-ZF)
OG0001890	0.405879	-0.460115	0.865994	0.0765287	0.0676102	0.0202851	15.5.54	RNA biosynthesis.transcriptional regulation.transcriptional co-activator (BET/GTE)
OG0001893	0.579178	-0.784559	1.36374	0.0579372	0.0294927	0.0100593	13.2.1.3	Cell cycle organisation.DNA replication.preinitiation.helicase auxiliary factor (CDT1)
OG0001894	0.81957	-0.74106	1.56063	0.00322681	0.00848325	0.00115294	19.2.3.1.1.7	Protein homeostasis.ubiquitin-proteasome system.ubiquitin-fold protein deconjugation.ubiquitin deconjugation.UBP deubiquitinase activities.deubiquitinase (UBP15-21)
OG0001897	-1.00069	0.281403	-1.28209	0.0102204	0.374951	0.0162531	24.1.3.1.2	Solute transport.primary active transport.ABC superfamily.ABC1 family.subfamily ABCC transporter
OG0001899	0.293048	0.0106982	0.282349	0.2148	0.970517	0.394491	15.5.2.2	RNA biosynthesis.transcriptional regulation.MYB transcription factor superfamily.transcription factor (MYB-related)
OG0001900	-1.24323	-2.68342	1.44019	0.0125157	0.000912779	0.0289267	3.2.2.4.2	Carbohydrate metabolism.starch metabolism.biosynthesis.starch synthase activities.starch synthase (SSII)
OG0001902	-0.915598	-0.271866	-0.643732	0.00341979	0.231139	0.0546301	11.5.2.3	Phytohormone action.ethylene.perception and signal transduction.signal transducer (EIN2)
OG0001904	-0.61733	0.0776452	-0.694976	0.026321	0.770128	0.0606958	17.4.1.3.3	Protein biosynthesis.translation initiation.Pre-Initiation Complex (PIC) module.eIF3 mRNA-to-PIC binding complex.component eIF3c
OG0001906	0.129732	0.57494	-0.445208	0.621928	0.0650194	0.23479	17.1.2.1.25	Protein biosynthesis.ribosome biogenesis.large ribosomal subunit (LSU).LSU proteome.component RPL24
OG0001906	0.129732	0.57494	-0.445208	0.621928	0.0650194	0.23479	16.10.2.3	RNA processing.mRNA silencing.miRNA pathway.pri-miRNA recruitment factor (STV1)
OG0001908	4.1637	-1.02561	5.18931	0.000104146	0.0509805	0.000289273	11.6.1.4	Phytohormone action.gibberellin.biosynthesis.ent-kaurenoic acid oxidase
OG0001909	3.98357	0.549063	3.43451	0.000103424	0.214504	0.00115119	15.5.32	RNA biosynthesis.transcriptional regulation.transcription factor (bHLH)
OG0001912	-0.778008	-0.200883	-0.577125	0.0313158	0.550753	0.198025	50.3.2	Enzyme classification.EC_3 hydrolases.EC_3.2 glycosylase
OG0001913	-0.11314	0.355611	-0.468751	0.595262	0.13401	0.137145	27.3.1.4	Multi-process regulation.SnRK1-kinase regulatory system.SnRK1 protein kinase complex.regulatory subunit betagamma
OG0001913	-0.11314	0.355611	-0.468751	0.595262	0.13401	0.137145	18.4.5.1.4	Protein modification.phosphorylation.CAMK protein kinase superfamily.SNF1-related SnRK1 kinase complex.regulatory subunit betagamma
OG0001914	0.343902	0.000149635	0.343752	0.108079	0.999236	0.237834	23.5.1.3	Protein translocation.nucleus.nucleocytoplasmic transport.importin alpha adaptor proteins
OG0001917	-1.16755	-2.24425	1.07669	0.167746	0.0342869	0.35938	15.5.17	RNA biosynthesis.transcriptional regulation.transcription factor (NAC)
OG0001920	-0.0589867	-1.51915	1.46016	0.91945	0.0282472	0.0755093	15.5.51.1	RNA biosynthesis.transcriptional regulation.NF-Y transcription factor complex.component NF-YA
OG0001922	-0.478949	-0.191013	-0.287935	0.0842027	0.496035	0.431295	20.1.5.2	Cytoskeleton organisation.microtubular network.microtubule dynamics.microtubule-stabilizing factor (WDL)
OG0001924	-0.517645	0.0846767	-0.602322	0.0901829	0.797496	0.153858	15.6.2.2	RNA biosynthesis.organelle machinery.transcriptional regulation.transcription factor (mTERF)
OG0001926	0.407715	0.331485	0.0762302	0.239765	0.370601	0.884688	17.1.2.1.19	Protein biosynthesis.ribosome biogenesis.large ribosomal subunit (LSU).LSU proteome.component RPL18a
OG0001927	-0.349355	0.608864	-0.958219	0.14256	0.0375625	0.0190231	18.9.1	Protein modification.hydroxylation.prolyl hydroxylase
OG0001930	0.130221	0.0879011	0.0423202	0.710525	0.825453	0.935306	13.3.6.5.1.8	Cell cycle organisation.mitosis and meiosis.meiotic recombination.meiotic crossover.class I interference-sensitive crossover pathway.accessory protein (HEI10/ZIP3)
OG0001931	0.627637	0.218313	0.409324	0.0307991	0.412372	0.249397	22.5.5.1.1	Vesicle trafficking.endomembrane trafficking.protein recycling.ubiquitylated cargo adaptors.associated protein (TOM)
OG0001932	0.0855012	0.231018	-0.145517	0.678474	0.286954	0.614586	18.10.1.4	Protein modification.targeting peptide maturation.endomembrane system.signal peptidase (SPP)
OG0001933	-0.6152	-0.365944	-0.249256	0.0166262	0.117918	0.394497	11.3.2.1.2	Phytohormone action.brassinosteroid.perception and signal transduction.receptor complex.co-receptor protein kinase (BAK)
OG0001933	-0.6152	-0.365944	-0.249256	0.0166262	0.117918	0.394497	18.4.1.2	Protein modification.phosphorylation.TKL protein kinase superfamily.protein kinase (LRR-II)
OG0001934	-2.36792	0.338358	-2.70627	0.00062464	0.39485	0.00199696	9.1.6.2.1.1	Secondary metabolism.terpenoids.carotenoid biosynthesis.xanthophylls.carotenoid hydroxylase activities.carotenoid beta-ring hydroxylase (BCH)
OG0001936	0.173577	0.335541	-0.161964	0.464702	0.198464	0.636965	2.3.4.2	Cellular respiration.tricarboxylic acid cycle.2-oxoglutarate dehydrogenase complex.component E2
OG0001937	0.555274	-0.735556	1.29083	0.031787	0.0170991	0.00515942	15.5.4.1	RNA biosynthesis.transcriptional regulation.bZIP transcription factor superfamily.transcription factor (bZIP)
OG0001938	-0.543919	-0.0142389	-0.52968	0.0445614	0.961257	0.13713	22.6.4.3	Vesicle trafficking.target membrane tethering.DSL1 (Depends-on-SLY1) complex.component MIP2
OG0001940	-0.298616	0.577077	-0.875693	0.154202	0.029728	0.0168185	24.2.1.5	Solute transport.carrier-mediated transport.DMT superfamily.solute transporter (UmamiT)
OG0001942	2.17697	4.37259	-2.19562	0.000999514	0.000124125	0.00527885	11.2.3.1	Phytohormone action.auxin.conjugation and degradation.indole-3-acetic acid-amido synthetase
OG0001946	-0.500315	0.164969	-0.665284	0.0761773	0.561189	0.0949787	11.2.4.2	Phytohormone action.auxin.transport.auxin efflux transporter (PILS)
OG0001946	-0.500315	0.164969	-0.665284	0.0761773	0.561189	0.0949787	24.2.5.2.2	Solute transport.carrier-mediated transport.BART superfamily.AEC family.auxin transporter (PILS)
OG0001947	0.326878	1.15996	-0.833077	0.300325	0.0117899	0.0867914	13.4.3.5	Cell cycle organisation.cytokinesis.phragmoplast microtubule organization.microtubule-associated protein (MAP65-3)
OG0001948	-0.111974	0.716115	-0.828089	0.565529	0.011545	0.0173299	23.2.3.2	Protein translocation.mitochondrion.inner mitochondrion membrane TIM translocation system.component Pam18
OG0001949	0.423802	-0.138949	0.562751	0.309991	0.770463	0.344554	5.1.7.3	Lipid metabolism.fatty acid biosynthesis.fatty acid desaturation.omega-3/omega-6 fatty acid desaturase (FAD2/3/6-8)
OG0001950	-0.206339	1.39518	-1.60152	0.517991	0.00622121	0.00960692	3.11.1.1	Carbohydrate metabolism.fermentation.alcoholic fermentation.pyruvate decarboxylase
OG0001951	0.11643	-0.714579	0.831009	0.75121	0.0826511	0.117922	21.3.2.2.1	Cell wall organisation.pectin.rhamnogalacturonan I.modification and degradation.rhamnogalacturonan-I O-acetyltransferase (TBL)
OG0001958	-0.520887	-0.635286	0.114399	0.0713625	0.0513255	0.771185	12.3.3.5	Chromatin organisation.histone modifications.histone lysine methylation.class-III histone methyltransferase (Trithorax)
OG0001961	-1.64832	1.82443	-3.47275	0.00620024	0.00694428	0.00134155	13.1.1.1.1	Cell cycle organisation.cell cycle control.cyclin-dependent regulation.cyclin activities.cyclin (CYCA)
OG0001962	0.258112	0.0789008	0.179211	0.330307	0.797577	0.640162	24.1.3.1.2	Solute transport.primary active transport.ABC superfamily.ABC1 family.subfamily ABCC transporter
OG0001963	0.326767	-0.361601	0.688368	0.212206	0.201204	0.0845355	15.4.3.1	RNA biosynthesis.RNA polymerase III-dependent transcription.TFIIIb transcription factor complex.component BRF1
OG0001968	-4.59677	1.54597	-6.14274	0.0139248	0.327962	0.0188242	50.3.4	Enzyme classification.EC_3 hydrolases.EC_3.4 hydrolase acting on peptide bond (peptidase)
OG0001968	-4.59677	1.54597	-6.14274	0.0139248	0.327962	0.0188242	19.4.1.1	Protein homeostasis.proteolysis.cysteine-type peptidase activities.C1-class protease (Papain)
OG0001973	0.150889	0.11539	0.0354988	0.52923	0.663571	0.921959	15.5.45	RNA biosynthesis.transcriptional regulation.transcription factor (TIFY)
OG0001977	-0.267576	-0.113031	-0.154546	0.233475	0.647223	0.630118	18.4.5.4	Protein modification.phosphorylation.CAMK protein kinase superfamily.protein kinase (CDPK)
OG0001981	-0.70125	-0.745293	0.0440435	0.0176399	0.0214557	0.904197	12.4.1.5.1	Chromatin organisation.chromatin remodeling complexes.ATPase modules.Rad5/16-like group.chromatin remodeling factor (Rad5)
OG0001981	-0.70125	-0.745293	0.0440435	0.0176399	0.0214557	0.904197	12.4.1.5.3	Chromatin organisation.chromatin remodeling complexes.ATPase modules.Rad5/16-like group.chromatin remodeling factor (Ris1)
OG0001983	0.18135	-0.515789	0.697139	0.511423	0.103639	0.0986039	15.5.34	RNA biosynthesis.transcriptional regulation.transcription factor (BBR/BPC)
OG0001984	-0.560836	-0.492977	-0.0678587	0.128793	0.202687	0.900621	13.3.4.1.4	Cell cycle organisation.mitosis and meiosis.metaphase to anaphase transition.Anaphase-Promoting Complex/Cyclosome (APC/C)-dependent ubiquitination.activator protein (CDC20)
OG0001985	-0.50559	-0.681527	0.175937	0.0469647	0.0241629	0.587001	18.4.1.13.1	Protein modification.phosphorylation.TKL protein kinase superfamily.LRR-XIII protein kinase families.protein kinase (LRR-XIIIa)
OG0001986	-0.446834	-0.78081	0.333976	0.0842027	0.0187493	0.329842	19.2.2.1.5.3.2	Protein homeostasis.ubiquitin-proteasome system.ubiquitin-fold protein conjugation.ubiquitin conjugation (ubiquitylation).ubiquitin-ligase E3 activities.RING-domain E3 ligase activities.RING-HC-class E3 ligase
OG0001992	0.181881	0.274711	-0.0928306	0.324313	0.178644	0.733346	19.3.4.6	Protein homeostasis.autophagy.autophagic cargo receptor activities.adaptor protein (DSK2)
OG0001996	-0.439812	-0.325989	-0.113823	0.0635656	0.171557	0.717951	14.3.6.1.2	DNA damage response.homologous recombination repair (HR).Smc5-Smc6 complex.NSE2-SMC5-SMC6 subcomplex.component SMC6
OG0001997	-6.21911	4.0591	-10.2782	0.0089727	0.0591003	0.00532203	3.1.4.1.2	Carbohydrate metabolism.sucrose metabolism.degradation.invertase activities.acid beta-fructofuranosidase (VIN)
OG0001998	0.892123	2.42025	-1.52813	0.0219711	0.000678696	0.0118198	15.5.1.1	RNA biosynthesis.transcriptional regulation.C2C2 transcription factor superfamily.transcription factor (BBX-DBB)
OG0001999	-3.31062	-2.21759	-1.09302	0.000372598	0.00412087	0.113687	50.1.2	Enzyme classification.EC_1 oxidoreductases.EC_1.2 oxidoreductase acting on aldehyde or oxo group of donor
OG0002000	-0.776378	-0.758673	-0.0177056	0.0124431	0.0209247	0.962736	3.9.1.2	Carbohydrate metabolism.oxidative pentose phosphate pathway.oxidative phase.6-phosphogluconolactonase
OG0002002	0.370264	-0.251614	0.621878	0.183786	0.392431	0.129251	15.5.30	RNA biosynthesis.transcriptional regulation.transcription factor (PHD)
OG0002010	0.54886	0.126774	0.422086	0.331774	0.848183	0.60329	13.3.4.1.5	Cell cycle organisation.mitosis and meiosis.metaphase to anaphase transition.Anaphase-Promoting Complex/Cyclosome (APC/C)-dependent ubiquitination.regulating protein (OSD1)
OG0002011	0.659316	-0.305461	0.964777	0.0158809	0.200448	0.0152997	15.5.16	RNA biosynthesis.transcriptional regulation.transcription factor (C3H-ZF)
OG0002012	-0.306691	0.00410487	-0.310796	0.179375	0.987943	0.329689	13.2.1.5	Cell cycle organisation.DNA replication.preinitiation.DNA topoisomerase (TOP1)
OG0002015	0.38293	-0.305725	0.688655	0.062563	0.14282	0.0298907	16.8.2.2.1	RNA processing.RNA surveillance.mRNA deadenylation-dependent decay.mRNA decapping complex.regulatory component DCP1
OG0002018	0.497887	0.0293177	0.468569	0.0594773	0.920111	0.18042	19.2.2.1.5.3.5	Protein homeostasis.ubiquitin-proteasome system.ubiquitin-fold protein conjugation.ubiquitin conjugation (ubiquitylation).ubiquitin-ligase E3 activities.RING-domain E3 ligase activities.E3 ubiquitin ligase (SINA)
OG0002019	1.25973	-0.0123257	1.27205	0.0111912	0.980135	0.0421371	17.2.11	Protein biosynthesis.aminoacyl-tRNA synthetase activities.isoleucine-tRNA ligase
OG0002020	-0.252231	0.033435	-0.285666	0.204038	0.886802	0.306775	15.5.2.2	RNA biosynthesis.transcriptional regulation.MYB transcription factor superfamily.transcription factor (MYB-related)
OG0002021	-0.38261	-0.0491208	-0.333489	0.175884	0.881212	0.395471	20.1.5.4.1	Cytoskeleton organisation.microtubular network.microtubule dynamics.cortical microtubule organisation.Exocyst complex recruiting factor (VETH)
OG0002023	-0.73258	-0.503265	-0.229315	0.00748083	0.0440759	0.418233	18.4.24.2.7	Protein modification.phosphorylation.serine/threonine protein phosphatase superfamily.PPM/PP2C Mn/Mg-dependent phosphatase families.clade G phosphatase
OG0002023	-0.73258	-0.503265	-0.229315	0.00748083	0.0440759	0.418233	15.5.38	RNA biosynthesis.transcriptional regulation.transcription factor (DBP)
OG0002024	1.29	0.657832	0.632164	0.0154984	0.16211	0.296398	27.3.1.2	Multi-process regulation.SnRK1-kinase regulatory system.SnRK1 protein kinase complex.regulatory subunit beta
OG0002024	1.29	0.657832	0.632164	0.0154984	0.16211	0.296398	18.4.5.1.2	Protein modification.phosphorylation.CAMK protein kinase superfamily.SNF1-related SnRK1 kinase complex.regulatory subunit beta
OG0002028	0.179218	0.621736	-0.442517	0.526377	0.0659579	0.274489	17.1.3.1.14	Protein biosynthesis.ribosome biogenesis.small ribosomal subunit (SSU).SSU proteome.component RPS13
OG0002031	2.55284	2.74759	-0.194744	0.00593593	0.00739916	0.846331	24.2.8.2.1	Solute transport.carrier-mediated transport.CPA superfamily.CPA-2 family.proton:monovalent cation antiporter (CHX)
OG0002032	0.241177	0.046194	0.194983	0.199865	0.829947	0.459426	22.4.2.1	Vesicle trafficking.Coat protein II (COPII) coatomer machinery.coat protein recruiting.GTPase (Sar1)
OG0002034	-0.467828	0.562487	-1.03031	0.062974	0.0476065	0.0142843	11.10.2.4.2	Phytohormone action.signalling peptides.CRP (cysteine-rich-peptide) category.RALF/RALFL-peptide activity.RALF-peptide receptor (CrRLK1L)
OG0002034	-0.467828	0.562487	-1.03031	0.062974	0.0476065	0.0142843	18.4.1.16	Protein modification.phosphorylation.TKL protein kinase superfamily.protein kinase (CrlRLK1)
OG0002036	0.541396	-0.114111	0.655507	0.0194467	0.582465	0.0372663	12.5.1.16.2	Chromatin organisation.DNA methylation.RNA-directed DNA methylation (RdDM) pathway.downstream SUVH-DNAJ methylation reader complex.chaperone component DNAJ1/2
OG0002037	0.268692	-0.540606	0.809298	0.279328	0.0672847	0.0455319	13.3.5.5.9	Cell cycle organisation.mitosis and meiosis.sister chromatid separation.spindle assembly checkpoint machinery.checkpoint protein (RAD17)
OG0002039	2.00308	3.06902	-1.06594	0.0107507	0.00329082	0.218284	15.5.15	RNA biosynthesis.transcriptional regulation.transcription factor (C2H2-ZF)
OG0002040	-0.923571	1.24618	-2.16975	0.105596	0.0572009	0.0216276	50.1.3	Enzyme classification.EC_1 oxidoreductases.EC_1.3 oxidoreductase acting on CH-CH group of donor
OG0002041	-0.276932	1.21544	-1.49237	0.523346	0.0310798	0.0381758	27.4.7	Multi-process regulation.Rop-GTPase regulatory system.GTPase interactive protein kinase (RBK/RRK)
OG0002041	-0.276932	1.21544	-1.49237	0.523346	0.0310798	0.0381758	18.4.1.36	Protein modification.phosphorylation.TKL protein kinase superfamily.receptor-like protein kinase (RLCK-VI)
OG0002042	0.484901	-0.108225	0.593126	0.023448	0.578492	0.0423927	50.1.6	Enzyme classification.EC_1 oxidoreductases.EC_1.6 oxidoreductase acting on NADH or NADPH
OG0002043	0.223689	0.426003	-0.202314	0.354549	0.12104	0.558966	17.1.3.1.7	Protein biosynthesis.ribosome biogenesis.small ribosomal subunit (SSU).SSU proteome.component RPS6
OG0002044	0.209523	-0.32008	0.529603	0.281452	0.140652	0.0788539	15.5.35	RNA biosynthesis.transcriptional regulation.transcription factor (BSD)
OG0002045	1.34468	0.169132	1.17554	0.00292208	0.60276	0.0227665	5.2.1.2.4	Lipid metabolism.glycerolipid biosynthesis.phosphatidate.endoplasmic reticulum phosphatidate biosynthesis.lysophosphatidate acyltransferase (LPAT)
OG0002046	0.0225244	-0.786047	0.808571	0.930308	0.0174805	0.0395359	15.5.3.7	RNA biosynthesis.transcriptional regulation.Homeobox transcription factor superfamily.transcription factor (HOX)
OG0002047	1.74356	0.158406	1.58515	0.000404577	0.553522	0.00331737	12.3.3.2.3	Chromatin organisation.histone modifications.histone lysine methylation.COMPASS histone trimethylation complex.component WDR5
OG0002057	0.0219517	-0.091733	0.113685	0.923978	0.692276	0.708289	22.5.4.1.4	Vesicle trafficking.endomembrane trafficking.ESCRT (Endosomal Sorting Complex Required for Transport) complexes.ESCRT-I complex.auxiliary VPS23-interacting component SH3P2
OG0002060	0.304922	-0.211929	0.516851	0.171725	0.365925	0.116288	16.8.2.2.4	RNA processing.RNA surveillance.mRNA deadenylation-dependent decay.mRNA decapping complex.scaffold component VCS
OG0002063	0.258466	-0.284737	0.543203	0.286164	0.275975	0.133676	25.4.1.4	Nutrient uptake.iron uptake.regulation.iron homeostasis regulator (POPEYE)
OG0002063	0.258466	-0.284737	0.543203	0.286164	0.275975	0.133676	15.5.32	RNA biosynthesis.transcriptional regulation.transcription factor (bHLH)
OG0002065	0.358794	-0.124745	0.483539	0.155509	0.645808	0.178266	17.1.3.2.2.3	Protein biosynthesis.ribosome biogenesis.small ribosomal subunit (SSU).SSU processome.pre-40S ribosomal subunit nuclear export.protein kinase (Rio2)
OG0002065	0.358794	-0.124745	0.483539	0.155509	0.645808	0.178266	18.4.7.2	Protein modification.phosphorylation.atypical protein kinase families.protein kinase (RIO)
OG0002066	1.09015	0.772293	0.317857	0.0166389	0.073822	0.542332	26.4.3.2	External stimuli response.temperature.cold response.mRNA chaperone (CSD)
OG0002066	1.09015	0.772293	0.317857	0.0166389	0.073822	0.542332	16.7.1	RNA processing.RNA chaperone activities.RNA chaperone (CSP)
OG0002068	-1.44131	1.91681	-3.35812	0.000333977	0.000247377	8.07028e-05	9.1.1.3	Secondary metabolism.terpenoids.mevalonate pathway.3-hydroxy-3-methylglutaryl-CoA reductase
OG0002071	-1.19004	-0.48265	-0.707393	0.00128027	0.0654108	0.047012	24.2.13	Solute transport.carrier-mediated transport.solute transporter (MTCC)
OG0002075	-0.0526837	-0.26984	0.217156	0.870349	0.39201	0.60432	15.5.16	RNA biosynthesis.transcriptional regulation.transcription factor (C3H-ZF)
OG0002077	-0.867825	-0.929935	0.06211	0.0569881	0.0607043	0.920066	20.2.2.2.5	Cytoskeleton organisation.microfilament network.actin polymerisation.SCAR/WAVE ARP2/3-activating complex.component ABIL
OG0002078	-1.30174	0.175288	-1.47703	0.00263744	0.567649	0.00785402	18.4.1.6.2	Protein modification.phosphorylation.TKL protein kinase superfamily.LRR-VI protein kinase families.protein kinase (LRR-VI-2)
OG0002079	0.715064	-0.410019	1.12508	0.0117632	0.103321	0.00874462	23.5.1.2.10	Protein translocation.nucleus.nucleocytoplasmic transport.karyopherin beta transport receptors.export karyopherin (XPO3/XPOT)
OG0002081	0.710607	0.538048	0.172559	0.0681709	0.17166	0.743213	15.5.32	RNA biosynthesis.transcriptional regulation.transcription factor (bHLH)
OG0002084	-1.2327	-0.470498	-0.762203	0.00174215	0.0928962	0.0508118	5.2.1.4	Lipid metabolism.glycerolipid biosynthesis.phosphatidate.diacylglycerol kinase
OG0002085	-0.174176	-1.01368	0.839507	0.399109	0.00405296	0.0212858	15.5.54	RNA biosynthesis.transcriptional regulation.transcriptional co-activator (BET/GTE)
OG0002086	-2.08008	0.0976137	-2.1777	0.00234705	0.848183	0.00972063	4.1.5.1.1	Amino acid metabolism.biosynthesis.shikimate family.shikimate pathway.3-deoxy-D-arabino-heptulosonate 7-phosphate (DAHP) synthase
OG0002087	0.270165	0.22104	0.0491246	0.362167	0.494501	0.91328	16.2.1.4.2	RNA processing.RNA 3-end processing.mRNA polyadenylation.Cleavage Factor I (CF-Im) complex.component CPFS6/CFIm68
OG0002090	0.354898	-0.221044	0.575942	0.211814	0.467491	0.163783	15.5.20	RNA biosynthesis.transcriptional regulation.transcription factor (Trihelix)
OG0002091	3.12847	1.35704	1.77143	0.0176177	0.240191	0.246966	26.9.1.6.2	External stimuli response.symbiont.symbiosis signalling pathway.NSP1-NSP2 nodulation initiation complex.component NSP2
OG0002092	-0.25049	0.797391	-1.04788	0.4847	0.0643823	0.0647892	17.1.2.1.38	Protein biosynthesis.ribosome biogenesis.large ribosomal subunit (LSU).LSU proteome.component RPL36a
OG0002096	0.389923	0.565839	-0.175915	0.270694	0.150108	0.735032	7.7.2.1	Coenzyme metabolism.pyridoxalphosphate biosynthesis.salvage biosynthetic pathway.pyridoxal kinase
OG0002096	0.389923	0.565839	-0.175915	0.270694	0.150108	0.735032	26.6.1.3	External stimuli response.salinity.SOS (Salt Overly Sensitive) signalling pathway.pyridoxal kinase (SOS4)
OG0002100	0.914136	-0.217865	1.132	0.0150957	0.503086	0.0272117	18.4.2.2	Protein modification.phosphorylation.STE protein kinase superfamily.protein kinase (MAP3K-MEKK)
OG0002102	2.53276	-0.690177	3.22294	0.000975542	0.156216	0.00194231	4.2.1.2	Amino acid metabolism.degradation.arginine.urease
OG0002106	-0.666755	-0.525837	-0.140918	0.02736	0.0782715	0.704634	16.12.2.2.1.3	RNA processing.organelle machinery.pre-mRNA splicing.mitochondrial RNA splicing.group-II intron splicing.type-II splicing factor (nMAT3/4)
OG0002108	1.1644	1.23951	-0.0751108	0.0335974	0.0382523	0.915532	19.4.1.4	Protein homeostasis.proteolysis.cysteine-type peptidase activities.C15-class pyrrolidone-carboxylate peptidase
OG0002110	-1.36426	-0.435276	-0.928985	0.00548474	0.246236	0.0828373	12.3.6.1	Chromatin organisation.histone modifications.histone phosphorylation.protein kinase (AURORA)
OG0002110	-1.36426	-0.435276	-0.928985	0.00548474	0.246236	0.0828373	18.4.8	Protein modification.phosphorylation.protein kinase (Aurora)
OG0002116	-0.0753691	-0.836707	0.761338	0.784647	0.0196745	0.0649239	5.2.1.1.2	Lipid metabolism.glycerolipid biosynthesis.phosphatidate.plastidial phosphatidate biosynthesis.glycerol-3-phosphate acyltransferase (ATS1)
OG0002117	-0.0151246	-0.291294	0.27617	0.955395	0.279631	0.435986	1.2.1.2.1.2	Photosynthesis.calvin cycle.ribulose-1,5-bisphosphat carboxylase/oxygenase (RuBisCo) activity.RuBisCo assembly.CPN60 assembly chaperone complex.component CPN60b
OG0002117	-0.0151246	-0.291294	0.27617	0.955395	0.279631	0.435986	1.1.8.1.6.2.2	Photosynthesis.photophosphorylation.chlororespiration.NADH dehydrogenase-like (NDH) complex.assembly and stabilization.Cpn60 chaperonin heterodimer.subunit beta
OG0002117	-0.0151246	-0.291294	0.27617	0.955395	0.279631	0.435986	19.1.7.1	Protein homeostasis.protein quality control.Hsp60 chaperone system.chaperone (Hsp60)
OG0002119	0.820991	0.781173	0.0398178	0.0319609	0.0520834	0.936189	17.1.2.1.41	Protein biosynthesis.ribosome biogenesis.large ribosomal subunit (LSU).LSU proteome.component RPL38
OG0002120	-0.322721	-1.18364	0.860914	0.177553	0.00350122	0.0305238	4.1.5.3.1.2	Amino acid metabolism.biosynthesis.shikimate family.tryptophan.anthranilate synthase heterodimer.subunit beta
OG0002121	1.48981	1.15726	0.33255	0.00492714	0.0210577	0.52724	19.2.2.1.5.3.3	Protein homeostasis.ubiquitin-proteasome system.ubiquitin-fold protein conjugation.ubiquitin conjugation (ubiquitylation).ubiquitin-ligase E3 activities.RING-domain E3 ligase activities.RING-H2-class E3 ligase
OG0002123	-0.243065	0.0349009	-0.277966	0.632089	0.955507	0.704018	5.2.10.1	Lipid metabolism.glycerolipid biosynthesis.triacylglycerols.diacylglycerol O-acyltransferase (DGAT1)
OG0002124	-1.29751	-0.493619	-0.803891	0.00241513	0.113305	0.0634921	13.4.1.4	Cell cycle organisation.cytokinesis.preprophase microtubule organization.microtubule orientation regulator (CLASP)
OG0002126	-3.08083	1.13876	-4.21959	6.21494e-05	0.00767146	0.000129318	21.3.5.4	Cell wall organisation.pectin.modification and degradation.pectin acetylesterase
OG0002130	-0.0158288	-0.430524	0.414695	0.96373	0.222215	0.367187	20.5.8.1	Cytoskeleton organisation.plastid movement.WEB1-PMI2 actin filament reorganisation complex.component WEB1
OG0002131	-0.0572513	-0.265075	0.207823	0.825705	0.305274	0.545194	12.3.3.7	Chromatin organisation.histone modifications.histone lysine methylation.class-V histone methyltransferase (Suvar)
OG0002132	-0.26476	-0.134795	-0.129965	0.292032	0.626726	0.72441	15.5.30	RNA biosynthesis.transcriptional regulation.transcription factor (PHD)
OG0002135	0.492147	0.100824	0.391324	0.0817687	0.735253	0.295712	22.5.4.2.2	Vesicle trafficking.endomembrane trafficking.ESCRT (Endosomal Sorting Complex Required for Transport) complexes.ESCRT-II complex.component VPS25
OG0002137	-0.0925018	-0.187317	0.0948156	0.679638	0.426638	0.770412	22.1.7.2	Vesicle trafficking.clathrin coated vesicle (CCV) machinery.CCV plasma membrane detachment.dynamin (DRP2)
OG0002139	0.172429	0.621009	-0.44858	0.411765	0.0264189	0.151899	2.4.5.2.9	Cellular respiration.oxidative phosphorylation.cytochrome c oxidase complex.accessory assembly components.component HCC/SCO1
OG0002140	0.313269	1.52789	-1.21462	0.465399	0.0135601	0.0717411	15.5.37	RNA biosynthesis.transcriptional regulation.transcription factor (OFP)
OG0002141	0.603651	1.36736	-0.76371	0.0538013	0.00407925	0.0792753	2.3.7	Cellular respiration.tricarboxylic acid cycle.fumarase
OG0002144	0.456498	-0.690888	1.14739	0.118774	0.0465661	0.0199109	19.2.2.1.5.3.2	Protein homeostasis.ubiquitin-proteasome system.ubiquitin-fold protein conjugation.ubiquitin conjugation (ubiquitylation).ubiquitin-ligase E3 activities.RING-domain E3 ligase activities.RING-HC-class E3 ligase
OG0002145	0.670428	-0.623349	1.29378	0.0202565	0.0382523	0.00680598	13.6.1.4	Cell cycle organisation.organelle division.plastid division.ARC5-recruitment factor (PDV)
OG0002146	0.443445	-0.23418	0.677625	0.193093	0.522725	0.169091	7.12.6.5.2	Coenzyme metabolism.tetrapyrrol biosynthesis.chlorophyll metabolism.protochlorophyllide oxidoreductase (POR) activities.light-dependent POR chaperone (CPP1)
OG0002147	-1.29607	-0.742008	-0.554066	0.0282356	0.177823	0.43405	24.2.6.2	Solute transport.carrier-mediated transport.TOC superfamily.transport protein (TSUP)
OG0002150	-0.647142	1.26279	-1.90993	0.0327338	0.00409917	0.00195	5.1.6.1.2	Lipid metabolism.fatty acid biosynthesis.endoplasmic reticulum-localized fatty acid elongase (FAE) system.fatty acid elongation complex.3-ketoacyl-CoA reductase (KCR)
OG0002151	-0.149086	0.21225	-0.361336	0.600739	0.489058	0.36786	22.3.1.1	Vesicle trafficking.Coat protein I (COPI) coatomer machinery.coat protein complex.subunit alpha
OG0002152	-0.0585374	-0.421714	0.363177	0.82277	0.124162	0.294713	15.5.30	RNA biosynthesis.transcriptional regulation.transcription factor (PHD)
OG0002153	-0.235624	0.644602	-0.880226	0.441902	0.0753375	0.0682203	21.3.2.1.1	Cell wall organisation.pectin.rhamnogalacturonan I.biosynthesis.rhamnosyltransferase
OG0002154	0.186371	-0.995618	1.18199	0.436231	0.00755544	0.0103336	22.6.5.8	Vesicle trafficking.target membrane tethering.HOPS/CORVET membrane tethering complexes.CORVET-specific component VPS8
OG0002158	0.201734	0.330961	-0.129226	0.705515	0.560018	0.870929	24.2.3.4.4	Solute transport.carrier-mediated transport.APC superfamily.AAAP family.amino acid transporter (ANT)
OG0002159	-0.992719	3.76983	-4.76255	0.16554	0.00264053	0.00262329	50.3.2	Enzyme classification.EC_3 hydrolases.EC_3.2 glycosylase
OG0002160	0.755361	-0.268465	1.02383	0.0117722	0.281749	0.0152997	13.3.5.3.1	Cell cycle organisation.mitosis and meiosis.sister chromatid separation.cohesin establishment.cohesin cofactor (WAPL)
OG0002161	-2.17687	0.194928	-2.3718	4.23051e-05	0.301952	0.000204511	15.5.19	RNA biosynthesis.transcriptional regulation.transcription factor (TCP)
OG0002163	-1.96028	-0.310881	-1.6494	8.82329e-05	0.14343	0.00105755	18.4.1.18	Protein modification.phosphorylation.TKL protein kinase superfamily.protein kinase (Extensin)
OG0002166	-0.0277639	0.701753	-0.729517	0.911507	0.0224668	0.048172	2.3.3.2	Cellular respiration.tricarboxylic acid cycle.isocitrate dehydrogenase heterodimer.regulatory component
OG0002167	-0.59859	1.94102	-2.53961	0.225065	0.00893378	0.00837386	19.1.8.2	Protein homeostasis.protein quality control.smallHsp holdase chaperone activities.class-C-II protein
OG0002168	2.5291	0.128841	2.40026	0.0042768	0.855237	0.0230803	18.8.1.3	Protein modification.S-glutathionylation.glutathione S-transferase activities.class lambda glutathione S-transferase
OG0002169	0.823197	-0.310362	1.13356	0.0161217	0.29158	0.0194468	24.2.3.1.1	Solute transport.carrier-mediated transport.APC superfamily.SulP family.sulfate transporter (SULTR)
OG0002170	-0.917588	-1.32508	0.407489	0.0188189	0.00735904	0.366997	9.1.6.1.1	Secondary metabolism.terpenoids.carotenoid biosynthesis.carotenes.phytoene synthase (PSY)
OG0002172	0.411221	0.0298083	0.381413	0.0930766	0.915717	0.246777	12.5.1.11	Chromatin organisation.DNA methylation.RNA-directed DNA methylation (RdDM) pathway.de novo DNA methylase (DRM)
OG0002173	0.423453	-0.37909	0.802544	0.26823	0.355798	0.154755	16.10.2.2	RNA processing.mRNA silencing.miRNA pathway.pri-miRNA-DCL1 association factor (DAWDLE)
OG0002174	0.899712	-0.0288375	0.92855	0.0076976	0.924725	0.028124	10.4.1.1	Redox homeostasis.hydrogen peroxide removal.ascorbate-glutathione cycle.ascorbate peroxidase (APX)
OG0002176	-0.478343	-1.00348	0.525134	0.116636	0.0147121	0.211277	15.5.2.3	RNA biosynthesis.transcriptional regulation.MYB transcription factor superfamily.transcription factor (GARP)
OG0002177	-0.169083	-0.598643	0.42956	0.391559	0.0241836	0.145116	13.3.3.1.3	Cell cycle organisation.mitosis and meiosis.chromosome segregation.centromere assembly and maintenance.CENH3-recruitment factor (KNL2/Mis18)
OG0002178	-0.801322	0.395117	-1.19644	0.0110505	0.14282	0.00999671	4.2.2.1	Amino acid metabolism.degradation.gamma-aminobutyrate (GABA).gamma-aminobutyric acid pyruvate transaminase
OG0002179	-1.41442	2.76648	-4.1809	0.0388446	0.00493212	0.00238783	24.2.2.3.2	Solute transport.carrier-mediated transport.MFS superfamily.OCT family.organic cation transporter (OCT)
OG0002181	-0.493084	-0.0421094	-0.450974	0.0364062	0.860464	0.138257	22.6.7.6	Vesicle trafficking.target membrane tethering.Golgi membrane tethering factors.golgin (GC5/TMF)
OG0002182	3.74209	0.403081	3.339	0.000110661	0.338665	0.00112715	17.2.17	Protein biosynthesis.aminoacyl-tRNA synthetase activities.proline-tRNA ligase
OG0002183	0.0645243	0.242024	-0.1775	0.880954	0.57441	0.761351	24.2.3.11	Solute transport.carrier-mediated transport.APC superfamily.potassium cation transporter (HAK/KUP/KT)
OG0002185	2.05944	0.764974	1.29447	0.000133792	0.0158523	0.00551712	24.1.3.1.2	Solute transport.primary active transport.ABC superfamily.ABC1 family.subfamily ABCC transporter
OG0002187	-0.454464	0.298588	-0.753051	0.165611	0.384963	0.117993	19.2.2.1.7	Protein homeostasis.ubiquitin-proteasome system.ubiquitin-fold protein conjugation.ubiquitin conjugation (ubiquitylation).ubiquitin receptor regulatory protein (DA1)
OG0002188	-0.0241565	-0.776057	0.751901	0.927714	0.020071	0.0544013	15.5.51.1	RNA biosynthesis.transcriptional regulation.NF-Y transcription factor complex.component NF-YA
OG0002189	-2.1634	-0.435866	-1.72754	0.00048478	0.207907	0.0068708	21.2.3.2.1	Cell wall organisation.hemicellulose.heteromannan.modification and degradation.mannan O-acetyltransferase (MOAT)
OG0002190	-0.128067	-0.72977	0.601703	0.499286	0.0100444	0.0497451	5.5.1.2	Lipid metabolism.phytosterol biosynthesis.campesterol.obtusifoliol 14-alpha demethylase
OG0002191	0.1628	-1.12571	1.28851	0.685458	0.0289082	0.0450543	26.1.2.3.2	External stimuli response.light.UV-A/blue light.zeitlupe-mediated photoperception.regulator protein (GIGANTEA)
OG0002194	-1.02281	1.70995	-2.73277	0.00238819	0.000566887	0.000247032	10.3.1.4	Redox homeostasis.low-molecular-weight scavengers.ascorbate biosynthesis.GDP-D-mannose-epimerase (GME)
OG0002196	0.169111	1.25847	-1.08936	0.448874	0.00228654	0.0108554	1.1.5.1	Photosynthesis.photophosphorylation.linear electron flow.ferredoxin electron carrier
OG0002197	-0.623306	-1.27364	0.650339	0.0451339	0.00493212	0.11681	4.1.5.3.5.1	Amino acid metabolism.biosynthesis.shikimate family.tryptophan.tryptophan synthase heterodimer.subunit alpha
OG0002198	-0.918641	-0.385094	-0.533547	0.118019	0.529083	0.503227	11.5.2.4	Phytohormone action.ethylene.perception and signal transduction.signal transducer (EIN3)
OG0002198	-0.918641	-0.385094	-0.533547	0.118019	0.529083	0.503227	15.5.11	RNA biosynthesis.transcriptional regulation.transcription factor (EIL)
OG0002200	-0.234172	-0.324524	0.0903512	0.190537	0.106694	0.726586	15.3.4.4.1	RNA biosynthesis.RNA polymerase II-dependent transcription.SAGA transcription co-activator complex.SPT recruitment module.component ADA1
OG0002202	0.407643	0.688682	-0.28104	0.508792	0.29884	0.758876	24.3.3.2	Solute transport.channels.CorA family.metal cation transporter (CorA)
OG0002205	0.271514	1.0407	-0.769185	0.322308	0.0106783	0.0736612	17.1.2.1.10	Protein biosynthesis.ribosome biogenesis.large ribosomal subunit (LSU).LSU proteome.component RPL10a
OG0002206	1.34224	0.15613	1.18611	0.00496399	0.671853	0.0337637	50.2.7	Enzyme classification.EC_2 transferases.EC_2.7 transferase transferring phosphorus-containing group
OG0002206	1.34224	0.15613	1.18611	0.00496399	0.671853	0.0337637	18.4.5.3	Protein modification.phosphorylation.CAMK protein kinase superfamily.SNF1-related protein kinase (SnRK3)
OG0002208	-0.117322	-0.607013	0.489691	0.61011	0.0366869	0.147413	24.2.1.1.7	Solute transport.carrier-mediated transport.DMT superfamily.NST-TPT group.nucleotide sugar transporter (CSTLP)
OG0002212	0.606432	0.0358649	0.570567	0.055672	0.917897	0.173118	16.6.3.5	RNA processing.tRNA modification.pseudouridylation.tRNA pseudouridine synthase (Pus10)
OG0002217	0.447411	-0.511892	0.959303	0.113007	0.0975217	0.0332567	14.5.10.2	DNA damage response.base excision repair (BER).apurinic/apyrimidinic (AP) endonuclease activities.AP-endonuclease (APE2)
OG0002222	-1.71168	2.6018	-4.31349	0.0652745	0.022617	0.00898344	50.1.10	Enzyme classification.EC_1 oxidoreductases.EC_1.10 oxidoreductase acting on diphenol or related substance as donor
OG0002224	0.500827	-0.469084	0.969911	0.0858453	0.125431	0.033519	11.3.2.2	Phytohormone action.brassinosteroid.perception and signal transduction.protein phosphatase (BSU)
OG0002224	0.500827	-0.469084	0.969911	0.0858453	0.125431	0.033519	18.4.24.1.7	Protein modification.phosphorylation.serine/threonine protein phosphatase superfamily.PPP Fe-Zn-dependent phosphatase families.PPKL-class phosphatase (BSU/BSL)
OG0002225	3.62293	2.51269	1.11024	1.36171e-05	0.000124125	0.00810734	26.9.1.10	External stimuli response.symbiont.symbiosis signalling pathway.symbiosis factor (VAPYRIN)
OG0002231	-0.788874	0.000935208	-0.789809	0.0131584	0.996925	0.0494794	5.8.1.2	Lipid metabolism.lipid trafficking.endoplasmic reticulum-plasma membrane lipid transfer.endoplasmic reticulum-plasma membrane tethering protein (SYTa/b/c)
OG0002232	-0.39099	1.14894	-1.53993	0.335223	0.0304363	0.0275074	50.2.1	Enzyme classification.EC_2 transferases.EC_2.1 transferase transferring one-carbon group
OG0002233	-0.583686	-4.0069	3.42321	0.117939	0.000133217	0.000675853	15.5.18	RNA biosynthesis.transcriptional regulation.transcription factor (SBP)
OG0002238	0.0648168	-0.208147	0.272964	0.774955	0.370601	0.374217	18.4.4.1	Protein modification.phosphorylation.CK protein kinase superfamily.protein kinase (CKL)
OG0002239	0.359843	-0.63284	0.992683	0.0968728	0.0216511	0.0106278	12.5.1.15.1	Chromatin organisation.DNA methylation.RNA-directed DNA methylation (RdDM) pathway.non-canonical RdDM pathway.protein factor (NERD)
OG0002240	0.511131	1.92965	-1.41852	0.0778025	0.000817922	0.00766973	11.6.1.6	Phytohormone action.gibberellin.biosynthesis.gibberellin 3-oxidase
OG0002241	0.1229	-0.557318	0.680218	0.787043	0.23332	0.269954	18.7.2	Protein modification.S-nitrosylation.protein-S-nitrosothiol reductase (TRX5)
OG0002241	0.1229	-0.557318	0.680218	0.787043	0.23332	0.269954	10.6.1	Redox homeostasis.cytosol/mitochondrion/nucleus redox homeostasis.H-type thioredoxin
OG0002244	0.569289	0.17679	0.3925	0.0256674	0.443929	0.206101	16.4.5.2.4	RNA processing.pre-mRNA splicing.spliceosome-associated non-snRNP MOS4-associated complex (MAC).associated components.component ISY1/MAC8
OG0002245	-0.228349	0.832218	-1.06057	0.529122	0.0586661	0.064245	27.3.3	Multi-process regulation.SnRK1-kinase regulatory system.SnRK1-interacting factor (FLZ)
OG0002247	0.0193975	-0.439509	0.458906	0.942267	0.122192	0.208737	18.4.7.2	Protein modification.phosphorylation.atypical protein kinase families.protein kinase (RIO)
OG0002248	0.379885	0.77835	-0.398465	0.13429	0.0198816	0.254828	7.11.2.2.5	Coenzyme metabolism.iron-sulfur cluster assembly machinery.mitochondrial ISC system.transfer phase.chaperone (HSCA)
OG0002248	0.379885	0.77835	-0.398465	0.13429	0.0198816	0.254828	19.1.3.1	Protein homeostasis.protein quality control.mitochondrial Hsp70 chaperone system.chaperone (mtHsc70)
OG0002253	-0.442352	0.417952	-0.860304	0.0379409	0.0613538	0.012917	9.1.1.6	Secondary metabolism.terpenoids.mevalonate pathway.mevalonate diphosphate decarboxylase
OG0002255	0.831651	-0.285822	1.11747	0.0407182	0.457637	0.0511309	19.2.2.1.5.3.3	Protein homeostasis.ubiquitin-proteasome system.ubiquitin-fold protein conjugation.ubiquitin conjugation (ubiquitylation).ubiquitin-ligase E3 activities.RING-domain E3 ligase activities.RING-H2-class E3 ligase
OG0002256	-0.284654	-0.766525	0.481871	0.175577	0.0112582	0.119788	24.1.3.2.2	Solute transport.primary active transport.ABC superfamily.ABC2 family.subfamily ABCG transporter
OG0002258	1.79901	1.42485	0.37416	0.00109755	0.00569761	0.408845	11.4.2.5	Phytohormone action.cytokinin.perception and signal transduction.A-type ARR response negative regulator
OG0002259	1.24427	0.137699	1.10658	0.000781028	0.537655	0.007089	22.8.1.6	Vesicle trafficking.regulation of membrane tethering and fusion.RAB-GTPase activities.F-class RAB GTPase
OG0002260	-0.763882	0.862956	-1.62684	0.166602	0.150108	0.0580136	24.2.1.5	Solute transport.carrier-mediated transport.DMT superfamily.solute transporter (UmamiT)
OG0002261	0.209385	-0.834038	1.04342	0.307089	0.00811919	0.00914149	11.4.2.4	Phytohormone action.cytokinin.perception and signal transduction.B-type ARR response activator
OG0002261	0.209385	-0.834038	1.04342	0.307089	0.00811919	0.00914149	15.5.23	RNA biosynthesis.transcriptional regulation.transcription factor (ARR-B)
OG0002262	0.158259	-0.330546	0.488806	0.52768	0.225442	0.182215	18.4.20	Protein modification.phosphorylation.protein kinase (VPS15)
OG0002262	0.158259	-0.330546	0.488806	0.52768	0.225442	0.182215	22.5.1.3	Vesicle trafficking.endomembrane trafficking.PI3-kinase vesicle nucleation complex I/II.regulatory component VPS15
OG0002263	0.142366	1.09192	-0.949558	0.600739	0.00822455	0.0353517	24.2.2.9	Solute transport.carrier-mediated transport.MFS superfamily.anion transporter (NRT1/PTR)
OG0002265	-0.24905	0.190999	-0.440049	0.442656	0.593412	0.34256	22.8.2	Vesicle trafficking.regulation of membrane tethering and fusion.RAB-GTPase-activating protein (RAB-GAP)
OG0002267	-0.746548	-4.01125	3.2647	0.112007	0.000336968	0.00198575	24.3.1.3	Solute transport.channels.MIP family.tonoplast intrinsic protein (TIP)
OG0002269	-2.13099	0.947614	-3.0786	0.00127013	0.0499124	0.00148402	21.2.1.2.2	Cell wall organisation.hemicellulose.xyloglucan.modification and degradation.xyloglucan O-acetyltransferase (AXY4)
OG0002270	3.2662	0.946479	2.31972	0.00102917	0.139227	0.0211019	50.1.13	Enzyme classification.EC_1 oxidoreductases.EC_1.14 oxidoreductase acting on paired donor with incorporation or reduction of molecular oxygen
OG0002270	3.2662	0.946479	2.31972	0.00102917	0.139227	0.0211019	11.6.3.4	Phytohormone action.gibberellin.modification and degradation.gibberellin 2-oxidase
OG0002271	0.392594	-0.305223	0.697816	0.0563369	0.140752	0.027827	16.8.2.2.3	RNA processing.RNA surveillance.mRNA deadenylation-dependent decay.mRNA decapping complex.regulatory component DCP5
OG0002273	3.88482	1.43208	2.45274	0.000190574	0.0214557	0.00742624	26.9.1.7	External stimuli response.symbiont.symbiosis signalling pathway.transcription factor (ERN1)
OG0002273	3.88482	1.43208	2.45274	0.000190574	0.0214557	0.00742624	15.5.7.1	RNA biosynthesis.transcriptional regulation.AP2/ERF transcription factor superfamily.transcription factor (ERF)
OG0002274	0.513524	0.62636	-0.112836	0.285682	0.230396	0.878332	5.4.9	Lipid metabolism.sphingolipid biosynthesis.delta-8 sphingolipid desaturase
OG0002276	-1.34379	-0.136342	-1.20745	0.00323741	0.685188	0.0224279	4.1.5.1.4	Amino acid metabolism.biosynthesis.shikimate family.shikimate pathway.shikimate kinase
OG0002279	1.19236	0.16964	1.02272	0.00324967	0.56342	0.0268453	23.3.1.3.3	Protein translocation.endoplasmic reticulum.co-translational insertion system.Sec61 subcomplex.subunit gamma
OG0002280	2.02948	3.07484	-1.04536	0.0260498	0.00847377	0.336844	50.2.4	Enzyme classification.EC_2 transferases.EC_2.4 glycosyltransferase
OG0002281	0.39598	0.184001	0.211979	0.0492046	0.339637	0.404484	19.2.6.2.1.4	Protein homeostasis.ubiquitin-proteasome system.26S proteasome.19S regulatory particle.ATPase components.regulatory component RPT4
OG0002282	-1.13716	-2.61512	1.47796	0.0231038	0.00135043	0.0339738	15.5.1.2	RNA biosynthesis.transcriptional regulation.C2C2 transcription factor superfamily.transcription factor (BBX-CO)
OG0002283	-0.286937	0.0489582	-0.335895	0.115703	0.806998	0.184702	21.2.2.2.4	Cell wall organisation.hemicellulose.xylan.modification and degradation.endo-beta-1,4-xylanase
OG0002285	0.963747	1.13945	-0.175706	0.00452789	0.00407925	0.599106	24.2.1.1.4	Solute transport.carrier-mediated transport.DMT superfamily.NST-TPT group.nucleotide sugar transporter (GONST1|2|3|4)
OG0002287	-1.18326	-0.156236	-1.02702	0.0077512	0.664644	0.0506966	18.4.3.1.8	Protein modification.phosphorylation.CMGC protein kinase superfamily.CDK protein kinase families.protein kinase (CDK9)
OG0002288	3.7566	0.53371	3.22289	0.0732366	0.810783	0.244573	17.1.3.1.31	Protein biosynthesis.ribosome biogenesis.small ribosomal subunit (SSU).SSU proteome.component RPS29
OG0002291	0.25482	0.488097	-0.233276	0.395172	0.146245	0.589151	17.1.3.1.4	Protein biosynthesis.ribosome biogenesis.small ribosomal subunit (SSU).SSU proteome.component RPS3a
OG0002295	0.196827	-0.22839	0.425217	0.339348	0.304001	0.163364	16.2.1.5.2	RNA processing.RNA 3-end processing.mRNA polyadenylation.Cleavage Factor II (CF-IIm) complex.component Pcf11
OG0002298	-0.304117	1.3818	-1.68591	0.194874	0.00167754	0.00200959	19.2.2.8.1.4.6	Protein homeostasis.ubiquitin-proteasome system.ubiquitin-fold protein conjugation.Cullin-based ubiquitylation complexes.SKP1-CUL1-FBX (SCF) E3 ligase complexes.F-BOX substrate adaptor components.component FBX
OG0002300	0.221311	0.37677	-0.155459	0.523001	0.311338	0.762089	18.4.23.2.6	Protein modification.phosphorylation.tyrosine protein phosphatase (PTP) superfamily.dual-specificity phosphatase activities.atypical dual-specificity phosphatase (PFA-DSP)
OG0002301	7.0556	0.544931	6.51067	8.72798e-06	0.145783	6.16458e-05	15.5.17	RNA biosynthesis.transcriptional regulation.transcription factor (NAC)
OG0002303	0.795158	2.6131	-1.81794	0.00711893	0.000113314	0.00114108	1.3.2	Photosynthesis.photorespiration.glycolate oxidase
OG0002306	-4.77494	1.18385	-5.95879	0.00602512	0.373764	0.0111788	9.2.2.1.1.1	Secondary metabolism.phenolics.flavonoid biosynthesis.chalcones.chalcone synthase activity.chalcone synthase (CHS)
OG0002307	-3.93507	1.22066	-5.15573	6.3722e-05	0.0151047	0.000161231	24.2.8.2.1	Solute transport.carrier-mediated transport.CPA superfamily.CPA-2 family.proton:monovalent cation antiporter (CHX)
OG0002308	1.11001	-0.426463	1.53648	0.00183526	0.0941134	0.00243415	19.2.2.1.5.2.2	Protein homeostasis.ubiquitin-proteasome system.ubiquitin-fold protein conjugation.ubiquitin conjugation (ubiquitylation).ubiquitin-ligase E3 activities.U-Box E3 ligase activities.bifunctional co-chaperone and E3 ubiquitin ligase (CHIP)
OG0002309	0.50639	4.41932	-3.91293	0.12287	7.05685e-05	0.000260844	50.2.7	Enzyme classification.EC_2 transferases.EC_2.7 transferase transferring phosphorus-containing group
OG0002309	0.50639	4.41932	-3.91293	0.12287	7.05685e-05	0.000260844	18.4.1.24.2	Protein modification.phosphorylation.TKL protein kinase superfamily.G-Lectin protein kinase families.protein kinase (SD-2)
OG0002310	-0.169068	-0.0423605	-0.126707	0.762255	0.949338	0.87721	13.1.2.4	Cell cycle organisation.cell cycle control.regulation.transcription factor (DEL)
OG0002310	-0.169068	-0.0423605	-0.126707	0.762255	0.949338	0.87721	15.5.10	RNA biosynthesis.transcriptional regulation.transcription factor (E2F/DP)
OG0002311	0.100905	-0.125014	0.225919	0.647414	0.600263	0.463741	15.3.5.3.7	RNA biosynthesis.RNA polymerase II-dependent transcription.transcription initiation.TFIId basal transcription regulation complex.component TAF7
OG0002314	0.137188	0.0553152	0.0818732	0.700627	0.895219	0.878174	15.5.4.1	RNA biosynthesis.transcriptional regulation.bZIP transcription factor superfamily.transcription factor (bZIP)
OG0002317	0.348615	1.20926	-0.860649	0.400818	0.027707	0.161893	22.8.4.3.2	Vesicle trafficking.regulation of membrane tethering and fusion.RAB-GTPase membrane association.RAB-GDI displacement factor (GDF) activities.B-G-class Rab-GDF protein
OG0002318	0.249094	-0.82569	1.07478	0.404966	0.0332121	0.0335329	15.5.5.2	RNA biosynthesis.transcriptional regulation.B3 transcription factor superfamily.transcription factor (REM)
OG0002320	2.30581	0.697004	1.6088	0.00219595	0.183717	0.0406393	23.2.4.4	Protein translocation.mitochondrion.inner mitochondrion membrane TIM22 insertion system.component Tim10
OG0002321	0.903265	-0.698834	1.6021	0.0345749	0.0993733	0.0162531	13.1.1.3.1	Cell cycle organisation.cell cycle control.cyclin-dependent regulation.cyclin-dependent protein kinase inhibitor activities.inhibitor (KRP/ICK)
OG0002322	-2.41031	-1.25465	-1.15566	0.00124126	0.0292335	0.0877741	15.5.5.1	RNA biosynthesis.transcriptional regulation.B3 transcription factor superfamily.transcription factor (ARF)
OG0002323	0.306803	0.173174	0.133628	0.367003	0.647786	0.794569	9.5.2.5	Secondary metabolism.glucosinolates.glucosinolate degradation.nitrilase
OG0002324	-1.06462	-0.829704	-0.234914	0.0010404	0.00582059	0.376039	19.2.2.1.5.3.4	Protein homeostasis.ubiquitin-proteasome system.ubiquitin-fold protein conjugation.ubiquitin conjugation (ubiquitylation).ubiquitin-ligase E3 activities.RING-domain E3 ligase activities.RING-v-class E3 ligase
OG0002325	-2.42135	0.162204	-2.58356	3.30555e-05	0.399523	0.000167003	26.1.2.1.2	External stimuli response.light.UV-A/blue light.cryptochrome-mediated photoperception.transcriptional regulator (CIB)
OG0002325	-2.42135	0.162204	-2.58356	3.30555e-05	0.399523	0.000167003	15.5.32	RNA biosynthesis.transcriptional regulation.transcription factor (bHLH)
OG0002326	-0.00621844	-0.114404	0.108186	0.975499	0.583372	0.695672	18.12.1	Protein modification.protein folding.protein folding catalyst (Cyclophilin)
OG0002328	0.619073	-0.0645555	0.683628	0.05192	0.846323	0.112431	15.3.3.1.5	RNA biosynthesis.RNA polymerase II-dependent transcription.MEDIATOR transcription co-activator complex.head module.component MED18
OG0002333	0.894775	0.170438	0.724337	0.0870606	0.757934	0.297455	22.3.2.1	Vesicle trafficking.Coat protein I (COPI) coatomer machinery.coat protein recruiting.ARF-GTPase
OG0002335	-2.13833	3.34771	-5.48604	0.000142923	7.05685e-05	5.39666e-05	19.4.3.1	Protein homeostasis.proteolysis.aspartic-type peptidase activities.A1-class protease (Pepsin)
OG0002337	-2.08928	0.561561	-2.65084	0.000110661	0.0413	0.000293608	4.1.3.2.5.1	Amino acid metabolism.biosynthesis.pyruvate family.pyruvate-derived amino acids.leucine.2-isopropylmalate synthase
OG0002339	0.0649801	0.190098	-0.125117	0.764548	0.393871	0.676486	17.5.1.2.1	Protein biosynthesis.translation elongation.eEF1 aminoacyl-tRNA binding factor activity.eEF1B eEF1A-GDP-recycling complex.component eEF1B-beta/-delta
OG0002342	0.27963	-0.245346	0.524976	0.266917	0.363423	0.156891	15.1.4.1	RNA biosynthesis.DNA-dependent RNA polymerase (Pol) complexes.Pol IV catalytic components.subunit 1
OG0002346	-2.99275	-0.677829	-2.31492	0.00069653	0.196276	0.0110026	9.3.1.1	Secondary metabolism.alkaloids.indole alkaloid biosynthesis.aromatic L-amino acid decarboxylase
OG0002349	-0.682539	0.148105	-0.830644	0.0116913	0.516292	0.0227162	5.7.3.2.2	Lipid metabolism.lipid degradation.fatty acid degradation.core beta-oxidation.multifunctional enzyme (MFP)
OG0002350	-0.0208407	0.364589	-0.38543	0.935354	0.1652	0.257324	16.9.1	RNA processing.mRNA sequestration.mRNA endoribonuclease (G3BP)
OG0002351	-0.145269	-0.422714	0.277444	0.733166	0.33964	0.640016	3.11.1.2	Carbohydrate metabolism.fermentation.alcoholic fermentation.alcohol dehydrogenase
OG0002354	-0.643066	0.11852	-0.761586	0.0500642	0.718405	0.0900404	13.1.2.1	Cell cycle organisation.cell cycle control.regulation.key regulator (RBR)
OG0002355	0.628344	-0.451324	1.07967	0.0324996	0.114701	0.0170301	18.4.23.2.2	Protein modification.phosphorylation.tyrosine protein phosphatase (PTP) superfamily.dual-specificity phosphatase activities.MAP-kinase phosphatase
OG0002357	-1.18725	0.301068	-1.48832	0.00494021	0.340783	0.00922199	18.4.2.2	Protein modification.phosphorylation.STE protein kinase superfamily.protein kinase (MAP3K-MEKK)
OG0002364	0.490732	-0.179272	0.670004	0.0591401	0.482186	0.0692666	27.3.2	Multi-process regulation.SnRK1-kinase regulatory system.SnRK1-activating protein kinase (GRIK)
OG0002364	0.490732	-0.179272	0.670004	0.0591401	0.482186	0.0692666	18.4.5.9	Protein modification.phosphorylation.CAMK protein kinase superfamily.protein kinase (GRIK)
OG0002365	0.19057	0.465494	-0.274924	0.556335	0.189189	0.551314	17.1.2.1.36	Protein biosynthesis.ribosome biogenesis.large ribosomal subunit (LSU).LSU proteome.component RPL35a
OG0002367	0.488604	-0.334765	0.823368	0.0344193	0.13404	0.0196153	17.3.1.2.1	Protein biosynthesis.mRNA quality control.Exon Junction complex (EJC).peripheral components.component RNPS1
OG0002368	0.0444768	-0.30266	0.347137	0.876728	0.280342	0.348432	19.2.2.1.5.1.1	Protein homeostasis.ubiquitin-proteasome system.ubiquitin-fold protein conjugation.ubiquitin conjugation (ubiquitylation).ubiquitin-ligase E3 activities.HECT-type E3 ligase activities.monomeric E3 ubiquitin ligase (HECT)
OG0002370	-0.0741019	-0.250161	0.176059	0.869149	0.575948	0.771572	17.4.1.2.5	Protein biosynthesis.translation initiation.Pre-Initiation Complex (PIC) module.eIF2 Met-tRNA binding factor activity.eIF2-alpha kinase (GCN2)
OG0002370	-0.0741019	-0.250161	0.176059	0.869149	0.575948	0.771572	18.4.16	Protein modification.phosphorylation.protein kinase (PEK)
OG0002371	1.24523	-0.136244	1.38147	0.0311389	0.8109	0.0728519	11.9.2.3	Phytohormone action.strigolactone.perception and signal transduction.signal transducer (SMXL)
OG0002372	0.756323	0.563556	0.192768	0.0280113	0.0936414	0.645012	17.1.1.2.1.5.1	Protein biosynthesis.ribosome biogenesis.rRNA biosynthesis.post-transcriptional rRNA modification.methylation.C/D small nucleolar ribonucleoprotein (snoRNP) rRNA methylation complex.methyltransferase component Nop1/fibrillarin
OG0002374	0.433322	0.360574	0.0727482	0.0955883	0.179515	0.844463	13.3.4.1.1.2.1	Cell cycle organisation.mitosis and meiosis.metaphase to anaphase transition.Anaphase-Promoting Complex/Cyclosome (APC/C)-dependent ubiquitination.APC/C E3 ubiquitin ligase complex.arc lamp subcomplex.component APC3
OG0002375	0.856215	-0.454239	1.31045	0.00344831	0.0567494	0.00285621	12.3.2.4.5	Chromatin organisation.histone modifications.histone deacetylation.SNL-HDA19 histone deacetylase complex.associated component HDC1/Rxt3
OG0002378	2.00587	-0.389217	2.39509	0.001317	0.329335	0.00337088	15.5.7.1	RNA biosynthesis.transcriptional regulation.AP2/ERF transcription factor superfamily.transcription factor (ERF)
OG0002379	0.763405	-0.821317	1.58472	0.0315923	0.0346725	0.00812473	15.5.26	RNA biosynthesis.transcriptional regulation.transcription factor (CAMTA)
OG0002384	1.27045	0.23165	1.0388	0.0112884	0.583552	0.0812159	15.5.22	RNA biosynthesis.transcriptional regulation.transcription factor (WRKY)
OG0002385	-0.0318088	0.862959	-0.894768	0.926082	0.032295	0.0678228	17.1.2.1.11	Protein biosynthesis.ribosome biogenesis.large ribosomal subunit (LSU).LSU proteome.component RPL11
OG0002388	-4.34577	0.796657	-5.14243	0.000264001	0.188355	0.000761026	18.4.1.39.2	Protein modification.phosphorylation.TKL protein kinase superfamily.RLCK-IX receptor-like protein kinase families.receptor-like protein kinase (RLCK-IXb)
OG0002390	-0.094206	-0.109384	0.0151779	0.716322	0.697136	0.969973	23.3.1.1.1	Protein translocation.endoplasmic reticulum.co-translational insertion system.SRP (signal recognition particle) complex.component SRP19
OG0002394	-0.420968	0.285466	-0.706434	0.154025	0.354658	0.104973	11.10.2.4.2	Phytohormone action.signalling peptides.CRP (cysteine-rich-peptide) category.RALF/RALFL-peptide activity.RALF-peptide receptor (CrRLK1L)
OG0002394	-0.420968	0.285466	-0.706434	0.154025	0.354658	0.104973	18.4.1.16	Protein modification.phosphorylation.TKL protein kinase superfamily.protein kinase (CrlRLK1)
OG0002396	0.479612	0.566667	-0.0870543	0.252044	0.2126	0.891413	19.3.4.3	Protein homeostasis.autophagy.autophagic cargo receptor activities.adapter protein (ATI1/2)
OG0002397	0.0183854	0.534043	-0.515657	0.934664	0.0409032	0.102039	3.6.4	Carbohydrate metabolism.mannose metabolism.phosphosugar phosphatase
OG0002398	2.24789	-0.189781	2.43767	0.000459364	0.596632	0.00182021	50.2.5	Enzyme classification.EC_2 transferases.EC_2.5 transferase transferring alkyl or aryl group, other than methyl group
OG0002399	1.21883	-1.12005	2.33888	0.0230131	0.0440759	0.00789382	16.9.2	RNA processing.mRNA sequestration.mRNA-binding regulatory factor (TZF)
OG0002401	0.0414005	-0.344106	0.385506	0.875949	0.192115	0.263737	18.3.4.1.1.5	Protein modification.lipidation.glycophosphatidylinositol (GPI) anchor addition.GPI pre-assembly.GPI N-acetylglucosamine transferase complex.component PIG-Q
OG0002402	0.264952	0.038671	0.226281	0.182689	0.867389	0.413444	18.4.24.1.2.4	Protein modification.phosphorylation.serine/threonine protein phosphatase superfamily.PPP Fe-Zn-dependent phosphatase families.PP2A-class phosphatase complexes.regulatory component B2
OG0002403	0.534985	0.0580824	0.476903	0.52739	0.956091	0.698846	13.1.1.2.8	Cell cycle organisation.cell cycle control.cyclin-dependent regulation.cyclin-dependent protein kinase complex.scaffolding component CKS
OG0002404	-0.014705	0.0384273	-0.0531323	0.938545	0.853722	0.845385	18.6.1	Protein modification.tyrosine sulfation.tyrosyl protein sulfotransferase
OG0002405	0.590552	0.829439	-0.238887	0.0417348	0.0184963	0.50987	17.1.2.1.12	Protein biosynthesis.ribosome biogenesis.large ribosomal subunit (LSU).LSU proteome.component RPL12
OG0002406	-0.175849	-0.0922377	-0.0836115	0.447809	0.726012	0.811943	23.5.1.1.1.2	Protein translocation.nucleus.nucleocytoplasmic transport.nuclear pore complex (NPC).outer ring.scaffold nucleoporin (NUP107)
OG0002407	1.45067	1.21275	0.237928	0.0422046	0.0942451	0.800782	15.5.7.2	RNA biosynthesis.transcriptional regulation.AP2/ERF transcription factor superfamily.transcription factor (DREB)
OG0002408	-1.02322	0.438847	-1.46207	0.0426009	0.357734	0.0439948	24.2.2.7	Solute transport.carrier-mediated transport.MFS superfamily.phosphate transporter (PHT4)
OG0002409	-0.0235317	-0.251346	0.227814	0.935659	0.389411	0.556087	13.3.5.2.1	Cell cycle organisation.mitosis and meiosis.sister chromatid separation.cohesin loading.adherin (SCC2)
OG0002410	-0.0346896	-0.799076	0.764386	0.862731	0.00622121	0.0188107	12.4.2.1	Chromatin organisation.chromatin remodeling complexes.additional core components.component BAF255/170
OG0002412	-0.216619	1.81794	-2.03456	0.487933	0.00195372	0.00327342	3.1.2.2	Carbohydrate metabolism.sucrose metabolism.biosynthesis.cytosolic fructose-bisphosphate aldolase
OG0002412	-0.216619	1.81794	-2.03456	0.487933	0.00195372	0.00327342	2.1.1.2	Cellular respiration.glycolysis.cytosolic glycolysis.aldolase
OG0002413	0.695603	0.492486	0.203117	0.00722646	0.0388592	0.446594	4.1.2.2.1	Amino acid metabolism.biosynthesis.aspartate family.aspartate-derived amino acids.aspartate kinase
OG0002414	0.694785	0.477915	0.21687	0.0175445	0.0831947	0.519377	24.3.15.1	Solute transport.channels.MCU calcium uniporter complex.channel component MCU
OG0002416	0.75174	0.0443652	0.707375	0.00735356	0.852046	0.0372663	18.4.5.4	Protein modification.phosphorylation.CAMK protein kinase superfamily.protein kinase (CDPK)
OG0002417	-3.80179	0.888323	-4.69011	0.000503508	0.155216	0.00120974	15.5.17	RNA biosynthesis.transcriptional regulation.transcription factor (NAC)
OG0002418	-0.0470728	-0.26902	0.221947	0.870024	0.336959	0.551001	16.6.3.4	RNA processing.tRNA modification.pseudouridylation.dual-specificity tRNA/rRNA pseudouridine synthase (RluA)
OG0002422	-0.018186	0.606161	-0.624347	0.935659	0.0279412	0.0606556	50.1.1	Enzyme classification.EC_1 oxidoreductases.EC_1.1 oxidoreductase acting on CH-OH group of donor
OG0002423	-0.551532	-0.0343573	-0.517174	0.0430261	0.906144	0.146549	23.5.1.1.1.9	Protein translocation.nucleus.nucleocytoplasmic transport.nuclear pore complex (NPC).outer ring.scaffold nucleoporin (GLE1)
OG0002425	0.889186	-0.612037	1.50122	0.0112884	0.0600912	0.00630464	10.6.1	Redox homeostasis.cytosol/mitochondrion/nucleus redox homeostasis.H-type thioredoxin
OG0002426	0.68812	0.106377	0.581743	0.139516	0.838368	0.361786	10.5.7	Redox homeostasis.chloroplast redox homeostasis.atypical thioredoxin (ACHT)
OG0002427	-0.869213	0.964108	-1.83332	0.0114055	0.0120731	0.00247848	2.2.1.2	Cellular respiration.pyruvate oxidation.mitochondrial pyruvate dehydrogenase complex.component E2
OG0002429	0.600455	-0.23807	0.838524	0.111138	0.541311	0.119144	19.3.4.2	Protein homeostasis.autophagy.autophagic cargo receptor activities.adapter protein (NBR1)
OG0002430	0.6204	-0.194382	0.814782	0.0583459	0.548056	0.0767933	15.5.17	RNA biosynthesis.transcriptional regulation.transcription factor (NAC)
OG0002431	0.95595	-0.805508	1.76146	0.0184372	0.0483001	0.00739757	11.7.3.3	Phytohormone action.jasmonic acid.conjugation and degradation.jasmonoyl-amino acid carboxylase
OG0002432	-0.691056	0.176876	-0.867932	0.00923783	0.407844	0.0159375	50.3.2	Enzyme classification.EC_3 hydrolases.EC_3.2 glycosylase
OG0002433	0.965932	0.613875	0.352058	0.0177589	0.104455	0.451689	5.7.2.3.2	Lipid metabolism.lipid degradation.phospholipase activities.phospholipase C activities.phospholipase C (PI-PLC)
OG0002435	-0.0963577	1.64991	-1.74627	0.868272	0.0213153	0.0434196	15.5.2.1	RNA biosynthesis.transcriptional regulation.MYB transcription factor superfamily.transcription factor (MYB)
OG0002437	-0.106861	-0.137568	0.0307064	0.820424	0.784365	0.96476	13.1.1.1.6	Cell cycle organisation.cell cycle control.cyclin-dependent regulation.cyclin activities.cyclin (CYCJ)
OG0002439	-0.167577	-0.697509	0.529933	0.43862	0.0194573	0.108229	11.7.2.1.1	Phytohormone action.jasmonic acid.perception and signal transduction.receptor complex.component COI
OG0002440	-0.698663	-0.92591	0.227247	0.0251866	0.0134864	0.541395	20.2.2.2.4	Cytoskeleton organisation.microfilament network.actin polymerisation.SCAR/WAVE ARP2/3-activating complex.component SCAR
OG0002442	0.527369	0.206263	0.321106	0.210368	0.654011	0.59014	11.3.1.4	Phytohormone action.brassinosteroid.biosynthesis.3-epi-6-deoxocathasterone 23-monooxygenase
OG0002448	-0.300033	0.338384	-0.638417	0.403992	0.384464	0.221764	5.7.5.1.2	Lipid metabolism.lipid degradation.sphingolipid degradation.ceramidase activities.alkaline ceramidase (ACER)
OG0002449	2.47832	1.25578	1.22254	0.00142792	0.0356095	0.0885953	50.2.3	Enzyme classification.EC_2 transferases.EC_2.3 acyltransferase
OG0002450	0.299156	0.556941	-0.257785	0.268284	0.0780672	0.50197	23.5.1.1.5.1	Protein translocation.nucleus.nucleocytoplasmic transport.nuclear pore complex (NPC).nuclear basket.nucleoporin (NUP50)
OG0002451	0.356429	-0.134216	0.490644	0.132053	0.591076	0.146549	15.5.2.2	RNA biosynthesis.transcriptional regulation.MYB transcription factor superfamily.transcription factor (MYB-related)
[truncated: 4,140 more rows]
