# Supplementary material for: The Genomic Impact of Mycoheterotrophy in Orchids
Source: Front Plant Sci. 2021 Jun 9;12:632033. doi: 10.3389/fpls.2021.632033 (PMC8220222; doi:10.3389/fpls.2021.632033)
Supplement: Supplementary Figure 1 — The effect of heat on the flowers of N. nidus-avis. [file Data_Sheet_1.zip › Supplementary Data 8.XLSX]

## Sheet: legend
How to use	This file contains four sheets, one for each annotation set plus the legend sheet. In each sheet, only the terms or pathways enriched in at least one comparison are shown. A pathway or term is significantly enriched for a given comparison only if the corresponding cell is not empty.
Legend
OG_Mapman	Mapman pathways enriched in the differential expression analysis
OG_Kegg	Kegg pathways enriched in the differential expression analysis
OG_GO	GO terms enriched in the differential expression analysis
columns legend
AT	autotrophic grasses
MH	mycoheterotrophic orchids
root	underground organ (roots for N. nidus-avis; Z. mays and B. distachyon, rhizome for E. aphyllum)
stem	non reproductive stem for orchids and internode for grasses
root/stem ratio orthogroups AT	pathways or terms enriched in orthogroups differentially expressed between roots and stem in grasses. U (Up): enrichments in orthogroups more expressed in roots than in stem. D (Down): enrichments in orthogroups more expressed in stem than in roots. M (Mixed): enrichments in orthogroups more expressed in roots and in orthogroups more expressed in stems
root/stem ratio orthogroups MH	pathways or terms enriched in orthogroups differentially expressed between root and stem in mycoheterotrophic orchids U (Up): enrichments in orthogroups more expressed in roots than in stem. D (Down): enrichments in orthogroups more expressed in stem than in roots. M (Mixed): enrichments in orthogroups more expressed in roots and in orthogroups more expressed in stems
overall	pathways or terms enriched in orthogroups whose root/stem expression ratio differs between AT and MH
roots higher for MH, stem higher for AT	pathways or terms enriched in orthogroups whose root/stem expression ratio differs between AT and MH AND whose expression is higher in the roots of MH and higher in the stem of AT
stem higher for MH, root higher for AT	pathways or terms enriched in orthogroups whose root/stem expression ratio differs between AT and MH AND whose expression is higher in the stem of MH and higher in the roots of AT
higher in roots in both AT and MH, more in MH	pathways or terms enriched in orthogroups whose root/stem expression ratio is positive (more expression in roots) in both AT and MH but the root/stem expression ratio is significantly higher in MH
higher in roots in both AT and MH, more in AT	pathways or terms enriched in orthogroups whose root/stem expression ratio is positive (more expression in roots) in both AT and MH but the root/stem expression ratio is significantly higher in AT
higher in stem in both MH and AT, more in MH	pathways or terms enriched in orthogroups whose root/stem expression ratio is negative (more expression in stem) in both AT and MH but the root/stem expression ratio is significantly lower in MH
higher in stem in both MH and AT, more in AT	pathways or terms enriched in orthogroups whose root/stem expression ratio is negative (more expression in stem) in both AT and MH but the root/stem expression ratio is significantly lower in AT

## Sheet: OG_Mapman
		root/stem ratio different for AT and MH
		overall	higher in roots in both AT and MH		higher in stem in both MH and AT		roots higher for MH, stem higher for AT	stem higher for MH, root higher for AT	root/stem ratio orthogroups
Description	bin code		more in MH	more in AT	more in AT	more in MH			AT	MH
Cellular respiration	2							x	U
Cellular respiration.tricarboxylic acid cycle	2.3								U
Cellular respiration.oxidative phosphorylation	2.4								U
Carbohydrate metabolism	3	x						x	M	D
Carbohydrate metabolism.nucleotide sugar biosynthesis	3.13	x						x		D
Carbohydrate metabolism.starch metabolism	3.2	x			x			x	D
Carbohydrate metabolism.starch metabolism.biosynthesis	3.2.2				x				D
Amino acid metabolism	4	x				x		x	U	D
Amino acid metabolism.degradation.branched-chain amino acid	4.2.7							x
Amino acid metabolism.biosynthesis	4.1	x				x		x	U	D
Amino acid metabolism.biosynthesis.aspartate family	4.1.2							x	U
Amino acid metabolism.biosynthesis.shikimate family	4.1.5									D
Lipid metabolism	5	x						x	U	D
Lipid metabolism.fatty acid biosynthesis	5.1							x	U
Lipid metabolism.fatty acid biosynthesis.plastidial fatty acid synthase (ptFAS) system	5.1.4							x
Nucleotide metabolism	6	x						x		D
Nucleotide metabolism.pyrimidines.catabolism	6.2.4			x
Coenzyme metabolism	7				x					D
Coenzyme metabolism.tetrapyrrol biosynthesis	7.12				x				D
Coenzyme metabolism.tetrapyrrol biosynthesis.chlorophyll metabolism	7.12.6				x				D
Secondary metabolism.phenolics	9.2							x
Secondary metabolism.phenolics.flavonoid biosynthesis	9.2.2							x
Secondary metabolism.terpenoids.methylerythritol phosphate (MEP) pathway	9.1.2								D
Redox homeostasis.low-molecular-weight scavengers	10.3							x	U
Redox homeostasis.low-molecular-weight scavengers.ascorbate biosynthesis	10.3.1							x	U
Chromatin organisation	12							x
Cell cycle organisation	13	x					x	x	D	D
Cell cycle organisation.DNA replication	13.2	x						x
Cell cycle organisation.DNA replication.preinitiation	13.2.1							x
Cell cycle organisation.mitosis and meiosis	13.3	x					x
Cell cycle organisation.mitosis and meiosis.meiotic recombination	13.3.6								D
Cell cycle organisation.organellar DNA replication	13.5								D
DNA damage response	14	x					x		D	U
DNA damage response.homologous recombination repair (HR)	14.3						x
DNA damage response.homologous recombination repair (HR).Smc5-Smc6 complex	14.3.6						x
RNA biosynthesis	15						x		D
RNA biosynthesis.RNA polymerase II-dependent transcription	15.3						x			U
RNA biosynthesis.RNA polymerase II-dependent transcription.transcription initiation	15.3.5						x
RNA biosynthesis.RNA polymerase III-dependent transcription.TFIIIc transcription factor complex	15.4.4								D
RNA biosynthesis.transcriptional regulation	15.5								D
RNA biosynthesis.transcriptional regulation.transcription factor (AS2/LOB)	15.5.24			x
RNA processing	16						x		D	U
RNA processing.organelle machinery	16.12								D
RNA processing.organelle machinery.pre-mRNA splicing	16.12.2								D
RNA processing.pre-mRNA splicing	16.4						x			U
Protein biosynthesis	17				x					U
Protein biosynthesis.organelle machinery	17.7				x				D
Protein biosynthesis.organelle machinery.plastidial ribosome	17.7.2				x				D
Protein biosynthesis.ribosome biogenesis	17.1									U
Protein modification	18	x								D
Protein homeostasis	19									U
Protein homeostasis.ubiquitin-proteasome system	19.2									U
Cytoskeleton organisation	20									D
Cytoskeleton organisation.microfilament network.actin polymerisation	20.2.2									D
Cell wall organisation	21	x				x		x	U	D
Cell wall organisation.cell wall proteins	21.4							x		D
Cell wall organisation.cell wall proteins.hydroxyproline-rich glycoprotein activities	21.4.1							x		D
Cell wall organisation.cell wall proteins.hydroxyproline-rich glycoprotein activities.arabinogalactan-protein (AGP) activities.fasciclin-type AGP (FLA)	21.4.1.1.3							x		D
Cell wall organisation.cellulose	21.1							x		D
Cell wall organisation.cellulose.cellulose synthase complex (CSC)	21.1.1					x				D
Cell wall organisation.cutin and suberin	21.9	x				x				D
Cell wall organisation.cutin and suberin.export	21.9.4									D
Cell wall organisation.hemicellulose	21.2							x		D
Cell wall organisation.hemicellulose.heteromannan	21.2.3							x		D
Cell wall organisation.hemicellulose.xylan	21.2.2							x
Cell wall organisation.hemicellulose.xyloglucan	21.2.1							x
Cell wall organisation.pectin	21.3							x		D
Cell wall organisation.pectin.modification and degradation	21.3.5					x
Cell wall organisation.pectin.rhamnogalacturonan I	21.3.2							x
Protein translocation	23								U
Solute transport	24	x	x					x	U	U
Solute transport.carrier-mediated transport	24.2									U
Solute transport.primary active transport	24.1	x						x
External stimuli response	26	x							U	D
External stimuli response.light	26.1									D
External stimuli response.symbiont.symbiosis signalling pathway	26.9.1		x
Enzyme classification	50							x	U
Enzyme classification.EC_1 oxidoreductases	50.1		x
Enzyme classification.EC_1 oxidoreductases.EC_1.14 oxidoreductase acting on paired donor with incorporation or reduction of molecular oxygen	50.1.13		x
Enzyme classification.EC_3 hydrolases	50.3							x	U	D
Enzyme classification.EC_3 hydrolases.EC_3.2 glycosylase	50.3.2							x	U	D

## Sheet: OG_Kegg
		root/stem ratio different for AT and MH							root/stem ratio orthogroups
		overall	higher in roots in both AT and MH		higher in stem in both MH and AT		roots higher for MH, stem higher for AT	stem higher for MH, root higher for AT
Description	pathway code		more in MH	more in AT	more in AT	more in MH			AT	MH
Glycolysis / Gluconeogenesis	10								U
Citrate cycle (TCA cycle)	20	x							U
Fructose and mannose metabolism	51	x							U
Galactose metabolism	52
Oxidative phosphorylation	190
Alanine, aspartate and glutamate metabolism	250								U
Glycine, serine and threonine metabolism	260								U
Cysteine and methionine metabolism	270	x							U
Valine, leucine and isoleucine degradation	280								U
Tyrosine metabolism	350								U
Phenylalanine metabolism	360								U
Phenylalanine, tyrosine and tryptophan biosynthesis	400									D
Glutathione metabolism	480								U
Starch and sucrose metabolism	500	x							M	D
Amino sugar and nucleotide sugar metabolism	520	x							U	D
Pyruvate metabolism	620								U
Glyoxylate and dicarboxylate metabolism	630								U
Carbon fixation in photosynthetic organisms	710								U
Biotin metabolism	780									D
Porphyrin and chlorophyll metabolism	860								D
Flavonoid biosynthesis	941
Tropane, piperidine and pyridine alkaloid biosynthesis	960								U
Metabolic pathways	1100	x							U	D
Biosynthesis of secondary metabolites	1110	x							U	D
Carbon metabolism	1200	x							U
2-Oxocarboxylic acid metabolism	1210								U
Biosynthesis of amino acids	1230	x							U	D
Ribosome biogenesis in eukaryotes	3008									U
Ribosome	3010								D
RNA transport	3013									U
mRNA surveillance pathway	3015									U
Basal transcription factors	3022
Spliceosome	3040									U
Non-homologous end-joining	3450
Ubiquitin mediated proteolysis	4120
Circadian rhythm - plant	4712									D

## Sheet: OG_GO
			root/stem ratio different for AT and MH
			Overall	higher in roots in both AT and MH		higher in stem in both MH and AT		roots higher for MH, stem higher for AT	stem higher for MH, root higher for AT	root/stem ratio orthogroups
ontology	Description	code		more in MH	more in AT	more in AT	more in MH			AT	MH
BP	DNA repair	GO:0006281						X		D
BP	double-strand break repair via nonhomologous end joining	GO:0006303						X
BP	flower development	GO:0009908						X		D
BP	mRNA cis splicing, via spliceosome	GO:0045292						X
BP	mRNA processing	GO:0006397						X
BP	mRNA splicing, via spliceosome	GO:0000398						X
BP	protein sumoylation	GO:0016925						X
BP	RNA splicing	GO:0008380						X		D
BP	signal transduction by protein phosphorylation	GO:0023014						X
BP	carbohydrate metabolic process	GO:0005975	x						X	U	D
BP	cell wall organization	GO:0071555	x				X		X		D
BP	DNA replication initiation	GO:0006270							X
BP	glycolytic process	GO:0006096							X	U
BP	oxidation-reduction process	GO:0055114							X	U
BP	plant-type secondary cell wall biogenesis	GO:0009834							X		D
BP	steroid biosynthetic process	GO:0006694							X
BP	chlorophyll biosynthetic process	GO:0015995				X				D	D
BP	chorismate biosynthetic process	GO:0009423					X				D
BP	cuticle development	GO:0042335					X
BP	starch biosynthetic process	GO:0019252				X				D
BP	translation	GO:0006412				X				D
BP	Group II intron splicing	GO:0000373								U
BP	glycogen biosynthetic process	GO:0005978								U
BP	chloroplast organization	GO:0009658								U
BP	production of siRNA involved in RNA interference	GO:0030422								U
BP	tricarboxylic acid cycle	GO:0006099								D
BP	aromatic amino acid family biosynthetic process	GO:0009073									U
BP	pectin biosynthetic process	GO:0045489									U
BP	response to karrikin	GO:0080167									U
BP	response to salt stress	GO:0009651									D
CC	amyloplast	GO:0009501	x			X		X		D
CC	catalytic step 2 spliceosome	GO:0071013						X			U
CC	cytoplasm	GO:0005737	x					X			U
CC	cytosol	GO:0005829						X		U	U
CC	nuclear chromosome, telomeric region	GO:0000784						X
CC	nuclear speck	GO:0016607						X
CC	nucleoplasm	GO:0005654						X
CC	nucleus	GO:0005634	x					X		D	U
CC	Smc5-Smc6 complex	GO:0030915						X
CC	spliceosomal complex	GO:0005681						X			U
CC	U2 snRNP	GO:0005686						X			U
CC	anchored component of membrane	GO:0031225	x				X		X	U	D
CC	anchored component of plasma membrane	GO:0046658	x				X		X		D
CC	apoplast	GO:0048046							X	U
CC	cell wall	GO:0005618							X	U	D
CC	endoplasmic reticulum	GO:0005783							X	U
CC	endoplasmic reticulum membrane	GO:0005789							X	U
CC	extracellular region	GO:0005576							X	U	D
CC	Golgi apparatus	GO:0005794	x						X		D
CC	Golgi membrane	GO:0000139	x				X		X		D
CC	integral component of membrane	GO:0016021		X			X		X	U	D
CC	MCM complex	GO:0042555							X		D
CC	membrane	GO:0016020	x						X
CC	plant-type cell wall	GO:0009505							X
CC	plasma membrane	GO:0005886	x				X		X	U	D
CC	plasmodesma	GO:0009506					X		X	U	D
CC	trans-Golgi network	GO:0005802					X		X		D
CC	vacuolar membrane	GO:0005774	x						X	U
CC	chloroplast	GO:0009507				X				D	D
CC	chloroplast envelope	GO:0009941				X				D	D
CC	chloroplast membrane	GO:0031969				X
CC	chloroplast stroma	GO:0009570				X				D
CC	endosome	GO:0005768	x				X				D
CC	intracellular	GO:0005622				X
CC	lysosome	GO:0005764		X
CC	ribosome	GO:0005840				X				D
CC	mitochondrial respiratory chain complex I	GO:0005747								D
CC	mitochondrial matrix	GO:0005759	x							D
CC	vacuole	GO:0005773								D
CC	nucleolus	GO:0005730									D
CC	U4/U6 x U5 tri-snRNP complex	GO:0046540									D
CC	U2-type precatalytic spliceosome	GO:0071005									D
MF	DNA binding	GO:0003677						X		D
MF	metal ion binding	GO:0046872						X			U
MF	nucleic acid binding	GO:0003676						X
MF	RNA binding	GO:0003723						X		D	U
MF	beta-galactosidase activity	GO:0004565							X
MF	catalytic activity	GO:0003824	x						X	U
MF	copper ion binding	GO:0005507							X	U
MF	glucan endo-1,3-beta-D-glucosidase activity	GO:0042973							X		D
MF	hydrolase activity, hydrolyzing O-glycosyl compounds	GO:0004553	x						X	U	D
MF	oxidoreductase activity, acting on the CH-OH group of donors, NAD or NADP as acceptor	GO:0016616							X
MF	transferase activity, transferring glycosyl groups	GO:0016757							X		D
MF	alpha-1,4-glucan synthase activity	GO:0033201				X				D
MF	glycogen (starch) synthase activity	GO:0004373				X				D
MF	magnesium chelatase activity	GO:0016851				X
MF	rRNA binding	GO:0019843				X				D
MF	starch synthase activity	GO:0009011				X				D
MF	structural constituent of ribosome	GO:0003735				X				D
MF	oxidoreductase activity	GO:0016491	x							D
MF	S-adenosylmethionine-dependent methyltransferase activity	GO:0008757									U
MF	polygalacturonate 4-alpha-galacturonosyltransferase activity	GO:0047262									U
MF	ubiquitin-protein transferase activity	GO:0004842									D
MF	hydrolase activity	GO:0016787									D
